# Supplementary material for: Moss‐Accumulated eDNA Is a Promising Source for Terrestrial Biodiversity Surveys Across the Tree of Life and Biomes
Source: Mol Ecol Resour. 2025 Dec 12;26(1):e70088. doi: 10.1111/1755-0998.70088 (PMC12701329; doi:10.1111/1755-0998.70088)
Supplement: Supplementary file 1 — Table S1: Metadata information of the sampling sites within sampling transects of Lille Vildmose, Denmark and the Lamto Ecological Research Station, Côte d'Ivoire. Table is in a separate excel sheet. [file MEN-26-e70088-s001.xlsx]

## Sheet: MetaData_LilleVildmose
Sample ID	Sample_type	Sampling_area	Sampling Site	Date	Latitude	Longitude
L1_MW	Wash	Portlandmosen	L1	2023-09-06	56.9103	10.1839
L2_MW	Wash	Portlandmosen	L2	2023-09-06	56.9114	10.1875
L3_MW	Wash	Portlandmosen	L3	2023-09-06	56.9119	10.1867
L4_MW	Wash	Portlandmosen	L4	2023-09-06	56.9128	10.1858
L5_MW	Wash	Portlandmosen	L5	2023-09-06	56.9125	10.1853
L6_MW	Wash	Portlandmosen	L6	2023-09-06	56.9125	10.1847
L7_MW	Wash	Portlandmosen	L7	2023-09-06	56.9122	10.1833
L8_MW	Wash	Portlandmosen	L8	2023-09-06	56.9117	10.1828
L9_MW	Wash	Portlandmosen	L9	2023-09-06	56.9108	10.1825
L10_MW	Wash	Portlandmosen	L10	2023-09-06	56.9103	10.1839
M10	Stub	Portlandmosen	L2	2023-09-06	56.9114	10.1875
M11	Stub	Portlandmosen	L9	2023-09-06	56.9108	10.1825
M13	Stub	Portlandmosen	L3	2023-09-06	56.9119	10.1867
M16	Stub	Portlandmosen	L5	2023-09-06	56.9125	10.1853
M18	Stub	Portlandmosen	L8	2023-09-06	56.9117	10.1828
M19	Stub	Portlandmosen	L7	2023-09-06	56.9122	10.1833
M23	Stub	Portlandmosen	L6	2023-09-06	56.9125	10.1847
M25	Stub	Portlandmosen	L4	2023-09-06	56.9128	10.1858
M6	Stub	Portlandmosen	L10	2023-09-06	56.9103	10.1839
M7	Stub	Portlandmosen	L1	2023-09-06	56.9103	10.1839
S10	Swab	Portlandmosen	L3	2023-09-06	56.9119	10.1867
S11	Swab	Portlandmosen	L4	2023-09-06	56.9128	10.1858
S19	Swab	Portlandmosen	L5	2023-09-06	56.9125	10.1853
S20	Swab	Portlandmosen	L1	2023-09-06	56.9103	10.1839
S23	Swab	Portlandmosen	L8	2023-09-06	56.9117	10.1828
S24	Swab	Portlandmosen	L2	2023-09-06	56.9114	10.1875
S25	Swab	Portlandmosen	L6	2023-09-06	56.9125	10.1847
S3	Swab	Portlandmosen	L9	2023-09-06	56.9108	10.1825
S4	Swab	Portlandmosen	L7	2023-09-06	56.9122	10.1833
S8	Swab	Portlandmosen	L10	2023-09-06	56.9103	10.1839
A1_MW	Wash	Tofte_Skov	A	2023-09-06	56.8347	10.2517
B1_MW	Wash	Tofte_Skov	B	2023-09-06	56.8344	10.2511
C1_MW	Wash	Tofte_Skov	C	2023-09-06	56.8342	10.2506
D1_MW	Wash	Tofte_Skov	D	2023-09-06	56.8342	10.25
E1_MW	Wash	Tofte_Skov	E	2023-09-06	56.8339	10.2494
F1_MW	Wash	Tofte_Skov	F	2023-09-06	56.8336	10.2494
G1_MW	Wash	Tofte_Skov	G	2023-09-06	56.8336	10.2492
H1_MW	Wash	Tofte_Skov	H	2023-09-06	56.8339	10.2486
I1_MW	Wash	Tofte_Skov	I	2023-09-06	56.8339	10.2483
J1_MW	Wash	Tofte_Skov	J	2023-09-06	56.8344	10.2478
M14	Stub	Tofte_Skov	A	2023-09-06	56.8347	10.2517
M15	Stub	Tofte_Skov	G	2023-09-06	56.8336	10.2492
M2	Stub	Tofte_Skov	C	2023-09-06	56.8342	10.2506
M20	Stub	Tofte_Skov	H	2023-09-06	56.8339	10.2486
M22	Stub	Tofte_Skov	J	2023-09-06	56.8344	10.2478
M24	Stub	Tofte_Skov	D	2023-09-06	56.8342	10.25
M3	Stub	Tofte_Skov	E	2023-09-06	56.8339	10.2494
M4	Stub	Tofte_Skov	F	2023-09-06	56.8336	10.2494
M5	Stub	Tofte_Skov	I	2023-09-06	56.8344	10.2478
M9	Stub	Tofte_Skov	B	2023-09-06	56.8344	10.2511
S12	Swab	Tofte_Skov	A	2023-09-06	56.8347	10.2517
S13	Swab	Tofte_Skov	G	2023-09-06	56.8336	10.2492
S14	Swab	Tofte_Skov	E	2023-09-06	56.8339	10.2494
S16	Swab	Tofte_Skov	H	2023-09-06	56.8339	10.2486
S17	Swab	Tofte_Skov	I	2023-09-06	56.8344	10.2478
S2	Swab	Tofte_Skov	J	2023-09-06	56.8344	10.2478
S21	Swab	Tofte_Skov	C	2023-09-06	56.8342	10.2506
S5	Swab	Tofte_Skov	F	2023-09-06	56.8336	10.2494
S6	Swab	Tofte_Skov	B	2023-09-06	56.8344	10.2511
S9	Swab	Tofte_Skov	D	2023-09-06	56.8342	10.25
M1	Stub	Toftebakke	RB4	2023-09-07	56.8475	10.1933
M12	Stub	Toftebakke	RB5	2023-09-07	56.8478	10.1928
M17	Stub	Toftebakke	RB3	2023-09-07	56.8475	10.1931
M21	Stub	Toftebakke	RB1	2023-09-07	56.8472	10.1936
M8	Stub	Toftebakke	RB2	2023-09-07	56.8472	10.1933
RB1_MW	Wash	Toftebakke	RB1	2023-09-07	56.8472	10.1936
RB2_MW	Wash	Toftebakke	RB2	2023-09-07	56.8472	10.1933
RB3_MW	Wash	Toftebakke	RB3	2023-09-07	56.8475	10.1931
RB4_MW	Wash	Toftebakke	RB4	2023-09-07	56.8475	10.1933
RB5_MW	Wash	Toftebakke	RB5	2023-09-07	56.8478	10.1928
S1	Swab	Toftebakke	RB3	2023-09-07	56.8475	10.1931
S15	Swab	Toftebakke	RB4	2023-09-07	56.8475	10.1933
S18	Swab	Toftebakke	RB2	2023-09-07	56.8472	10.1933
S22	Swab	Toftebakke	RB5	2023-09-07	56.8478	10.1928
S7	Swab	Toftebakke	RB1	2023-09-07	56.8472	10.1936

## Sheet: MetaData_Lamto_Ivory Coast
Sample ID	Transsect	Sampling date	Extraction ID	Latitude	Longitude	Notes
Mos01	Moss transect 1	2024-03-25	IC21	6.21598	-5.02501
Mos02	Moss transect 1	2024-03-25	IC8	6.21587	-5.02501
Mos03	Moss transect 1	2024-03-25	IC30	6.21512	-5.02492
Mos04	Moss transect 1	2024-03-25	IC12	6.21499	-5.02487
Mos05	Moss transect 1	2024-03-25	IC19	6.21459	-5.02467
Mos06	Moss transect 1	2024-03-25	IC17	6.21404	-5.02438
Mos07	Moss transect 1	2024-03-25	IC14	6.21372	-5.02468
Mos08	Moss transect 1	2024-03-25	IC1	6.21388	-5.02444
Mos09	Moss transect 1	2024-03-25	IC11	6.214	-5.02442
Mos10	Moss transect 1	2024-03-25	IC15	6.21485	-5.02481
Mos11	Moss transect 2	2024-03-26	IC31	6.21828	-5.0248
Mos12	Moss transect 2	2024-03-26	IC2	6.21811	-5.0246
Mos13	Moss transect 2	2024-03-26	IC26	6.21806	-5.02456
Mos14	Moss transect 2	2024-03-26	IC7	6.21784	-5.02431
Mos15	Moss transect 2	2024-03-26	IC16	6.21769	-5.02428
Mos16	Moss transect 2	2024-03-26	IC23	6.21743	-5.0239
Mos17	Moss transect 2	2024-03-26	IC25	6.21745	-5.0238
Mos18	Moss transect 2	2024-03-26	IC18	6.21772	-5.02379
Mos19	Moss transect 2	2024-03-26	IC9	6.21777	-5.02385
Mos20	Moss transect 2	2024-03-26	IC29	6.21814	-5.02426
Pica1	Moss Picathertes transect 3	2024-03-27	IC20	6.22737	-5.04248	Nest
Pica2	Moss Picathertes transect 3	2024-03-27	IC13	6.22746	-5.04251	Nest
Pica3	Moss Picathertes transect 3	2024-03-27	IC6	6.22747	-5.04246	Nest
Pica4	Moss Picathertes transect 3	2024-03-27	IC4	6.22739	-5.04251
Pica5	Moss Picathertes transect 3	2024-03-27	IC27	6.22732	-5.04251
Pica6	Moss Picathertes transect 3	2024-03-27	IC10	6.22735	-5.04246
Pica7	Moss Picathertes transect 3	2024-03-27	IC24	6.22733	-5.04247
Pica8	Moss Picathertes transect 3	2024-03-27	IC28	6.22729	-5.04251
Pica9	Moss Picathertes transect 3	2024-03-27	IC5	6.22729	-5.04247
Pica10	Moss Picathertes transect 3	2024-03-27	IC22	6.22729	-5.04247
Pica11	Moss Picathertes transect 3	2024-03-27	IC32	6.22724	-5.04254
Pica12	Moss Picathertes transect 3	2024-03-27	IC3	6.22709	-5.04253
