# Supplementary material for: Moss‐Accumulated eDNA Is a Promising Source for Terrestrial Biodiversity Surveys Across the Tree of Life and Biomes
Source: Mol Ecol Resour. 2025 Dec 12;26(1):e70088. doi: 10.1111/1755-0998.70088 (PMC12701329; doi:10.1111/1755-0998.70088)
Supplement: Supplementary file 3 — Table S3: OTU table (Tab 1), full taxa table (Tab 2) and genus‐level taxa table (Tab 3) of BirT primer set for Lille Vildmose, Denmark. Table is in a separate excel sheet. [file MEN-26-e70088-s003.xlsx]

## Sheet: OTU Table
OTU	Order	Family	Genus	Species	S12	S18	S15	RB3_MW	M4	A1_MW	S19	S9	S4	S3	S8	S23	S16	EC3	S10	S2	S25	S22	S20	S21	S14	POS	B1_MW	S6	M20	D1_MW	E1_MW	S13	G1_MW	M11	L5_MW	L4_MW	L6_MW	RB5_MW	M5	H1_MW	S5	M22	M21	RB1_MW	L2_MW	RB4_MW	S17	L1_MW	Sequence
OTU1	Galliformes	Phasianidae	Gallus	Gallus_gallus	182584	158037	82343	51431	41397	32609	28866	10659	2183	0	0	0	0	0	0	0	0	0	0	0	0	0	0	0	0	0	0	0	0	0	0	0	0	0	0	0	0	0	0	0	0	0	0	0	caccgcggtcatacaagaaacccaaatcaatagctacccggcgtaaagagtggccacatgttatctgcaccagctaagattaaaatgcaaccaagctgtcataagcctaagatccacctaaacccaacccaaatccatcttagcctcaacgattaattttaacccacgaaagctaggacccaaactgggattagataccccactatgcctagccctaaatctagatacctcccatcacacatgtatccgcctgagaactacgagcaca
OTU2	Paseriformes	Locustellidae	Locustella	Locustella_spp.	45135	2062	43325	0	0	0	18175	69558	34818	103213	104113	41558	47644	46900	39731	9262	5743	4711	4275	2839	2664	0	0	0	0	0	0	0	0	0	0	0	0	0	0	0	0	0	0	0	0	0	0	0	caccgcggtcatacaggagacccaaattaactttataacggcgtaaagtgtggtactatgatatccaagtaactaagattaaaaagcaactgagccgttccaagctaaagatgctcataaggccacttcttaaagaaaatcttagaataccgattaattgaaacccacgaaagccagggcccaaactgggattagataccccactatgcctggccctaaatcttgatgctcgatcttaccggagcatccgcccgagaactacgagcgca
OTU3	Paseriformes	Oreoicidae	Aleadryas	Aleadryas_rufinucha	0	0	0	0	0	0	0	0	0	0	0	0	0	0	0	0	0	0	0	0	0	378720	0	0	0	0	0	0	0	0	0	0	0	0	0	0	0	0	0	0	0	0	0	0	caccgcggtcatacaggagacccaaattaactttataacggcgtaaagggtggtaacatgctatcaaaataactaagattaaaaagcaactgagccgtcataagcccaagatgctcataagaccaactccaaaagaagatcttagcccaatgattaattgaaatccacgaaagccagggcccaaactgggattagataccccactatgcctggccctaaatcttgatgctctatcctacctgagcatccgcccgagaactacgagcacc
OTU4	Paseriformes	Muscicapidae	Phoenicurus	Phoenicurus_phoenicurus	0	0	0	0	0	0	0	0	0	0	0	0	0	0	0	0	0	0	0	0	0	0	168747	6	0	0	0	0	0	0	0	0	0	0	0	0	0	0	0	0	0	0	0	0	caccgcggtcatacaggagacccaaattaactttataacggcgtaaagagtggtcacatgttatccaagtagctaagactaaaaagcaactgagctgtcataagcccaagatgctcataaggcctccgccctcaaagaagatcttagaacaacgattaattgaactccacgaaagccagggcccaaactgggattagataccccactatgcctggccctaaatcttgatgttccaccttacctgaacatccgcccgagaactacgagcaca
OTU5	Paseriformes	Sittidae	Sitta	Sitta_europaea	0	0	0	0	0	0	0	0	0	0	0	0	0	0	0	0	0	0	0	0	0	0	0	99609	0	0	0	0	0	0	0	0	0	0	0	0	0	0	0	0	0	0	0	0	caccgcggtcatacaggagacccaaatcaacgttataacggcgtaaagggtggtaacatgttatccgagtaactaagattaaaaggcaactgagctgtcataagcccaagatgcccataaggcctcttccccaaagaaaatcttagagcaacgattaattgaaatccacgaaagccagggcccaaactgggattagataccccactatgcctggccctaaatcttgatgctttatacaacctaagcatccgcccgagaactacgagcaca
OTU6	Anseriformes	Anatidae	Anser	Anser_anser	0	0	0	0	0	0	0	0	0	0	0	497	0	0	0	36021	0	0	20269	0	0	0	0	0	0	0	0	0	0	0	0	0	0	0	0	0	0	0	0	0	0	0	0	0	caccgcggtcatacaagaaacccaaatcaaccgtcctattaacacggcgtaaagagtggtaaaatgcctatcctagctaactaagatcaaaatgcagctaagctgtcataagcccaagatgcacctaaacacaccattaagatgatcttaggaactaacgactgatttaaacccacgaaagccagggcccaaactgggattagataccccactatgcctggccctaaatcttgatacttactttaccgaagtatccgccagagaactacgagcaca
OTU7	Columbiformes	Columbidae	Columba	Columba_palumbus	0	0	0	0	0	0	0	0	0	0	0	0	0	0	0	0	0	0	0	0	0	0	0	0	23998	17365	0	0	0	0	0	0	0	0	0	0	0	0	0	0	0	0	0	0	caccgcggtcacacaagagacccaaactaatcgttcacggcgtaaagagtggactcatgcttatcgcattaattaaggtcaaaacgcagctgagctgtcataagcttaaggtgcacttaaaaccgccctaaatacgaccctaaactcatacgactcaatgaactccacgaaagccagggtacaaactgggattagataccccactatgcctggccctaaatcttgatgctctatataaccaaagcatccgcctgagaactacgagcaca
OTU8	Paseriformes	Troglodytidae	Troglodytes	Troglodytes_troglodytes	0	0	0	0	0	0	0	0	0	0	0	0	0	0	0	0	0	0	0	0	6885	0	0	0	0	0	31657	6544	130	0	0	0	0	0	0	0	0	0	0	0	0	0	0	0	gcggttatacaggaggcccaagttaacattataacggcgtaaagcgtggtaacatgctatccaagtaactaagattaaaaagcgactgagccgtcacaagcccaagttgcccgtaaggccactcacccaaagaaaatcttagactaacgatcaattgaaatccacgaaagccagggcccaaactgggattagataccccactatgcctggccctaaatcttgatgctttatataacccaagcatccgcccgagaactacgagcgcaaacg
OTU9	Galliformes	Phasianidae	Phasianus	Phasianus_colchicus	0	0	0	0	0	0	0	0	0	0	0	0	0	0	0	0	0	0	0	0	0	0	0	0	0	0	0	0	0	21505	0	0	0	0	0	0	4191	485	0	0	0	0	0	0	caccgcggtcatacaagaaacccgaatcaatagccaaccggcgtaaagagtggtcatatgttatcctcaccacctaagatcgaagtacaactaagctgtcataagcccaagatctacctaagctccccaaaacatcttagctccacgactaattttaccccacgaaagccaggacacaaactgggattagataccccactatgcctggccctaaatctagatgcctacatacccatgcatccgcccgagaactatgagcaca
OTU10	Paseriformes	Muscicapidae	N/A	N/A	0	0	0	0	0	0	0	0	0	0	0	0	0	0	0	0	0	0	0	0	0	0	0	0	0	0	0	0	0	0	30123	0	0	0	0	0	0	0	0	0	0	0	0	0	caccgcggtcatacaggagacccaaattaacattataacggcgtaaagagtggtcacatgttatccaagtagctaagactaaaaagcaactgagctgtcataagcccaagatgcccataaggcctctaacttcaaagaaagtcttagaacaacgatcaattgaattccacgaaagccagggcccaaactgggattagataccccactatgcctggccctaaatcttgatgttctaccttacctgaacatccgcccgagaactacgagcaca
OTU11	Paseriformes	Paridae	Poecile	Poecile_palustris	0	0	0	0	34488	0	0	0	0	0	0	0	0	0	0	0	0	0	0	0	0	0	6916	0	0	0	3282	0	0	0	0	0	0	0	0	5410	0	0	0	0	0	0	0	0	caccgcggtcatacaggagacccaaattaacattaccgacggcgtaaagagtggtcacatgttatccaagtaactaagattaaaaagcaactgagctgtcataagcccaagatgcccataaggcctcctccttaaagaagatcttagaccaacgattaattgaaacccacgaaagccagggcccaaactgggattagataccccactatgcctggccctaaatcttgatgctcgatattacctgagcatccgcctgagaactacgagcaca
OTU12	Pelicaniformes	Ardeidae	Ardea	Ardea_cinerea	0	0	0	0	0	0	0	0	0	0	0	0	0	0	0	0	0	0	0	0	0	0	0	0	0	0	0	0	0	0	0	23056	0	0	0	0	0	0	0	0	0	0	0	0	caccgcggtcacacaagagacccaaattaactgtaacacggcgtaaagagtggcagcacgctatcacaccaactaagatcgaaatgcaactgagctgtcataagcccaagctgcacctaagaccaccctaaaaacaatcttagcatctgcgattgataaaacccacgaaagctaagacccaaactgggattagataccccactatgctcagccttaaatcttggtacttaacttactaaagtatccgcctgagaactacgagcaca
OTU13	Paseriformes	Turdidae	Turdus	Turdus_merula	0	0	0	0	0	0	0	0	0	0	0	0	0	0	0	0	0	0	0	22047	0	0	0	0	0	3755	0	0	0	0	0	0	0	0	0	0	0	0	0	0	0	0	0	0	caccgcggtcatacaggaggctcaaattaactttataacggcgtaaagagtggtcgcatgttatccaagtagctaagattaaaaagcaactgagctgtcataagcccaagatgctcataaggcctccgtcttcaaagaagatcttagaacaacgatcaattgaatccacgaaagccaggacccaaactgggattagataccccactatgcctggccctaaatcttgatgctcgatattacctgagcatccgcccgagaactacgagcaca
OTU14	Paseriformes	Motacillidae	Anthus	Anthus_spp.	0	0	0	0	0	0	0	0	0	0	0	19956	0	0	0	0	0	0	0	0	0	0	0	0	0	0	0	0	0	0	0	0	510	0	0	0	0	0	0	0	0	0	0	0	caccgcggtcatacaggagacccaaattaactttataacggcgtaaagagtggtcacatgctatccaagtaactaagattaaaaagcagctgagccgtcacaagcccaagatgccaataaggcctccttattaaagaagatcttagaacaacgatcgattgaactccacgaaagccagggcccaaactgggattagataccccactatgcctggccctaaatcttgatgcttacccctactaaagcatccgcccgagaactacgagcacc
OTU15	Galliformes	Phasianidae	Phasianus	Phasianus_colchicus	0	0	0	0	0	0	0	0	0	0	0	0	0	0	0	0	0	0	0	0	0	0	0	0	0	0	0	0	0	12733	0	0	0	0	0	0	4105	427	0	0	0	0	0	0	gcggtcatacaagaaacccgaatcaatagccaaccggcgtaaagagtggtcatatgttatcctcaccacctaagatcgaagtacaactaagctgtcataagcccaagatctacctaagctccccaaaacatcttagctccacgactaattttaccccacgaaagccaggacacaaactgggattagataccccactatgcctggccctaaatctagatgcctacatacccatgcatccgcccgagaactatgagcacaaacg
OTU16	Paseriformes	Sylviidae	Sylvia	Sylvia_atricapilla	0	0	0	0	0	0	0	0	0	0	0	0	0	0	0	0	0	0	0	0	0	0	0	0	0	0	0	0	0	0	0	0	0	33860	0	0	0	0	0	0	0	0	0	0	caccgcggtcagacaggagacccaaatcaacattataacggcgtaaagtgtggtaacatgctatccaagtaactaagattaaaagacatctgagttgtcataagccaaagatgtccataaggccattattcaaagaaaatcttagactaacgattaattgaaatccacgaaagccagggcccaaactgggattagataccccactatgcctggccctaaatcttgatgctcgatcttactggagcatccgcccgagaactacgagcacc
OTU17	Paseriformes	Corvidae	Garrulus	Garrulus_glandarius	0	0	0	0	0	0	0	0	0	0	0	0	0	0	0	0	0	0	0	0	0	0	0	0	0	0	0	0	0	0	0	0	0	0	17481	0	0	0	0	0	0	0	0	0	caccgcggtcatacaggagacccaaattaacattataacggcgtaaagggtggtaacatgctatctaagtaactaagattaaaaagcaactgagctgtagcaagcccaagatgctcataaggccaactaccaaagaagatcttaggctgacgattaattgaaatccacgaaagccagggcccaaactgggattagataccccactatgcctggccctaaatcttgacactctatgctacctgagtgtccgcccgagaactacgagcaca
OTU18	Paseriformes	Motacillidae	Motacilla	Motacilla_spp.	0	0	0	0	0	0	0	0	0	0	0	0	0	0	0	0	0	0	0	0	0	0	0	0	0	0	0	0	0	0	0	0	10107	0	0	0	0	0	0	0	0	0	0	0	caccgcggtcatacaggagacccaaattaacattataacggcgtaaagagtggtcacatgctatccaagtaactaagattaaaaaacaactgagctgtcgcaagcccaagatgtcaataaggccaccttattaaagaagatcttagaacaacgattaattgaactccacgaaagccagggcccaaactgggattagataccccactatgcctggccctaaatcttgatgcttacccctactaaagcatccgcccgagaactaagagcacc
OTU19	Paseriformes	Locustellidae	N/A	N/A	3655	54	3784	0	0	0	1287	5619	7031	8620	16258	3759	5845	10853	4900	975	247	96	67	20	140	0	0	0	0	0	0	0	0	0	0	0	0	0	0	0	0	0	0	0	0	0	0	0	gcggtcatacaagagacccaaattaactttataacggcgtaaagtgtggtactatgatatccaagtaactaagattaaaaagcaactgagccgttccaagctaaagatgctcataaggccacttcttaaagaaaatcttagaataccgattaattgaaacccacgaaagccagggcccaaactgggattagataccccactatgcctggccctaaatcttgatgctcgatcttaccggagcatccgcccgagaactacgagcgcaaacg
OTU20	Paseriformes	Paridae	Parus	Parus_major	0	0	0	0	2586	0	0	0	0	0	0	0	0	0	0	0	0	0	0	0	0	0	4190	0	0	0	1927	0	0	0	0	0	0	0	0	2718	0	0	0	0	0	0	0	0	gcggtcatacaggagacccaaatcaactttaccgacggcgtaaagagtggtcacatgttatccaagtaactaagattaaaaagcagctgagctgtcataagcccaagatgctcataaggcctcctccttaaagaagatcttagaccaacgattaattgaagtccacgaaagccagggcccaaactgggattagataccccactatgcctggccctaaatcttgatgctcgatattacctgagcgtccgcctgagaactacgagcacaaacg
OTU21	Paseriformes	Sylviidae	Sylvia	Sylvia_atricapilla	0	0	0	0	0	0	0	0	0	0	0	0	0	0	0	0	0	0	0	0	0	0	0	0	0	0	0	0	0	0	0	0	0	9365	0	0	0	0	0	0	0	0	0	0	gcggtcagacaggagacccaaatcaacattataacggcgtaaagtgtggtaacatgctatccaagtaactaagattaaaagacatctgagttgtcataagccaaagatgtccataaggccactattcaaagaaaatcttagactaacgattaattgaaatccacgaaagccagggcccaaactgggattagataccccactatgcctggccctaaatcttgatgctcgatcttactggagcatccgcccgagaactacgagcaccaacg
OTU22	Galliformes	Phasianidae	Gallus	Gallus_gallus	20729	10768	6435	4740	3253	2748	2194	639	34	0	0	0	0	0	0	0	0	0	0	0	0	0	0	0	0	0	0	0	0	0	0	0	0	0	0	0	0	0	0	0	0	0	0	0	gcggtcatacaagaaacccaaatcaatagctacccggcgtaaagagtggccacatgttatctgcaccagctaagattaaaatgcaaccaagctgtcataagcctaagatccacctaaacccaacccaaatccatcttagcctcaacgattaattttaacccacgaaagctaggacccaaactgggattagataccccactatgcctagccctaaatctatatacctcccatcacacatgtatccgcctgagaactacgagcacaaacg
OTU23	Paseriformes	Muscicapidae	Phoenicurus	Phoenicurus_phoenicurus	0	0	0	0	0	0	0	0	0	0	0	0	0	0	0	0	0	0	0	0	0	0	21319	0	0	0	0	0	0	0	0	0	0	0	0	0	0	0	0	0	0	0	0	0	gcggtcatacaggagacccaaattaactttataacggcgtaaagagtagtcacatgttatccaagtagctaagactaaaaagcaactgagctgtcataagcccaagatgctcataaggcctccgccctcaaagaagatcttagaacaacgattaattgaactccacgaaagccagggcccaaactgggattagataccccactatgcctggccctaaatcttgatgttccaccttacctgaacatccgcccgagaactacgagcacaaacg
OTU24	Paseriformes	Sittidae	Sitta	Sitta_europaea	0	0	0	0	0	0	0	0	0	0	0	0	0	0	0	0	0	0	0	0	0	0	0	14966	0	0	0	0	0	0	0	0	0	0	0	0	0	0	0	0	0	0	0	0	gcggtcatacaggagacccaaatcaacgttataacggcgtaaagggtggtaacatgttatccgagtaactaagattaaaaggcaactgagctgtcataagcccaagatgcccataaggcctcttccccaaagaaaatcttagagcaacgattaattgaaatccacgaaagccagtgcccaaactgggattagataccccactatgcctggccctaaatcttgatgctttatacaacctaagcatccgcccgagaactacgagcacaaacg
OTU25	Paseriformes	Turdidae	Turdus	Turdus_spp.	0	0	0	0	0	0	0	0	0	0	0	0	0	0	0	0	0	0	0	1499	0	0	0	0	0	2139	0	0	0	0	0	0	0	0	0	0	0	0	0	0	0	0	0	0	gcggtcatacaggaggctcaaattaactttacaacggcgtaaagagtggtcgcatgttatccaagtagctaagattaaaaagcaactgagctgtcataagcccaagatgcctataagacctccgtcttcaaagaagatcttagaacaacgatcaattgaagccacgaaagccaggacccaaactgggattagataccccactatgcctggccctaaatcttgacgctcgatattacctgagcgtccgcccgagaactacgagcacaaacg
OTU26	Paseriformes	Corvidae	Garrulus	Garrulus_glandarius	0	0	0	0	0	0	0	0	0	0	0	0	0	0	0	0	0	0	0	0	0	0	0	0	0	0	0	0	0	0	0	0	0	0	2763	0	0	0	0	0	0	0	0	0	gcggtcatacaggagacccaaattaacattataacggcgtaaagggtggtaacatgctatctaagtaactaagattaaaaagcaactgagctgtagcaagcccaagatgctcataaggccaactaccaaagaagatcttaggctgacgattaattgaaatccacgaaagccagggcccaaactgggattagataccccactatgcctggccctaaatctcgacactctatgctacctgagtgtccgcccgagaactacgagcacaaacg
OTU29	Paseriformes	Oreoicidae	Aleadryas	Aleadryas_rufinucha	0	0	0	0	0	0	0	0	0	0	0	0	0	0	0	0	0	0	0	0	0	33760	0	0	0	0	0	0	0	0	0	0	0	0	0	0	0	0	0	0	0	0	0	0	gcggtcatacaggagacccaaattaactttataacggcgtaaagggtggtaacatgctatcaaaataactaagattaaaaagcaactgagccgtcataagcccaagatgctcataagaccaactccaaaagaagatcttagcccaatgattaattgaaatccacgaaggccagggcccaaactgggattagataccccactatgcctggccctaaatcttgatgctctatcctacctgagcatccgcccgagaactacgagcaccaacg
OTU30	Anseriformes	Anatidae	Anser	Anser_anser	0	0	0	0	0	0	0	0	0	0	0	257	0	0	0	3194	0	0	2314	0	0	0	0	0	0	0	0	0	0	0	0	0	0	0	0	0	0	0	0	0	0	0	0	0	gcggtcatacaagaaacccaaatcaaccgtcctattaacacggcgtaaagagtggtaaaatgcctatcctagctaactaagatcaaaatgcagctaagctgtcataagcccaagatgcacctaaacacaccgttaagatgatcttaggaactaacgactgatttaaacccacgaaagccagggcccaaactgggattagataccccactatgcctggccctaaatcttgatacttactttaccgaagtatccgccagagaactacgagcacaaacg
OTU31	Columbiformes	Columbidae	Columba	Columba_palumbus	0	0	0	0	0	0	0	0	0	0	0	0	0	0	0	0	0	0	0	0	0	0	0	0	1920	1411	0	0	0	0	0	0	0	0	0	0	0	0	0	0	0	0	0	0	gcggtcacacaagggacccaaactaatcgttcacggcgtaaagagtggactcatgcttatcgcattaattaaggtcaaaacgcagctgagctgtcataagcttaaggtgcacttaaaaccgccctaaatacgaccctaaactcatacgactcaatgaactccacgaaagccagggtacaaactgggattagataccccactatgcctggccctaaatcttgatgctctatataaccaaagcatccgcctgagaactacgagcacaaacg
OTU32	Paseriformes	Motacillidae	Anthus	Anthus_spp.	0	0	0	0	0	0	0	0	0	0	0	1491	0	0	0	0	0	0	0	0	0	0	0	0	0	0	0	0	0	0	0	0	10	0	0	0	0	0	0	0	0	0	0	0	gcggtcatacaggagacccaaattaactttataacggcgtaaagagtggtcacatgctatccaagtaactaagattaaaaagcagctgagccgtcacaagcccaagatgccaataaggcctccttattaaagaagatcttagaacaacgatcgattggactccacgaaagccagggcccaaactgggattagataccccactatgcctggccctaaatcttgatgcttacccctactaaagcatccgcccgagaactacgagcaccaacg
OTU33	Paseriformes	Motacillidae	Motacilla	Motacilla_spp.	0	0	0	0	0	0	0	0	0	0	0	0	0	0	0	0	0	0	0	0	0	0	0	0	0	0	0	0	0	0	0	0	470	0	0	0	0	0	0	0	0	0	0	0	gcggtcatacaggagacccaaattaacattataacggcgtaaagagtggtcacatgctatccaagtaactaagattaaaaaacaactgagctgtcgcaagcccaagatgtcaataaggccaccttattaaagaagatcttagaacaacgattaattgaactccacgaaagccagggcccaaactgggattagataccccactatgcctggccctaaatcttgatgcttacccctactaaagcatccgcccgagaactacgagcaccaacg
OTU34	Paseriformes	Troglodytidae	Troglodytes	Troglodytes_troglodytes	0	0	0	0	0	0	0	0	0	0	0	0	0	0	0	0	0	0	0	0	482	0	0	0	0	0	3323	568	0	0	0	0	0	0	0	0	0	0	0	0	0	0	0	0	caccgcggttatacaggaggcccaagttaacattataacggcgtaaagcgtggtaacatgctatccaagtaactaagattaaaaagcgactgagccgtcacaagcccaagttgcccgtaaggccactcacccaaagaaaatcttagactaacgatcaattgaagtccacgaaagccagggcccaaactgggattagataccccactatgcctggccctaaatcttgatgctttatataacccaagcatccgcccgagaactacgagcgca
OTU39	Paseriformes	Muscicapidae	N/A	N/A	0	0	0	0	0	0	0	0	0	0	0	0	0	0	0	0	0	0	0	0	0	0	0	0	0	0	0	0	0	0	2408	0	0	0	0	0	0	0	0	0	0	0	0	0	gcggtcatacaggagacccaaattaacattataacggcgtaaagagtggtcacatgttatccaagtagctaagattaaaaagcaactgagctgtcataagcccaagatgcccataaggcctctaacttcaaagaaagtcttagaacaacgatcaattgaattccacgaaagccagggcccaaactgggattagataccccactatgcctggccctaaatcttgatgttctaccttacctgaacatccgcccgagaactacgagcacaaacg
OTU40	Pelicaniformes	Ardeidae	Ardea	Ardea_cinerea	0	0	0	0	0	0	0	0	0	0	0	0	0	0	0	0	0	0	0	0	0	0	0	0	0	0	0	0	0	0	0	1699	0	0	0	0	0	0	0	0	0	0	0	0	gcggtcacacaagagacccaaattaactgtaacacggcgtaaagagtggcagcacgctatcacaccaactaagatcgaaatgcaactgagctgtcataagcccaagctgcacctaagaccaccctaaaaacaatcttagcatctgcgattgataaaacccacgaaagctaagacccaaactaggattagataccccactatgctcagccttaaatcttggtacttaacttactaaagtatccgcctgagaactacgagcacaaacg
OTU41	Paseriformes	Locustellidae	N/A	N/A	19	14	22	0	0	0	0	0	0	0	0	0	0	0	0	0	0	0	0	0	0	0	0	0	0	0	0	0	0	0	0	0	0	0	0	0	0	0	0	0	0	0	0	0	gcggtcatacaggagacccaaattaactttataacggcgtaaagtgtggtactatgatatccaagtaactaagattaaaaagcaactgagccgttccaagctaaagatgctcataaggccacttcttaaagaaaatcttagaataccgattaattgaaacccacgaaagccagggcccaaactgggattagataccccactatgcctagccctaaatctagatacctcccatcacacatgtatccgcctgagaactacgagcacaaacg
OTU42	Paseriformes	Paridae	Poecile	Poecile_palustris	0	0	0	0	2130	0	0	0	0	0	0	0	0	0	0	0	0	0	0	0	0	0	0	0	0	0	0	0	0	0	0	0	0	0	0	312	0	0	0	0	0	0	0	0	gcggtcatacaggagacccaaattaacattaccgacggcgtaaagagtggtcacatgttatccaagtaactaagattaaaaagcgactgagctgtcataagcccaagatgcccataaggcctcctccttaaagaagatcttagaccaacgattaattgagacccacgaaagccagggcccaaactgggattagataccccactatgcctggccctaaatcttgatgctcgatattacctgagcatccgcctgagaactacgagcacaaacg
OTU43	Paseriformes	Paridae	Parus	Parus_major	0	0	0	0	0	0	0	0	0	0	0	0	0	0	0	0	0	0	0	0	0	0	55	0	0	0	6	0	0	0	0	0	0	0	0	0	0	0	0	0	0	0	0	0	caccgcggtcatacaggagacccaaatcaactttaccgacggcgtaaagagtggtcacatgttatccaagtaactaagattaaaaagcagctgagctgtcataagcccaagatgctcataaggcctcctccttaaagaagatcttagaccaacgattaattgaagtccacgaaagccagggcccaaactgggattagataccccactatgcctggccctaaatcttgatgttccaccttacctgaacatccgcccgagaactacgagcaca
OTU46	Paseriformes	Turdidae	Turdus	Turdus_spp.	0	0	0	0	0	0	0	0	0	0	0	0	0	0	0	0	0	0	0	0	0	0	0	0	0	373	0	0	0	0	0	0	0	0	0	0	0	0	0	0	0	0	0	0	caccgcggtcatacaggaggctcaaattaactttacaacggcgtaaagagtggtcgcatgttatccaagtagctaagattaaaaagcaactgagctgtcataagcccaagatgcctataagacctccgtcttcaaagaagatcttagaacaacgatcaattgaggccacgaaagccaggacccaaactgggattagataccccactatgcctggccctaaatcttgacgctcgatattacctgagcgcccgcccgagaactacgagcaca
OTU47	Paseriformes	Paridae	Parus	Parus_major	0	0	0	0	0	0	0	0	0	0	0	0	0	0	0	0	0	0	0	0	0	0	969	0	0	0	253	0	0	0	0	0	0	0	0	0	0	0	0	0	0	0	0	0	caccgcggtcatacaggagacccaaattaactttataacggcgtaaagagtggtcacatgttatccaagtaactaagattaaaaagcagctgagctgtcataagcccaagatgctcataaggcctcctccttaaagaagatcttagaccaacgattaattgaagtccacgaaagccagggcccaaactgggattagataccccactatgcctggccctaaatcttgatgctcgatattacctgagcgtccgcctgagaactacgagcaca
OTU48	Galliformes	Phasianidae	Gallus	Gallus_gallus	8	0	7	0	16	0	0	0	0	0	0	0	0	0	0	0	0	0	0	0	0	0	0	0	0	0	0	0	0	0	0	0	0	0	0	0	0	0	0	0	0	0	0	0	gcggtcatacaagaaacccaaatcaatagctacccggcgtaaagagtggccacatgttatctgcaccagctaagattaaaatgcaaccaagctgtcataagcctaagatccacctaaacccaacccaaatccatcttagcctcaacgattaattttaacccacgaaagctaggacccaaactgggattagataccccactatgcctggccctaaatcttgatgctcgatcttaccggagcatccgcccgagaactacgagcgcaaacg
OTU50	Paseriformes	Locustellidae	N/A	N/A	5	5	0	0	0	0	0	0	0	0	0	0	0	0	0	0	0	0	0	0	0	0	0	0	0	0	0	0	0	0	0	0	0	0	0	0	0	0	0	0	0	0	0	0	caccgcggtcatacaggagacccaaattaactttataacggcgtaaagtgtggtactatgatatccaagtaactaagattaaaaagcaactgagccgttccaagctaaagatgctcataaggccacttcttaaagaaaatcttagaataccgattaattgaaacccacgaaagccagggcccaaactgggattagataccccactatgcctggccctaaatctagatacctcccatcacacatgtatccgcctgagaactacgagcaca
OTU54	Galliformes	Phasianidae	Gallus	Gallus_gallus	0	0	0	0	8	0	0	0	0	0	0	0	0	0	0	0	0	0	0	0	0	0	0	0	0	0	0	0	0	0	0	0	0	0	0	0	0	0	0	0	0	0	0	0	caccgcggtcatacaagaaacccaaatcaatagctacccggcgtaaagagtggccacatgttatctgcaccagctaagattaaaatgcaaccaagctgtcataagcctaagatccacctaaacccaacccaaatccatcttagcctcaacgattaattttaacccacgaaagctaggacccaaactgggattagataccccactatgcctggccctaaatcttgatgctcgatattacctgagcatccgcctgagaactacgagcaca
OTU55	Paseriformes	Paridae	N/A	N/A	0	0	0	0	6	0	0	0	0	0	0	0	0	0	0	0	0	0	0	0	0	0	0	0	0	0	0	0	0	0	0	0	0	0	0	0	0	0	0	0	0	0	0	0	gcggtcatacaggagacccaaattaacattaccgacggcgtaaagagtggtcacatgttatccaagtaactaagattaaaaagcaactgagctgtcataagcccaagatgcccataaggcctcctccttaaagaagatcttagaccaacgattaattgaaacccacgaaagccagggcccaaactgggattagataccccactatgcctagccctaaatctagatacctcccatcacacatgtatccgcctgagaactacgagcacaaacg
OTU56	Paseriformes	Muscicapidae	Oenanthe	Oenanthe_oenanthe	0	0	0	0	0	0	0	0	0	0	0	0	0	0	0	0	0	0	0	0	0	0	10	0	0	0	0	0	0	0	0	0	0	0	0	0	0	0	0	0	0	0	0	0	gcggtcatacaggagacccaaatcaactttaccgacggcgtaaagagtggtcacatgttatccaagtaactaagattaaaaagcagctgagctgtcataagcccaagatgctcataaggcctcctccttaaagaagatcttagaacaacgattaattgaactccacgaaagccagggcccaaactgggattagataccccactatgcctggccctaaatcttgatgttccaccttacctgaacatccgcccgagaactacgagcacaaacg
OTU57	Paseriformes	Muscicapidae	Phoenicurus	Phoenicurus_phoenicurus	0	0	0	0	0	0	0	0	0	0	0	0	0	0	0	0	0	0	0	0	0	0	10	0	0	0	0	0	0	0	0	0	0	0	0	0	0	0	0	0	0	0	0	0	gcggtcatacaggagacccaaattaactttataacggcgtaaagagtggtcacatgttatccaagtagctaagactaaaaagcaactgagctgtcataagcccaagatgctcataaggcctccgccctcaaagaagatcttagaacaacgattaattgaagtccacgaaagccagggcccaaactgggattagataccccactatgcctggccctaaatcttgatgctcgatattacctgagcgtccgcctgagaactacgagcacaaacg

## Sheet: Merged OTUs_Only wild taxa
OTU	Taxa	Order	Family	Genus	Species	Sum	S12	S18	S15	RB3_MW	M4	A1_MW	S19	S9	S4	S3	S8	S23	S16	EC3	S10	S2	S25	S22	S20	S21	S14	POS	B1_MW	S6	M20	D1_MW	E1_MW	S13	G1_MW	M11	L5_MW	L4_MW	L6_MW	RB5_MW	M5	H1_MW	S5	M22	M21	RB1_MW	L2_MW	RB4_MW	S17
OTU2_OTU19_41_50	Taxa1	Paseriformes	Locustellidae	Locustella	Locustella_spp.	699001	48814	2135	47131	0	0	0	19462	75177	41849	111833	120371	45317	53489	57753	44631	10237	5990	4807	4342	2859	2804	0	0	0	0	0	0	0	0	0	0	0	0	0	0	0	0	0	0	0	0	0	0
OTU4_23_57	Taxa4	Paseriformes	Muscicapidae	Phoenicurus	Phoenicurus_phoenicurus	190082	0	0	0	0	0	0	0	0	0	0	0	0	0	0	0	0	0	0	0	0	0	0	190076	6	0	0	0	0	0	0	0	0	0	0	0	0	0	0	0	0	0	0	0
OTU5_24	Taxa5	Paseriformes	Sittidae	Sitta	Sitta_europaea	114575	0	0	0	0	0	0	0	0	0	0	0	0	0	0	0	0	0	0	0	0	0	0	0	114575	0	0	0	0	0	0	0	0	0	0	0	0	0	0	0	0	0	0	0
OTU6_30	Taxa6	Anseriformes	Anatidae	Anser	Anser_anser	62552	0	0	0	0	0	0	0	0	0	0	0	754	0	0	0	39215	0	0	22583	0	0	0	0	0	0	0	0	0	0	0	0	0	0	0	0	0	0	0	0	0	0	0	0
OTU11_42	Taxa7	Paseriformes	Paridae	Poecile	Poecile_palustris	52538	0	0	0	0	36618	0	0	0	0	0	0	0	0	0	0	0	0	0	0	0	0	0	6916	0	0	0	3282	0	0	0	0	0	0	0	0	5722	0	0	0	0	0	0	0
OTU8_34	Taxa8	Paseriformes	Troglodytidae	Troglodytes	Troglodytes_troglodytes	49589	0	0	0	0	0	0	0	0	0	0	0	0	0	0	0	0	0	0	0	0	7367	0	0	0	0	0	34980	7112	130	0	0	0	0	0	0	0	0	0	0	0	0	0	0
OTU7_31	Taxa9	Columbiformes	Columbidae	Columba	Columba_palumbus	44694	0	0	0	0	0	0	0	0	0	0	0	0	0	0	0	0	0	0	0	0	0	0	0	0	25918	18776	0	0	0	0	0	0	0	0	0	0	0	0	0	0	0	0	0
OTU9_15	Taxa10	Galliformes	Phasianidae	Phasianus	Phasianus_colchicus	43446	0	0	0	0	0	0	0	0	0	0	0	0	0	0	0	0	0	0	0	0	0	0	0	0	0	0	0	0	0	34238	0	0	0	0	0	0	8296	912	0	0	0	0	0
OTU16_21	Taxa11	Paseriformes	Sylviidae	Sylvia	Sylvia_atricapilla	43225	0	0	0	0	0	0	0	0	0	0	0	0	0	0	0	0	0	0	0	0	0	0	0	0	0	0	0	0	0	0	0	0	0	43225	0	0	0	0	0	0	0	0	0
OTU10_39	Taxa12	Paseriformes	Muscicapidae	N/A	N/A	32531	0	0	0	0	0	0	0	0	0	0	0	0	0	0	0	0	0	0	0	0	0	0	0	0	0	0	0	0	0	0	32531	0	0	0	0	0	0	0	0	0	0	0	0
OTU13	Taxa13	Paseriformes	Turdidae	Turdus	Turdus_merula	25802	0	0	0	0	0	0	0	0	0	0	0	0	0	0	0	0	0	0	0	22047	0	0	0	0	0	3755	0	0	0	0	0	0	0	0	0	0	0	0	0	0	0	0	0
OTU12_40	Taxa14	Pelicaniformes	Ardeidae	Ardea	Ardea_cinerea	24755	0	0	0	0	0	0	0	0	0	0	0	0	0	0	0	0	0	0	0	0	0	0	0	0	0	0	0	0	0	0	0	24755	0	0	0	0	0	0	0	0	0	0	0
OTU14_32	Taxa15	Paseriformes	Motacillidae	Anthus	Anthus_spp.	21967	0	0	0	0	0	0	0	0	0	0	0	21447	0	0	0	0	0	0	0	0	0	0	0	0	0	0	0	0	0	0	0	0	520	0	0	0	0	0	0	0	0	0	0
OTU17_26	Taxa16	Paseriformes	Corvidae	Garrulus	Garrulus_glandarius	20244	0	0	0	0	0	0	0	0	0	0	0	0	0	0	0	0	0	0	0	0	0	0	0	0	0	0	0	0	0	0	0	0	0	0	20244	0	0	0	0	0	0	0	0
OTU20_43_47	Taxa17	Paseriformes	Paridae	Parus	Parus_major	12704	0	0	0	0	2586	0	0	0	0	0	0	0	0	0	0	0	0	0	0	0	0	0	5214	0	0	0	2186	0	0	0	0	0	0	0	0	2718	0	0	0	0	0	0	0
OTU18_33	Taxa18	Paseriformes	Motacillidae	Motacilla	Motacilla_spp.	10577	0	0	0	0	0	0	0	0	0	0	0	0	0	0	0	0	0	0	0	0	0	0	0	0	0	0	0	0	0	0	0	0	10577	0	0	0	0	0	0	0	0	0	0
OTU25_46	Taxa19	Paseriformes	Turdidae	Turdus	Turdus_spp.	4011	0	0	0	0	0	0	0	0	0	0	0	0	0	0	0	0	0	0	0	1499	0	0	0	0	0	2512	0	0	0	0	0	0	0	0	0	0	0	0	0	0	0	0	0
OTU56	Taxa20	Paseriformes	Muscicapidae	Oenanthe	Oenanthe_oenanthe	10	0	0	0	0	0	0	0	0	0	0	0	0	0	0	0	0	0	0	0	0	0	0	10	0	0	0	0	0	0	0	0	0	0	0	0	0	0	0	0	0	0	0	0
OTU55	Taxa21	Paseriformes	Paridae	N/A	N/A	6	0	0	0	0	6	0	0	0	0	0	0	0	0	0	0	0	0	0	0	0	0	0	0	0	0	0	0	0	0	0	0	0	0	0	0	0	0	0	0	0	0	0	0
[truncated: 1 more columns]

## Sheet: Taxon table at genus level
OTU	Taxa	Order	Family	Genus	Species	Sum	S12	S18	S15	RB3_MW	M4	A1_MW	S19	S9	S4	S3	S8	S23	S16	S10	S2	S25	S22	S20	S21	S14	B1_MW	S6	M20	D1_MW	E1_MW	S13	G1_MW	M11	L5_MW	L4_MW	L6_MW	RB5_MW	M5	H1_MW	S5	M22	M21	RB1_MW	L2_MW	RB4_MW	S17	L1_MW
OTU2_OTU19_41_50	Taxa1	Paseriformes	Locustellidae	Locustella	Locustella_spp.	641248	48814	2135	47131	0	0	0	19462	75177	41849	111833	120371	45317	53489	44631	10237	5990	4807	4342	2859	2804	0	0	0	0	0	0	0	0	0	0	0	0	0	0	0	0	0	0	0	0	0	0
OTU4_23_57	Taxa4	Paseriformes	Muscicapidae	Phoenicurus	Phoenicurus_phoenicurus	190082	0	0	0	0	0	0	0	0	0	0	0	0	0	0	0	0	0	0	0	0	190076	6	0	0	0	0	0	0	0	0	0	0	0	0	0	0	0	0	0	0	0	0
OTU5_24	Taxa5	Paseriformes	Sittidae	Sitta	Sitta_europaea	114575	0	0	0	0	0	0	0	0	0	0	0	0	0	0	0	0	0	0	0	0	0	114575	0	0	0	0	0	0	0	0	0	0	0	0	0	0	0	0	0	0	0	0
OTU6_30	Taxa6	Anseriformes	Anatidae	Anser	Anser_anser	62552	0	0	0	0	0	0	0	0	0	0	0	754	0	0	39215	0	0	22583	0	0	0	0	0	0	0	0	0	0	0	0	0	0	0	0	0	0	0	0	0	0	0	0
OTU11_42	Taxa7	Paseriformes	Paridae	Poecile	Poecile_palustris	52538	0	0	0	0	36618	0	0	0	0	0	0	0	0	0	0	0	0	0	0	0	6916	0	0	0	3282	0	0	0	0	0	0	0	0	5722	0	0	0	0	0	0	0	0
OTU8_34	Taxa8	Paseriformes	Troglodytidae	Troglodytes	Troglodytes_troglodytes	49589	0	0	0	0	0	0	0	0	0	0	0	0	0	0	0	0	0	0	0	7367	0	0	0	0	34980	7112	130	0	0	0	0	0	0	0	0	0	0	0	0	0	0	0
OTU7_31	Taxa9	Columbiformes	Columbidae	Columba	Columba_palumbus	44694	0	0	0	0	0	0	0	0	0	0	0	0	0	0	0	0	0	0	0	0	0	0	25918	18776	0	0	0	0	0	0	0	0	0	0	0	0	0	0	0	0	0	0
OTU9_15	Taxa10	Galliformes	Phasianidae	Phasianus	Phasianus_colchicus	43446	0	0	0	0	0	0	0	0	0	0	0	0	0	0	0	0	0	0	0	0	0	0	0	0	0	0	0	34238	0	0	0	0	0	0	8296	912	0	0	0	0	0	0
OTU16_21	Taxa11	Paseriformes	Sylviidae	Sylvia	Sylvia_atricapilla	43225	0	0	0	0	0	0	0	0	0	0	0	0	0	0	0	0	0	0	0	0	0	0	0	0	0	0	0	0	0	0	0	43225	0	0	0	0	0	0	0	0	0	0
OTU13	Taxa13	Paseriformes	Turdidae	Turdus	Turdus_merula	25802	0	0	0	0	0	0	0	0	0	0	0	0	0	0	0	0	0	0	22047	0	0	0	0	3755	0	0	0	0	0	0	0	0	0	0	0	0	0	0	0	0	0	0
OTU12_40	Taxa14	Pelicaniformes	Ardeidae	Ardea	Ardea_cinerea	24755	0	0	0	0	0	0	0	0	0	0	0	0	0	0	0	0	0	0	0	0	0	0	0	0	0	0	0	0	0	24755	0	0	0	0	0	0	0	0	0	0	0	0
OTU14_32	Taxa15	Paseriformes	Motacillidae	Anthus	Anthus_spp.	21967	0	0	0	0	0	0	0	0	0	0	0	21447	0	0	0	0	0	0	0	0	0	0	0	0	0	0	0	0	0	0	520	0	0	0	0	0	0	0	0	0	0	0
OTU17_26	Taxa16	Paseriformes	Corvidae	Garrulus	Garrulus_glandarius	20244	0	0	0	0	0	0	0	0	0	0	0	0	0	0	0	0	0	0	0	0	0	0	0	0	0	0	0	0	0	0	0	0	20244	0	0	0	0	0	0	0	0	0
OTU20_43_47	Taxa17	Paseriformes	Paridae	Parus	Parus_major	12704	0	0	0	0	2586	0	0	0	0	0	0	0	0	0	0	0	0	0	0	0	5214	0	0	0	2186	0	0	0	0	0	0	0	0	2718	0	0	0	0	0	0	0	0
OTU18_33	Taxa18	Paseriformes	Motacillidae	Motacilla	Motacilla_spp.	10577	0	0	0	0	0	0	0	0	0	0	0	0	0	0	0	0	0	0	0	0	0	0	0	0	0	0	0	0	0	0	10577	0	0	0	0	0	0	0	0	0	0	0
OTU25_46	Taxa19	Paseriformes	Turdidae	Turdus	Turdus_spp.	4011	0	0	0	0	0	0	0	0	0	0	0	0	0	0	0	0	0	0	1499	0	0	0	0	2512	0	0	0	0	0	0	0	0	0	0	0	0	0	0	0	0	0	0
OTU56	Taxa20	Paseriformes	Muscicapidae	Oenanthe	Oenanthe_oenanthe	10	0	0	0	0	0	0	0	0	0	0	0	0	0	0	0	0	0	0	0	0	10	0	0	0	0	0	0	0	0	0	0	0	0	0	0	0	0	0	0	0	0	0
