# Supplementary material for: Moss‐Accumulated eDNA Is a Promising Source for Terrestrial Biodiversity Surveys Across the Tree of Life and Biomes
Source: Mol Ecol Resour. 2025 Dec 12;26(1):e70088. doi: 10.1111/1755-0998.70088 (PMC12701329; doi:10.1111/1755-0998.70088)
Supplement: Supplementary file 4 — Table S4: OTU table (Tab 1), full taxa table (Tab 2) and genus‐level taxa table (Tab 3) of 16Smam primer set for Lille Vildmose, Denmark. Table is in a separate excel sheet. [file MEN-26-e70088-s009.xlsx]

## Sheet: All OTUs with Taxa IDs 
OTU	Class	Order	Family	Genus	Species	S22	RB5_MW	M12	H1_MW	M14	M5	M20	S9	I1_MW	B1_MW	M9	M22	J1_MW	M15	M2	S6	M21	S12	A1_MW	S7	S23	M4	S11	S16	S13	C1_MW	L2_MW	RB1_MW	M10	S2	S10	S5	S25	M23	POS	S4	M19	M11	L8_MW	L7_MW	M3	M18	M8	E1_MW
OTU3	Mammalia	Artiodactyla	Suidae	Sus	Sus_scrofa	22	3851	0	34019	26382	0	16954	6157	0	22040	20162	883	116	0	2189	19384	30677	23501	21611	15709	15683	8532	8710	7396	6135	4770	4686	2131	1990	1637	1349	1161	1042	729	0	0	0	0	0	0	0	0	0	0
OTU5	Mammalia	Carnivora	Canidae	Canis	Canis_lupus	0	0	0	0	0	0	79	66818	0	0	0	1679	0	0	5307	247	0	33534	0	0	0	9401	0	0	0	0	29744	0	0	0	1379	0	0	0	0	42007	22983	19437	14012	12039	6763	2946	2964	2211
OTU6	Mammalia	Artiodactyla	Suidae	Sus	Sus_scrofa	44	1912	0	17720	13279	0	9984	3203	0	11198	12417	853	67	0	116	18791	16237	11946	16287	15333	8041	4728	8221	7066	5692	2570	4430	920	1896	1486	1251	1071	934	658	0	0	0	0	0	0	0	0	0	0
OTU7	Mammalia	Rodentia	Muridae	Mus	Mus_musculus	0	10365	0	0	0	0	0	0	2260	0	15579	0	0	0	0	0	0	24426	0	0	6524	0	0	0	0	0	0	2310	0	7491	0	13675	12476	0	0	0	0	0	0	0	8578	0	0	27986
OTU8	Mammalia	Carnivora	Canidae	Canis	Canis_lupus	0	0	0	0	0	0	84	35755	0	0	0	897	0	0	2864	247	0	17617	0	0	0	4737	0	0	0	0	15651	0	0	0	1178	0	0	0	0	30940	15002	10813	7574	7615	1111	1568	1525	2129
OTU10	Mammalia	Rodentia	Muridae	Apodemus	Apodemus_flavicollis	0	0	0	15049	0	0	2412	0	0	0	0	0	0	0	0	0	0	0	0	0	0	0	0	10503	4356	0	0	0	0	0	0	0	0	0	0	0	0	0	0	0	87529	0	0	1600
OTU11	Mammalia	Rodentia	Muridae	Mus	Mus_musculus	0	5579	0	0	0	0	0	0	1174	0	8388	0	0	0	0	0	0	13168	0	0	3490	0	0	0	0	0	0	1045	0	7307	0	13010	6870	0	0	0	0	0	0	0	4884	0	0	14709
OTU12	Mammalia	Artiodactyla	Bovidae	Bison	Bison_bonasus	0	0	0	0	0	0	0	0	0	21956	32912	7068	12067	0	0	2957	0	0	0	0	0	0	0	0	0	0	0	0	0	0	0	0	0	0	0	0	0	0	0	0	0	0	0	0
OTU13	Mammalia	Artiodactyla	Bovidae	Bos	Bos_taurus	0	0	0	0	0	4773	239	0	0	3022	5168	0	0	0	1089	0	0	0	0	0	0	0	0	18542	0	4022	0	108	0	0	0	0	0	0	0	0	0	0	0	0	9588	0	0	0
OTU14	Mammalia	Rodentia	Muridae	Apodemus	Apodemus_flavicollis	0	0	0	8098	0	0	1408	0	0	0	0	0	0	0	0	0	0	0	0	0	0	0	0	10187	4152	0	0	0	0	0	0	0	0	0	0	0	0	0	0	0	36397	0	0	1501
OTU15	Mammalia	Artiodactyla	Bovidae	Bison	Bison_bonasus	0	0	0	0	0	0	0	0	0	11408	16095	2460	6580	0	0	2786	0	0	0	0	0	0	0	0	0	0	0	0	0	0	0	0	0	0	0	0	0	0	0	0	0	0	0	0
OTU16	Mammalia	Artiodactyla	Bovidae	Bos	Bos_taurus	0	0	0	0	0	2728	211	0	0	1688	2876	0	0	0	596	0	0	0	0	0	0	0	0	18004	0	2073	0	73	0	0	0	0	0	0	0	0	0	0	0	0	4895	0	0	0
OTU17	Mammalia	Primates	Hominidae	Homo	Homo_sapiens	0	3071	0	0	0	0	0	0	0	0	0	661	0	0	0	1880	0	4205	0	0	0	0	0	0	0	0	0	0	0	2853	0	0	0	0	0	0	0	0	0	0	0	19083	0	0
OTU18	Mammalia	Primates	Hominidae	Homo	Homo_sapiens	0	0	71	0	0	0	0	0	0	0	0	0	0	0	0	7201	0	0	0	0	0	0	4791	0	0	0	0	0	0	2837	0	0	0	0	0	0	0	0	0	0	0	0	0	0
OTU19	Mammalia	Primates	Hominidae	Homo	Homo_sapiens	0	0	0	0	0	0	0	1050	0	0	0	0	0	0	0	0	0	0	0	0	0	0	0	0	0	0	0	1401	0	0	0	0	1135	0	0	0	0	0	0	0	0	4981	0	0
OTU20	Mammalia	Primates	Hominidae	Homo	Homo_sapiens	0	1459	0	0	0	0	0	0	0	0	0	14	0	0	0	1843	0	2198	0	0	0	0	0	0	0	0	0	0	0	2870	0	0	0	0	0	0	0	0	0	0	0	10511	0	0
OTU21	Mammalia	Primates	Hominidae	Homo	Homo_sapiens	22	0	0	0	0	0	0	2309	0	0	0	0	0	0	0	699	0	4551	0	0	0	0	0	0	0	0	0	0	0	0	0	0	0	0	0	0	0	0	1201	0	0	1253	0	0
OTU22	Mammalia	Carnivora	Mustelidae	Meles	Meles_meles	0	0	0	0	0	0	0	0	0	0	0	0	0	17754	0	0	0	0	0	0	0	0	0	0	0	0	0	0	0	0	0	0	0	0	0	0	0	0	0	0	0	0	0	0
OTU23	Mammalia	Primates	Hominidae	Homo	Homo_sapiens	0	0	0	0	0	0	0	0	0	0	0	0	0	0	0	6927	0	0	0	0	0	0	4592	0	0	0	0	0	0	2488	0	0	0	0	0	0	0	0	0	0	0	0	0	0
OTU24	Mammalia	Primates	Hominidae	Homo	Homo_sapiens	0	0	0	0	0	0	0	594	0	0	0	0	0	0	0	0	0	0	0	0	0	0	0	0	0	0	0	820	0	0	0	0	1166	0	0	0	0	0	0	0	0	2744	0	0
OTU25	Mammalia	Rodentia	Sciuridae	Sciurus	Sciurus_vulgaris	0	0	0	0	0	0	0	0	0	0	0	8763	2967	0	0	0	0	0	0	0	0	0	0	0	0	0	0	0	0	0	0	0	0	0	0	0	0	0	0	0	0	0	0	0
OTU26	Mammalia	Primates	Hominidae	Homo	Homo_sapiens	22	0	0	0	0	0	0	1243	0	0	0	0	0	0	0	644	0	2431	0	0	0	0	0	0	0	0	0	0	0	0	0	0	0	0	0	0	0	0	637	0	0	1174	0	0
OTU27	Mammalia	Carnivora	Mustelidae	Meles	Meles_meles	0	0	0	0	0	0	0	0	0	0	0	0	0	10203	0	0	0	0	0	0	0	0	0	0	0	0	0	0	0	0	0	0	0	0	0	0	0	0	0	0	0	0	0	0
OTU28	Mammalia	Chiroptera	Vespertilionidae	Pipistrellus	Pipistrellus_pygmaeus	0	0	0	0	0	0	0	0	0	9810	0	0	0	0	0	0	0	0	0	0	0	0	0	0	0	0	0	0	0	0	0	0	0	0	0	0	0	0	0	0	0	0	0	0
OTU29	Mammalia	Primates	Hominidae	Homo	Homo_sapiens	0	0	0	0	0	0	11	0	0	0	0	0	0	0	0	0	0	0	0	0	0	0	0	0	0	0	0	0	0	0	0	0	0	0	0	182	0	0	0	0	0	2926	0	0
OTU30	Mammalia	Rodentia	Sciuridae	Sciurus	Sciurus_vulgaris	0	0	0	0	0	0	0	0	0	0	0	6431	1478	0	0	0	0	0	0	0	0	0	0	0	0	0	0	0	0	0	0	0	0	0	0	0	0	0	0	0	0	0	0	0
OTU31	Amphibia	Anura	Bufonidae	Bufo	Bufo_bufo	0	0	0	0	0	0	0	0	0	0	0	0	0	0	0	0	0	0	0	0	0	0	0	0	0	4607	0	0	0	0	0	0	0	0	0	0	0	0	0	0	0	0	0	0
OTU32	Mammalia	Primates	Hominidae	Homo	Homo_sapiens	0	0	0	0	0	0	0	0	0	0	0	0	0	0	0	0	0	0	0	0	0	0	0	0	0	0	0	0	0	0	0	0	0	0	0	8	0	0	0	0	0	1835	0	0
OTU33	Mammalia	Perissodactyla	Equidae	Equus	Equus_caballus	0	0	0	0	0	0	0	0	0	0	0	0	0	0	5809	0	0	0	0	0	0	0	0	0	0	0	0	0	0	0	0	0	0	0	0	0	0	0	0	0	0	0	0	0
OTU34	Mammalia	Rodentia	Muridae	Apodemus	Apodemus_sylvaticus	0	0	0	0	0	0	0	0	0	0	0	0	0	0	1401	0	0	0	0	0	0	0	0	0	0	4185	0	0	0	0	0	0	0	0	0	0	0	0	0	0	0	0	0	0
OTU35	Mammalia	Artiodactyla	Cervidae	Capreolus	Capreolus_capreolus	0	0	0	0	0	0	5871	0	0	0	0	0	0	0	0	0	0	0	0	0	0	0	0	0	0	0	0	0	0	0	0	0	0	0	0	0	0	0	0	0	0	0	0	0
OTU36	Mammalia	Chiroptera	Vespertilionidae	Pipistrellus	Pipistrellus_spp.	0	0	0	0	0	0	0	0	0	5259	0	0	0	0	0	0	0	0	0	0	0	0	0	0	0	0	0	0	0	0	0	0	0	0	0	0	0	0	0	0	0	0	0	0
OTU37	Mammalia	Primates	Hominidae	Homo	Homo_sapiens	0	0	0	0	0	0	0	0	0	0	0	0	0	0	0	0	0	0	0	779	0	61	0	0	0	0	0	0	0	0	0	0	0	0	0	0	0	0	0	0	0	1444	0	0
OTU38	Mammalia	Primates	Hominidae	Homo	Homo_sapiens	0	0	0	0	0	0	5	0	0	0	0	0	0	0	0	6	0	0	0	290	0	0	108	0	0	0	0	0	0	0	0	0	0	0	0	0	0	0	0	0	0	92	0	0
OTU39	Mammalia	Carnivora	Canidae	Canis	Canis_lupus	0	0	0	0	0	0	0	0	0	0	0	0	0	0	0	0	0	0	0	0	0	0	0	0	0	0	0	0	0	0	0	0	0	0	0	0	4832	0	0	0	0	0	0	0
OTU40	Amphibia	Anura	Bufonidae	Bufo	Bufo_bufo	0	0	0	0	0	0	0	0	0	0	0	0	0	0	0	0	0	0	0	0	0	0	0	0	0	2386	0	0	0	0	0	0	0	0	0	0	0	0	0	0	0	0	0	0
OTU41	Mammalia	Primates	Hominidae	Homo	Homo_sapiens	0	0	0	0	0	0	0	0	0	0	0	0	0	0	0	0	0	0	0	722	0	6	0	0	0	0	0	0	0	0	0	0	0	0	0	0	0	0	0	0	0	873	0	0
OTU42	Mammalia	Rodentia	Cricetidae	Microtus	Microtus_agrestis	0	0	0	2388	0	0	0	0	0	0	0	0	0	0	0	0	0	0	0	0	0	0	0	0	0	0	0	0	0	0	0	0	0	0	0	0	2094	0	0	0	0	0	0	0
OTU43	Mammalia	Artiodactyla	Cervidae	N/A	N/A	0	0	0	0	0	0	0	0	0	0	0	0	3348	0	0	0	0	0	0	0	0	0	0	0	0	0	0	0	0	0	0	0	0	0	0	0	0	0	0	0	0	0	0	0
OTU44	Mammalia	Perissodactyla	Equidae	Equus	Equus_caballus	0	0	0	0	0	0	0	0	0	0	0	0	0	0	3108	0	0	0	0	0	0	0	0	0	0	0	0	0	0	0	0	0	0	0	0	0	0	0	0	0	0	0	0	0
OTU45	Mammalia	Artiodactyla	Cervidae	Capreolus	Capreolus_capreolus	0	0	0	0	0	0	3506	0	0	0	0	0	0	0	0	0	0	0	0	0	0	0	0	0	0	0	0	0	0	0	0	0	0	0	0	0	0	0	0	0	0	0	0	0
OTU46	Mammalia	Rodentia	Muridae	Apodemus	Apodemus_sylvaticus	0	0	0	0	0	0	0	0	0	0	0	0	0	0	737	0	0	0	0	0	0	0	0	0	0	2111	0	0	0	0	0	0	0	0	0	0	0	0	0	0	0	0	0	0
OTU47	Mammalia	Primates	Hominidae	Homo	Homo_sapiens	0	0	0	0	0	0	10	0	0	0	0	0	0	0	0	5	0	0	0	272	0	0	120	0	0	0	0	0	0	0	0	0	0	0	0	0	0	0	0	0	0	84	0	0
OTU48	Mammalia	Carnivora	Canidae	Canis	Canis_lupus	0	0	0	0	0	0	0	0	0	0	0	0	0	0	0	0	0	0	0	0	0	0	0	0	0	0	0	0	0	0	0	0	0	0	0	0	2669	0	0	0	0	0	0	0
OTU50	Mammalia	Rodentia	Muridae	Micromys	Micromys_minutus	0	0	0	0	0	0	0	0	0	0	0	0	0	0	0	0	0	0	0	0	0	0	0	0	0	0	0	0	0	0	0	0	0	0	0	0	0	0	0	0	0	0	0	0
OTU52	Mammalia	Artiodactyla	Cervidae	N/A	N/A	0	0	0	0	0	0	0	0	0	0	0	0	1484	0	0	0	0	0	0	0	0	0	0	0	0	0	0	0	0	0	0	0	0	0	0	0	0	0	0	0	0	0	0	0
OTU53	Mammalia	Carnivora	Canidae	Canis	Canis_lupus	0	0	0	0	0	0	0	0	0	0	0	0	0	0	0	0	0	0	0	0	0	0	0	0	0	0	0	0	0	0	0	0	0	0	0	0	0	0	0	0	0	0	0	0
OTU54	Mammalia	Rodentia	Cricetidae	Microtus	Microtus_agrestis	0	0	0	1329	0	0	0	0	0	0	0	0	0	0	0	0	0	0	0	0	0	0	0	0	0	0	0	0	0	0	0	0	0	0	0	0	815	0	0	0	0	0	0	0
OTU55	Mammalia	Carnivora	Canidae	Canis	Canis_familiaris	0	0	0	0	0	0	0	0	0	0	0	0	0	0	0	0	0	0	0	0	0	0	0	0	0	0	0	0	0	0	0	0	0	0	0	0	0	0	0	0	0	0	0	0
OTU56	Aves	Passeriformes	Troglodytidae	Troglodytes	Troglodytes_troglodytes	0	0	0	0	0	0	0	0	0	0	0	0	0	0	0	0	0	0	0	0	0	0	0	0	0	0	0	0	0	0	0	0	0	0	0	0	0	0	0	0	0	0	0	0
OTU57	Aves	Passeriformes	Troglodytidae	Troglodytes	Troglodytes_troglodytes	0	0	0	0	0	0	0	0	0	0	0	0	0	0	0	0	0	0	0	0	0	0	0	0	0	0	0	0	0	0	0	0	0	0	0	0	0	0	0	0	0	0	0	0
OTU58	N/A	N/A	N/A	N/A	N/A	0	0	0	0	0	0	0	0	0	0	0	0	0	0	0	0	0	0	0	0	0	0	0	0	0	0	0	0	7	0	0	0	0	0	0	0	0	0	0	0	0	993	0	0
OTU60	Mammalia	Rodentia	Muridae	Micromys	Micromys_minutus	0	0	0	0	0	0	0	0	0	0	0	0	0	0	0	0	0	0	0	0	0	0	0	0	0	0	0	0	0	0	0	0	0	0	0	0	0	0	0	0	0	0	0	0
OTU63	Mammalia	Artiodactyla	Camelidae	N/A	N/A	0	0	0	0	0	0	0	0	0	0	0	0	0	0	0	349	0	0	0	0	0	0	0	0	0	0	0	0	0	0	0	0	0	0	0	402	0	0	0	0	0	0	0	0
OTU65	Mammalia	Carnivora	Canidae	Vulpes	Vulpes_vulpes	0	0	0	0	0	0	0	0	0	0	0	0	0	0	0	0	0	0	0	0	0	0	0	0	0	0	0	0	0	0	0	0	0	0	0	656	0	0	0	0	0	0	0	0
OTU66	Mammalia	Carnivora	Canidae	Vulpes	Vulpes_vulpes	0	0	0	0	0	0	0	0	0	0	0	0	0	0	0	0	0	0	0	0	0	0	0	0	0	0	0	0	0	0	0	0	0	0	0	631	0	0	0	0	0	0	0	0
OTU70	Mammalia	Carnivora	Canidae	Canis	Canis_lupus	0	0	0	0	0	0	0	0	0	0	0	0	0	0	0	0	0	0	0	0	0	0	0	0	0	0	0	0	0	0	0	0	0	0	0	540	0	0	0	0	0	0	0	0
OTU72	Amphibia	Anura	Ranidae	Rana	Rana_arvalis	0	0	0	0	0	0	0	0	0	0	0	0	0	0	0	0	0	0	0	0	0	0	0	0	0	0	0	0	0	0	0	0	0	0	0	0	0	0	0	0	0	0	0	0
OTU78	Mammalia	Primates	Hominidae	Homo	Homo_sapiens	0	0	0	0	0	0	0	0	0	0	0	0	0	0	0	0	0	0	0	0	0	0	0	0	0	0	0	0	0	0	0	0	0	0	0	0	0	0	0	0	0	36	0	0
OTU79	Mammalia	Artiodactyla	Camelidae	N/A	N/A	0	0	0	0	0	0	0	0	0	0	0	0	0	0	0	346	0	0	0	0	0	0	0	0	0	0	0	0	0	0	0	0	0	0	0	11	0	0	0	0	0	0	0	0
OTU80	Mammalia	Primates	Hominidae	Homo	Homo_sapiens	0	0	0	0	0	0	0	0	0	0	0	0	0	0	0	0	0	0	0	0	0	0	10	0	0	0	0	0	0	0	0	0	0	0	0	0	0	0	0	0	100	239	0	0
OTU83	Mammalia	Primates	Hominidae	Homo	Homo_sapiens	0	0	0	0	0	0	0	0	0	0	0	0	0	0	0	0	0	0	0	0	0	0	22	0	0	0	0	0	0	0	0	0	0	0	0	0	0	0	0	0	45	240	0	0
OTU87	Amphibia	Anura	Ranidae	Rana	Rana_arvalis	0	0	0	0	0	0	0	0	0	0	0	0	0	0	0	0	0	0	0	0	0	0	0	0	0	0	0	0	0	0	0	0	0	0	0	0	0	0	0	0	0	0	0	0
OTU89	Mammalia	Primates	Hominidae	Homo	Homo_sapiens	0	0	0	0	0	0	0	0	0	0	0	0	0	0	0	0	0	0	0	0	0	0	0	0	0	0	0	0	0	0	0	0	0	0	0	0	0	0	0	0	0	44	0	0
OTU94	Mammalia	Carnivora	Canidae	Canis	Canis_lupus	0	0	0	0	0	0	0	0	0	0	0	0	0	0	0	0	0	0	0	0	0	0	0	0	0	0	0	0	0	0	0	0	0	0	0	160	0	0	0	0	0	0	0	0
OTU100	Aves	Galliformes	Phasianidae	Gallus	Gallus_gallus	0	0	0	0	0	0	0	0	0	0	0	0	0	0	0	0	7	0	74	0	0	0	0	0	0	0	0	53	0	0	0	0	0	0	0	0	0	0	0	0	0	0	0	0
OTU102	Mammalia	Carnivora	Canidae	Canis	Canis_lupus	0	0	0	0	0	0	0	0	0	0	0	0	0	0	0	0	0	0	0	0	0	0	0	0	0	0	0	0	0	0	0	0	0	0	0	144	0	0	0	0	0	0	0	0
OTU107	Aves	Passeriformes	Muscicapidae	Phoenicurus	Phoenicurus_phoenicurus	0	0	0	0	0	0	0	0	0	0	115	0	0	0	0	0	0	0	0	0	0	0	0	0	0	0	0	0	0	0	0	0	0	0	0	0	0	0	0	0	0	0	0	0
OTU110	Mammalia	Artiodactyla	Cervidae	N/A	N/A	5	0	0	85	0	0	14	0	0	0	7	0	0	0	0	0	0	0	0	0	0	0	0	0	0	0	0	0	0	0	0	0	0	0	0	0	0	0	0	0	0	0	0	0
OTU112	Aves	Galliformes	Phasianidae	Gallus	Gallus_gallus	0	0	0	0	0	0	0	0	0	0	0	0	0	0	0	0	0	7	36	0	0	0	0	0	0	0	0	39	0	0	0	0	0	0	0	0	0	0	0	0	0	0	0	0
OTU115	Mammalia	Artiodactyla	Suidae	Sus	Sus_scrofa	0	0	0	75	0	0	11	0	0	0	6	0	0	0	0	0	0	0	0	0	0	0	0	0	0	0	0	0	0	0	0	0	0	0	0	0	0	0	0	0	0	0	0	0
OTU116	Aves	Passeriformes	Corvidae	Garrulus	Garrulus_spp.	0	0	0	0	0	0	64	0	0	0	0	0	0	0	0	0	0	0	0	0	0	0	0	0	0	0	0	0	0	0	0	0	0	0	0	0	0	0	0	0	0	0	0	0
OTU124	Aves	Passeriformes	Muscicapidae	Phoenicurus	Phoenicurus_phoenicurus	0	0	0	0	0	0	0	0	0	0	53	0	0	0	0	0	0	0	0	0	0	0	0	0	0	0	0	0	0	0	0	0	0	0	0	0	0	0	0	0	0	0	0	0
OTU125	Mammalia	Primates	Hominidae	Homo	Homo_sapiens	0	0	0	0	0	0	0	0	0	0	0	0	0	0	0	28	0	190	0	0	0	0	0	0	0	0	0	0	0	52	0	0	0	0	0	0	0	0	0	0	0	624	0	0
OTU128	Mammalia	Primates	Hominidae	Homo	Homo_sapiens	0	0	0	0	0	0	0	0	0	0	0	0	0	0	0	0	0	0	0	0	0	0	0	0	0	0	0	0	0	0	0	0	0	0	0	0	0	0	37	0	0	0	0	0
OTU134	Mammalia	Primates	Hominidae	Homo	Homo_sapiens	0	0	0	0	0	0	0	16	0	0	0	0	0	0	0	0	0	0	0	0	0	0	0	0	0	0	0	0	0	0	0	0	0	0	0	0	0	0	0	0	0	21	0	0
OTU145	Mammalia	Primates	Hominidae	Homo	Homo_sapiens	0	0	0	0	0	0	0	0	0	0	0	0	0	0	0	21	0	43	0	0	0	0	0	0	0	0	0	0	0	74	0	0	0	0	0	0	0	0	0	0	0	273	0	0
OTU150	Mammalia	Primates	Hominidae	Homo	Homo_sapiens	0	0	0	0	0	0	0	0	0	0	0	0	0	0	0	0	0	0	0	0	0	0	0	0	0	0	0	0	0	0	0	0	0	0	0	0	0	0	23	0	0	0	0	0
OTU153	Mammalia	Rodentia	Muridae	Mus	Mus_spp.	0	0	0	0	0	0	0	0	0	0	0	0	0	0	0	0	0	0	0	0	0	0	0	0	0	0	0	0	0	0	0	0	0	0	0	0	0	0	0	0	31	0	0	0
OTU159	Mammalia	Artiodactyla	Suidae	Sus	Sus_spp.	0	0	0	0	0	0	0	0	0	27	0	0	0	0	0	0	0	0	0	0	0	0	0	0	0	0	0	0	0	0	0	0	0	0	0	0	0	0	0	0	0	0	0	0
OTU161	Mammalia	Rodentia	Muridae	Apodemus	Apodemus_spp.	0	0	0	5	0	0	0	0	0	0	0	0	0	0	0	0	0	0	0	0	0	0	0	0	0	0	0	0	0	0	0	0	0	0	0	0	0	0	0	0	26	0	0	0
OTU162	Mammalia	Artiodactyla	Suidae	Sus	Sus_spp	0	0	0	0	0	0	0	0	0	25	0	0	0	0	0	0	0	0	0	0	0	0	0	0	0	0	0	0	0	0	0	0	0	0	0	0	0	0	0	0	0	0	0	0
OTU165	Mammalia	Artiodactyla	Suidae	Sus	Sus_scrofa	0	0	0	12	0	0	0	0	0	0	0	0	0	0	0	0	0	0	0	0	0	0	0	11	0	0	0	0	0	0	0	0	0	0	0	0	0	0	0	0	0	0	0	0
OTU168	Mammalia	Primates	Hominidae	Homo	Homo_sapiens	0	0	0	0	0	0	0	12	0	0	0	0	0	0	0	0	0	0	0	0	0	0	0	0	0	0	0	0	0	0	0	0	0	0	0	0	0	0	0	0	0	10	0	0
OTU175	Mammalia	Primates	Hominidae	Homo	Homo_sapiens	0	0	0	0	0	0	0	0	0	0	0	0	0	0	0	0	0	0	0	0	0	0	0	0	0	0	0	0	0	0	0	0	0	0	0	0	0	0	0	0	0	37	0	0
OTU179	Mammalia	Artiodactyla	Bovidae	Bos	Bos_spp.	0	0	0	0	0	0	0	0	0	0	16	0	0	0	0	0	0	0	0	0	0	0	0	0	0	0	0	0	0	0	0	0	0	0	0	0	0	0	0	0	0	0	0	0
OTU181	Aves	Passeriformes	Corvidae	Garrulus	Garrulus_spp.	0	0	0	0	0	0	14	0	0	0	0	0	0	0	0	0	0	0	0	0	0	0	0	0	0	0	0	0	0	0	0	0	0	0	0	0	0	0	0	0	0	0	0	0
OTU183	Mammalia	Carnivora	Canidae	Canis	Canis_lupus	0	0	0	0	0	0	0	0	0	0	0	0	0	0	0	0	0	0	0	0	0	0	0	0	0	0	0	0	0	0	0	0	0	0	0	14	0	0	0	0	0	0	0	0
OTU184	Mammalia	Rodentia	Muridae	Mus	Mus_spp.	0	0	0	0	0	0	0	0	0	0	0	0	0	0	0	0	0	0	0	0	0	0	0	0	0	0	0	0	0	0	0	0	0	0	0	0	0	0	0	0	14	0	0	0
OTU186	Mammalia	Rodentia	Muridae	Mus	Mus_spp.	0	0	0	0	0	0	0	0	0	0	0	0	0	0	0	0	0	0	0	0	0	0	0	0	0	0	0	0	0	0	0	0	0	0	0	0	0	0	0	0	13	0	0	0
OTU188	Mammalia	Artiodactyla	N/A	N/A	N/A	0	0	0	0	0	0	0	0	0	0	26	0	0	0	0	0	0	0	0	0	0	0	0	0	0	0	0	0	0	0	0	0	0	0	0	0	0	0	0	0	0	0	0	0
OTU190	Mammalia	Artiodactyla	Cervidae	N/A	N/A	0	0	0	0	0	0	0	0	0	0	12	0	0	0	0	0	0	0	0	0	0	0	0	0	0	0	0	0	0	0	0	0	0	0	0	0	0	0	0	0	0	0	0	0
OTU193	Mammalia	Artiodactyla	Cervidae	N/A	N/A	0	0	0	0	0	0	0	95	0	0	11	0	0	0	0	0	0	0	0	0	0	0	0	0	0	0	0	0	0	0	0	0	0	0	0	0	0	0	0	0	0	0	0	0
OTU194	Mammalia	Primates	Hominidae	Homo	Homo_sapiens	0	0	0	0	0	0	0	0	0	0	0	0	0	0	0	0	0	0	0	0	0	0	0	0	0	0	0	0	0	0	0	0	0	0	0	0	0	0	0	0	0	12	0	0
OTU197	Mammalia	Artiodactyla	Cervidae	N/A	N/A	0	0	0	0	0	0	0	0	0	0	17	0	0	0	0	0	0	0	0	0	0	0	0	0	0	0	0	0	0	0	0	0	0	0	0	0	0	0	0	0	0	0	0	0
OTU199	Mammalia	Rodentia	Muridae	Apodemus	Apodemus_spp.	0	0	0	0	0	0	0	0	0	0	0	0	0	0	0	0	0	0	0	0	0	0	0	0	0	0	0	0	0	0	0	0	0	0	0	0	0	0	0	0	10	0	0	0
OTU202	Mammalia	Artiodactyla	Bovidae	N/A	N/A	0	0	0	0	0	0	0	0	0	0	9	0	0	0	0	0	0	0	0	0	0	0	0	0	0	0	0	0	0	0	0	0	0	0	0	0	0	0	0	0	0	0	0	0
OTU203	Mammalia	Artiodactyla	Bovidae	N/A	N/A	0	0	0	0	0	0	0	0	0	0	16	0	0	0	0	0	0	0	0	0	0	0	0	0	0	0	0	0	0	0	0	0	0	0	0	0	0	0	0	0	0	0	0	0
OTU205	Mammalia	Artiodactyla	Cervidae	N/A	N/A	0	0	0	0	0	0	0	0	0	0	8	0	0	0	0	0	0	0	0	0	0	0	0	0	0	0	0	0	0	0	0	0	0	0	0	0	0	0	0	0	0	0	0	0
OTU208	Aves	Passeriformes	Fringillidae	Carduelis	Carduelis_carduelis	0	0	0	0	0	0	0	0	0	0	0	0	0	0	0	0	7	0	0	0	0	0	0	0	0	0	0	0	0	0	0	0	0	0	0	0	0	0	0	0	0	0	0	0
OTU209	Mammalia	Artiodactyla	Suidae	Sus	Sus_scrofa	0	0	0	0	0	0	0	0	0	0	0	0	0	0	0	0	0	7	0	0	0	0	0	0	0	0	0	0	0	0	0	0	0	0	0	0	0	0	0	0	0	0	0	0
OTU210	Mammalia	Rodentia	Muridae	Apodemus	Apodemus_spp.	0	0	0	0	0	0	0	0	0	0	0	0	0	0	0	0	0	0	0	0	0	0	0	0	0	0	0	0	0	0	0	0	0	0	0	0	0	0	0	0	7	0	0	0
OTU211	Mammalia	Artiodactyla	Suidae	Sus	Sus_scrofa	0	0	0	0	0	0	0	0	0	0	7	0	0	0	0	0	0	0	0	0	0	0	0	0	0	0	0	0	0	0	0	0	0	0	0	0	0	0	0	0	0	0	0	0
OTU213	Aves	Passeriformes	Fringillidae	Carduelis	Carduelis_carduelis	0	0	0	0	0	0	0	0	0	0	0	0	0	0	0	0	7	0	0	0	0	0	0	0	0	0	0	0	0	0	0	0	0	0	0	0	0	0	0	0	0	0	0	0
OTU214	Mammalia	Artiodactyla	Cervidae	N/A	N/A	0	0	0	0	0	0	0	18	0	0	0	0	0	0	0	0	0	0	0	0	0	0	0	0	0	0	0	0	0	0	0	0	0	0	0	0	0	0	0	0	0	0	0	0
OTU216	Mammalia	Primates	Hominidae	Homo	Homo_sapiens	0	0	0	0	0	0	0	0	0	0	0	0	0	0	0	0	0	0	0	0	0	0	0	0	0	0	0	0	0	0	0	0	0	0	0	0	0	0	0	0	0	6	0	0
OTU218	Mammalia	Rodentia	Cricetidae	N/A	N/A	0	0	0	5	0	0	0	0	0	0	0	0	0	0	0	0	0	0	0	0	0	0	0	0	0	0	0	0	0	0	0	0	0	0	0	0	0	0	0	0	0	0	0	0
OTU219	Mammalia	Primates	Hominidae	Homo	Homo_sapiens	0	0	0	0	0	0	0	0	0	0	0	0	0	0	0	0	0	0	0	0	0	0	0	0	0	0	0	0	0	0	0	0	0	0	0	0	0	0	0	0	0	5	0	0
OTU220	Mammalia	Primates	Hominidae	Homo	Homo_sapiens	0	0	0	0	0	0	0	0	0	0	0	0	0	0	0	5	0	0	0	0	0	0	0	0	0	0	0	0	0	0	0	0	0	0	0	0	0	0	0	0	0	0	0	0
OTU221	Mammalia	Rodentia	Muridae	Apodemus	Apodemus_spp.	0	0	0	0	0	0	0	0	0	0	0	0	0	0	0	0	0	0	0	0	0	0	0	0	0	0	0	0	0	0	0	0	0	0	0	0	0	0	0	0	5	0	0	0
OTU222	Mammalia	Primates	Hominidae	Homo	Homo_sapiens	0	0	0	0	0	0	0	0	0	0	0	0	0	0	0	0	0	0	0	0	0	0	0	0	0	0	0	0	0	0	0	0	0	0	0	0	0	0	0	0	0	5	0	0
OTU223	Mammalia	Primates	Hominidae	Homo	Homo_sapiens	0	0	0	0	0	0	0	0	0	0	0	0	0	0	0	0	0	0	0	0	0	0	0	0	0	0	0	0	0	0	0	0	0	0	0	0	0	0	0	0	0	5	0	0
OTU224	Mammalia	Rodentia	Cricetidae	N/A	N/A	0	0	0	5	0	0	0	0	0	0	0	0	0	0	0	0	0	0	0	0	0	0	0	0	0	0	0	0	0	0	0	0	0	0	0	0	0	0	0	0	0	0	0	0
[truncated: 23 more columns]

## Sheet: Only wild mammals and amphibian
OTU	Taxa	Class	Order	Family	Genus	Species	S22	RB5_MW	M12	H1_MW	M14	M5	M20	S9	I1_MW	B1_MW	M9	M22	J1_MW	M15	M2	S6	M21	S12	A1_MW	S7	S23	M4	S11	S16	S13	C1_MW	L2_MW	RB1_MW	M10	S2	S10	S5	S25	M23	S4	M19	M11	L8_MW	L7_MW	M3	M18	M8	E1_MW
OTU31_40	Taxa7	Amphibia	Anura	Bufonidae	Bufo	Bufo_bufo	0	0	0	0	0	0	0	0	0	0	0	0	0	0	0	0	0	0	0	0	0	0	0	0	0	6993	0	0	0	0	0	0	0	0	0	0	0	0	0	0	0	0	0
OTU72_87	Taxa16	Amphibia	Anura	Ranidae	Rana	Rana_arvalis	0	0	0	0	0	0	0	0	0	0	0	0	0	0	0	0	0	0	0	0	0	0	0	0	0	0	0	0	0	0	0	0	0	0	0	0	0	0	0	0	0	0	0
OTU12_15	Taxa3	Mammalia	Artiodactyla	Bovidae	Bison	Bison_bonasus	0	0	0	0	0	0	0	0	0	33364	49007	9528	18647	0	0	5743	0	0	0	0	0	0	0	0	0	0	0	0	0	0	0	0	0	0	0	0	0	0	0	0	0	0	0
OTU35_45	Taxa8	Mammalia	Artiodactyla	Cervidae	Capreolus	Capreolus_capreolus	0	0	0	0	0	0	9377	0	0	0	0	0	0	0	0	0	0	0	0	0	0	0	0	0	0	0	0	0	0	0	0	0	0	0	0	0	0	0	0	0	0	0	0
OTU43	Taxa12	Mammalia	Artiodactyla	Cervidae	N/A	N/A	0	0	0	0	0	0	0	0	0	0	0	0	3348	0	0	0	0	0	0	0	0	0	0	0	0	0	0	0	0	0	0	0	0	0	0	0	0	0	0	0	0	0	0
OTU52	Taxa13	Mammalia	Artiodactyla	Cervidae	N/A	N/A	0	0	0	0	0	0	0	0	0	0	0	0	1484	0	0	0	0	0	0	0	0	0	0	0	0	0	0	0	0	0	0	0	0	0	0	0	0	0	0	0	0	0	0
OTU63	Taxa17	Mammalia	Artiodactyla	Camelidae	N/A	N/A	0	0	0	0	0	0	0	0	0	0	0	0	0	0	0	349	0	0	0	0	0	0	0	0	0	0	0	0	0	0	0	0	0	0	402	0	0	0	0	0	0	0	0
OTU79	Taxa19	Mammalia	Artiodactyla	Camelidae	N/A	N/A	0	0	0	0	0	0	0	0	0	0	0	0	0	0	0	346	0	0	0	0	0	0	0	0	0	0	0	0	0	0	0	0	0	0	11	0	0	0	0	0	0	0	0
OTU110	Taxa20	Mammalia	Artiodactyla	Cervidae	N/A	N/A	5	0	0	85	0	0	14	0	0	0	7	0	0	0	0	0	0	0	0	0	0	0	0	0	0	0	0	0	0	0	0	0	0	0	0	0	0	0	0	0	0	0	0
OTU193	Taxa21	Mammalia	Artiodactyla	Cervidae	N/A	N/A	0	0	0	0	0	0	0	95	0	0	11	0	0	0	0	0	0	0	0	0	0	0	0	0	0	0	0	0	0	0	0	0	0	0	0	0	0	0	0	0	0	0	0
OTU188	Taxa23	Mammalia	Artiodactyla	N/A	N/A	N/A	0	0	0	0	0	0	0	0	0	0	26	0	0	0	0	0	0	0	0	0	0	0	0	0	0	0	0	0	0	0	0	0	0	0	0	0	0	0	0	0	0	0	0
OTU214	Taxa24	Mammalia	Artiodactyla	Cervidae	N/A	N/A	0	0	0	0	0	0	0	18	0	0	0	0	0	0	0	0	0	0	0	0	0	0	0	0	0	0	0	0	0	0	0	0	0	0	0	0	0	0	0	0	0	0	0
OTU197	Taxa25	Mammalia	Artiodactyla	Cervidae	N/A	N/A	0	0	0	0	0	0	0	0	0	0	17	0	0	0	0	0	0	0	0	0	0	0	0	0	0	0	0	0	0	0	0	0	0	0	0	0	0	0	0	0	0	0	0
OTU203	Taxa26	Mammalia	Artiodactyla	Bovidae	N/A	N/A	0	0	0	0	0	0	0	0	0	0	16	0	0	0	0	0	0	0	0	0	0	0	0	0	0	0	0	0	0	0	0	0	0	0	0	0	0	0	0	0	0	0	0
OTU190	Taxa30	Mammalia	Artiodactyla	Cervidae	N/A	N/A	0	0	0	0	0	0	0	0	0	0	12	0	0	0	0	0	0	0	0	0	0	0	0	0	0	0	0	0	0	0	0	0	0	0	0	0	0	0	0	0	0	0	0
OTU202	Taxa31	Mammalia	Artiodactyla	Bovidae	N/A	N/A	0	0	0	0	0	0	0	0	0	0	9	0	0	0	0	0	0	0	0	0	0	0	0	0	0	0	0	0	0	0	0	0	0	0	0	0	0	0	0	0	0	0	0
OTU205	Taxa32	Mammalia	Artiodactyla	Cervidae	N/A	N/A	0	0	0	0	0	0	0	0	0	0	8	0	0	0	0	0	0	0	0	0	0	0	0	0	0	0	0	0	0	0	0	0	0	0	0	0	0	0	0	0	0	0	0
OTU22_27	Taxa4	Mammalia	Carnivora	Mustelidae	Meles	Meles_meles	0	0	0	0	0	0	0	0	0	0	0	0	0	27957	0	0	0	0	0	0	0	0	0	0	0	0	0	0	0	0	0	0	0	0	0	0	0	0	0	0	0	0	0
OTU65_66	Taxa14	Mammalia	Carnivora	Canidae	Vulpes	Vulpes_vulpes	0	0	0	0	0	0	0	0	0	0	0	0	0	0	0	0	0	0	0	0	0	0	0	0	0	0	0	0	0	0	0	0	0	0	1287	0	0	0	0	0	0	0	0
OTU28_36	Taxa6	Mammalia	Chiroptera	Vespertilionidae	Pipistrellus	Pipistrellus_pygmaeus	0	0	0	0	0	0	0	0	0	15069	0	0	0	0	0	0	0	0	0	0	0	0	0	0	0	0	0	0	0	0	0	0	0	0	0	0	0	0	0	0	0	0	0
OTU58	Taxa15	N/A	N/A	N/A	N/A	N/A	0	0	0	0	0	0	0	0	0	0	0	0	0	0	0	0	0	0	0	0	0	0	0	0	0	0	0	0	7	0	0	0	0	0	0	0	0	0	0	0	993	0	0
OTU68	Taxa18	N/A	N/A	N/A	N/A	N/A	0	0	0	0	0	0	0	6	0	0	0	0	0	0	0	0	0	0	0	0	0	0	0	0	0	0	0	0	0	0	0	0	0	0	0	0	0	0	0	0	533	0	0
OTU208_213	Taxa27	Aves	Passeriformes	Fringillidae	Carduelis	Carduelis_carduelis	0	0	0	0	0	0	0	0	0	0	0	0	0	0	0	0	14	0	0	0	0	0	0	0	0	0	0	0	0	0	0	0	0	0	0	0	0	0	0	0	0	0	0
OTU7_11	Taxa1	Mammalia	Rodentia	Muridae	Mus	Mus_musculus	0	15944	0	0	0	0	0	0	3434	0	23967	0	0	0	0	0	0	37594	0	0	10014	0	0	0	0	0	0	3355	0	14798	0	26685	19346	0	0	0	0	0	0	13462	0	0	42695
OTU10_14_161_199_210_221	Taxa2	Mammalia	Rodentia	Muridae	Apodemus	Apodemus_flavicollis	0	0	0	23152	0	0	3820	0	0	0	0	0	0	0	0	0	0	0	0	0	0	0	0	20690	8508	0	0	0	0	0	0	0	0	0	0	0	0	0	0	123974	0	0	3101
OTU25_30	Taxa5	Mammalia	Rodentia	Sciuridae	Sciurus	Sciurus_vulgaris	0	0	0	0	0	0	0	0	0	0	0	15194	4445	0	0	0	0	0	0	0	0	0	0	0	0	0	0	0	0	0	0	0	0	0	0	0	0	0	0	0	0	0	0
OTU34_46	Taxa9	Mammalia	Rodentia	Muridae	Apodemus	Apodemus_sylvaticus	0	0	0	0	0	0	0	0	0	0	0	0	0	0	2138	0	0	0	0	0	0	0	0	0	0	6296	0	0	0	0	0	0	0	0	0	0	0	0	0	0	0	0	0
OTU42_54	Taxa10	Mammalia	Rodentia	Cricetidae	Microtus	Microtus_agrestis	0	0	0	3717	0	0	0	0	0	0	0	0	0	0	0	0	0	0	0	0	0	0	0	0	0	0	0	0	0	0	0	0	0	0	0	2909	0	0	0	0	0	0	0
OTU50_60	Taxa11	Mammalia	Rodentia	Muridae	Micromys	Micromys_minutus	0	0	0	0	0	0	0	0	0	0	0	0	0	0	0	0	0	0	0	0	0	0	0	0	0	0	0	0	0	0	0	0	0	0	0	0	0	0	0	0	0	0	0
OTU153	Taxa22	Mammalia	Rodentia	Muridae	Mus	Mus_spp.	0	0	0	0	0	0	0	0	0	0	0	0	0	0	0	0	0	0	0	0	0	0	0	0	0	0	0	0	0	0	0	0	0	0	0	0	0	0	0	31	0	0	0
OTU184	Taxa28	Mammalia	Rodentia	Muridae	Mus	Mus_spp.	0	0	0	0	0	0	0	0	0	0	0	0	0	0	0	0	0	0	0	0	0	0	0	0	0	0	0	0	0	0	0	0	0	0	0	0	0	0	0	14	0	0	0
OTU186	Taxa29	Mammalia	Rodentia	Muridae	Mus	Mus_spp.	0	0	0	0	0	0	0	0	0	0	0	0	0	0	0	0	0	0	0	0	0	0	0	0	0	0	0	0	0	0	0	0	0	0	0	0	0	0	0	13	0	0	0
OTU218	Taxa33	Mammalia	Rodentia	Cricetidae	N/A	N/A	0	0	0	5	0	0	0	0	0	0	0	0	0	0	0	0	0	0	0	0	0	0	0	0	0	0	0	0	0	0	0	0	0	0	0	0	0	0	0	0	0	0	0
OTU224	Taxa34	Mammalia	Rodentia	Cricetidae	N/A	N/A	0	0	0	5	0	0	0	0	0	0	0	0	0	0	0	0	0	0	0	0	0	0	0	0	0	0	0	0	0	0	0	0	0	0	0	0	0	0	0	0	0	0	0
[truncated: 22 more columns]

## Sheet: Taxon table at genera level
OTU	Taxa	Class	Order	Family	Genus	Species	S22	RB5_MW	M12	H1_MW	M14	M5	M20	S9	I1_MW	B1_MW	M9	M22	J1_MW	M15	M2	S6	M21	S12	A1_MW	S7	S23	M4	S11	S16	S13	C1_MW	L2_MW	RB1_MW	M10	S2	S10	S5	S25	M23	S4	M19	M11	L8_MW	L7_MW	M3	M18	M8	E1_MW
OTU31_40	Taxa7	Amphibia	Anura	Bufonidae	Bufo	Bufo_bufo	0	0	0	0	0	0	0	0	0	0	0	0	0	0	0	0	0	0	0	0	0	0	0	0	0	6993	0	0	0	0	0	0	0	0	0	0	0	0	0	0	0	0	0
OTU72_87	Taxa16	Amphibia	Anura	Ranidae	Rana	Rana_arvalis	0	0	0	0	0	0	0	0	0	0	0	0	0	0	0	0	0	0	0	0	0	0	0	0	0	0	0	0	0	0	0	0	0	0	0	0	0	0	0	0	0	0	0
OTU12_15	Taxa3	Mammalia	Artiodactyla	Bovidae	Bison	Bison_bonasus	0	0	0	0	0	0	0	0	0	33364	49007	9528	18647	0	0	5743	0	0	0	0	0	0	0	0	0	0	0	0	0	0	0	0	0	0	0	0	0	0	0	0	0	0	0
OTU35_45	Taxa8	Mammalia	Artiodactyla	Cervidae	Capreolus	Capreolus_capreolus	0	0	0	0	0	0	9377	0	0	0	0	0	0	0	0	0	0	0	0	0	0	0	0	0	0	0	0	0	0	0	0	0	0	0	0	0	0	0	0	0	0	0	0
OTU22_27	Taxa4	Mammalia	Carnivora	Mustelidae	Meles	Meles_meles	0	0	0	0	0	0	0	0	0	0	0	0	0	27957	0	0	0	0	0	0	0	0	0	0	0	0	0	0	0	0	0	0	0	0	0	0	0	0	0	0	0	0	0
OTU65_66	Taxa14	Mammalia	Carnivora	Canidae	Vulpes	Vulpes_vulpes	0	0	0	0	0	0	0	0	0	0	0	0	0	0	0	0	0	0	0	0	0	0	0	0	0	0	0	0	0	0	0	0	0	0	1287	0	0	0	0	0	0	0	0
OTU28_36	Taxa6	Mammalia	Chiroptera	Vespertilionidae	Pipistrellus	Pipistrellus_pygmaeus	0	0	0	0	0	0	0	0	0	15069	0	0	0	0	0	0	0	0	0	0	0	0	0	0	0	0	0	0	0	0	0	0	0	0	0	0	0	0	0	0	0	0	0
OTU7_11	Taxa1	Mammalia	Rodentia	Muridae	Mus	Mus_musculus	0	15944	0	0	0	0	0	0	3434	0	23967	0	0	0	0	0	0	37594	0	0	10014	0	0	0	0	0	0	3355	0	14798	0	26685	19346	0	0	0	0	0	0	13462	0	0	42695
OTU10_14_161_199_210_221	Taxa2	Mammalia	Rodentia	Muridae	Apodemus	Apodemus_flavicollis	0	0	0	23152	0	0	3820	0	0	0	0	0	0	0	0	0	0	0	0	0	0	0	0	20690	8508	0	0	0	0	0	0	0	0	0	0	0	0	0	0	123974	0	0	3101
OTU25_30	Taxa5	Mammalia	Rodentia	Sciuridae	Sciurus	Sciurus_vulgaris	0	0	0	0	0	0	0	0	0	0	0	15194	4445	0	0	0	0	0	0	0	0	0	0	0	0	0	0	0	0	0	0	0	0	0	0	0	0	0	0	0	0	0	0
OTU34_46	Taxa9	Mammalia	Rodentia	Muridae	Apodemus	Apodemus_sylvaticus	0	0	0	0	0	0	0	0	0	0	0	0	0	0	2138	0	0	0	0	0	0	0	0	0	0	6296	0	0	0	0	0	0	0	0	0	0	0	0	0	0	0	0	0
OTU42_54	Taxa10	Mammalia	Rodentia	Cricetidae	Microtus	Microtus_agrestis	0	0	0	3717	0	0	0	0	0	0	0	0	0	0	0	0	0	0	0	0	0	0	0	0	0	0	0	0	0	0	0	0	0	0	0	2909	0	0	0	0	0	0	0
OTU50_60	Taxa11	Mammalia	Rodentia	Muridae	Micromys	Micromys_minutus	0	0	0	0	0	0	0	0	0	0	0	0	0	0	0	0	0	0	0	0	0	0	0	0	0	0	0	0	0	0	0	0	0	0	0	0	0	0	0	0	0	0	0
OTU153	Taxa22	Mammalia	Rodentia	Muridae	Mus	Mus_spp.	0	0	0	0	0	0	0	0	0	0	0	0	0	0	0	0	0	0	0	0	0	0	0	0	0	0	0	0	0	0	0	0	0	0	0	0	0	0	0	31	0	0	0
OTU184	Taxa28	Mammalia	Rodentia	Muridae	Mus	Mus_spp.	0	0	0	0	0	0	0	0	0	0	0	0	0	0	0	0	0	0	0	0	0	0	0	0	0	0	0	0	0	0	0	0	0	0	0	0	0	0	0	14	0	0	0
OTU186	Taxa29	Mammalia	Rodentia	Muridae	Mus	Mus_spp.	0	0	0	0	0	0	0	0	0	0	0	0	0	0	0	0	0	0	0	0	0	0	0	0	0	0	0	0	0	0	0	0	0	0	0	0	0	0	0	13	0	0	0
OTU208_213	Taxa27	Aves	Passeriformes	Fringillidae	Carduelis	Carduelis_carduelis	0	0	0	0	0	0	0	0	0	0	0	0	0	0	0	0	14	0	0	0	0	0	0	0	0	0	0	0	0	0	0	0	0	0	0	0	0	0	0	0	0	0	0
[truncated: 22 more columns]
