# Supplementary material for: Moss‐Accumulated eDNA Is a Promising Source for Terrestrial Biodiversity Surveys Across the Tree of Life and Biomes
Source: Mol Ecol Resour. 2025 Dec 12;26(1):e70088. doi: 10.1111/1755-0998.70088 (PMC12701329; doi:10.1111/1755-0998.70088)
Supplement: Supplementary file 5 — Table S5: Proportion of samples with genus‐level taxonomic detections at the three sampling sites in Denmark (Tab 1) and Côte d'Ivoire (Tab 2). Table is in a separate excel sheet. [file MEN-26-e70088-s012.xlsx]

## Sheet: Denmark
								Moss Swabs			Moss stubs			Moss wash
Kingdom	Phylum	Class	Order	Family	Genus	Species	Common name	Tofte Skov	Portlandmosen	Toftebakke	Tofte Skov	Portlandmosen	Toftebakke	Tofte Skov	Portlandmosen	Toftebakke
Animalia	Chordata	Amphibia	Anura	Bufonidae	Bufo	Bufo bufo	Common toad	0	0	0	0	0	0	10	10	0
				Ranidae	Rana	Rana arvalis	Moor frog	0	0	0	0	10	0	0	20	0
		Mammalia	Artiodactyla	Bovidae	Bison	Bison bonasus	European bison	10	0	20	20	0	0	20	0	0
				Cervidae	Capreolus	Capreolus capreolus	Roe deer	0	0	0	10	0	0	0	0	0
			Carnivora	Mustelidae	Meles	Meles meles	European badger	0	0	0	10	0	0	0	0	0
				Canidae	Vulpes	Vulpes vulpes	Red fox	0	10	0	0	0	0	0	0	0
			Chiroptera	Vespertilionidae	Pipistrellus	Pipistrellus pygmaeus	Soprano pipistrelle	0	0	0	0	0	0	10	0	0
			Rodentia	Muridae	Apodemus	Apodemus flavicollis	Yellow-necked mouse	20	0	0	20	0	0	20	0	0
					Apodemus	Apodemus sylvaticus	Wood mouse	0	0	0	10	0	0	10	0	0
					Micromys	Micromys minutus	Eurasian harvest mouse	0	10	0	0	0	0	0	10	0
					Mus	Mus musculus	House mouse	30	40	20	20	10	0	20	0	60
					Mus	Mus spp.		0	0	0	10	0	0	0	0	0
				Sciuridae	Sciurus	Sciurus vulgaris	Red squirrel	0	0	0	10	0	0	10	0	0
				Cricetidae	Microtus	Microtus agrestis	Short-tailed field vole	0	0	0	0	10	0	10	0	0
		Aves	Anseriformes	Anatidae	Anser	Anser anser	Greylag goose	10	20	0	0	0	0	0	0	0
			Columbiformes	Columbidae	Columba	Columba palumbus	Common wood pigeon	0	0	0	0	10	0	10	0	0
			Galliformes	Phasianidae	Phasianus	Phasianus colchicus	Ring-necked Pheasant	10	0	0	10	10	0	0	0	0
			Passeriformes	Corvidae	Garrulus	Garrulus glandarius	Eurasian jay	0	0	0	10	0	0	0	0	0
				Locustellidae	Locustella	Locustella spp.		60	80	60	0	0	0	0	0	0
				Fringilidae	Carduelis	Carduelis carduelis	European goldfinch	0	0	0	0	0	10	0	0	0
				Motacillidae	Anthus	Anthus spp.		0	10	0	0	0	0	0	10	0
					Motacilla	Motacilla spp.		0	0	0	0	0	0	0	10	0
				Muscicapidae	Oenanthe	Oenanthe oenanthe	Northern wheatear	0	0	0	0	0	0	10	0	0
					Phoenicurus	Phoenicurus phoenicurus	Common redstart	10	0	0	0	0	0	10	0	0
				Paridae	Parus	Parus major	Great tit	0	0	0	10	0	0	30	0	0
					Poecile	Poecile palustris	Marsh tit	0	0	0	10	0	0	30	0	0
				Sittidae	Sitta	Sitta europaea	Eurasian nuthatch	10	0	0	0	0	0	0	0	0
				Sylviidae	Sylvia	Sylvia atricapilla	Eurasian blackcap	0	0	0	0	0	0	0	0	20
				Troglodytidae	Troglodytes	Troglodytes troglodytes	Eurasian wren	20	0	0	0	0	0	20	0	0
				Turdidae	Turdus	Turdus merula	Common blackbird	10	0	0	0	0	0	10	0	0
						Turdus spp.		10	0	0	0	0	0	10	0	0
			Pelicaniformes	Ardeidae	Ardea	Ardea cinerea	Grey heron	0	0	0	0	0	0	0	10	0
	Annelida	Clitellata	Tubificida	Enchytraeidae	Cognettia	Cognettia chlorophila		0	0	0	0	0	0	0	10	0
						Cognettia pseudosphagnetorum		0	20	0	0	10	40	0	10	40
	Arthropoda	Arachnida	Mesostigmata	Parasitidae	Pergamasus	Pergamasus vagabundus		0	20	0	0	0	0	0	10	0
			Oribatida	Crotoniidae	Platynothrus	Platynothrus troendelagicus		0	10	0	0	0	0	0	0	0
				Nothridae	Nothrus	Nothrus silvestris		10	0	0	0	0	0	0	0	0
						Nothrus spp.		0	10	0	0	0	0	0	0	0
				Phthiracaridae	Phthiracarus	Phthiracarus bryobius		20	0	0	0	0	0	0	0	0
			Sarcoptiformes	Chamobatidae	Chamobates	Chamobates cuspidatus		20	0	0	10	0	0	10	10	0
				Malaconothridae	Malaconothrus	Malaconothrus gracilis		0	10	20	0	0	0	0	0	0
				Nanhermanniidae	Nanhermannia	Nanhermannia coronata		0	10	20	0	0	20	0	0	20
				Oppiidae	Oppiella	Oppiella nova		10	0	0	0	0	0	0	0	0
				Ceratozetidae	Trichoribates	Trichoribates spp.		0	10	0	0	10	0	0	0	0
				Tectocepheidae	Tectocepheus	Tectocepheus velatus		10	0	0	0	0	0	0	0	0
			Trombidiformes	Cocceupodidae	Linopodes	Linopodes spp.		10	0	0	10	0	0	10	0	0
				Eupodidae	Eupodes	Eupodes voxencollinus		10	0	0	0	0	0	10	0	0
		Collembola	Entomobryomorpha	Entomobryidae	Entomobrya	Entomobrya albocincta		30	0	0	10	0	0	10	0	0
						Entomobrya nivalis	Cosmopolitan springtail	20	0	0	0	0	0	0	0	0
						Entomobrya spp.		10	0	0	0	0	0	10	0	0
						Entomobrya spp.		10	0	0	0	0	0	0	0	0
						Entomobrya spp.		10	0	0	0	0	0	0	0	0
						Entomobrya spp.		10	0	0	0	0	0	0	0	0
						Entomobrya spp.		0	0	0	0	0	0	10	0	0
						Entomobrya spp.		10	0	0	0	0	0	0	0	0
						Entomobrya spp.		0	0	0	0	0	0	10	0	0
					Lepidocyrtus	Lepidocyrtus cyaneus		0	0	0	0	0	0	0	10	0
				Isotomidae	Anurophorus	Anurophorus laricis		10	0	0	0	0	0	0	0	0
					Desoria	Desoria olivacea		0	0	20	0	0	0	0	0	0
					Folsomia	Folsomia spp.		0	0	0	0	0	20	0	0	40
					Parisotoma	Parisotoma notabilis		0	0	0	0	0	0	0	10	0
			Poduromorpha	Hypogastruridae	Xenylla	Xenylla szeptyckii		10	0	0	10	0	0	10	0	0
				Onychiuridae	Protaphorura	Protaphorura pseudovanderdrifti		10	0	0	0	0	0	0	0	0
		Diplopoda	Julida	Blaniulidae	Proteroiulus	Proteroiulus fuscus		0	10	0	0	0	0	0	0	0
		Insecta	Coleoptera	Cerambycidae	Phymatodes	Phymatodes testaceus	Tanbark borer	10	0	0	0	0	0	0	0	0
				Curculionidae	Dryocoetes	Dryocoetes villosus		10	0	0	0	0	0	0	0	0
			Diptera	Cecidomyiidae	Anisostephus	Anisostephus betulinus		0	10	0	0	0	0	0	0	0
				Ceratopogonidae	Culicoides	Culicoides impunctatus	Highland midge	20	0	20	0	0	0	0	0	0
				Chaoboridae	Mochlonyx	Mochlonyx fuliginosus		0	10	0	0	0	0	0	0	0
				Chironomidae	Limnophyes	Limnophyes spp.		0	0	20	0	0	0	0	0	0
				Hybotidae	Stilpon	Stilpon spp.		0	0	0	0	10	0	0	10	0
				Sciaridae	Schwenckfeldina	Schwenckfeldina carbonaria		0	0	0	0	0	20	0	0	20
			Hemiptera	Aphididae	Lachnus	Lachnus pallipes		10	0	0	0	0	0	0	0	0
	Cnidaria	Hydrozoa	Anthoathecata	Hydridae	Hydra	Hydra oligactis	Brown hydra	0	40	40	0	30	40	0	30	60
	Tardigrada	Eutardigrada	Parachela	Hypsibiidae	Diphascon	Diphascon pingue		10	0	0	20	0	0	20	0	0
					Guidettion	Guidettion prorsirostre		0	10	0	0	0	0	0	0	0
					Hypsibius	Hypsibius dujardini		0	0	0	0	0	0	10	0	0
				Macrobiotidae	Minibiotus	Minibiotus intermedius		0	0	0	0	0	0	10	0	0
						Minibiotus spp.		0	0	0	40	0	0	30	0	0
Plantae	Angiosperms	Eudicots	Aquifoliales	Aquifoliaceae	Ilex	Ilex aquifolium	Common holly	0	0	0	10	0	0	0	0	0
			Asterales	Asteraceae	Artemisia	Artemisia vulgaris	Mugwort	30	0	0	40	30	0	20	0	0
					Gnaphalium	Gnaphalium spp.		0	10	0	0	0	0	0	0	0
					Matricaria	Matricaria aurea		0	0	0	0	10	0	0	10	0
			Caryophyllales	Amaranthaceae	Beta	Beta vulgaris	Beet	10	0	0	0	0	0	0	0	0
				Polygonaceae	Persicaria	Persicaria spp.		0	0	0	0	10	0	0	10	0
						Persicaria lapathifolia	Pale smartweed	0	20	0	0	0	0	0	0	0
			Ericales	Balsaminaceae	Impatiens	Impatiens glandulifera	Himalayan balsam	0	0	0	10	0	0	10	0	0
				Ericaceae	Calluna	Calluna vulgaris	Common heather	70	100	100	80	100	100	70	100	100
					Empetrum	Empetrum nigrum	Crowberry	0	20	20	0	10	20	0	20	20
					Erica	Erica tetralix	Cross-leaved heath	10	40	80	0	30	80	0	50	80
					Vaccinium	Vaccinium spp.		0	50	100	0	40	100	0	50	100
			Fabales	Fabaceae	Lupinus	Lupinus spp.		0	0	0	0	0	0	0	10	0
					Pisum	Pisum sativum	Pea	0	10	0	0	0	0	0	0	0
					Trifolium	Trifolium spp.		10	0	0	0	0	0	0	0	0
					Vicia	Vicia faba	Broad bean	0	10	0	0	0	0	0	0	0
			Fagales	Fagaceae	Fagus	Fagus spp.		80	0	0	50	0	20	70	0	20
			Rosales	Rosaceae	Filipendula	Filipendula ulmaria	Meadowsweet	10	0	0	0	0	0	0	0	0
					Prunus	Prunus spp.		0	0	20	0	0	0	0	0	0
						Prunus avium	Sweet Cherry	0	10	0	0	0	0	0	0	0
					Rosa	Rosa rugosa	Beach rose	0	0	0	10	0	0	0	0	0
			Sapindales	Sapindaceae	Acer	Acer pseudoplatanus	Sycamore maple	10	20	20	0	0	0	0	20	0
		Monocots	Poales	Cyperaceae	Eriophorum	Eriophorum spp.		0	0	0	0	10	0	0	0	0

## Sheet: Ivory Coast
Class	Order	Family	Genus	Species	Common name	Transect 1	Transect 2	Transect 3
Amphibia	Anura	Arthroleptidae	Arthroleptis	Arthroleptis poecilonotus	West African screeching frog	0	0	11.1111
		Hyperoliidae	Hyperolius	Hyperolius guttulatus	Dotted reed frog	0	0	11.1111
Aves	Accipitriformes	Accipitridae	Milvus	Milvus migrans	Black kite	10	0	0
		Pandionidae	Pandion	Pandion haliaetus	Osprey	0	0	11.1111
	Apodiformes	Apodidae	Apus	Apus spp.		0	10	0
	Bucerotiformes	Bucerotidae	Bycanistes	Bycanistes spp.		10	10	0
	Charadriiformes	Haematopodidae	Haematopus	Haematopus ostralegus	Haematopus ostralegus	0	10	0
		Laridae	Larus	Larus spp.		10	0	0
	Columbiformes	Columbidae	Turtur	Turtur spp.		0	0	11.1111
				Turtur tympanistria	Tambourine dove	10	0	0
	Musophagiformes	Musophagidae	Tauraco	Tauraco spp.		0	0	22.2222
	Passeriformes	Nectariniidae	Cinnyris	Cinnyris spp.		10	0	11.1111
		Alaudidae	Alauda	Alauda spp.		0	10	0
		Estrildidae	Lonchura	Lonchura spp.		0	0	11.1111
		Picathartidae	Picathartes	Picathartes gymnocephalus	White-necked rockfowl	0	0	100
		Ploceidae	Ploceus	Ploceus spp.		0	20	0
		Pycnonotidae	Bleda	Bleda spp.		0	10	0
			Eurillas	Eurillas latirostris	Yellow-whiskered greenbul	0	10	0
			Phyllastrephus	Phyllastrephus albigularis	White-throated greenbul	0	0	11.1111
	Pelecaniformes	Ardeidae	Bubulcus	Bubulcus ibis	Cattle egret	20	10	0
		Ardeidae	Butorides	Butorides spp.		0	0	11.1111
Mammalia	Artiodactyla	Bovidae	Syncerus	Syncerus caffer	African buffalo	0	0	11.1111
	Carnivora	Herpestidae	Atilax	Atilax paludinosus	Marsh mongoose	20	0	22.2222
			Crossarchus	Crossarchus obscurus	Common kusimanse	40	20	33.3333
		Nandiniidae	Nandinia	Nandinia binotata	African palm civet	0	20	44.4444
		Viverridae	Civettictis	Civettictis civetta	African civet	10	20	0
	Chiroptera	Molossidae	Mops	Mops condylurus	Angolan free-tailed bat	0	10	0
		Pteropodidae	Eidolon	Eidolon helvum	Straw-coloured fruit bat	0	0	88.8889
			Epomops	Epomops buettikoferi	Buettikofer's epauletted fruit bat	10	10	0
			Hypsignathus	Hypsignathus monstrosus	Hammer-headed bat	10	30	0
			Myonycteris	Myonycteris angolensis	Angolan rousette	0	10	0
				Myonycteris spp.		0	10	0
	Primates	Cercopithecidae	Chlorocebus	Chlorocebus sabaeus	Green monkey	0	10	11.1111
	Rodentia	Nesomyidae	Cricetomys	Cricetomys gambianus	Gambian pouched rat	10	20	0
		Sciuridae	Heliosciurus	Heliosciurus rufobrachium	Red-legged sun squirrel	0	10	22.2222
			Xerus	Xerus erythropus	African striped ground squirrel	0	60	0
				Xerus spp.		0	20	0
