# Supplementary material for: Moss‐Accumulated eDNA Is a Promising Source for Terrestrial Biodiversity Surveys Across the Tree of Life and Biomes
Source: Mol Ecol Resour. 2025 Dec 12;26(1):e70088. doi: 10.1111/1755-0998.70088 (PMC12701329; doi:10.1111/1755-0998.70088)
Supplement: Supplementary file 6 — Table S6: OTU table (Tab 1), full taxa table (Tab 2) and genus‐level taxa table (Tab 3) of fwh (arthropods) primer set for Lille Vildmose, Denmark. Table is in a separate excel sheet. [file MEN-26-e70088-s006.xlsx]

## Sheet: OTU table_Only invertebrates
OTU	Kingdom	Phylum	Class	Order	Family	Genus	Species	RB5_MW	RB2_MW	M8	M12	L7_MW	M19	S10	S8	RB1_MW	S7	S22	S4	M21	S15	RB4_MW	S1	L9_MW	L10_MW	S23	M1	M25	S11	L5_MW	M16	M13	M18	L8_MW	RB3_MW	L3_MW	M17	M6	S19	S3	L4_MW	S18	M11	M10	L2_MW	S24	I1_MW	S17	M5
OTU1	Animalia	Annelida	Clitellata	Tubificida	Enchytraeidae	Cognettia	Cognettia_pseudosphagnetorum	45275	37486	35152	21709	21117	14574	152	31	0	0	0	0	0	0	0	0	0	0	0	0	0	0	0	0	0	0	0	0	0	0	0	0	0	0	0	0	0	0	0	0	0	0
OTU2	Animalia	Arthropoda	Collembola	Entomobryomorpha	Paronellidae	N/A	N/A	194	0	0	0	61	22	0	3987	42456	41693	32105	17227	16244	3788	527	247	172	65	62	49	77	31	0	0	0	0	0	0	0	0	0	0	0	0	0	0	0	0	0	0	0	0
OTU9	Animalia	Arthropoda	Arachnida	N/A	N/A	N/A	N/A	0	0	0	0	0	0	0	0	0	0	0	0	0	0	0	0	0	0	0	0	0	0	0	0	0	0	0	0	0	0	0	0	0	0	0	0	0	0	0	0	0	0
OTU10	Animalia	Arthropoda	Arachnida	N/A	N/A	N/A	N/A	0	349	125	0	0	0	1157	0	3525	1278	0	0	1308	0	0	0	2174	0	0	0	0	0	0	0	113	0	0	35	0	36	0	0	2689	0	0	316	11416	10667	4007	0	0	0
OTU12	Animalia	Arthropoda	Insecta	Blattodea	Termitidae	Macrotermes	Macrotermes_bellicosus	0	0	0	0	0	0	0	0	0	0	0	0	0	0	0	0	0	0	0	0	0	0	0	0	0	0	0	0	0	0	0	0	0	0	0	0	0	0	0	0	0	0
OTU13	Animalia	Arthropoda	Arachnida	N/A	N/A	N/A	N/A	0	298	98	0	0	0	1041	0	63	88	0	0	0	106	1204	282	931	0	179	1080	334	74	0	0	14483	1858	1688	378	3121	508	0	0	1079	438	44	169	958	1210	2029	0	0	0
OTU14	Animalia	Arthropoda	Arachnida	N/A	N/A	N/A	N/A	985	55	36	334	0	0	213	0	0	0	0	82	0	86	4560	54	0	0	597	1514	3464	903	956	1070	9949	2887	2221	316	1989	158	0	148	0	2313	0	0	0	0	0	0	0	0
OTU16	Animalia	Arthropoda	Collembola	Entomobryomorpha	N/A	N/A	N/A	0	0	0	0	0	0	0	0	0	0	0	0	0	0	0	0	0	0	0	0	0	0	0	0	0	0	0	0	0	0	0	0	0	0	0	0	0	0	0	0	0	0
OTU19	Animalia	Arthropoda	Arachnida	Oribatida	Nothridae	Nothrus	Nothrus_spp	0	0	0	0	0	0	29310	0	0	0	0	0	0	0	0	0	0	0	0	0	0	0	0	0	0	0	0	0	0	0	0	0	0	0	0	0	0	0	0	0	0	0
OTU22	Animalia	Arthropoda	Insecta	Diptera	Chaoboridae	Mochlonyx	Mochlonyx_fuliginosus	0	0	0	0	0	0	0	0	0	0	0	0	0	0	0	0	0	0	0	0	0	0	0	0	0	0	0	0	0	0	0	0	0	0	0	0	0	0	0	0	0	0
OTU25	Animalia	Arthropoda	N/A	N/A	N/A	N/A	N/A	0	0	0	0	0	0	0	0	0	0	0	0	0	0	0	0	0	0	0	0	0	0	0	0	0	0	0	0	0	0	0	0	0	0	0	0	0	0	0	0	0	0
OTU27	Animalia	Arthropoda	Collembola	Entomobryomorpha	Entomobryidae	Entomobrya	Entomobrya_nivalis	0	0	0	0	0	0	0	0	0	0	0	0	0	0	0	0	0	0	0	0	0	0	0	0	0	0	0	0	0	0	0	0	0	0	0	0	0	0	0	0	0	0
OTU30	Animalia	Nematoda	Chromadorea	Plectida	Plectidae	N/A	N/A	0	477	701	64	0	198	316	68	0	0	0	351	0	1568	455	2093	0	0	971	243	283	5578	0	30	93	348	673	814	24	1051	0	398	100	208	276	0	0	0	0	0	0	0
OTU31	Animalia	Arthropoda	Branchiopoda	Anostraca	Chirocephalidae	Eubranchipus	Eubranchipus_grubii	0	0	0	0	0	0	0	0	0	0	0	0	0	0	0	0	0	0	0	0	0	0	0	0	0	0	0	0	0	0	0	0	0	0	0	0	0	0	0	0	0	0
OTU33	Animalia	Arthropoda	Collembola	Entomobryomorpha	N/A	N/A	N/A	0	0	0	0	0	0	0	0	0	0	0	0	0	0	0	0	0	0	0	0	0	0	0	0	0	0	0	0	0	0	0	0	0	0	0	0	0	0	0	0	0	0
OTU34	Animalia	Arthropoda	Insecta	Diptera	Mycetophilidae	N/A	N/A	0	0	0	0	0	0	0	0	134	0	0	0	0	0	0	0	0	0	0	0	0	0	0	0	0	0	0	0	0	0	0	0	0	0	0	0	0	0	0	0	0	0
OTU35	Animalia	Arthropoda	Arachnida	Mesostigmata	Parasitidae	Pergamasus	Pergamasus_vagabundus	0	0	0	0	0	0	0	0	0	0	0	0	0	0	0	0	0	0	18030	0	0	0	0	0	0	0	106	0	0	0	0	0	0	0	0	0	0	0	0	0	0	0
OTU37	Animalia	Arthropoda	Collembola	Entomobryomorpha	N/A	N/A	N/A	0	0	0	0	0	0	0	0	0	0	0	0	0	0	0	0	0	0	0	0	0	0	0	0	0	0	0	0	0	0	0	0	0	0	0	0	0	0	0	0	0	0
OTU38	Animalia	Arthropoda	Arachnida	N/A	N/A	N/A	N/A	0	95	35	0	0	0	0	151	0	0	53	263	0	0	30	0	97	0	93	277	190	102	148	403	0	410	39	0	0	0	0	149	28	63	0	206	87	0	0	0	0	27
OTU39	Animalia	Arthropoda	N/A	N/A	N/A	N/A	N/A	0	0	0	0	0	0	279	0	0	0	0	0	0	29	52	62	0	0	597	0	304	275	466	92	309	2193	6802	1183	683	302	0	63	81	560	0	0	0	0	0	0	0	0
OTU44	Animalia	Tardigrada	Eutardigrada	Parachela	Macrobiotidae	N/A	N/A	0	0	0	0	0	0	0	0	0	0	0	0	0	0	0	0	0	0	0	0	0	0	0	0	0	0	0	0	0	0	0	0	0	0	0	0	0	0	0	0	0	0
OTU46	Animalia	Arthropoda	Arachnida	Trombidiformes	N/A	N/A	N/A	0	0	0	0	0	0	629	533	0	188	666	0	0	31	0	0	1234	0	1014	0	438	4893	0	0	0	0	0	163	30	98	0	0	2265	232	0	60	0	0	0	0	0	0
OTU47	Animalia	Arthropoda	Insecta	Diptera	Ceratopogonidae	Culicoides	Culicoides_impunctatus	0	0	0	0	0	0	0	0	0	0	0	0	0	0	0	12525	0	0	0	0	0	0	0	0	0	0	0	0	0	0	0	0	0	0	0	0	0	0	0	0	38	0
OTU49	Animalia	Arthropoda	Insecta	Coleoptera	N/A	N/A	N/A	0	0	0	0	0	0	0	0	0	0	0	0	0	0	0	0	0	0	0	0	0	0	0	0	0	0	0	0	0	0	0	0	0	0	0	0	88	62	0	0	0	0
OTU51	Animalia	Arthropoda	N/A	N/A	N/A	N/A	N/A	0	28	0	0	0	0	43	0	204	28	0	0	0	0	43	0	613	0	0	0	0	0	0	0	68	0	0	0	27	0	0	0	0	0	0	52	291	596	31	863	219	245
OTU52	Animalia	Tardigrada	Eutardigrada	Parachela	Hypsibiidae	Diphascon	Diphascon_pingue	0	0	0	0	0	0	0	0	0	0	0	0	0	0	0	0	0	0	0	0	0	0	0	0	0	0	0	0	0	0	0	0	0	0	0	0	0	0	0	0	0	0
OTU54	Animalia	Arthropoda	Insecta	Hymenoptera	N/A	N/A	N/A	0	0	0	0	0	0	0	0	0	0	0	0	0	0	0	0	0	0	0	0	0	0	0	0	0	0	0	0	0	0	0	0	0	0	0	0	0	0	0	0	0	0
OTU55	Animalia	Arthropoda	Insecta	Coleoptera	N/A	N/A	N/A	0	0	0	0	0	0	0	0	0	0	0	0	0	0	0	0	0	0	0	0	0	0	495	167	0	0	0	1661	0	628	0	79	218	0	0	0	0	0	0	0	0	0
OTU58	Animalia	Arthropoda	Collembola	Poduromorpha	Hypogastruridae	Xenylla	Xenylla_szeptyckii	0	0	0	0	0	0	0	0	0	0	0	0	0	0	0	0	0	0	0	0	0	0	0	0	0	0	0	0	0	0	0	0	0	0	0	0	0	0	0	0	0	0
OTU59	Animalia	Arthropoda	Insecta	Hemiptera	N/A	N/A	N/A	0	372	143	0	0	0	0	0	91	0	123	0	0	0	124	0	193	0	0	64	0	0	0	0	0	0	20	0	0	0	0	0	0	0	0	0	606	726	0	0	0	0
OTU60	Animalia	Arthropoda	Insecta	Psocodea				0	28	21	0	0	0	27	0	0	0	0	0	0	0	274	32	0	0	0	0	311	72	0	0	565	79	173	873	264	308	0	0	0	177	0	0	0	39	23	0	0	0
OTU61	Animalia	Arthropoda	N/A	N/A	N/A	N/A	N/A	0	0	0	0	0	0	0	0	0	0	0	0	0	0	0	0	232	0	0	0	0	0	0	0	0	0	0	0	0	0	0	0	0	0	0	0	1796	1790	28	35	0	0
OTU62	Animalia	Arthropoda	N/A	N/A	N/A	N/A	N/A	0	320	167	0	40	0	0	102	132	0	0	0	27	0	0	0	211	442	0	0	0	0	0	0	0	0	0	0	0	0	293	0	484	0	0	0	247	662	0	169	0	0
OTU67	Animalia	Arthropoda	N/A	N/A	N/A	N/A	N/A	0	0	0	0	0	0	0	0	218	0	0	0	29	0	0	0	146	0	0	0	0	0	0	0	0	0	0	0	0	0	0	0	62	0	0	28	1815	1819	0	0	0	0
OTU68	Animalia	Arthropoda	Insecta	Lepidoptera	N/A	N/A	N/A	0	0	0	0	3587	5184	0	0	0	0	0	221	0	0	0	0	0	0	0	0	0	0	0	0	0	0	0	0	0	0	0	0	0	0	0	0	0	0	0	0	0	0
OTU69	Animalia	Arthropoda	N/A	N/A	N/A	N/A	N/A	0	0	604	0	0	0	0	502	0	0	0	0	0	610	68	1434	0	0	0	81	0	34	0	0	0	0	0	3305	0	2374	31	0	0	0	0	0	0	0	0	0	0	0
OTU74	Animalia	Arthropoda	Insecta	Lepidoptera	N/A	N/A	N/A	0	0	0	0	0	0	0	0	0	0	0	0	0	0	0	0	0	0	0	0	0	0	4311	2176	0	0	0	511	0	193	0	855	0	0	0	0	0	0	0	0	0	0
OTU76	Animalia	Cnidaria	Hydrozoa	Anthoathecata	Hydridae	Hydra	Hydra_oligactis	0	55	32	0	0	0	117	0	0	0	0	0	0	26	16	328	0	0	342	0	289	126	0	0	323	140	591	5478	291	1048	0	0	485	257	0	0	0	0	0	0	0	0
OTU77	Animalia	Arthropoda	Arachnida	Mesostigmata	N/A	N/A	N/A	0	0	0	0	0	0	0	0	22	0	0	0	0	0	205	0	0	0	50	32	40	0	0	0	137	170	321	0	111	0	0	0	0	0	0	0	111	258	406	31	0	0
OTU79	Animalia	Arthropoda	Collembola	Entomobryomorpha	Entomobryidae	Entomobrya	Entomobrya_nivalis	0	0	0	0	0	0	0	0	0	0	0	0	0	0	0	0	0	0	0	0	0	0	0	0	0	0	0	0	0	0	0	0	0	0	0	0	0	0	0	0	0	0
OTU83	Animalia	Arthropoda	Arachnida	N/A	N/A	N/A	N/A	20	0	0	42	0	0	0	0	0	0	44	32	0	170	407	170	0	0	0	1151	0	0	0	0	0	0	0	185	0	514	0	0	0	0	0	0	229	31	36	0	0	0
OTU84	Animalia	Arthropoda	Arachnida	Trombidiformes	Tydeidae	N/A	N/A	0	0	0	0	0	0	0	0	0	0	0	0	0	20	0	0	0	0	0	0	0	0	0	0	0	0	0	0	0	0	0	0	0	0	0	0	0	0	0	951	10218	130
OTU85	Animalia	Arthropoda	Collembola	Entomobryomorpha	Entomobryidae	Entomobrya	Entomobrya_albocincta	0	0	0	0	0	0	0	0	0	0	0	0	0	0	0	0	0	0	0	0	0	0	0	0	0	0	0	0	0	0	0	0	0	0	0	0	0	0	0	0	0	0
OTU88	Animalia	Arthropoda	Arachnida	Trombidiformes	N/A	N/A	N/A	0	0	0	0	0	0	0	0	0	0	0	0	0	0	0	0	499	0	0	0	0	0	0	0	0	0	0	0	0	40	0	0	53	0	0	70	371	565	5246	0	0	0
OTU91	Animalia	Arthropoda	Arachnida	Trombidiformes	Pygmephoridae	N/A	N/A	0	0	0	0	0	0	0	0	0	0	0	0	0	0	0	0	0	0	0	0	0	0	0	0	0	0	0	0	0	0	0	0	0	0	0	0	0	0	0	0	7196	0
OTU92	Animalia	Arthropoda	Insecta	Coleoptera	Chrysomelidae	N/A	N/A	0	0	0	0	0	0	0	0	0	0	0	0	0	0	0	0	0	0	0	0	0	0	0	0	0	0	0	0	0	0	0	0	0	0	0	0	0	0	0	0	0	0
OTU93	Animalia	Arthropoda	Arachnida	Sarcoptiformes	N/A	N/A	N/A	0	0	0	0	0	0	0	0	0	0	0	0	0	0	0	0	0	0	0	0	0	0	0	0	0	0	0	0	0	0	0	0	0	0	9980	0	0	0	0	0	0	0
OTU94	Animalia	Arthropoda	Insecta	Diptera	N/A	N/A	N/A	0	0	0	0	0	0	0	0	0	0	0	0	0	0	0	0	0	0	173	0	2370	132	0	0	0	222	560	662	75	306	0	0	58	2191	0	0	0	0	0	0	0	0
OTU96	Animalia	Arthropoda	Insecta	Hemiptera	Coreidae	N/A	N/A	0	0	0	0	0	0	0	0	0	0	0	0	0	0	0	0	0	0	0	0	0	0	0	0	0	0	0	0	0	0	0	0	0	0	0	0	0	0	0	0	0	0
OTU97	Animalia	Arthropoda	Collembola	Symphypleona	Sminthurididae	N/A	N/A	0	0	0	0	0	0	0	0	0	0	0	0	0	0	0	0	0	0	0	0	0	0	0	0	0	0	0	0	0	0	0	0	0	0	0	0	0	0	0	270	6467	37
OTU98	Animalia	Arthropoda	Collembola	N/A	N/A	N/A	N/A	0	0	0	0	0	0	0	0	0	0	0	0	0	0	0	0	0	0	0	0	0	0	0	0	0	0	0	0	0	0	0	0	0	0	0	0	0	0	0	0	0	0
OTU100	Animalia	Arthropoda	Collembola	Entomobryomorpha	Entomobryidae	Entomobrya	Entomobrya_spp.	0	0	0	0	0	0	0	0	0	0	0	0	0	0	0	0	0	0	0	0	0	0	0	0	0	0	0	0	0	0	0	0	0	0	0	0	0	0	0	139	6466	0
OTU105	Animalia	Arthropoda	N/A	N/A	N/A	N/A	N/A	129	0	0	0	0	0	0	126	0	0	0	0	0	0	500	51	0	0	0	0	345	63	140	94	0	0	0	2701	0	855	0	50	269	86	0	0	0	0	0	0	0	0
OTU106	Animalia	Arthropoda	Copepoda	Cyclopidae	N/A	N/A	N/A	0	0	0	0	0	0	0	0	0	0	0	0	0	0	0	0	0	0	0	0	0	0	0	0	0	0	0	0	0	0	0	0	0	0	0	0	0	0	0	0	0	0
OTU114	Animalia	Arthropoda	Collembola	Symphypleona	Sminthurididae	N/A	N/A	0	0	0	0	0	0	0	0	0	0	0	0	0	0	0	0	0	0	345	0	0	0	0	0	0	27	105	1854	0	1318	0	0	2021	0	0	0	0	0	0	0	0	0
OTU115	Animalia	Arthropoda	N/A	N/A	N/A	N/A	N/A	0	0	0	0	0	0	0	0	0	0	0	0	0	0	0	0	0	0	0	0	0	0	0	0	0	0	0	0	0	0	0	0	0	0	0	0	0	0	0	0	0	0
OTU119	Animalia	Arthropoda	Insecta	Lepidoptera	N/A	N/A	N/A	0	0	0	0	0	0	0	0	0	0	0	0	0	0	0	0	0	0	0	0	0	0	0	0	0	0	0	0	0	0	0	0	0	0	0	0	0	0	0	0	0	0
OTU121	Animalia	Arthropoda	Collembola	Entomobryomorpha	Isotomidae	N/A	N/A	0	0	0	0	0	0	0	255	1460	5079	1499	1665	434	293	0	0	0	0	0	0	0	0	0	0	0	0	0	0	0	0	0	0	0	0	0	0	0	0	0	0	0	0
OTU122	Animalia	Arthropoda	Insecta	Lepidoptera	N/A	N/A	N/A	0	0	0	0	0	0	0	0	0	0	0	0	0	0	0	0	0	0	0	0	0	0	0	0	0	0	0	0	0	0	0	0	0	0	0	0	0	0	0	0	0	0
OTU123	Animalia	Arthropoda	N/A	N/A	N/A	N/A	N/A	0	0	0	0	0	0	0	0	0	0	0	3023	0	0	0	0	0	0	0	0	0	0	0	0	0	0	0	559	0	248	0	0	3097	0	0	0	0	0	0	0	0	0
OTU129	Animalia	Arthropoda	Insecta	Coleoptera	N/A	N/A	N/A	0	80	90	0	0	0	0	2862	0	0	0	0	0	0	0	100	0	392	0	0	0	0	0	0	0	0	0	0	0	0	0	0	0	0	0	0	0	0	0	0	0	0
OTU135	Animalia	Cnidaria	Hydrozoa	N/A	N/A	N/A	N/A	0	0	0	0	0	0	0	0	0	0	0	0	0	0	0	0	0	0	0	0	0	0	0	0	0	0	0	0	0	0	0	0	0	0	0	0	0	0	0	2826	339	997
OTU136	Animalia	Arthropoda	Insecta	Hemiptera	Coreidae	N/A	N/A	0	0	0	0	0	0	0	0	0	0	0	0	0	0	0	0	0	0	0	0	0	0	0	0	0	0	0	0	0	0	0	0	0	0	0	0	0	0	0	0	0	0
OTU137	Animalia	Arthropoda	Insecta	N/A	N/A	N/A	N/A	0	0	0	0	0	0	0	0	0	0	0	0	0	0	0	0	0	0	0	0	0	0	0	0	0	0	0	0	0	0	0	0	0	0	0	0	0	0	0	0	0	0
OTU142	Animalia	Arthropoda	Branchipoda	Anostraca	Branchinectidae	N/A	N/A	0	0	0	0	0	0	0	0	0	0	0	0	0	0	0	0	0	0	0	0	0	0	0	0	0	0	0	0	0	0	0	0	0	0	0	0	0	0	0	0	0	0
OTU146	Animalia	Arthropoda	N/A	N/A	N/A	N/A	N/A	0	0	0	0	0	0	0	0	0	0	0	0	0	0	0	0	0	0	0	0	0	0	0	0	0	0	0	0	0	0	0	0	0	0	0	0	0	0	0	126	39	0
OTU148	Animalia	Arthropoda	N/A	N/A	N/A	N/A	N/A	0	0	0	0	0	0	0	0	0	0	0	0	0	0	0	0	0	0	0	0	0	0	0	0	0	0	0	0	0	0	0	0	0	0	0	0	0	0	0	0	0	0
OTU149	Animalia	Arthropoda	Insecta	Lepidoptera	N/A	N/A	N/A	0	0	0	0	0	0	0	0	0	0	0	0	0	0	124	0	0	0	1040	0	0	0	0	0	0	428	1044	1233	0	731	0	0	150	0	0	0	0	0	0	0	0	0
OTU152	Animalia	Arthropoda	N/A	N/A	N/A	N/A	N/A	0	0	0	0	0	0	0	0	0	0	0	0	0	0	0	0	0	0	0	0	0	0	0	0	0	0	0	0	0	0	0	0	0	0	0	0	0	0	0	0	0	0
OTU155	Animalia	Arthropoda	N/A	N/A	N/A	N/A	N/A	0	0	0	0	0	0	0	0	0	0	0	0	0	0	0	0	0	0	0	41	0	0	0	0	0	0	0	0	0	0	0	0	0	0	0	0	169	206	0	0	0	0
OTU156	Animalia	Arthropoda	Arachnida	Oribatida	Oribatulidae	N/A	N/A	0	0	0	0	0	0	0	0	0	0	0	0	0	0	0	0	0	0	0	0	0	0	0	0	0	0	0	0	0	0	0	0	0	0	0	0	0	0	0	0	45	0
OTU157	Animalia	Arthropoda	N/A	N/A	N/A	N/A	N/A	0	0	0	0	0	0	0	0	0	0	0	0	0	0	0	0	0	0	0	0	0	0	0	0	0	0	0	0	0	0	0	0	0	0	0	0	0	0	0	0	0	0
OTU159	Animalia	Arthropoda	N/A	N/A	N/A	N/A	N/A	0	0	0	0	0	0	0	0	0	0	0	369	0	0	0	0	921	0	0	0	0	0	0	0	0	0	0	0	0	0	0	0	45	0	0	125	608	344	73	0	0	0
OTU162	Animalia	Arthropoda	N/A	N/A	N/A	N/A	N/A	0	0	0	0	0	0	271	148	0	0	0	0	0	0	0	0	0	111	0	0	236	0	490	115	350	0	0	0	570	0	0	142	0	239	0	0	0	0	0	0	0	0
OTU164	Animalia	Arthropoda	N/A	N/A	N/A	N/A	N/A	0	0	0	0	0	0	0	0	0	0	228	162	0	0	0	32	0	0	159	0	0	0	540	389	0	197	144	0	0	0	0	912	0	0	0	0	0	0	0	0	0	0
OTU167	Animalia	Arthropoda	Arachnida	N/A	N/A	N/A	N/A	0	0	0	0	0	0	0	0	0	0	0	0	0	118	0	0	0	0	930	0	0	1828	0	0	0	0	0	0	0	0	0	0	0	0	0	0	0	0	0	0	0	0
OTU181	Animalia	Nematoda	Chromadorea	N/A	N/A	N/A	N/A	0	0	75	0	0	0	0	0	0	0	0	0	0	0	0	0	20	0	0	0	254	1086	0	0	0	45	74	65	0	0	0	0	895	0	81	0	0	0	0	0	0	0
OTU188	Animalia	Arthropoda	N/A	N/A	N/A	N/A	N/A	0	0	0	0	0	0	0	71	0	0	0	0	0	415	0	2512	0	0	0	0	0	0	0	0	0	0	0	0	0	0	0	0	0	0	0	0	0	0	0	0	0	0
OTU191	Animalia	Arthropoda	Insecta	Lepidoptera	N/A	N/A	N/A	0	0	0	0	0	0	0	0	0	0	0	0	0	0	0	0	0	0	0	0	0	0	0	0	0	0	0	0	0	0	0	0	0	0	0	0	0	0	0	0	0	0
OTU195	Animalia	Arthropoda	Arachnida	Trombidiformes	Eupodoidea	N/A	N/A	1915	0	0	332	0	0	0	0	0	0	0	0	0	0	0	0	0	0	0	0	0	0	0	0	0	0	0	0	0	0	0	0	0	0	0	0	0	0	0	0	0	0
OTU197	Animalia	Arthropoda	Insecta	Diptera	Chironomidae	Limnophyes	Limnophyes_spp.	0	0	0	0	0	0	0	0	0	0	0	0	0	2194	0	0	0	0	0	0	0	0	0	0	0	0	0	0	0	0	0	0	0	0	0	0	0	0	0	0	0	0
OTU202	Animalia	Arthropoda	Insecta	Diptera	Hybotidae	Stilpon	Stilpon_spp.	0	0	0	0	398	3234	0	0	0	0	0	0	0	0	0	0	0	0	0	0	0	0	0	0	0	0	0	0	0	0	0	0	0	0	0	0	0	0	0	0	0	0
OTU205	Animalia	Arthropoda	Arachnida	Mesostigmata	Phytoseiidae	N/A	N/A	0	0	0	0	0	0	0	0	0	0	0	0	0	0	0	0	0	0	0	0	0	0	0	0	0	0	0	0	0	0	0	0	0	0	0	0	0	0	0	396	517	537
OTU207	Animalia	Arthropoda	N/A	N/A	N/A	N/A	N/A	0	0	0	0	0	0	0	0	0	0	0	0	0	0	0	0	0	0	0	0	0	0	0	0	0	0	0	0	0	0	0	0	0	0	0	0	0	0	0	0	0	0
OTU220	Animalia	Arthropoda	N/A	N/A	N/A	N/A	N/A	0	0	0	0	0	0	0	0	0	0	0	0	0	0	0	0	0	0	0	0	0	0	0	0	0	0	0	0	0	0	0	0	0	0	0	0	0	0	0	0	0	0
OTU222	Animalia	Arthropoda	Insecta	N/A	N/A	N/A	N/A	0	0	0	0	0	0	0	0	0	0	0	0	0	0	0	0	0	0	0	0	0	0	0	0	0	0	0	0	0	0	0	0	0	0	0	0	0	0	0	0	0	0
OTU224	Animalia	Arthropoda	Arachnida	Trombidiformes	Eupodidae	N/A	N/A	0	0	0	0	0	0	0	0	0	0	0	141	0	0	0	0	0	0	101	0	0	1715	0	0	0	0	0	0	0	0	0	0	0	0	0	0	0	0	0	0	0	0
OTU231	Animalia	Arthropoda	Arachnida	N/A	N/A	N/A	N/A	0	0	0	0	0	0	65	0	0	0	0	0	0	0	0	0	0	0	0	0	663	57	273	104	0	0	0	0	23	0	0	42	0	275	0	0	0	0	0	0	0	0
OTU239	Animalia	Arthropoda	Arachnida	Trombidiformes	Cocceupodidae	Linopodes	Linopodes_spp.	0	0	0	0	0	0	0	0	0	0	0	0	0	0	0	0	0	0	0	0	0	0	0	0	0	0	0	0	0	0	0	0	0	0	0	0	0	0	0	559	1017	60
OTU243	Animalia	Nematoda	Chromadorea	N/A	N/A	N/A	N/A	0	0	0	0	0	0	0	0	0	0	30	0	0	219	0	243	0	0	0	0	0	0	0	21	0	0	0	323	0	709	0	383	113	0	0	0	0	0	0	0	0	0
OTU244	Animalia	Arthropoda	Collembola	Entomobryomorpha	Entomobryidae	Entomobrya	Entomobrya_nivalis	0	0	0	0	0	0	0	0	0	0	0	0	0	0	0	0	0	0	0	0	0	0	0	0	0	0	0	0	0	0	0	0	0	0	0	0	0	0	0	0	0	0
OTU251	Animalia	Arthropoda	N/A	N/A	N/A	N/A	N/A	27	189	80	0	0	0	0	0	0	0	0	0	0	0	99	0	0	0	0	125	0	0	0	0	0	0	0	0	0	0	0	0	0	0	0	0	64	69	0	0	0	0
OTU255	Animalia	Arthropoda	Arachnida	Sarcoptiformes	Oppiidae	Oppiella	Oppiella_nova	0	0	0	0	0	0	0	0	0	0	0	0	0	0	0	0	0	0	0	0	0	0	0	0	0	0	0	0	0	0	0	0	0	0	0	0	0	0	0	0	1501	0
OTU258	Animalia	Arthropoda	N/A	N/A	N/A	N/A	N/A	0	0	0	0	0	0	0	0	0	0	0	0	0	0	0	0	0	0	0	0	0	0	0	0	0	0	0	0	0	0	0	0	0	0	0	0	0	0	0	0	0	0
OTU260	Animalia	Arthropoda	Insecta	Lepidoptera	N/A	N/A	N/A	0	0	0	0	0	0	0	0	0	0	0	0	0	0	0	0	0	0	0	0	0	0	0	0	0	0	0	0	0	0	0	0	0	0	0	0	0	0	0	0	0	0
OTU263	Animalia	Arthropoda	Branchiopoda	Anostraca	Chirocephalidae	Eubranchipus	Eubranchipus_grubii	0	0	0	0	0	0	0	0	0	0	0	0	0	0	0	0	0	0	0	0	0	0	0	0	0	0	0	0	0	0	0	0	0	0	0	0	0	0	0	0	0	0
OTU267	Animalia	Arthropoda	Insecta	N/A	N/A	N/A	N/A	0	0	0	0	0	0	0	0	0	0	0	0	0	0	0	0	0	0	0	0	0	0	0	0	0	0	0	0	0	0	0	0	0	0	0	0	0	0	0	0	0	0
OTU268	Animalia	Arthropoda	Collembola	Entomobryomorpha	N/A	N/A	N/A	0	0	0	0	0	0	0	26	0	1204	0	126	0	47	0	0	0	0	0	0	0	0	0	0	0	0	0	0	0	0	0	0	0	0	0	0	0	0	0	0	0	0
OTU269	Animalia	Tardigrada	Eutardigrada	Parachela	Macrobiotidae	Minibiotus	Minibiotus_spp.	0	0	0	0	0	0	0	0	0	0	0	0	0	0	0	0	0	0	0	0	0	0	0	0	0	0	0	0	0	0	0	0	0	0	0	0	0	0	0	0	0	0
OTU270	Animalia	Arthropoda	Collembola	Poduromorpha	Onychiuridae	Protaphorura	Protaphorura_pseudovanderdrifti	0	0	0	0	0	0	0	0	0	0	0	0	0	0	0	0	0	0	0	0	0	0	0	0	0	0	0	0	0	0	0	0	0	0	0	0	0	0	0	0	1431	0
OTU271	Animalia	Arthropoda	Insecta	N/A	N/A	N/A	N/A	0	0	0	0	0	0	0	0	0	0	0	0	0	0	0	0	0	0	0	0	0	0	0	0	0	0	0	0	0	0	0	0	0	0	0	0	0	0	0	0	0	0
OTU277	Animalia	Platyhelminthes	Catenulida		Stenostomidae	N/A	N/A	0	0	0	0	0	0	0	0	0	0	0	0	0	0	0	0	80	0	0	0	350	489	0	0	0	0	0	0	0	0	0	0	0	434	0	0	0	0	0	0	0	0
OTU282	Animalia	Arthropoda	Arachnida	Sarcoptiformes	Chamobatidae	Chamobates_	Chamobates_cuspidatus	0	0	0	0	0	0	0	0	0	0	0	0	0	0	0	0	0	0	0	0	0	0	0	0	0	0	0	0	0	0	0	0	0	0	0	0	0	0	0	0	0	0
OTU284	Animalia	Arthropoda	Collembola	Entomobryomorpha	Isotomidae	N/A	N/A	0	0	0	0	0	0	0	0	0	0	0	0	0	0	0	0	0	0	0	0	0	0	0	0	0	0	0	0	0	0	0	0	0	0	0	0	0	0	0	0	1396	0
OTU292	Animalia	Arthropoda	Arachnida	Trombidiformes	N/A	N/A	N/A	0	0	0	0	0	0	194	0	0	0	165	0	0	0	0	0	0	0	0	0	0	0	0	0	0	0	0	0	918	0	0	0	0	0	0	0	0	0	0	0	0	0
OTU294	Animalia	Arthropoda	Collembola	Entomobryomorpha	Isotomidae	N/A	N/A	0	0	0	0	0	0	0	156	314	2719	338	677	114	40	0	0	0	0	0	0	0	0	0	0	0	0	0	0	0	0	0	0	0	0	0	0	0	0	0	0	0	0
OTU295	Animalia	Arthropoda	N/A	N/A	N/A	N/A	N/A	0	0	0	0	0	0	0	0	0	0	0	0	0	0	0	0	0	0	0	0	0	0	0	0	0	0	0	0	0	0	0	0	0	0	0	0	0	0	0	0	0	0
OTU296	Animalia	Arthropoda	N/A	N/A	N/A	N/A	N/A	0	0	0	0	0	0	0	0	0	0	0	0	0	0	0	0	0	0	0	0	0	0	0	0	0	0	0	0	0	0	0	0	0	0	0	0	0	0	0	0	0	0
OTU297	Animalia	Arthropoda	Insecta	Coleoptera	N/A	N/A	N/A	0	0	0	0	0	0	0	0	0	0	0	0	0	0	0	0	0	0	0	0	0	0	0	0	0	0	0	0	0	0	0	0	0	0	0	0	0	0	0	0	0	0
OTU298	Animalia	Arthropoda	Insecta	N/A	N/A	N/A	N/A	0	0	0	0	0	0	0	0	0	0	0	0	0	0	0	0	0	0	44	0	0	0	0	0	0	325	769	0	0	0	0	0	0	0	0	0	0	0	0	0	0	0
OTU299	Animalia	Arthropoda	Collembola	N/A	N/A	N/A	N/A	0	0	0	0	0	0	0	0	0	1074	0	141	0	0	0	0	0	0	0	0	0	0	0	0	0	0	0	0	0	0	0	0	0	0	0	0	0	0	0	0	0	0
OTU301	Animalia	Arthropoda	Insecta	Lepidoptera	N/A	N/A	N/A	0	0	0	0	0	0	0	0	0	0	0	0	0	0	0	0	0	0	0	0	0	0	0	0	0	0	0	0	0	0	0	0	0	0	0	0	159	172	0	0	0	0
OTU303	Animalia	Cnidaria	Hydrozoa	N/A	N/A	N/A	N/A	0	0	0	0	0	0	67	0	0	0	0	0	0	0	0	21	0	0	0	0	254	119	0	0	253	0	0	381	246	0	0	0	0	174	0	0	0	0	0	0	0	0
OTU305	Animalia	Arthropoda	Insecta	N/A	N/A	N/A	N/A	0	0	0	0	0	0	0	0	0	0	0	0	0	0	0	0	0	0	0	0	0	0	0	0	0	0	0	0	0	0	0	0	0	0	0	0	31	0	0	0	0	0
OTU312	Animalia	Arthropoda	Arachnida	N/A	N/A	N/A	N/A	0	0	0	0	0	0	0	0	0	0	0	0	0	0	0	660	0	0	496	0	0	0	0	0	0	0	0	0	0	0	0	0	0	0	0	0	0	0	0	0	0	0
OTU321	Animalia	Arthropoda	Insecta	Diptera	Hybotidae	Stilpon	Stilpon_spp.	0	0	0	0	110	1669	0	0	0	0	0	0	0	0	0	0	0	0	0	0	0	0	0	0	0	0	0	0	0	0	0	0	0	0	0	0	0	0	0	0	0	0
OTU323	Animalia	Arthropoda	N/A	N/A	N/A	N/A	N/A	0	0	0	110	0	0	0	0	0	0	1669	0	0	0	0	0	0	0	0	0	0	0	0	0	0	0	0	0	0	0	0	0	0	0	0	0	0	0	0	0	0	0
OTU324	Animalia	Arthropoda	Collembola	Entomobryomorpha	Isotomidae	N/A	N/A	0	0	0	0	0	0	0	0	0	1156	0	64	0	58	0	0	0	0	0	0	0	0	0	0	0	0	0	0	0	0	0	0	0	0	0	0	0	0	0	0	0	0
OTU329	Animalia	Arthropoda	N/A	N/A	N/A	N/A	N/A	0	0	47	0	0	0	0	0	0	0	0	0	24	22	107	0	0	0	0	568	0	0	0	0	0	0	0	0	0	0	0	0	0	0	0	0	0	0	0	0	0	0
OTU331	Animalia	Arthropoda	N/A	N/A	N/A	N/A	N/A	0	0	0	0	0	99	0	0	0	0	0	0	0	0	0	0	0	0	0	0	0	0	0	0	0	0	0	0	0	0	0	0	0	0	0	0	0	0	0	0	0	0
OTU332	Animalia	Arthropoda	Arachnida	Trombidiformes	Eupodidae	N/A	N/A	0	0	0	0	0	0	0	0	0	0	0	0	0	0	0	0	0	0	1065	0	0	0	0	0	0	0	0	0	0	0	0	0	0	0	0	0	0	0	0	0	0	0
OTU334	Animalia	Arthropoda	N/A	N/A	N/A	N/A	N/A	0	0	0	0	0	0	0	0	0	0	206	0	0	0	0	0	0	0	32	0	0	0	24	26	0	0	0	0	0	0	0	81	0	0	0	0	0	0	0	0	0	0
OTU342	Animalia	Nematoda	Chromadorea	N/A	N/A	N/A	N/A	0	76	31	0	0	95	0	0	0	0	160	0	0	0	0	370	0	0	0	0	0	44	0	0	0	0	0	0	0	0	0	0	30	0	46	0	0	0	0	0	0	0
OTU343	Animalia	Arthropoda	Collembola	Entomobryomorpha	Isotomidae	Desoria	Desoria_olivacea	0	0	0	0	0	0	0	0	0	0	0	0	0	989	0	0	0	0	0	0	0	0	0	0	0	0	0	0	0	0	0	0	0	0	0	0	0	0	0	0	0	0
OTU344	Animalia	Arthropoda	N/A	N/A	N/A	N/A	N/A	0	0	0	0	0	0	0	0	0	0	0	0	0	0	0	0	0	0	0	0	0	0	0	0	0	0	0	0	0	0	0	0	0	0	0	0	0	0	0	0	0	0
OTU351	Animalia	Arthropoda	Arachnida	Oribatida	Brachychthoniidae	N/A	N/A	0	0	0	0	0	0	0	0	0	0	0	0	0	0	0	0	0	0	0	0	0	0	0	0	227	0	0	0	649	0	0	0	0	0	0	0	0	0	0	0	0	0
OTU352	Animalia	Arthropoda	N/A	N/A	N/A	N/A	N/A	0	0	0	0	0	0	0	0	0	0	0	0	0	0	0	0	0	0	0	0	0	0	0	0	0	0	0	0	0	0	0	0	0	0	0	0	0	0	0	0	0	0
OTU363	Animalia	Arthropoda	Arachnida	Trombidiformes	Eupodidae	N/A	N/A	0	0	0	0	0	0	0	0	0	0	0	0	0	0	0	0	0	0	0	0	0	0	0	0	0	0	0	0	0	0	0	0	0	0	0	0	0	0	0	0	0	0
OTU366	Animalia	Arthropoda	N/A	N/A	N/A	N/A	N/A	0	0	0	0	0	0	0	349	0	0	0	0	0	0	0	0	0	467	0	0	0	0	0	0	0	0	0	0	0	0	38	0	0	0	0	0	0	0	0	0	0	0
OTU367	Animalia	Arthropoda	Collembola	Entomobryomorpha	Entomobryidae	Entomobrya	Entomobrya_spp.	0	0	0	0	0	0	0	0	0	0	0	0	0	0	0	0	0	0	0	0	0	0	0	0	0	0	0	0	0	0	0	0	0	0	0	0	0	0	0	0	811	0
OTU372	Animalia	Arthropoda	Collembola	Entomobryomorpha	Isotomidae	N/A	N/A	0	0	0	0	0	0	0	0	0	0	1021	0	0	0	0	0	0	0	0	0	0	0	0	0	0	0	0	0	0	0	0	0	0	0	0	0	0	0	0	0	0	0
OTU373	Animalia	Arthropoda	Arachnida	Sarcoptiformes	Nanhermanniidae	Nanhermannia	Nanhermannia_coronata	0	211	130	0	0	0	0	204	0	0	0	0	0	0	0	0	0	0	0	0	0	0	0	0	0	0	0	0	0	0	0	0	0	0	86	0	0	0	0	0	0	0
OTU375	Animalia	Arthropoda	Insecta	Blattodea	Termitidae	Macrotermes	Macrotermes bellicosus	0	0	0	0	0	0	0	0	0	0	0	0	0	0	0	0	0	0	0	0	0	0	0	0	0	0	0	0	0	0	0	0	0	0	0	0	0	0	0	0	0	0
OTU378	Animalia	Arthropoda	Collembola	N/A	N/A	N/A	N/A	0	0	0	0	0	0	0	0	0	0	0	0	0	0	0	0	0	0	842	0	0	0	0	0	0	0	0	0	0	0	0	0	0	0	0	0	0	0	0	0	0	0
OTU381	Animalia	Arthropoda	Insecta	Diptera	Cecidomyiidae	N/A	N/A	0	0	0	0	0	0	0	0	0	0	0	0	0	0	0	0	0	0	0	0	0	0	0	0	0	0	0	0	0	0	0	0	0	0	0	0	0	0	0	0	0	0
OTU386	Animalia	Arthropoda	Arachnida	Mesostigmata	Phytoseiidae	N/A	N/A	0	0	0	0	0	0	0	0	0	0	0	0	0	0	0	0	0	0	0	0	0	0	0	0	0	0	0	0	0	0	0	0	0	0	0	0	0	0	0	291	49	489
OTU398	Animalia	Arthropoda	Arachnida	Oribatida	Phthiracaridae	Phthiracarus	Phthiracarus_bryobius	0	0	0	0	0	0	0	0	0	0	0	0	0	0	0	0	0	0	0	0	0	0	0	0	0	0	0	0	0	0	0	0	0	0	0	0	0	0	0	0	0	0
OTU400	Animalia	Nematoda	Chromadorea	N/A	N/A	N/A	N/A	0	0	0	0	0	0	0	0	0	0	0	0	0	0	0	0	0	0	0	0	0	0	0	0	0	0	0	0	0	0	0	0	0	0	0	0	0	0	0	0	0	0
OTU403	Animalia	Arthropoda	N/A	N/A	N/A	N/A	N/A	0	0	0	0	0	0	0	0	0	0	0	0	0	0	0	0	0	0	0	0	0	0	0	0	0	0	0	0	0	0	0	0	0	0	0	0	0	0	0	0	0	0
OTU404	Animalia	Arthropoda	Collembola	Entomobryomorpha	Entomobryidae	Entomobrya	Entomobrya_spp.	0	0	0	0	0	0	0	0	0	0	0	0	0	0	0	0	0	0	0	0	0	0	0	0	0	0	0	0	0	0	0	0	0	0	0	0	0	0	0	0	0	0
OTU420	Animalia	Arthropoda	Arachnida	Mesostigmata	N/A	N/A	N/A	0	0	0	0	0	0	0	0	0	0	0	0	0	0	156	0	0	0	0	0	0	0	0	0	31	124	322	0	39	0	0	0	0	0	0	0	0	0	0	0	0	0
OTU421	Animalia	Arthropoda	N/A	N/A	N/A	N/A	N/A	0	0	0	0	0	0	0	0	0	0	0	0	0	0	0	0	0	0	0	0	0	0	0	0	0	0	0	0	0	0	0	0	0	0	0	0	0	0	0	0	0	0
OTU426	Animalia	Arthropoda	Arachnida	Mesostigmata	N/A	N/A	N/A	0	0	0	0	0	0	0	0	0	0	0	0	0	0	0	0	0	0	0	0	54	0	0	0	0	0	0	18	0	224	0	0	0	279	0	0	0	0	0	0	0	0
OTU430	Animalia	Arthropoda	N/A	N/A	N/A	N/A	N/A	0	0	0	0	0	0	0	0	0	0	0	0	0	0	65	0	0	0	0	0	0	0	0	0	0	0	0	0	0	0	0	0	0	0	0	0	0	0	0	0	0	0
OTU434	Animalia	Arthropoda	Insecta	Lepidoptera	N/A	N/A	N/A	0	0	0	0	0	0	0	0	0	0	0	0	0	0	0	0	0	0	0	0	0	0	0	0	0	0	0	0	0	0	0	0	0	0	0	0	0	0	0	0	0	0
OTU440	Animalia	Arthropoda	Arachnida	Araneae	N/A	N/A	N/A	0	0	0	0	0	0	122	0	0	163	0	0	0	0	0	0	0	0	0	0	0	0	0	0	0	0	26	0	0	0	0	0	0	0	0	0	0	0	0	25	400	0
OTU447	Animalia	Arthropoda	Arachnida	Oribatida	Malaconothridae	Malaconothrus	Malaconothrus gracilis	0	0	0	0	0	0	307	0	0	0	518	0	0	0	0	0	0	0	0	0	0	0	0	0	0	0	0	0	0	0	0	0	0	0	0	0	0	0	0	0	0	0
OTU451	Animalia	Arthropoda	Arachnida	Trombidiformes	Stigmaeidae	N/A	N/A	0	0	0	0	0	0	0	0	0	0	0	0	0	0	0	0	0	0	0	0	0	0	0	0	0	0	0	0	0	0	0	0	0	0	0	0	0	0	0	0	0	0
OTU462	Animalia	Arthropoda	Collembola	Entomobryomorpha	N/A	N/A	N/A	0	0	0	0	0	0	0	0	0	0	328	0	0	0	0	0	0	0	0	0	0	0	0	0	0	0	0	0	0	0	0	0	0	0	0	0	0	0	0	0	0	0
OTU463	Animalia	Arthropoda	Insecta	Diptera	N/A	N/A	N/A	0	0	0	0	0	0	0	0	0	0	0	0	0	0	0	0	0	0	0	0	0	0	0	0	0	0	74	0	0	0	0	0	0	0	0	0	0	0	0	0	0	0
OTU465	Animalia	Arthropoda	Branchiopoda	Anostraca	Chirocephalidae	Eubranchipus	Eubranchipus_grubii	0	0	0	0	0	0	0	0	0	0	0	0	0	0	0	0	0	0	0	0	0	0	0	0	0	0	0	0	0	0	0	0	0	0	0	0	0	0	0	0	0	0
OTU471	Animalia	Mollusca	Gastropoda	N/A	N/A	N/A	N/A	35	168	99	0	0	0	0	0	0	0	0	0	0	0	0	0	0	0	0	0	0	0	0	0	0	0	0	0	0	0	0	0	0	0	0	0	0	0	0	0	0	0
OTU481	Animalia	Arthropoda	N/A	N/A	N/A	N/A	N/A	0	323	117	0	0	0	0	0	81	0	0	0	0	0	0	0	0	0	0	0	0	0	0	0	0	0	24	0	0	0	0	0	0	0	0	0	0	0	0	0	0	0
OTU482	Animalia	Arthropoda	Arachnida	Trombidiformes	Eupodidae	Eupodes	Eupodes_voxencollinus	0	0	0	0	0	0	0	0	0	0	0	0	0	0	0	0	0	0	0	0	0	0	0	0	0	0	0	0	0	0	0	0	0	0	0	0	0	0	0	31	498	0
OTU501	Animalia	Arthropoda	Insecta	Diptera	Mycetophilidae	N/A	N/A	0	0	0	0	0	0	0	0	0	0	0	0	0	0	0	0	0	0	0	0	0	0	0	0	0	0	0	0	0	0	0	0	0	0	0	0	0	0	0	0	0	0
OTU502	Animalia	Arthropoda	Collembola	Entomobryomorpha	Isotomidae	Folsomia	Folsomia_spp.	0	372	147	0	0	0	0	0	65	0	0	0	0	0	0	0	0	0	0	0	0	0	0	0	0	0	0	0	0	0	0	0	0	0	0	0	0	0	0	0	0	0
OTU506	Animalia	Arthropoda	N/A	N/A	N/A	N/A	N/A	0	0	0	0	0	0	0	0	0	0	0	0	0	420	104	0	0	0	0	0	0	0	0	0	0	0	0	0	0	0	0	0	0	0	0	0	0	0	0	0	0	0
OTU513	Animalia	Arthropoda	Arachnida	Trombidiformes	Eupodidae	N/A	N/A	0	0	0	0	0	0	0	0	0	0	0	0	0	0	0	0	0	0	0	0	0	0	0	0	0	0	0	0	0	0	0	0	0	0	0	0	0	0	0	0	440	0
OTU517	Animalia	Arthropoda	Arachnida	Trombidiformes	N/A	N/A	N/A	0	0	0	0	0	0	0	0	0	0	0	0	0	17	0	0	0	0	0	0	0	502	0	0	0	0	0	0	0	0	0	0	0	0	0	0	0	0	0	0	0	0
OTU518	Animalia	Arthropoda	N/A	N/A	N/A	N/A	N/A	0	0	0	0	0	0	0	0	44	0	0	0	31	0	0	0	124	0	0	0	0	0	0	0	0	0	0	0	0	0	0	0	0	0	0	0	47	52	0	0	0	0
OTU519	Animalia	Arthropoda	Insecta	Hemiptera	Aphididae	Lachnus	Lachnus_pallipes	0	0	0	0	0	0	0	0	0	0	0	0	0	0	0	0	0	0	0	0	0	0	0	0	0	0	0	0	0	0	0	0	0	0	0	0	0	0	0	0	0	0
OTU531	Animalia	Arthropoda	Insecta	Diptera	N/A	N/A	N/A	0	0	0	0	0	0	0	0	0	0	0	0	0	0	0	0	0	0	0	0	202	0	0	0	0	0	0	0	30	0	0	0	0	145	0	0	0	0	0	0	0	0
OTU542	Animalia	Arthropoda	Collembola	Entomobryomorpha	Isotomidae	N/A	N/A	0	0	0	0	0	0	0	0	0	572	0	0	0	0	0	0	0	0	0	0	0	0	0	0	0	0	0	0	0	0	0	0	0	0	0	0	0	0	0	0	0	0
OTU546	Animalia	Arthropoda	Collembola	Entomobryomorpha	N/A	N/A	N/A	0	0	0	0	0	0	0	0	538	0	0	0	29	0	0	0	0	0	0	0	0	0	0	0	0	0	0	0	0	0	0	0	0	0	0	0	0	0	0	0	0	0
OTU548	Animalia	Arthropoda	Insecta	Diptera	N/A	N/A	N/A	0	0	0	0	0	0	0	0	0	0	0	0	0	0	0	0	0	0	0	0	0	0	0	0	0	0	0	0	0	0	0	0	0	0	0	0	135	298	0	0	0	0
OTU550	Animalia	Arthropoda	N/A	N/A	N/A	N/A	N/A	0	0	0	0	0	0	0	0	0	0	0	0	0	0	0	0	0	0	0	0	0	0	0	0	0	0	0	0	0	0	0	0	0	0	0	0	0	0	0	0	0	0
OTU553	Animalia	Arthropoda	Insecta	Hemiptera	N/A	N/A	N/A	0	0	0	0	0	0	0	0	0	0	0	0	0	0	0	0	0	0	0	0	0	0	0	0	0	0	0	0	0	0	0	0	0	0	0	0	0	0	0	0	0	0
OTU556	Animalia	Arthropoda	Collembola	Entomobryomorpha	Isotomidae	N/A	N/A	0	0	0	0	0	0	0	0	196	0	259	111	22	26	0	0	0	0	0	0	0	0	0	0	0	0	0	0	0	0	0	0	0	0	0	0	0	0	0	0	0	0
OTU557	Animalia	Arthropoda	Arachnida	Endeostigmata	Nanorchestidae	N/A	N/A	0	0	0	0	0	0	0	0	0	0	0	0	0	0	0	0	0	0	0	0	0	0	0	0	0	0	0	0	0	0	0	0	0	0	0	0	0	0	0	0	0	0
OTU564	Animalia	Arthropoda	N/A	N/A	N/A	N/A	N/A	0	0	0	0	0	0	0	0	0	0	0	0	0	410	0	0	0	0	0	0	0	0	0	0	0	0	0	0	0	0	0	0	0	0	0	0	0	0	0	0	0	0
OTU565	Animalia	Arthropoda	N/A	N/A	N/A	N/A	N/A	0	0	0	0	0	0	0	0	0	0	0	0	0	0	0	0	0	0	0	0	0	0	0	0	0	0	0	0	0	0	0	0	0	0	0	0	0	0	0	0	0	0
OTU567	Animalia	Arthropoda	Collembola	Entomobryomorpha	Isotomidae	Parisotoma	Parisotoma_notabilis	0	0	0	0	0	0	0	0	0	0	0	0	0	0	0	0	477	0	0	0	0	0	0	0	0	0	0	0	0	0	0	0	0	0	0	0	0	0	0	0	0	0
OTU568	Animalia	Arthropoda	N/A	N/A	N/A	N/A	N/A	0	0	0	0	0	0	0	0	0	0	0	0	0	0	0	0	0	0	0	0	0	0	0	0	0	0	0	0	0	0	0	0	0	0	0	0	0	0	0	0	0	0
OTU573	Animalia	Arthropoda	Insecta	Coleoptera	N/A	N/A	N/A	0	0	0	0	0	0	0	0	0	0	0	0	0	0	0	0	0	0	0	0	0	0	0	0	0	0	0	0	0	0	0	0	0	0	0	0	0	0	0	0	0	0
OTU577	Animalia	Arthropoda	Insecta	Coleoptera	N/A	N/A	N/A	0	0	83	0	0	0	0	0	0	0	0	0	0	0	0	0	0	0	0	0	0	0	0	0	0	0	0	0	0	317	0	0	0	0	0	0	0	0	0	0	0	0
OTU600	Animalia	Arthropoda	N/A	N/A	N/A	N/A	N/A	0	0	0	0	0	0	0	0	0	0	0	0	0	0	0	0	0	0	0	0	0	0	0	0	0	0	0	0	0	0	0	0	0	0	0	0	0	0	0	0	0	0
OTU604	Animalia	Arthropoda	Collembola	Entomobryomorpha	Isotomidae	Anurophorus	Anurophorus_laricis	0	0	0	0	0	0	0	0	0	0	0	0	0	0	0	0	0	0	0	0	0	0	0	0	0	0	0	0	0	0	0	0	0	0	0	0	0	0	0	0	0	0
OTU608	Animalia	Arthropoda	N/A	N/A	N/A	N/A	N/A	0	0	0	0	0	0	0	0	0	0	0	0	0	0	0	0	0	0	0	0	0	0	0	0	0	0	0	0	0	0	0	0	0	0	0	0	0	0	0	0	0	0
OTU611	Animalia	Arthropoda	Insecta	Coleoptera	N/A	N/A	N/A	0	0	0	0	0	0	0	0	0	0	0	0	0	0	0	0	0	0	0	0	0	0	0	0	0	0	0	0	23	0	0	0	0	0	0	0	0	0	0	0	0	0
OTU632	Animalia	Arthropoda	Collembola	Symphypleona	N/A	N/A	N/A	0	0	0	0	0	0	0	0	0	0	0	0	0	0	0	0	0	0	253	0	0	0	0	0	0	0	0	0	0	0	0	0	0	0	0	0	0	0	0	0	0	0
OTU633	Animalia	Arthropoda	Arachnida	Sarcoptiformes	N/A	N/A	N/A	0	0	0	0	0	0	512	0	0	0	0	0	0	0	0	0	0	0	0	0	0	0	0	0	0	0	0	0	0	0	0	0	0	0	0	0	0	0	0	0	0	0
OTU639	Animalia	Annelida	Clitellata	Tubificida	Enchytraeidae	Cognettia	Cognettia_chlorophila	0	0	0	0	0	0	0	0	0	0	0	0	0	0	0	0	289	0	0	0	0	0	0	0	0	0	0	0	0	0	0	0	0	0	0	0	0	0	0	0	0	0
OTU640	Animalia	Arthropoda	Collembola	Entomobryomorpha	N/A	N/A	N/A	0	0	0	0	0	0	0	0	1182	1060	201	0	95	0	0	0	0	0	0	0	0	0	0	0	0	0	0	0	0	0	0	0	0	0	0	0	0	0	0	0	0	0
OTU645	Animalia	Arthropoda	Collembola	Poduromorpha	Hypogastruridae	Xenylla	Xenylla_szeptyckii	0	0	0	0	0	0	0	0	0	0	0	0	0	0	0	0	0	0	0	0	0	0	0	0	0	0	0	0	0	0	0	0	0	0	0	0	0	0	0	0	0	0
OTU649	Animalia	Annelida	Clitellata	Tubificida	Enchytraeidae	Cognettia	Cognettia_pseudosphagnetorum	774	447	632	25	108	27	0	0	0	0	0	0	0	0	0	0	0	0	0	0	0	0	0	0	0	0	0	0	0	0	0	0	0	0	0	0	0	0	0	0	0	0
OTU653	Animalia	Arthropoda	Arachnida	Trombidiformes	Erythraeidae	N/A	N/A	0	0	0	0	0	0	0	0	0	0	0	295	0	0	0	0	0	0	0	0	0	0	0	0	0	0	0	0	0	0	0	0	0	0	0	0	0	0	0	0	0	0
OTU662	Animalia	Arthropoda	Branchiopoda	N/A	N/A	N/A	N/A	0	0	0	0	0	0	0	0	0	0	0	0	0	0	0	0	0	0	0	0	0	0	0	0	0	0	0	0	0	0	0	0	0	0	0	0	0	0	0	0	0	0
OTU667	Animalia	Arthropoda	Arachnida	N/A	N/A	N/A	N/A	0	0	0	0	0	0	0	0	0	0	0	0	0	0	0	0	0	0	0	0	0	0	0	0	0	0	0	0	0	0	0	0	0	0	0	0	0	0	0	0	0	0
OTU673	Animalia	Arthropoda	Collembola	Entomobryomorpha	N/A	N/A	N/A	0	0	0	0	0	0	0	0	0	0	334	0	0	0	0	0	0	0	0	0	0	0	0	0	0	0	0	0	0	0	0	0	0	0	0	0	0	0	0	0	0	0
OTU677	Animalia	Arthropoda	Arachnida	Sarcoptiformes	Ceratozetidae	Trichoribates	Trichoribates_spp.	0	0	0	0	0	0	0	272	0	0	0	0	0	0	0	0	0	0	0	0	0	0	0	0	0	0	0	0	0	0	0	0	0	0	0	17	0	0	0	0	0	0
OTU679	Animalia	Arthropoda	Insecta	N/A	N/A	N/A	N/A	0	0	0	0	0	0	0	0	0	0	0	0	0	0	0	0	0	0	0	0	0	0	0	0	0	0	0	0	0	0	0	0	0	0	0	0	100	79	0	0	0	0
OTU680	Animalia	Arthropoda	Collembola	N/A	N/A	N/A	N/A	0	0	0	0	0	0	0	0	0	0	0	0	0	0	0	0	0	0	0	0	0	0	0	0	0	0	0	0	0	0	0	0	0	0	0	0	0	0	0	0	0	0
OTU684	Animalia	Arthropoda	Insecta	Coleoptera	Curculionidae	Dryocoetes	Dryocoetes_villosus	0	0	0	0	0	0	0	0	0	0	0	0	0	0	0	0	0	0	0	0	0	0	0	0	0	0	0	0	0	0	0	0	0	0	0	0	0	0	0	0	0	0
OTU691	Animalia	Arthropoda	N/A	N/A	N/A	N/A	N/A	0	0	0	0	0	0	0	0	0	0	0	0	0	0	0	0	0	0	0	0	0	0	0	0	0	0	0	0	0	0	0	0	0	0	0	0	73	186	0	0	0	0
OTU696	Animalia	Arthropoda	N/A	N/A	N/A	N/A	N/A	0	0	0	0	0	0	0	0	0	0	0	0	0	0	0	0	37	0	0	0	0	0	0	0	0	0	0	0	0	0	0	0	215	0	0	0	0	0	0	0	0	0
OTU706	Animalia	Arthropoda	N/A	N/A	N/A	N/A	N/A	0	0	0	0	0	0	0	0	0	0	0	0	0	0	0	0	0	0	0	120	0	84	0	0	0	0	0	0	0	0	0	0	0	0	0	0	24	0	0	0	0	0
OTU707	Animalia	Arthropoda	Arachnida	N/A	N/A	N/A	N/A	0	0	0	0	0	0	0	0	0	0	0	0	0	0	0	0	0	0	0	0	0	0	0	0	0	0	0	0	0	0	0	0	0	0	0	0	0	0	0	0	0	0
OTU710	Animalia	Arthropoda	Insecta	N/A	N/A	N/A	N/A	0	0	0	0	0	0	0	0	0	0	0	0	0	0	0	0	0	0	0	0	0	0	0	0	0	0	0	0	0	0	0	0	0	0	0	0	0	0	0	0	0	0
OTU714	Animalia	Arthropoda	Arachnida	Aranae	N/A	N/A	N/A	0	0	0	0	0	0	0	0	0	0	0	0	0	0	0	0	0	0	0	0	0	0	0	0	0	0	0	0	0	0	0	0	0	0	0	0	0	0	0	0	0	0
OTU716	Animalia	Arthropoda	Insecta	Blattodea	Termitidae	Macrotermes	Macrotermes_bellicosus	0	0	0	0	0	0	0	0	0	0	0	0	0	0	0	0	0	0	0	0	0	0	0	0	0	0	0	0	0	0	0	0	0	0	0	0	0	0	0	0	0	0
OTU721	Animalia	Arthropoda	Insecta	N/A	N/A	N/A	N/A	0	0	0	0	38	160	0	0	0	0	0	0	0	0	0	0	0	0	0	0	0	0	0	0	0	0	0	0	0	0	0	0	0	0	0	0	0	0	0	0	0	0
OTU725	Animalia	Arthropoda	Insecta	N/A	N/A	N/A	N/A	0	0	0	0	0	0	0	0	0	0	0	0	0	0	0	0	0	0	0	0	0	0	0	0	0	0	0	0	0	0	0	0	0	0	0	207	0	0	0	0	0	0
OTU728	Animalia	Arthropoda	N/A	N/A	N/A	N/A	N/A	0	0	0	0	0	0	0	0	0	0	0	0	0	0	0	0	0	0	0	0	0	0	0	0	0	0	0	0	0	0	0	0	0	0	0	0	0	0	0	0	0	0
OTU732	Animalia	Arthropoda	Arachnida	Oribatida	N/A	N/A	N/A	0	0	0	0	0	0	222	0	0	0	0	0	0	0	0	0	0	0	0	0	0	0	0	0	0	0	0	0	0	0	0	0	0	0	0	0	0	0	0	0	0	0
OTU734	Animalia	Arthropoda	Arachnida	Trombidiformes	Eupodidae	N/A	N/A	0	0	0	0	0	0	0	0	0	0	0	0	0	0	0	0	0	0	0	0	0	0	0	0	0	0	0	0	0	0	0	0	0	0	0	0	0	0	0	0	0	0
OTU738	Animalia	Arthropoda	N/A	N/A	N/A	N/A	N/A	0	0	0	0	0	0	0	0	0	0	0	0	0	0	0	0	0	0	0	0	0	0	0	0	0	0	0	0	0	0	0	0	0	0	0	0	0	0	0	0	0	0
OTU740	Animalia	Arthropoda	Arachnida	Sarcoptiformes	Malaconothridae	N/A	N/A	226	0	0	0	0	0	0	0	0	0	0	0	0	0	0	0	0	0	0	0	0	0	0	0	0	0	0	0	0	0	0	0	0	0	0	0	0	0	0	0	0	0
OTU749	Animalia	Arthropoda	Arachnida	Mesostigmata	Zerconidae	N/A	N/A	0	0	0	0	0	0	0	0	0	0	0	0	0	197	0	0	0	0	0	0	0	0	0	0	0	0	0	0	0	0	0	0	0	0	0	0	0	0	0	0	0	0
OTU751	Animalia	Arthropoda	Arachnida	N/A	N/A	N/A	N/A	0	0	0	0	0	0	0	0	0	0	0	0	0	0	0	0	0	0	0	0	166	0	99	0	0	0	0	0	0	0	0	0	0	75	0	0	0	0	0	0	0	0
OTU752	Animalia	Arthropoda	Arachnida	Trombidiformes	Tydeidae	N/A	N/A	0	0	0	0	0	0	0	0	0	0	0	0	0	0	0	0	0	0	0	0	0	0	0	0	0	0	0	232	0	80	0	0	0	0	0	0	0	0	0	0	0	0
OTU754	Animalia	Arthropoda	Insecta	Diptera	N/A	N/A	N/A	0	0	0	0	0	0	0	0	0	0	0	0	0	0	0	0	0	0	0	0	0	0	0	0	0	0	0	0	0	0	0	0	0	0	0	0	0	0	0	0	210	0
OTU755	Animalia	Arthropoda	N/A	N/A	N/A	N/A	N/A	0	0	0	0	0	0	0	0	0	0	0	0	0	0	0	0	0	0	15	0	0	0	0	0	0	0	0	0	0	0	0	0	0	0	0	0	0	0	0	0	0	0
OTU756	Animalia	Arthropoda	Insecta	Hemiptera	N/A	N/A	N/A	0	0	0	0	0	0	0	0	0	0	0	0	0	0	0	0	0	0	0	0	0	0	0	0	0	0	0	0	0	0	0	0	20	0	0	0	0	0	0	120	0	28
OTU764	Animalia	Arthropoda	Arachnida	Mesostigmata	N/A	N/A	N/A	0	0	0	0	0	0	0	0	0	0	0	0	0	0	0	0	0	0	0	0	0	71	0	0	0	0	0	0	25	0	0	0	0	0	0	0	0	0	0	0	0	0
OTU766	Animalia	Arthropoda	Insecta	Hymenoptera	Braconidae	N/A	N/A	0	0	0	0	0	0	0	0	0	0	0	0	0	0	0	0	0	0	0	0	0	0	0	0	0	0	0	0	0	0	0	0	0	0	0	0	0	0	0	0	0	0
OTU768	Animalia	Arthropoda	Diplopoda	Julida	Blaniulidae	Proteroiulus	Proteroiulus_fuscus	0	0	0	0	0	0	0	0	0	0	0	0	0	0	0	0	0	0	0	0	0	213	0	0	0	0	0	0	0	0	0	0	0	0	0	0	0	0	0	0	0	0
OTU770	Animalia	Arthropoda	Collembola	Entomobryomorpha	Isotomidae	N/A	N/A	0	0	0	0	0	0	0	0	0	359	0	0	0	0	0	0	0	0	0	0	0	0	0	0	0	0	0	0	0	0	0	0	0	0	0	0	0	0	0	0	0	0
OTU771	Animalia	Arthropoda	Arachnida	N/A	N/A	N/A	N/A	0	0	0	0	0	0	0	0	32	0	0	0	0	0	0	0	0	0	0	0	0	0	0	0	31	0	0	0	52	0	0	0	0	0	0	0	0	0	0	0	0	0
OTU773	Animalia	Arthropoda	Arachnida	Trombidiformes	Eupodidae	N/A	N/A	36	0	0	0	0	0	0	0	0	0	135	0	0	0	0	0	0	0	0	0	0	0	0	0	0	0	0	0	0	0	0	0	0	0	0	0	0	0	0	0	0	0
OTU774	Animalia	Arthropoda	Arachnida	Trombidiformes	N/A	N/A	N/A	126	0	0	49	0	0	0	0	0	0	0	0	0	0	0	0	0	0	0	0	0	0	0	0	0	0	0	0	0	0	0	0	0	0	0	0	0	0	0	0	0	0
OTU780	Animalia	Arthropoda	Arachnida	Sarcoptiformes	Oppiidae	Oppiella	N/A	0	0	0	0	0	184	0	0	0	0	0	0	0	0	0	0	0	0	0	0	0	0	0	0	0	0	0	0	0	0	0	0	0	0	0	0	0	0	0	0	0	0
OTU787	Animalia	Arthropoda	Arachnida	Mesostigmata	N/A	N/A	N/A	0	0	0	0	0	0	0	0	0	0	0	0	0	0	0	0	0	0	0	0	62	0	0	0	0	0	59	0	0	0	0	0	0	0	0	0	0	0	0	0	0	0
OTU794	Animalia	Arthropoda	N/A	N/A	N/A	N/A	N/A	0	0	0	0	0	0	0	0	0	0	0	0	0	0	0	0	0	0	0	0	0	0	0	0	0	0	0	0	0	0	0	0	0	0	0	0	0	0	0	0	32	0
OTU795	Animalia	Nematoda	Secernentea	N/A	N/A	N/A	N/A	0	0	0	0	0	0	0	0	0	0	155	0	0	0	0	0	0	0	0	0	0	0	0	0	0	0	0	0	0	0	0	0	0	0	0	0	0	0	0	0	0	0
OTU798	Animalia	Arthropoda	Insecta	Hemiptera	N/A	N/A	N/A	0	0	0	0	0	0	0	0	0	0	0	0	0	0	0	0	0	0	0	0	0	28	0	0	0	0	0	0	0	0	0	0	0	0	0	0	0	0	0	0	0	0
OTU799	Animalia	Arthropoda	Insecta	N/A	N/A	N/A	N/A	0	0	0	0	0	0	0	0	0	0	0	0	0	0	0	0	0	0	0	0	0	0	0	0	0	93	117	0	0	0	0	0	0	0	0	0	0	0	0	0	0	0
OTU802	Animalia	Arthropoda	N/A	N/A	N/A	N/A	N/A	0	20	0	0	0	0	0	0	0	0	0	0	0	0	0	0	0	0	0	0	0	0	0	0	0	0	0	0	0	0	0	0	0	0	0	0	0	0	0	0	0	0
OTU810	Animalia	Arthropoda	Arachnida	Aranae	N/A	N/A	N/A	0	0	0	0	0	0	0	0	0	0	0	0	0	0	0	0	0	0	0	0	0	0	0	0	0	0	0	0	0	0	0	0	0	0	0	0	0	0	0	0	0	0
OTU813	Animalia	Arthropoda	Collembola	Entomobryomorpha	Isotomidae	N/A	N/A	0	0	0	0	0	0	0	0	0	0	0	0	0	180	0	0	0	0	0	0	0	0	0	0	0	0	0	0	0	0	0	0	0	0	0	0	0	0	0	0	0	0
OTU814	Animalia	Arthropoda	Arachnida	Sarcoptiformes	N/A	N/A	N/A	128	0	0	28	0	0	0	0	0	0	0	0	0	0	0	0	0	0	0	0	0	0	0	0	0	0	0	0	0	0	0	0	0	0	0	0	0	0	0	0	0	0
OTU818	Animalia	Arthropoda	Arachnida	Sarcoptiformes	Chamobatidae	Chamobates_	Chamobates_cuspidatus	0	0	0	0	0	0	0	0	0	0	0	0	0	0	0	0	0	0	0	0	0	0	0	0	0	0	0	0	0	0	0	0	0	0	0	0	0	0	0	0	149	0
OTU824	Animalia	Tardigrada	Eutardigrada	Parachela	Hypsibiidae	Guidettion	Guidettion_prorsirostre	0	0	0	0	0	0	0	0	0	0	0	250	0	0	0	0	0	0	0	0	0	0	0	0	0	0	0	0	0	0	0	0	0	0	0	0	0	0	0	0	0	0
OTU829	Animalia	Arthropoda	Insecta	N/A	N/A	N/A	N/A	0	0	0	0	0	0	0	0	0	0	0	0	0	0	0	0	0	0	0	0	36	0	0	0	0	0	0	60	0	0	0	0	0	0	0	0	0	0	0	0	0	0
OTU832	Animalia	Arthropoda	N/A	N/A	N/A	N/A	N/A	0	0	0	0	0	0	0	0	0	0	0	0	0	0	0	0	0	0	0	0	0	0	0	0	0	0	0	0	0	0	0	0	0	0	0	0	0	0	0	0	0	0
OTU835	Animalia	Arthropoda	Insecta	Blattodea	Termitidae	Macrotermes	N/A	0	0	0	0	0	0	0	0	0	0	0	0	0	0	0	0	0	0	0	0	0	0	0	0	0	0	0	0	0	0	0	0	0	0	0	0	0	0	0	0	0	0
OTU837	Animalia	Arthropoda	Collembola	Entomobryomorpha	N/A	N/A	N/A	0	0	0	0	0	0	0	0	0	161	0	0	0	0	0	0	0	0	0	0	0	0	0	0	0	0	0	0	0	0	0	0	0	0	0	0	0	0	0	0	0	0
OTU840	Animalia	Arthropoda	Insecta	N/A	N/A	N/A	N/A	0	0	0	0	0	0	0	0	0	0	0	0	0	0	0	0	0	0	0	0	0	0	0	0	0	0	0	0	0	0	0	0	0	0	0	0	0	0	0	0	0	0
OTU843	Animalia	Arthropoda	Arachnida	N/A	N/A	N/A	N/A	0	0	0	0	0	0	0	0	0	0	0	0	0	0	0	0	0	0	0	0	0	0	0	0	0	0	0	0	0	0	0	0	0	0	0	0	0	0	0	0	0	0
OTU850	Animalia	Arthropoda	N/A	N/A	N/A	N/A	N/A	0	0	0	0	0	0	0	0	0	0	0	0	0	0	93	0	59	0	0	0	0	0	0	0	0	0	0	0	0	0	0	0	0	0	0	0	0	0	0	0	0	0
OTU851	Animalia	Nematoda	N/A	N/A	N/A	N/A	N/A	0	0	0	0	0	0	0	0	0	0	0	0	0	0	0	0	0	0	0	0	0	0	0	0	0	0	0	0	0	0	0	0	0	0	0	0	0	0	0	0	0	0
OTU854	Animalia	Arthropoda	N/A	N/A	N/A	N/A	N/A	0	42	0	0	0	0	0	0	0	0	0	0	0	0	0	0	0	0	0	0	0	0	0	0	0	0	0	0	0	0	0	0	0	0	0	0	0	0	68	0	0	0
OTU855	Animalia	Arthropoda	Malacostraca	Amphipodae	N/A	N/A	N/A	0	0	0	0	0	0	0	0	0	0	0	0	0	0	0	0	0	0	0	0	0	0	0	0	0	0	0	0	0	0	0	0	0	0	0	0	0	0	0	0	0	0
OTU856	Animalia	Arthropoda	Arachnida	N/A	N/A	N/A	N/A	0	0	0	0	0	0	0	0	0	0	0	0	0	0	0	0	0	0	0	0	0	0	0	0	0	0	0	0	0	0	0	0	0	0	0	0	0	0	0	123	0	0
OTU868	Animalia	Arthropoda	Collembola	Entomobryomorpha	Entomobryidae	Entomobrya	Entomobrya_spp.	0	0	0	0	0	0	0	0	0	0	0	0	0	0	0	0	0	0	0	0	0	0	0	0	0	0	0	0	0	0	0	0	0	0	0	0	0	0	0	0	85	0
OTU870	Animalia	Tardigrada	Eutardigrada	Parachela	Hypsibiidae	N/A	N/A	0	0	0	0	0	0	0	0	0	0	0	0	0	0	0	0	0	0	0	0	0	0	0	0	0	0	0	0	0	0	0	0	0	0	0	0	0	0	0	0	0	0
OTU875	Animalia	Arthropoda	Insecta	N/A	N/A	N/A	N/A	0	0	0	0	0	0	0	0	0	0	110	0	0	0	0	0	0	0	0	0	0	0	0	0	0	0	0	0	0	0	0	0	0	0	0	0	0	0	0	0	0	0
OTU877	Animalia	Arthropoda	Insecta	Diptera	Cecidomyiidae	N/A	N/A	0	0	0	0	0	0	0	0	0	0	0	0	0	0	0	0	0	0	0	0	0	0	0	0	0	0	0	0	0	0	0	0	0	0	0	0	0	0	0	0	0	0
OTU885	Animalia	Tardigrada	Eutardigrada	Parachela	Macrobiotidae	Minibiotus	Minibiotus_spp.	0	0	0	0	0	0	0	0	0	0	0	0	0	0	0	0	0	0	0	0	0	0	0	0	0	0	0	0	0	0	0	0	0	0	0	0	0	0	0	0	0	0
OTU893	Animalia	Arthropoda	Collembola	Entomobryomorpha	Isotomidae	N/A	N/A	0	0	0	0	0	0	0	0	53	260	0	29	25	0	0	0	0	0	0	0	0	0	0	0	0	0	0	0	0	0	0	0	0	0	0	0	0	0	0	0	0	0
OTU898	Animalia	Arthropoda	Collembola	Entomobryomorpha	Entomobryidae	Entomobrya	Entomobrya_albocincta	0	0	0	0	0	0	0	0	0	0	0	0	0	0	0	0	0	0	0	0	0	0	0	0	0	0	0	0	0	0	0	0	0	0	0	0	0	0	0	0	0	0
OTU907	Animalia	Arthropoda	Insecta	N/A	N/A	N/A	N/A	0	0	0	0	0	0	0	0	0	0	99	0	0	0	0	0	0	0	0	0	0	0	0	0	0	0	0	0	0	0	0	0	0	0	0	0	0	0	0	0	0	0
OTU913	Animalia	Arthropoda	N/A	N/A	N/A	N/A	N/A	0	0	0	0	0	0	0	0	0	0	0	0	0	0	0	0	0	0	0	0	0	0	0	0	0	0	0	0	0	0	0	0	0	0	0	0	0	0	0	0	0	0
OTU924	Animalia	Arthropoda	Insecta	N/A	N/A	N/A	N/A	0	0	0	0	0	0	0	0	0	0	0	0	0	0	0	0	0	0	0	0	0	0	0	0	0	0	0	0	0	0	0	0	0	0	0	0	0	0	0	0	0	0
OTU926	Animalia	Arthropoda	Arachnida	Trombidiformes	N/A	N/A	N/A	0	0	0	0	0	0	0	0	0	0	0	0	0	0	0	0	0	0	125	0	0	0	0	0	0	0	0	0	0	0	0	0	0	0	0	0	0	0	0	0	0	0
OTU936	Animalia	Arthropoda	Insecta	N/A	N/A	N/A	N/A	0	0	0	0	0	0	0	0	0	0	0	0	0	0	0	0	0	0	0	0	0	0	0	0	0	0	0	0	0	0	0	0	0	0	0	0	0	0	0	0	0	0
OTU937	Animalia	Arthropoda	Collembola	Entomobryomorpha	Isotomidae	Parisotoma	Parisotoma_notabilis	0	0	0	0	0	0	0	0	0	0	0	0	0	0	0	0	176	0	0	0	0	0	0	0	0	0	0	0	0	0	0	0	0	0	0	0	0	0	0	0	0	0
OTU938	Animalia	Arthropoda	Insecta	Coleoptera	N/A	N/A	N/A	0	0	0	0	0	0	0	0	0	0	0	0	0	0	0	0	0	0	0	0	0	0	0	0	0	0	0	0	0	0	0	0	0	0	0	0	0	0	0	0	0	0
OTU942	Animalia	Arthropoda	Arachnida	Oribatida	Brachychthoniidae	N/A	N/A	0	0	0	0	0	0	0	0	0	0	0	0	0	0	0	0	0	0	0	0	0	0	0	0	0	0	0	0	0	0	0	0	0	0	0	0	0	0	0	0	98	0
OTU944	Animalia	Arthropoda	Insecta	Coleoptera	N/A	N/A	N/A	0	49	19	0	0	0	0	0	0	0	0	0	0	0	0	0	0	0	0	0	0	0	0	0	0	0	0	0	0	23	0	0	0	0	0	0	0	0	0	0	0	0
OTU947	Animalia	Arthropoda	N/A	N/A	N/A	N/A	N/A	0	0	0	0	0	0	0	0	0	197	0	0	0	0	0	0	0	0	0	0	0	0	0	0	0	0	0	0	0	0	0	0	0	0	0	0	0	0	0	0	0	0
OTU948	Animalia	Arthropoda	Insecta	Coleoptera	N/A	N/A	N/A	0	0	0	0	0	0	0	0	0	0	0	0	0	0	0	0	0	0	0	0	0	0	0	0	0	0	0	0	0	0	0	0	0	0	0	0	0	0	0	0	0	0
OTU949	Animalia	Arthropoda	N/A	N/A	N/A	N/A	N/A	0	0	0	0	0	0	0	0	0	0	0	0	0	0	0	0	0	0	0	0	0	0	0	0	0	0	0	0	0	0	0	0	0	0	0	0	27	0	0	0	0	0
OTU950	Animalia	Arthropoda	Arachnida	Trombidiformes	N/A	N/A	N/A	0	0	0	0	0	0	0	0	0	0	0	0	0	0	0	0	0	0	0	0	0	0	0	0	0	0	0	0	0	0	0	0	0	0	0	0	0	0	0	0	0	0
OTU959	Animalia	Arthropoda	N/A	N/A	N/A	N/A	N/A	0	0	0	0	0	0	0	0	0	0	0	0	0	0	0	0	0	0	0	0	0	0	0	0	0	0	0	0	0	0	0	0	0	0	0	0	0	0	0	0	0	0
OTU961	Animalia	Arthropoda	N/A	N/A	N/A	N/A	N/A	0	0	0	0	0	0	0	0	0	0	0	0	0	0	0	0	0	0	0	0	0	0	0	0	0	0	0	0	0	0	0	0	0	0	0	0	0	0	0	0	0	0
OTU964	Animalia	Arthropoda	Insecta	Coleoptera	N/A	N/A	N/A	0	0	0	0	0	0	0	0	0	0	0	0	0	0	0	0	0	0	0	0	0	0	0	0	0	0	0	0	0	0	0	0	0	0	0	0	0	0	0	0	0	0
OTU967	Animalia	Arthropoda	Insecta	N/A	N/A	N/A	N/A	0	0	0	0	0	0	0	0	0	0	0	0	0	0	0	0	0	0	0	0	0	0	0	0	0	0	0	0	0	0	0	0	0	0	0	0	0	0	0	0	0	0
OTU971	Animalia	Arthropoda	Collembola	Entomobryomorpha	Entomobryidae	Entomobrya	Entomobrya_albocincta	0	0	0	0	0	0	0	0	0	0	0	0	0	0	0	0	0	0	0	0	0	0	0	0	0	0	0	0	0	0	0	0	0	0	0	0	0	0	0	0	0	0
OTU984	Animalia	Arthropoda	Arachnida	Trombidiformes	N/A	N/A	N/A	0	0	0	0	0	0	0	0	0	0	0	0	0	0	0	0	0	0	0	0	0	0	0	0	0	0	0	0	0	0	0	0	0	0	0	0	0	0	0	0	0	0
OTU986	Animalia	Arthropoda	N/A	N/A	N/A	N/A	N/A	0	0	0	0	0	0	0	0	0	0	0	0	0	0	0	0	0	0	0	0	0	0	0	0	0	0	0	0	0	0	0	0	0	0	0	0	33	27	0	0	0	0
OTU987	Animalia	Arthropoda	Arachnida	N/A	N/A	N/A	N/A	0	0	0	0	0	0	0	0	0	0	0	0	0	0	0	0	0	0	0	0	0	0	0	0	0	0	0	0	0	0	0	0	104	0	0	0	0	0	0	0	0	0
OTU992	Animalia	Arthropoda	N/A	N/A	N/A	N/A	N/A	0	0	0	0	0	0	0	0	0	0	0	0	0	0	0	0	0	0	0	0	0	0	0	0	0	0	0	0	0	0	0	0	0	0	0	0	0	0	0	0	0	0
OTU993	Animalia	Arthropoda	Insecta	Coleoptera	N/A	N/A	N/A	0	0	0	0	0	0	0	0	0	0	0	0	0	0	0	0	0	0	0	0	0	0	0	0	0	0	0	58	0	0	0	0	0	0	0	0	0	0	0	0	0	0
OTU998	Animalia	Arthropoda	N/A	N/A	N/A	N/A	N/A	0	0	0	0	0	0	0	0	0	0	0	0	0	0	0	0	0	0	0	0	0	0	0	0	0	0	0	0	0	0	0	0	0	0	0	0	0	0	0	0	0	0
OTU1002	Animalia	Arthropoda	Arachnida	Aranae	N/A	N/A	N/A	0	0	0	0	0	0	0	0	0	93	0	0	0	0	0	0	0	0	0	0	0	0	0	0	0	0	0	0	0	0	0	0	0	0	0	0	0	0	0	0	103	0
OTU1003	Animalia	Arthropoda	Arachnida	Trombidiformes	Eupodidae	N/A	N/A	0	0	0	0	0	0	0	0	0	0	0	0	0	0	0	0	0	0	0	0	0	0	0	0	0	0	0	27	0	0	0	0	29	0	0	0	0	0	0	0	0	0
OTU1030	Animalia	Arthropoda	Insecta	Coleoptera	N/A	N/A	N/A	0	0	0	0	0	0	0	0	0	0	0	0	0	0	0	0	0	0	0	0	52	0	0	0	0	0	0	0	0	0	0	0	0	0	0	0	0	0	0	0	0	0
OTU1033	Animalia	Arthropoda	Insecta	N/A	N/A	N/A	N/A	0	0	0	0	0	0	0	0	0	0	0	0	0	0	0	0	0	0	0	0	0	0	0	0	0	0	0	0	0	0	0	0	0	0	0	0	0	0	0	0	0	0
OTU1034	Animalia	Tardigrada	Eutardigrada	Parachela	Hypsibiidae	Hypsibius	Hypsibius_dujardini	0	0	0	0	0	0	0	0	0	0	0	0	0	0	0	0	0	0	0	0	0	0	0	0	0	0	0	0	0	0	0	0	0	0	0	0	0	0	0	0	0	0
OTU1035	Animalia	Arthropoda	N/A	N/A	N/A	N/A	N/A	0	0	0	0	0	0	0	0	0	0	0	0	0	0	0	0	0	0	0	0	0	0	0	0	0	0	0	0	0	0	0	0	0	0	0	0	0	0	0	0	0	0
OTU1036	Animalia	Arthropoda	Arachnida	Sarcoptiformes	Tectocepheidae	Tectocepheus	Tectocepheus_velatus	0	0	0	0	0	0	0	0	0	0	0	0	0	0	0	0	0	0	0	0	0	0	0	0	0	0	0	0	0	0	0	0	0	0	0	0	0	0	0	0	51	0
OTU1039	Animalia	Arthropoda	N/A	N/A	N/A	N/A	N/A	0	0	0	0	0	0	0	0	0	0	0	0	0	0	0	0	0	0	0	0	0	0	0	0	0	0	0	0	0	50	0	0	0	0	0	0	0	0	0	0	0	0
OTU1040	Animalia	Arthropoda	Insecta	Coleoptera	N/A	N/A	N/A	0	0	0	0	0	0	0	0	0	0	0	0	0	0	0	0	0	0	0	0	0	0	0	0	0	0	0	0	0	0	0	0	0	0	0	0	0	0	0	0	0	0
OTU1042	Animalia	Arthropoda	Insecta	Diptera	Sciaridae	Schwenckfeldina	Schwenckfeldina_carbonaria	0	0	0	0	0	0	0	0	0	0	0	0	0	0	0	0	0	0	0	0	0	0	0	0	0	0	0	33	0	17	0	0	0	0	0	0	0	0	0	0	0	0
OTU1046	Animalia	Arthropoda	Collembola	N/A	N/A	N/A	N/A	0	0	0	0	0	0	0	0	0	0	0	0	0	0	0	0	0	0	0	0	0	49	0	0	0	0	0	0	0	0	0	0	0	0	0	0	0	0	0	0	0	0
OTU1050	Animalia	Arthropoda	Collembola	Entomobryomorpha	Entomobryidae	Entomobrya	Entomobrya_spp.	0	0	0	0	0	0	0	0	0	0	0	0	0	0	0	0	0	0	0	0	0	0	0	0	0	0	0	0	0	0	0	0	0	0	0	0	0	0	0	0	0	0
OTU1064	Animalia	Arthropoda	Insecta	N/A	N/A	N/A	N/A	0	0	0	0	0	0	0	46	0	0	0	0	0	0	0	0	0	0	0	0	0	0	0	0	0	0	0	0	0	0	0	0	0	0	0	0	0	0	0	0	0	0
OTU1066	Animalia	Arthropoda	Collembola	Entomobryomorpha	Entomobryidae	Entomobrya	Entomobrya_nivalis	0	0	0	0	0	0	0	0	0	0	0	0	0	0	0	0	0	0	0	0	0	0	0	0	0	0	0	0	0	0	0	0	0	0	0	0	0	0	0	0	0	0
OTU1068	Animalia	Arthropoda	Arachnida	Oribatida	Nothridae	N/A	N/A	0	0	0	0	0	0	46	0	0	0	0	0	0	0	0	0	0	0	0	0	0	0	0	0	0	0	0	0	0	0	0	0	0	0	0	0	0	0	0	0	0	0
OTU1074	Animalia	Arthropoda	N/A	N/A	N/A	N/A	N/A	0	0	0	0	0	0	0	0	0	0	0	0	0	0	0	0	0	0	0	0	0	0	0	0	0	0	0	0	0	0	0	0	0	0	0	0	0	0	0	0	0	0
OTU1075	Animalia	Arthropoda	Branchiopoda	Anostraca	Chirocephalidae	Eubranchipus	Eubranchipus_grubii	0	0	0	0	0	0	0	0	0	0	0	0	0	0	0	0	0	0	0	0	0	0	0	0	0	0	0	0	0	0	0	0	0	0	0	0	0	0	0	0	0	0
OTU1076	Animalia	Arthropoda	Collembola	Entomobryomorpha	Entomobryidae	Lepidocyrtus	Lepidocyrtus_cyaneus	0	0	0	0	45	0	0	0	0	0	0	0	0	0	0	0	0	0	0	0	0	0	0	0	0	0	0	0	0	0	0	0	0	0	0	0	0	0	0	0	0	0
OTU1077	Animalia	Arthropoda	Arachnida	Trombidiformes	Bdellidae	N/A	N/A	0	0	0	0	0	0	0	0	0	0	0	0	0	0	0	0	0	0	0	0	0	0	0	0	0	0	0	0	0	0	0	0	0	0	0	0	0	0	0	0	0	0
OTU1083	Animalia	Arthropoda	Arachnida	Oribatida	Crotoniidae	Platynothrus	Platynothrus_troendelagicus	0	0	0	0	0	0	0	44	0	0	0	0	0	0	0	0	0	0	0	0	0	0	0	0	0	0	0	0	0	0	0	0	0	0	0	0	0	0	0	0	0	0
OTU1085	Animalia	Arthropoda	N/A	N/A	N/A	N/A	N/A	0	0	0	0	0	0	0	0	0	0	0	0	0	0	0	0	0	0	0	0	0	0	0	0	0	0	0	0	0	0	0	0	0	0	0	0	0	0	0	0	0	0
OTU1088	Animalia	Arthropoda	Collembola	Entomobryomorpha	Isotomidae	N/A	N/A	0	0	0	0	0	0	0	0	0	0	0	43	0	0	0	0	0	0	0	0	0	0	0	0	0	0	0	0	0	0	0	0	0	0	0	0	0	0	0	0	0	0
OTU1091	Animalia	Arthropoda	Insect	N/A	N/A	N/A	N/A	0	0	0	0	0	43	0	0	0	0	0	0	0	0	0	0	0	0	0	0	0	0	0	0	0	0	0	0	0	0	0	0	0	0	0	0	0	0	0	0	0	0
OTU1094	Animalia	Arthropoda	Arachnida	Mesostigmata	N/A	N/A	N/A	0	0	0	0	0	0	0	0	0	0	0	0	0	0	0	0	0	0	0	0	0	0	0	0	0	0	0	0	0	0	0	0	0	0	0	0	0	0	0	0	0	0
OTU1096	Animalia	Arthropoda	Insecta	N/A	N/A	N/A	N/A	0	0	0	0	0	0	0	0	0	0	0	0	0	0	0	0	0	0	0	0	0	0	0	0	0	0	0	0	0	42	0	0	0	0	0	0	0	0	0	0	0	0
OTU1106	Animalia	Arthropoda	N/A	N/A	N/A	N/A	N/A	0	0	0	0	0	0	0	0	0	0	0	0	0	0	0	0	0	0	0	0	0	0	0	0	0	0	0	42	0	0	0	0	0	0	0	0	0	0	0	0	0	0
OTU1109	Animalia	Arthropoda	Arachnida	Oribatida	Nothridae	Nothrus	Nothrus_spp.	0	0	0	0	0	0	365	0	0	0	0	0	0	0	0	0	0	0	0	0	0	0	0	0	0	0	0	0	0	0	0	0	0	0	0	0	0	0	0	0	0	0
OTU1110	Animalia	Arthropoda	Arachnida	Sarcoptiformes	N/A	N/A	N/A	0	0	0	0	0	0	0	0	0	0	0	0	0	0	0	0	0	0	0	0	0	0	0	0	0	0	0	0	0	0	0	0	0	0	0	0	0	0	0	0	0	0
OTU1111	Animalia	Arthropoda	Insecta	Diptera	Cecidomyiidae	Anisostephus	Anisostephus_betulinus	0	0	0	0	0	0	0	0	0	0	0	41	0	0	0	0	0	0	0	0	0	0	0	0	0	0	0	0	0	0	0	0	0	0	0	0	0	0	0	0	0	0
OTU1112	Animalia	Arthropoda	Insecta	N/A	N/A	N/A	N/A	0	0	0	0	92	0	0	0	0	0	0	0	0	0	0	0	0	0	0	0	0	0	0	0	0	0	0	0	0	0	0	0	0	0	0	0	0	0	0	0	0	0
OTU1116	Animalia	Arthropoda	Insecta	N/A	N/A	N/A	N/A	0	0	0	0	0	0	0	0	0	0	0	0	0	0	0	0	0	0	0	0	0	0	0	0	0	0	0	0	0	0	0	0	0	0	0	0	0	0	0	0	0	0
OTU1117	Animalia	Arthropoda	N/A	N/A	N/A	N/A	N/A	0	0	0	0	0	0	0	0	0	0	0	0	0	0	0	0	0	0	0	0	0	0	0	0	0	0	0	0	0	0	0	0	0	0	0	0	0	0	0	0	0	0
OTU1130	Animalia	Arthropods	Arachnida	Sarcoptiformes	Chamobatidae	Chamobates	Chamobates_pusillus	0	0	0	0	0	0	0	0	0	0	0	0	0	0	0	0	38	0	0	0	0	0	0	0	0	0	0	0	0	0	0	0	0	0	0	0	0	0	0	0	0	0
OTU1136	Animalia	Arthropods	N/A	N/A	N/A	N/A	N/A	0	0	0	0	0	0	0	0	0	0	0	0	0	0	0	0	0	0	0	0	0	0	0	0	0	0	0	0	0	0	0	0	0	0	0	0	0	0	0	0	0	0
OTU1138	Animalia	Arthropoda	Collembola	Entomobryomorpha	N/A	N/A	N/A	0	0	0	0	0	0	0	0	0	38	0	0	0	0	0	0	0	0	0	0	0	0	0	0	0	0	0	0	0	0	0	0	0	0	0	0	0	0	0	0	0	0
OTU1139	Animalia	Arthropods	Insecta	Thysanoptera	Thripidae	N/A	N/A	0	0	0	0	0	0	0	0	0	0	0	0	0	0	0	0	0	0	0	0	0	0	0	0	0	0	0	0	0	0	0	0	38	0	0	0	0	0	0	0	0	0
OTU1140	Animalia	Arthropoda	Branchiopoda	Anostraca	Chirocephalidae	Eubranchipus	Eubranchipus_grubii	0	0	0	0	0	0	0	0	0	0	0	0	0	0	0	0	0	0	0	0	0	0	0	0	0	0	0	0	0	0	0	0	0	0	0	0	0	0	0	0	0	0
OTU1147	Animalia	Arthropoda	Arachnida	Trombidiformes	N/A	N/A	N/A	0	0	0	0	0	0	0	0	0	0	0	0	0	0	0	0	0	0	0	0	0	0	0	0	0	0	0	70	0	0	0	0	0	0	0	0	0	0	0	0	0	0
OTU1149	Animalia	Arthropods	Insecta	N/A	N/A	N/A	N/A	0	0	0	0	0	0	0	0	0	0	0	0	0	0	0	0	0	0	0	0	0	0	0	0	0	0	0	0	0	0	0	0	0	0	0	0	0	0	0	0	0	0
OTU1164	Animalia	Arthropoda	Arachnida	Trombidiformes	Eupodidae	N/A	N/A	0	0	0	0	0	0	0	0	0	0	0	0	0	0	0	0	0	0	56	0	0	0	0	0	0	0	0	0	0	0	0	0	0	0	0	0	0	0	0	0	0	0
OTU1166	Animalia	Arthropoda	Insecta	N/A	N/A	N/A	N/A	0	0	0	0	0	0	0	0	0	0	0	0	0	0	0	0	0	0	0	0	0	0	0	0	0	0	0	0	0	0	0	0	0	0	0	0	0	0	0	0	0	0
OTU1170	Animalia	Arthropoda	N/A	N/A	N/A	N/A	N/A	0	0	0	0	0	0	0	0	0	0	0	0	0	0	0	0	0	0	0	0	0	0	0	0	0	0	0	0	0	0	0	0	0	0	0	0	0	0	0	0	0	0
OTU1172	Animalia	Arthropoda	N/A	N/A	N/A	N/A	N/A	0	0	0	0	0	0	0	0	0	0	0	0	0	0	0	0	0	0	0	0	0	0	0	0	0	0	0	0	0	0	0	0	0	0	0	0	0	0	0	0	0	0
OTU1183	Animalia	Arthropoda	N/A	N/A	N/A	N/A	N/A	0	0	0	0	0	0	0	0	0	0	0	0	0	0	0	0	0	0	0	0	0	0	0	0	0	0	0	0	0	0	0	0	0	0	0	0	0	0	0	0	0	0
OTU1184	Animalia	Tardigrada	Eutardigrada	Parachela	Macrobiotidae	Minibiotus	Minibiotus_intermedius	0	0	0	0	0	0	0	0	0	0	0	0	0	0	0	0	0	0	0	0	0	0	0	0	0	0	0	0	0	0	0	0	0	0	0	0	0	0	0	0	0	0
OTU1186	Animalia	Arthropoda	Collembola	Entomobryomorpha	Isotomidae	N/A	N/A	0	0	0	0	0	0	0	0	33	0	0	0	0	0	0	0	0	0	0	0	0	0	0	0	0	0	0	0	0	0	0	0	0	0	0	0	0	0	0	0	0	0
OTU1188	Animalia	Arthropoda	Arachnida	Mesostigmata	Phytoseiidae	N/A	N/A	0	0	0	0	0	0	0	0	0	0	0	0	0	0	0	0	0	0	0	0	0	0	0	0	0	0	0	0	0	0	0	0	0	0	0	0	0	0	0	0	0	33
OTU1191	Animalia	Arthropoda	Insecta	N/A	N/A	N/A	N/A	0	0	0	0	0	0	0	0	0	0	0	0	0	0	0	0	0	0	0	0	0	0	0	0	0	0	0	0	0	0	0	0	0	0	0	0	0	32	0	0	0	0
OTU1196	Animalia	Arthropoda	Collembola	Entomobryomorpha	Entomobryidae	Entomobrya	Entomobrya_spp.	0	0	0	0	0	0	0	0	0	0	0	0	0	0	0	0	0	0	0	0	0	0	0	0	0	0	0	0	0	0	0	0	0	0	0	0	0	0	0	0	0	0
OTU1197	Animalia	Arthropoda	Arachnida	Trombidiformes	Eupodidae	N/A	N/A	0	0	0	0	0	0	0	0	0	0	0	0	0	0	0	0	0	0	32	0	0	0	0	0	0	0	0	0	0	0	0	0	0	0	0	0	0	0	0	0	0	0
OTU1200	Animalia	Arthropoda	Insecta	Diptera	N/A	N/A	N/A	0	0	0	0	0	0	0	0	0	0	0	0	0	0	0	0	0	0	0	0	0	0	0	0	0	0	0	0	0	0	0	0	0	0	0	0	0	0	0	0	0	0
OTU1203	Animalia	Arthropoda	Insecta	Diptera	Chaoboridae	Mochlonyx	Mochlonyx_fuliginosus	0	0	0	0	0	0	0	0	0	0	0	0	0	0	0	0	0	0	0	0	0	0	0	0	0	0	0	0	0	0	0	0	0	0	0	0	0	0	0	0	0	0
OTU1214	Animalia	Arthropoda	N/A	N/A	N/A	N/A	N/A	0	0	0	0	0	0	0	0	0	0	0	0	0	0	0	0	0	0	0	0	0	0	0	0	0	0	0	0	0	0	0	0	0	0	0	0	0	0	0	0	0	0
OTU1215	Animalia	Arthropoda	N/A	N/A	N/A	N/A	N/A	0	0	0	0	0	0	0	0	0	0	0	0	0	0	0	0	0	0	0	0	0	0	0	0	0	0	0	0	0	0	0	0	0	0	0	0	0	0	0	0	0	0
OTU1220	Animalia	Arthropoda	Arachnida	Mesostigmata	Zerconidae	N/A	N/A	0	0	0	0	0	0	0	0	0	0	0	0	0	0	0	0	0	0	0	0	0	0	0	0	0	0	0	0	0	0	0	0	0	0	0	0	0	0	0	0	0	0
OTU1229	Animalia	Arthropoda	N/A	N/A	N/A	N/A	N/A	0	0	0	0	0	0	0	0	0	0	0	0	0	0	0	0	0	0	0	0	0	0	0	0	0	0	0	0	0	0	0	0	0	0	0	0	0	0	0	0	0	0
OTU1232	Animalia	Arthropoda	N/A	N/A	N/A	N/A	N/A	0	0	0	0	0	0	0	0	0	0	0	0	0	0	0	0	0	0	0	0	0	0	0	0	0	0	0	0	0	0	0	0	0	0	0	0	0	0	0	0	0	0
OTU1235	Animalia	Tardigrada	Eutardigrada	Parachela	Hypsibiidae	N/A	N/A	0	0	0	0	0	0	0	0	0	0	0	0	0	0	0	0	0	0	0	0	0	0	0	0	0	0	0	0	0	0	0	0	28	0	0	0	0	0	0	0	0	0
OTU1243	Animalia	Arthropoda	Insecta	Diptera	Chloropidae	N/A	N/A	0	0	0	0	0	0	0	0	0	0	0	0	0	0	0	0	0	0	0	0	0	0	0	0	0	0	0	0	0	0	0	0	0	0	0	0	0	0	0	0	0	0
OTU1259	Animalia	Arthropoda	N/A	N/A	N/A	N/A	N/A	0	0	0	0	0	0	0	0	0	0	0	0	0	0	0	0	0	0	0	0	0	0	0	0	0	0	0	0	0	0	0	0	0	0	0	0	0	0	0	0	0	0
OTU1263	Animalia	Arthropoda	Arachnida	Arachnida	N/A	N/A	N/A	0	0	0	0	0	0	0	0	0	0	0	0	0	0	0	0	0	0	0	0	0	0	0	0	0	0	0	0	27	0	0	0	0	0	0	0	0	0	0	0	0	0
OTU1266	Animalia	Arthropoda	Collembola	Entomobryomorpha	Entomobryidae	Orchesella	N/A	0	0	0	0	0	0	0	0	0	0	0	0	0	0	0	0	0	0	0	0	0	0	0	0	0	0	0	0	0	0	0	0	0	0	0	0	0	0	0	0	0	0
OTU1275	Animalia	Arthropoda	Insecta	Diptera	Ceratopogonidae	Culicoides	Culicoides_impunctatus	0	0	0	0	0	0	0	0	0	0	0	0	0	0	0	26	0	0	0	0	0	0	0	0	0	0	0	0	0	0	0	0	0	0	0	0	0	0	0	0	0	0
OTU1277	Animalia	Arthropoda	Arachnida	Mesostigmata	N/A	N/A	N/A	0	26	0	0	0	0	0	0	0	0	0	0	0	0	0	0	0	0	0	0	0	0	0	0	0	0	0	0	0	0	0	0	0	0	0	0	0	0	0	0	0	0
OTU1279	Animalia	Arthropoda	Collembola	Entomobryomorpha	Isotomidae	N/A	N/A	0	0	0	0	0	0	0	0	0	26	0	0	0	0	0	0	0	0	0	0	0	0	0	0	0	0	0	0	0	0	0	0	0	0	0	0	0	0	0	0	0	0
OTU1280	Animalia	Arthropoda	Insecta	N/A	N/A	N/A	N/A	0	0	0	0	0	0	0	0	0	0	0	0	0	0	0	0	0	0	0	0	0	0	0	0	0	0	0	0	0	0	0	0	0	0	0	0	0	0	0	0	0	0
OTU1294	Animalia	Arthropoda	Arachnida	Mesostigmata	Parasitidae	Pergamasus	Pergamasus_vagabundus	0	0	0	0	0	0	0	0	0	0	0	0	0	0	0	0	0	0	24	0	0	0	0	0	0	0	0	0	0	0	0	0	0	0	0	0	0	0	0	0	0	0
OTU1303	Animalia	Arthropoda	Collembola	Entomobryomorpha	Entomobryidae	N/A	N/A	0	0	0	0	0	0	0	0	0	0	0	0	0	0	0	0	0	0	0	0	0	0	0	0	0	0	0	0	0	0	0	0	0	0	0	0	0	0	0	0	0	0
OTU1305	Animalia	Arthropoda	Arachnida	N/A	N/A	N/A	N/A	0	0	0	0	0	0	0	23	0	0	0	0	0	0	0	0	0	0	0	0	0	0	0	0	0	0	0	0	0	0	0	0	0	0	0	0	0	0	0	0	0	0
OTU1306	Animalia	Arthropoda	Insecta	Coleoptera	Cerambycidae	Phymatodes	Phymatodes_testaceus	0	0	0	0	0	0	0	0	0	0	0	0	0	0	0	0	0	0	0	0	0	0	0	0	0	0	0	0	0	0	0	0	0	0	0	0	0	0	0	0	0	0
OTU1331	Animalia	Arthropoda	Arachnida	Sarcoptiformes	Nothridae	Nothrus	Nothrus_silvestris	0	0	0	0	0	0	0	0	0	0	0	0	0	0	0	0	0	0	0	0	0	0	0	0	0	0	0	0	0	0	0	0	0	0	0	0	0	0	0	0	21	0
OTU1333	Animalia	Arthropoda	Insecta	N/A	N/A	N/A	N/A	0	21	0	0	0	0	0	0	0	0	0	0	0	0	0	0	0	0	0	0	0	0	0	0	0	0	0	0	0	0	0	0	0	0	0	0	0	0	0	0	0	0
OTU1340	Animalia	Arthropoda	Insecta	Coleoptera	N/A	N/A	N/A	0	0	0	0	0	0	0	0	0	0	0	0	0	0	0	0	0	0	0	0	0	0	0	0	0	0	0	0	0	0	0	0	0	0	0	0	0	0	0	0	0	0
OTU1347	Animalia	Rotifera	N/A	N/A	N/A	N/A	N/A	0	0	0	0	0	0	0	0	0	0	0	0	0	0	0	0	0	0	0	0	0	0	0	0	0	0	0	0	0	0	0	0	0	0	0	0	0	0	0	0	0	0
OTU1350	Animalia	Arthropoda	Arachnida	Sarcoptiformes	N/A	N/A	N/A	0	0	0	0	0	0	0	0	0	0	0	0	0	0	0	0	0	0	0	0	0	0	0	0	0	0	0	0	0	0	0	0	0	0	0	0	0	0	0	0	0	0
OTU1355	Animalia	Arthropoda	Arachnida	N/A	N/A	N/A	N/A	0	0	0	0	0	0	0	0	0	0	0	0	0	0	0	0	0	0	0	0	0	0	0	0	0	0	0	0	0	0	0	0	0	0	0	0	0	0	0	0	0	0
OTU1356	Animalia	Arthropoda	Collembola	Entomobryomorpha	N/A	N/A	N/A	0	0	0	0	0	0	0	0	18	0	0	0	0	0	0	0	0	0	0	0	0	0	0	0	0	0	0	0	0	0	0	0	0	0	0	0	0	0	0	0	0	0
OTU1366	Animalia	Arthropoda	Branchiopoda	Anostraca	Chirocephalidae	Eubranchipus	Eubranchipus_grubii	0	0	0	0	0	0	0	0	0	0	0	0	0	0	0	0	0	0	0	0	0	0	0	0	0	0	0	0	0	0	0	0	0	0	0	0	0	0	0	0	0	0
OTU1372	Animalia	Arthropoda	Collembola	Entomobryomorpha	Entomobryidae	Entomobrya	Entomobrya_spp.	0	0	0	0	0	0	0	0	0	0	0	0	0	0	0	0	0	0	0	0	0	0	0	0	0	0	0	0	0	0	0	0	0	0	0	0	0	0	0	0	0	0
[truncated: 36 more columns]

## Sheet: Merged OTUs_Taxa table
OTU	Taxa	Kingdom	Phylum	Class	Order	Family	Genus	Species	Sum	Taxa	RB5_MW	RB2_MW	M8	M12	L7_MW	M19	S10	S8	RB1_MW	S7	S22	S4	M21	S15	RB4_MW	S1	L9_MW	L10_MW	S23	M1	M25	S11	L5_MW	M16	M13	M18	L8_MW	RB3_MW	L3_MW	M17	M6	S19	S3	L4_MW	S18	M11	M10	L2_MW	S24
OTU1_649	Taxa1	Animalia	Annelida	Clitellata	Tubificida	Enchytraeidae	Cognettia	Cognettia_pseudosphagnetorum	177509	Taxa1	46049	37933	35784	21734	21225	14601	152	31	0	0	0	0	0	0	0	0	0	0	0	0	0	0	0	0	0	0	0	0	0	0	0	0	0	0	0	0	0	0	0
OTU2	Taxa2	Animalia	Arthropoda	Collembola	Entomobryomorpha	Paronellidae	N/A	N/A	159007	Taxa2	194	0	0	0	61	22	0	3987	42456	41693	32105	17227	16244	3788	527	247	172	65	62	49	77	31	0	0	0	0	0	0	0	0	0	0	0	0	0	0	0	0	0
OTU10	Taxa3	Animalia	Arthropoda	Arachnida	N/A	N/A	N/A	N/A	64061	Taxa3	0	349	125	0	0	0	1157	0	3525	1278	0	0	1308	0	0	0	2174	0	0	0	0	0	0	0	113	0	0	35	0	36	0	0	2689	0	0	316	11416	10667	4007
OTU9	Taxa4	Animalia	Arthropoda	Arachnida	N/A	N/A	N/A	N/A	62934	Taxa4	0	0	0	0	0	0	0	0	0	0	0	0	0	0	0	0	0	0	0	0	0	0	0	0	0	0	0	0	0	0	0	0	0	0	0	0	0	0	0
OTU16	Taxa5	Animalia	Arthropoda	Collembola	Entomobryomorpha	N/A	N/A	N/A	37021	Taxa5	0	0	0	0	0	0	0	0	0	0	0	0	0	0	0	0	0	0	0	0	0	0	0	0	0	0	0	0	0	0	0	0	0	0	0	0	0	0	0
OTU13	Taxa6	Animalia	Arthropoda	Arachnida	N/A	N/A	N/A	N/A	36220	Taxa6	0	298	98	0	0	0	1041	0	63	88	0	0	0	106	1204	282	931	0	179	1080	334	74	0	0	14483	1858	1688	378	3121	508	0	0	1079	438	44	169	958	1210	2029
OTU14	Taxa7	Animalia	Arthropoda	Arachnida	N/A	N/A	N/A	N/A	36171	Taxa7	985	55	36	334	0	0	213	0	0	0	0	82	0	86	4560	54	0	0	597	1514	3464	903	956	1070	9949	2887	2221	316	1989	158	0	148	0	2313	0	0	0	0	0
OTU27_79_244_1066	Taxa8	Animalia	Arthropoda	Collembola	Entomobryomorpha	Entomobryidae	Entomobrya	Entomobrya_nivalis	31514	Taxa8	0	0	0	0	0	0	0	0	0	0	0	0	0	0	0	0	0	0	0	0	0	0	0	0	0	0	0	0	0	0	0	0	0	0	0	0	0	0	0
OTU19	Taxa9	Animalia	Arthropoda	Arachnida	Oribatida	Nothridae	Nothrus	Nothrus_spp	29310	Taxa9	0	0	0	0	0	0	29310	0	0	0	0	0	0	0	0	0	0	0	0	0	0	0	0	0	0	0	0	0	0	0	0	0	0	0	0	0	0	0	0
OTU96	Taxa10	Animalia	Arthropoda	Insecta	Hemiptera	Coreidae	N/A	N/A	27195	Taxa10	0	0	0	0	0	0	0	0	0	0	0	0	0	0	0	0	0	0	0	0	0	0	0	0	0	0	0	0	0	0	0	0	0	0	0	0	0	0	0
OTU22_1203	Taxa11	Animalia	Arthropoda	Insecta	Diptera	Chaoboridae	Mochlonyx	Mochlonyx_fuliginosus	26681	Taxa11	0	0	0	0	0	0	0	0	0	0	0	0	0	0	0	0	0	0	0	0	0	0	0	0	0	0	0	0	0	0	0	0	0	0	0	0	0	0	0
OTU30	Taxa12	Animalia	Nematoda	Chromadorea	Plectida	Plectidae	N/A	N/A	20350	Taxa12	0	477	701	64	0	198	316	68	0	0	0	351	0	1568	455	2093	0	0	971	243	283	5578	0	30	93	348	673	814	24	1051	0	398	100	208	276	0	0	0	0
OTU25	Taxa13	Animalia	Arthropoda	N/A	N/A	N/A	N/A	N/A	19976	Taxa13	0	0	0	0	0	0	0	0	0	0	0	0	0	0	0	0	0	0	0	0	0	0	0	0	0	0	0	0	0	0	0	0	0	0	0	0	0	0	0
OTU35_1294	Taxa14	Animalia	Arthropoda	Arachnida	Mesostigmata	Parasitidae	Pergamasus	Pergamasus_vagabundus	18307	Taxa14	0	0	0	0	0	0	0	0	0	0	0	0	0	0	0	0	0	0	18054	0	0	0	0	0	0	0	106	0	0	0	0	0	0	0	0	0	0	0	0
OTU44	Taxa15	Animalia	Tardigrada	Eutardigrada	Parachela	Macrobiotidae	N/A	N/A	17811	Taxa15	0	0	0	0	0	0	0	0	0	0	0	0	0	0	0	0	0	0	0	0	0	0	0	0	0	0	0	0	0	0	0	0	0	0	0	0	0	0	0
OTU33	Taxa16	Animalia	Arthropoda	Collembola	Entomobryomorpha	N/A	N/A	N/A	17731	Taxa16	0	0	0	0	0	0	0	0	0	0	0	0	0	0	0	0	0	0	0	0	0	0	0	0	0	0	0	0	0	0	0	0	0	0	0	0	0	0	0
OTU34	Taxa17	Animalia	Arthropoda	Insecta	Diptera	Mycetophilidae	N/A	N/A	16921	Taxa17	0	0	0	0	0	0	0	0	134	0	0	0	0	0	0	0	0	0	0	0	0	0	0	0	0	0	0	0	0	0	0	0	0	0	0	0	0	0	0
OTU37	Taxa18	Animalia	Arthropoda	Collembola	Entomobryomorpha	N/A	N/A	N/A	15765	Taxa18	0	0	0	0	0	0	0	0	0	0	0	0	0	0	0	0	0	0	0	0	0	0	0	0	0	0	0	0	0	0	0	0	0	0	0	0	0	0	0
OTU38	Taxa19	Animalia	Arthropoda	Arachnida	N/A	N/A	N/A	N/A	15193	Taxa19	0	95	35	0	0	0	0	151	0	0	53	263	0	0	30	0	97	0	93	277	190	102	148	403	0	410	39	0	0	0	0	149	28	63	0	206	87	0	0
OTU39	Taxa20	Animalia	Arthropoda	N/A	N/A	N/A	N/A	N/A	14332	Taxa20	0	0	0	0	0	0	279	0	0	0	0	0	0	29	52	62	0	0	597	0	304	275	466	92	309	2193	6802	1183	683	302	0	63	81	560	0	0	0	0	0
OTU47_1275	Taxa21	Animalia	Arthropoda	Insecta	Diptera	Ceratopogonidae	Culicoides	Culicoides_impunctatus	12702	Taxa21	0	0	0	0	0	0	0	0	0	0	0	0	0	0	0	12551	0	0	0	0	0	0	0	0	0	0	0	0	0	0	0	0	0	0	0	0	0	0	0
OTU98	Taxa22	Animalia	Arthropoda	Collembola	N/A	N/A	N/A	N/A	12525	Taxa22	0	0	0	0	0	0	0	0	0	0	0	0	0	0	0	0	0	0	0	0	0	0	0	0	0	0	0	0	0	0	0	0	0	0	0	0	0	0	0
OTU46	Taxa23	Animalia	Arthropoda	Arachnida	Trombidiformes	N/A	N/A	N/A	12474	Taxa23	0	0	0	0	0	0	629	533	0	188	666	0	0	31	0	0	1234	0	1014	0	438	4893	0	0	0	0	0	163	30	98	0	0	2265	232	0	60	0	0	0
OTU62	Taxa24	Animalia	Arthropoda	N/A	N/A	N/A	N/A	N/A	12285	Taxa24	0	320	167	0	40	0	0	102	132	0	0	0	27	0	0	0	211	442	0	0	0	0	0	0	0	0	0	0	0	0	293	0	484	0	0	0	247	662	0
OTU52	Taxa25	Animalia	Tardigrada	Eutardigrada	Parachela	Hypsibiidae	Diphascon	Diphascon_pingue	11377	Taxa25	0	0	0	0	0	0	0	0	0	0	0	0	0	0	0	0	0	0	0	0	0	0	0	0	0	0	0	0	0	0	0	0	0	0	0	0	0	0	0
OTU84	Taxa26	Animalia	Arthropoda	Arachnida	Trombidiformes	Tydeidae	N/A	N/A	11319	Taxa26	0	0	0	0	0	0	0	0	0	0	0	0	0	20	0	0	0	0	0	0	0	0	0	0	0	0	0	0	0	0	0	0	0	0	0	0	0	0	0
OTU54	Taxa27	Animalia	Arthropoda	Insecta	Hymenoptera	N/A	N/A	N/A	11310	Taxa27	0	0	0	0	0	0	0	0	0	0	0	0	0	0	0	0	0	0	0	0	0	0	0	0	0	0	0	0	0	0	0	0	0	0	0	0	0	0	0
OTU49	Taxa28	Animalia	Arthropoda	Insecta	Coleoptera	N/A	N/A	N/A	11254	Taxa28	0	0	0	0	0	0	0	0	0	0	0	0	0	0	0	0	0	0	0	0	0	0	0	0	0	0	0	0	0	0	0	0	0	0	0	0	88	62	0
OTU61	Taxa29	Animalia	Arthropoda	N/A	N/A	N/A	N/A	N/A	10944	Taxa29	0	0	0	0	0	0	0	0	0	0	0	0	0	0	0	0	232	0	0	0	0	0	0	0	0	0	0	0	0	0	0	0	0	0	0	0	1796	1790	28
OTU51	Taxa30	Animalia	Arthropoda	N/A	N/A	N/A	N/A	N/A	10715	Taxa30	0	28	0	0	0	0	43	0	204	28	0	0	0	0	43	0	613	0	0	0	0	0	0	0	68	0	0	0	27	0	0	0	0	0	0	52	291	596	31
OTU55	Taxa31	Animalia	Arthropoda	Insecta	Coleoptera	N/A	N/A	N/A	10693	Taxa31	0	0	0	0	0	0	0	0	0	0	0	0	0	0	0	0	0	0	0	0	0	0	495	167	0	0	0	1661	0	628	0	79	218	0	0	0	0	0	0
OTU121	Taxa32	Animalia	Arthropoda	Collembola	Entomobryomorpha	Isotomidae	N/A	N/A	10685	Taxa32	0	0	0	0	0	0	0	255	1460	5079	1499	1665	434	293	0	0	0	0	0	0	0	0	0	0	0	0	0	0	0	0	0	0	0	0	0	0	0	0	0
OTU58_645	Taxa33	Animalia	Arthropoda	Collembola	Poduromorpha	Hypogastruridae	Xenylla	Xenylla_szeptyckii	10480	Taxa33	0	0	0	0	0	0	0	0	0	0	0	0	0	0	0	0	0	0	0	0	0	0	0	0	0	0	0	0	0	0	0	0	0	0	0	0	0	0	0
OTU191	Taxa34	Animalia	Arthropoda	Insecta	Lepidoptera	N/A	N/A	N/A	10021	Taxa34	0	0	0	0	0	0	0	0	0	0	0	0	0	0	0	0	0	0	0	0	0	0	0	0	0	0	0	0	0	0	0	0	0	0	0	0	0	0	0
OTU93	Taxa35	Animalia	Arthropoda	Arachnida	Sarcoptiformes	N/A	N/A	N/A	9980	Taxa35	0	0	0	0	0	0	0	0	0	0	0	0	0	0	0	0	0	0	0	0	0	0	0	0	0	0	0	0	0	0	0	0	0	0	9980	0	0	0	0
OTU85_898_971	Taxa36	Animalia	Arthropoda	Collembola	Entomobryomorpha	Entomobryidae	Entomobrya	Entomobrya_albocincta	9958	Taxa36	0	0	0	0	0	0	0	0	0	0	0	0	0	0	0	0	0	0	0	0	0	0	0	0	0	0	0	0	0	0	0	0	0	0	0	0	0	0	0
OTU76	Taxa37	Animalia	Cnidaria	Hydrozoa	Anthoathecata	Hydridae	Hydra	Hydra_oligactis	9944	Taxa37	0	55	32	0	0	0	117	0	0	0	0	0	0	26	16	328	0	0	342	0	289	126	0	0	323	140	591	5478	291	1048	0	0	485	257	0	0	0	0	0
OTU136	Taxa38	Animalia	Arthropoda	Insecta	Hemiptera	Coreidae	N/A	N/A	9765	Taxa38	0	0	0	0	0	0	0	0	0	0	0	0	0	0	0	0	0	0	0	0	0	0	0	0	0	0	0	0	0	0	0	0	0	0	0	0	0	0	0
OTU59	Taxa39	Animalia	Arthropoda	Insecta	Hemiptera	N/A	N/A	N/A	9588	Taxa39	0	372	143	0	0	0	0	0	91	0	123	0	0	0	124	0	193	0	0	64	0	0	0	0	0	0	20	0	0	0	0	0	0	0	0	0	606	726	0
OTU60	Taxa40	Animalia	Arthropoda	Insecta	Psocodea	N/A	N/A	N/A	9052	Taxa40	0	28	21	0	0	0	27	0	0	0	0	0	0	0	274	32	0	0	0	0	311	72	0	0	565	79	173	873	264	308	0	0	0	177	0	0	0	39	23
OTU69	Taxa41	Animalia	Arthropoda	N/A	N/A	N/A	N/A	N/A	9043	Taxa41	0	0	604	0	0	0	0	502	0	0	0	0	0	610	68	1434	0	0	0	81	0	34	0	0	0	0	0	3305	0	2374	31	0	0	0	0	0	0	0	0
OTU68	Taxa42	Animalia	Arthropoda	Insecta	Lepidoptera	N/A	N/A	N/A	8992	Taxa42	0	0	0	0	3587	5184	0	0	0	0	0	221	0	0	0	0	0	0	0	0	0	0	0	0	0	0	0	0	0	0	0	0	0	0	0	0	0	0	0
OTU67	Taxa43	Animalia	Arthropoda	N/A	N/A	N/A	N/A	N/A	8832	Taxa43	0	0	0	0	0	0	0	0	218	0	0	0	29	0	0	0	146	0	0	0	0	0	0	0	0	0	0	0	0	0	0	0	62	0	0	28	1815	1819	0
OTU77	Taxa44	Animalia	Arthropoda	Arachnida	Mesostigmata	N/A	N/A	N/A	8512	Taxa44	0	0	0	0	0	0	0	0	22	0	0	0	0	0	205	0	0	0	50	32	40	0	0	0	137	170	321	0	111	0	0	0	0	0	0	0	111	258	406
OTU74	Taxa45	Animalia	Arthropoda	Insecta	Lepidoptera	N/A	N/A	N/A	8046	Taxa45	0	0	0	0	0	0	0	0	0	0	0	0	0	0	0	0	0	0	0	0	0	0	4311	2176	0	0	0	511	0	193	0	855	0	0	0	0	0	0	0
OTU137	Taxa46	Animalia	Arthropoda	Insecta	N/A	N/A	N/A	N/A	7221	Taxa46	0	0	0	0	0	0	0	0	0	0	0	0	0	0	0	0	0	0	0	0	0	0	0	0	0	0	0	0	0	0	0	0	0	0	0	0	0	0	0
OTU83	Taxa47	Animalia	Arthropoda	Arachnida	N/A	N/A	N/A	N/A	7211	Taxa47	20	0	0	42	0	0	0	0	0	0	44	32	0	170	407	170	0	0	0	1151	0	0	0	0	0	0	0	185	0	514	0	0	0	0	0	0	229	31	36
OTU91	Taxa48	Animalia	Arthropoda	Arachnida	Trombidiformes	Pygmephoridae	N/A	N/A	7196	Taxa48	0	0	0	0	0	0	0	0	0	0	0	0	0	0	0	0	0	0	0	0	0	0	0	0	0	0	0	0	0	0	0	0	0	0	0	0	0	0	0
OTU260	Taxa49	Animalia	Arthropoda	Insecta	Lepidoptera	N/A	N/A	N/A	7063	Taxa49	0	0	0	0	0	0	0	0	0	0	0	0	0	0	0	0	0	0	0	0	0	0	0	0	0	0	0	0	0	0	0	0	0	0	0	0	0	0	0
OTU123	Taxa50	Animalia	Arthropoda	N/A	N/A	N/A	N/A	N/A	6927	Taxa50	0	0	0	0	0	0	0	0	0	0	0	3023	0	0	0	0	0	0	0	0	0	0	0	0	0	0	0	559	0	248	0	0	3097	0	0	0	0	0	0
OTU88	Taxa51	Animalia	Arthropoda	Arachnida	Trombidiformes	N/A	N/A	N/A	6844	Taxa51	0	0	0	0	0	0	0	0	0	0	0	0	0	0	0	0	499	0	0	0	0	0	0	0	0	0	0	0	0	40	0	0	53	0	0	70	371	565	5246
OTU97	Taxa52	Animalia	Arthropoda	Collembola	Symphypleona	Sminthurididae	N/A	N/A	6774	Taxa52	0	0	0	0	0	0	0	0	0	0	0	0	0	0	0	0	0	0	0	0	0	0	0	0	0	0	0	0	0	0	0	0	0	0	0	0	0	0	0
OTU94	Taxa53	Animalia	Arthropoda	Insecta	Diptera	N/A	N/A	N/A	6749	Taxa53	0	0	0	0	0	0	0	0	0	0	0	0	0	0	0	0	0	0	173	0	2370	132	0	0	0	222	560	662	75	306	0	0	58	2191	0	0	0	0	0
OTU100	Taxa54	Animalia	Arthropoda	Collembola	Entomobryomorpha	Entomobryidae	Entomobrya	Entomobrya_spp.	6605	Taxa54	0	0	0	0	0	0	0	0	0	0	0	0	0	0	0	0	0	0	0	0	0	0	0	0	0	0	0	0	0	0	0	0	0	0	0	0	0	0	0
OTU92	Taxa55	Animalia	Arthropoda	Insecta	Coleoptera	Chrysomelidae	N/A	N/A	6513	Taxa55	0	0	0	0	0	0	0	0	0	0	0	0	0	0	0	0	0	0	0	0	0	0	0	0	0	0	0	0	0	0	0	0	0	0	0	0	0	0	0
OTU114	Taxa56	Animalia	Arthropoda	Collembola	Symphypleona	Sminthurididae	N/A	N/A	5670	Taxa56	0	0	0	0	0	0	0	0	0	0	0	0	0	0	0	0	0	0	345	0	0	0	0	0	0	27	105	1854	0	1318	0	0	2021	0	0	0	0	0	0
OTU115	Taxa57	Animalia	Arthropoda	N/A	N/A	N/A	N/A	N/A	5631	Taxa57	0	0	0	0	0	0	0	0	0	0	0	0	0	0	0	0	0	0	0	0	0	0	0	0	0	0	0	0	0	0	0	0	0	0	0	0	0	0	0
OTU106	Taxa58	Animalia	Arthropoda	Copepoda	Cyclopidae	N/A	N/A	N/A	5466	Taxa58	0	0	0	0	0	0	0	0	0	0	0	0	0	0	0	0	0	0	0	0	0	0	0	0	0	0	0	0	0	0	0	0	0	0	0	0	0	0	0
OTU105	Taxa59	Animalia	Arthropoda	N/A	N/A	N/A	N/A	N/A	5431	Taxa59	129	0	0	0	0	0	0	126	0	0	0	0	0	0	500	51	0	0	0	0	345	63	140	94	0	0	0	2701	0	855	0	50	269	86	0	0	0	0	0
OTU122	Taxa60	Animalia	Arthropoda	Insecta	Lepidoptera	N/A	N/A	N/A	5326	Taxa60	0	0	0	0	0	0	0	0	0	0	0	0	0	0	0	0	0	0	0	0	0	0	0	0	0	0	0	0	0	0	0	0	0	0	0	0	0	0	0
OTU119	Taxa61	Animalia	Arthropoda	Insecta	Lepidoptera	N/A	N/A	N/A	4799	Taxa61	0	0	0	0	0	0	0	0	0	0	0	0	0	0	0	0	0	0	0	0	0	0	0	0	0	0	0	0	0	0	0	0	0	0	0	0	0	0	0
OTU149	Taxa62	Animalia	Arthropoda	Insecta	Lepidoptera	N/A	N/A	N/A	4750	Taxa62	0	0	0	0	0	0	0	0	0	0	0	0	0	0	124	0	0	0	1040	0	0	0	0	0	0	428	1044	1233	0	731	0	0	150	0	0	0	0	0	0
OTU294	Taxa63	Animalia	Arthropoda	Collembola	Entomobryomorpha	Isotomidae	N/A	N/A	4358	Taxa63	0	0	0	0	0	0	0	156	314	2719	338	677	114	40	0	0	0	0	0	0	0	0	0	0	0	0	0	0	0	0	0	0	0	0	0	0	0	0	0
OTU129	Taxa64	Animalia	Arthropoda	Insecta	Coleoptera	N/A	N/A	N/A	4196	Taxa64	0	80	90	0	0	0	0	2862	0	0	0	0	0	0	0	100	0	392	0	0	0	0	0	0	0	0	0	0	0	0	0	0	0	0	0	0	0	0	0
OTU135	Taxa65	Animalia	Cnidaria	Hydrozoa	N/A	N/A	N/A	N/A	4162	Taxa65	0	0	0	0	0	0	0	0	0	0	0	0	0	0	0	0	0	0	0	0	0	0	0	0	0	0	0	0	0	0	0	0	0	0	0	0	0	0	0
OTU142	Taxa66	Animalia	Arthropoda	Branchipoda	Anostraca	Branchinectidae	N/A	N/A	4145	Taxa66	0	0	0	0	0	0	0	0	0	0	0	0	0	0	0	0	0	0	0	0	0	0	0	0	0	0	0	0	0	0	0	0	0	0	0	0	0	0	0
OTU202	Taxa67	Animalia	Arthropoda	Insecta	Diptera	Hybotidae	Stilpon	Stilpon_spp.	3632	Taxa67	0	0	0	0	398	3234	0	0	0	0	0	0	0	0	0	0	0	0	0	0	0	0	0	0	0	0	0	0	0	0	0	0	0	0	0	0	0	0	0
OTU148	Taxa68	Animalia	Arthropoda	N/A	N/A	N/A	N/A	N/A	3622	Taxa68	0	0	0	0	0	0	0	0	0	0	0	0	0	0	0	0	0	0	0	0	0	0	0	0	0	0	0	0	0	0	0	0	0	0	0	0	0	0	0
OTU156	Taxa69	Animalia	Arthropoda	Arachnida	Oribatida	Oribatulidae	N/A	N/A	3518	Taxa69	0	0	0	0	0	0	0	0	0	0	0	0	0	0	0	0	0	0	0	0	0	0	0	0	0	0	0	0	0	0	0	0	0	0	0	0	0	0	0
OTU159	Taxa70	Animalia	Arthropoda	N/A	N/A	N/A	N/A	N/A	3256	Taxa70	0	0	0	0	0	0	0	0	0	0	0	369	0	0	0	0	921	0	0	0	0	0	0	0	0	0	0	0	0	0	0	0	45	0	0	125	608	344	73
OTU157	Taxa71	Animalia	Arthropoda	N/A	N/A	N/A	N/A	N/A	3248	Taxa71	0	0	0	0	0	0	0	0	0	0	0	0	0	0	0	0	0	0	0	0	0	0	0	0	0	0	0	0	0	0	0	0	0	0	0	0	0	0	0
OTU155	Taxa72	Animalia	Arthropoda	N/A	N/A	N/A	N/A	N/A	3198	Taxa72	0	0	0	0	0	0	0	0	0	0	0	0	0	0	0	0	0	0	0	41	0	0	0	0	0	0	0	0	0	0	0	0	0	0	0	0	169	206	0
OTU146	Taxa73	Animalia	Arthropoda	N/A	N/A	N/A	N/A	N/A	3135	Taxa73	0	0	0	0	0	0	0	0	0	0	0	0	0	0	0	0	0	0	0	0	0	0	0	0	0	0	0	0	0	0	0	0	0	0	0	0	0	0	0
OTU152	Taxa74	Animalia	Arthropoda	N/A	N/A	N/A	N/A	N/A	3116	Taxa74	0	0	0	0	0	0	0	0	0	0	0	0	0	0	0	0	0	0	0	0	0	0	0	0	0	0	0	0	0	0	0	0	0	0	0	0	0	0	0
OTU188	Taxa75	Animalia	Arthropoda	N/A	N/A	N/A	N/A	N/A	2998	Taxa75	0	0	0	0	0	0	0	71	0	0	0	0	0	415	0	2512	0	0	0	0	0	0	0	0	0	0	0	0	0	0	0	0	0	0	0	0	0	0	0
OTU167	Taxa76	Animalia	Arthropoda	Arachnida	N/A	N/A	N/A	N/A	2876	Taxa76	0	0	0	0	0	0	0	0	0	0	0	0	0	118	0	0	0	0	930	0	0	1828	0	0	0	0	0	0	0	0	0	0	0	0	0	0	0	0	0
OTU162	Taxa77	Animalia	Arthropoda	N/A	N/A	N/A	N/A	N/A	2860	Taxa77	0	0	0	0	0	0	271	148	0	0	0	0	0	0	0	0	0	111	0	0	236	0	490	115	350	0	0	0	570	0	0	142	0	239	0	0	0	0	0
OTU403	Taxa78	Animalia	Arthropoda	N/A	N/A	N/A	N/A	N/A	2798	Taxa78	0	0	0	0	0	0	0	0	0	0	0	0	0	0	0	0	0	0	0	0	0	0	0	0	0	0	0	0	0	0	0	0	0	0	0	0	0	0	0
OTU164	Taxa79	Animalia	Arthropoda	N/A	N/A	N/A	N/A	N/A	2763	Taxa79	0	0	0	0	0	0	0	0	0	0	228	162	0	0	0	32	0	0	159	0	0	0	540	389	0	197	144	0	0	0	0	912	0	0	0	0	0	0	0
OTU181	Taxa80	Animalia	Nematoda	Chromadorea	N/A	N/A	N/A	N/A	2595	Taxa80	0	0	75	0	0	0	0	0	0	0	0	0	0	0	0	0	20	0	0	0	254	1086	0	0	0	45	74	65	0	0	0	0	895	0	81	0	0	0	0
OTU640	Taxa81	Animalia	Arthropoda	Collembola	Entomobryomorpha	N/A	N/A	N/A	2538	Taxa81	0	0	0	0	0	0	0	0	1182	1060	201	0	95	0	0	0	0	0	0	0	0	0	0	0	0	0	0	0	0	0	0	0	0	0	0	0	0	0	0
OTU271	Taxa82	Animalia	Arthropoda	Insecta	N/A	N/A	N/A	N/A	2338	Taxa82	0	0	0	0	0	0	0	0	0	0	0	0	0	0	0	0	0	0	0	0	0	0	0	0	0	0	0	0	0	0	0	0	0	0	0	0	0	0	0
OTU195	Taxa83	Animalia	Arthropoda	Arachnida	Trombidiformes	Eupodoidea	N/A	N/A	2247	Taxa83	1915	0	0	332	0	0	0	0	0	0	0	0	0	0	0	0	0	0	0	0	0	0	0	0	0	0	0	0	0	0	0	0	0	0	0	0	0	0	0
OTU197	Taxa84	Animalia	Arthropoda	Insecta	Diptera	Chironomidae	Limnophyes	Limnophyes_spp.	2194	Taxa84	0	0	0	0	0	0	0	0	0	0	0	0	0	2194	0	0	0	0	0	0	0	0	0	0	0	0	0	0	0	0	0	0	0	0	0	0	0	0	0
OTU205	Taxa85	Animalia	Arthropoda	Arachnida	Mesostigmata	Phytoseiidae	N/A	N/A	2065	Taxa85	0	0	0	0	0	0	0	0	0	0	0	0	0	0	0	0	0	0	0	0	0	0	0	0	0	0	0	0	0	0	0	0	0	0	0	0	0	0	0
OTU243	Taxa86	Animalia	Nematoda	Chromadorea	N/A	N/A	N/A	N/A	2041	Taxa86	0	0	0	0	0	0	0	0	0	0	30	0	0	219	0	243	0	0	0	0	0	0	0	21	0	0	0	323	0	709	0	383	113	0	0	0	0	0	0
OTU207	Taxa87	Animalia	Arthropoda	N/A	N/A	N/A	N/A	N/A	2006	Taxa87	0	0	0	0	0	0	0	0	0	0	0	0	0	0	0	0	0	0	0	0	0	0	0	0	0	0	0	0	0	0	0	0	0	0	0	0	0	0	0
OTU224	Taxa88	Animalia	Arthropoda	Arachnida	Trombidiformes	Eupodidae	N/A	N/A	1957	Taxa88	0	0	0	0	0	0	0	0	0	0	0	141	0	0	0	0	0	0	101	0	0	1715	0	0	0	0	0	0	0	0	0	0	0	0	0	0	0	0	0
OTU323	Taxa89	Animalia	Arthropoda	N/A	N/A	N/A	N/A	N/A	1779	Taxa89	0	0	0	110	0	0	0	0	0	0	1669	0	0	0	0	0	0	0	0	0	0	0	0	0	0	0	0	0	0	0	0	0	0	0	0	0	0	0	0
OTU321	Taxa90	Animalia	Arthropoda	Insecta	Diptera	Hybotidae	Stilpon	Stilpon_spp.	1779	Taxa90	0	0	0	0	110	1669	0	0	0	0	0	0	0	0	0	0	0	0	0	0	0	0	0	0	0	0	0	0	0	0	0	0	0	0	0	0	0	0	0
OTU269	Taxa91	Animalia	Tardigrada	Eutardigrada	Parachela	Macrobiotidae	Minibiotus	Minibiotus_spp.	1744	Taxa91	0	0	0	0	0	0	0	0	0	0	0	0	0	0	0	0	0	0	0	0	0	0	0	0	0	0	0	0	0	0	0	0	0	0	0	0	0	0	0
OTU220	Taxa92	Animalia	Arthropoda	N/A	N/A	N/A	N/A	N/A	1721	Taxa92	0	0	0	0	0	0	0	0	0	0	0	0	0	0	0	0	0	0	0	0	0	0	0	0	0	0	0	0	0	0	0	0	0	0	0	0	0	0	0
OTU251	Taxa93	Animalia	Arthropoda	N/A	N/A	N/A	N/A	N/A	1685	Taxa93	27	189	80	0	0	0	0	0	0	0	0	0	0	0	99	0	0	0	0	125	0	0	0	0	0	0	0	0	0	0	0	0	0	0	0	0	64	69	0
OTU239	Taxa94	Animalia	Arthropoda	Arachnida	Trombidiformes	Cocceupodidae	Linopodes	Linopodes_spp.	1636	Taxa94	0	0	0	0	0	0	0	0	0	0	0	0	0	0	0	0	0	0	0	0	0	0	0	0	0	0	0	0	0	0	0	0	0	0	0	0	0	0	0
OTU303	Taxa95	Animalia	Cnidaria	Hydrozoa	N/A	N/A	N/A	N/A	1515	Taxa95	0	0	0	0	0	0	67	0	0	0	0	0	0	0	0	21	0	0	0	0	254	119	0	0	253	0	0	381	246	0	0	0	0	174	0	0	0	0	0
OTU231	Taxa96	Animalia	Arthropoda	Arachnida	N/A	N/A	N/A	N/A	1502	Taxa96	0	0	0	0	0	0	65	0	0	0	0	0	0	0	0	0	0	0	0	0	663	57	273	104	0	0	0	0	23	0	0	42	0	275	0	0	0	0	0
OTU255	Taxa97	Animalia	Arthropoda	Arachnida	Sarcoptiformes	Oppiidae	Oppiella	Oppiella_nova	1501	Taxa97	0	0	0	0	0	0	0	0	0	0	0	0	0	0	0	0	0	0	0	0	0	0	0	0	0	0	0	0	0	0	0	0	0	0	0	0	0	0	0
OTU267	Taxa98	Animalia	Arthropoda	Insecta	N/A	N/A	N/A	N/A	1448	Taxa98	0	0	0	0	0	0	0	0	0	0	0	0	0	0	0	0	0	0	0	0	0	0	0	0	0	0	0	0	0	0	0	0	0	0	0	0	0	0	0
OTU270	Taxa99	Animalia	Arthropoda	Collembola	Poduromorpha	Onychiuridae	Protaphorura	Protaphorura_pseudovanderdrifti	1431	Taxa99	0	0	0	0	0	0	0	0	0	0	0	0	0	0	0	0	0	0	0	0	0	0	0	0	0	0	0	0	0	0	0	0	0	0	0	0	0	0	0
OTU301	Taxa100	Animalia	Arthropoda	Insecta	Lepidoptera	N/A	N/A	N/A	1425	Taxa100	0	0	0	0	0	0	0	0	0	0	0	0	0	0	0	0	0	0	0	0	0	0	0	0	0	0	0	0	0	0	0	0	0	0	0	0	159	172	0
OTU268	Taxa101	Animalia	Arthropoda	Collembola	Entomobryomorpha	N/A	N/A	N/A	1403	Taxa101	0	0	0	0	0	0	0	26	0	1204	0	126	0	47	0	0	0	0	0	0	0	0	0	0	0	0	0	0	0	0	0	0	0	0	0	0	0	0	0
OTU282_818	Taxa102	Animalia	Arthropoda	Arachnida	Sarcoptiformes	Chamobatidae	Chamobates_	Chamobates_cuspidatus	1401	Taxa102	0	0	0	0	0	0	0	0	0	0	0	0	0	0	0	0	0	0	0	0	0	0	0	0	0	0	0	0	0	0	0	0	0	0	0	0	0	0	0
OTU258	Taxa103	Animalia	Arthropoda	N/A	N/A	N/A	N/A	N/A	1400	Taxa103	0	0	0	0	0	0	0	0	0	0	0	0	0	0	0	0	0	0	0	0	0	0	0	0	0	0	0	0	0	0	0	0	0	0	0	0	0	0	0
OTU284	Taxa104	Animalia	Arthropoda	Collembola	Entomobryomorpha	Isotomidae	N/A	N/A	1396	Taxa104	0	0	0	0	0	0	0	0	0	0	0	0	0	0	0	0	0	0	0	0	0	0	0	0	0	0	0	0	0	0	0	0	0	0	0	0	0	0	0
OTU222	Taxa105	Animalia	Arthropoda	Insecta	N/A	N/A	N/A	N/A	1385	Taxa105	0	0	0	0	0	0	0	0	0	0	0	0	0	0	0	0	0	0	0	0	0	0	0	0	0	0	0	0	0	0	0	0	0	0	0	0	0	0	0
OTU277	Taxa106	Animalia	Platyhelminthes	Catenulida	Catenulida	Stenostomidae	N/A	N/A	1353	Taxa106	0	0	0	0	0	0	0	0	0	0	0	0	0	0	0	0	80	0	0	0	350	489	0	0	0	0	0	0	0	0	0	0	0	434	0	0	0	0	0
OTU324	Taxa107	Animalia	Arthropoda	Collembola	Entomobryomorpha	Isotomidae	N/A	N/A	1278	Taxa107	0	0	0	0	0	0	0	0	0	1156	0	64	0	58	0	0	0	0	0	0	0	0	0	0	0	0	0	0	0	0	0	0	0	0	0	0	0	0	0
OTU292	Taxa108	Animalia	Arthropoda	Arachnida	Trombidiformes	N/A	N/A	N/A	1277	Taxa108	0	0	0	0	0	0	194	0	0	0	165	0	0	0	0	0	0	0	0	0	0	0	0	0	0	0	0	0	918	0	0	0	0	0	0	0	0	0	0
OTU295	Taxa109	Animalia	Arthropoda	N/A	N/A	N/A	N/A	N/A	1249	Taxa109	0	0	0	0	0	0	0	0	0	0	0	0	0	0	0	0	0	0	0	0	0	0	0	0	0	0	0	0	0	0	0	0	0	0	0	0	0	0	0
OTU299	Taxa110	Animalia	Arthropoda	Collembola	N/A	N/A	N/A	N/A	1215	Taxa110	0	0	0	0	0	0	0	0	0	1074	0	141	0	0	0	0	0	0	0	0	0	0	0	0	0	0	0	0	0	0	0	0	0	0	0	0	0	0	0
OTU296	Taxa111	Animalia	Arthropoda	N/A	N/A	N/A	N/A	N/A	1166	Taxa111	0	0	0	0	0	0	0	0	0	0	0	0	0	0	0	0	0	0	0	0	0	0	0	0	0	0	0	0	0	0	0	0	0	0	0	0	0	0	0
OTU312	Taxa112	Animalia	Arthropoda	Arachnida	N/A	N/A	N/A	N/A	1156	Taxa112	0	0	0	0	0	0	0	0	0	0	0	0	0	0	0	660	0	0	496	0	0	0	0	0	0	0	0	0	0	0	0	0	0	0	0	0	0	0	0
OTU298	Taxa113	Animalia	Arthropoda	Insecta	N/A	N/A	N/A	N/A	1138	Taxa113	0	0	0	0	0	0	0	0	0	0	0	0	0	0	0	0	0	0	44	0	0	0	0	0	0	325	769	0	0	0	0	0	0	0	0	0	0	0	0
OTU297	Taxa114	Animalia	Arthropoda	Insecta	Coleoptera	N/A	N/A	N/A	1133	Taxa114	0	0	0	0	0	0	0	0	0	0	0	0	0	0	0	0	0	0	0	0	0	0	0	0	0	0	0	0	0	0	0	0	0	0	0	0	0	0	0
OTU344	Taxa115	Animalia	Arthropoda	N/A	N/A	N/A	N/A	N/A	1130	Taxa115	0	0	0	0	0	0	0	0	0	0	0	0	0	0	0	0	0	0	0	0	0	0	0	0	0	0	0	0	0	0	0	0	0	0	0	0	0	0	0
OTU398	Taxa116	Animalia	Arthropoda	Arachnida	Oribatida	Phthiracaridae	Phthiracarus	Phthiracarus_bryobius	1100	Taxa116	0	0	0	0	0	0	0	0	0	0	0	0	0	0	0	0	0	0	0	0	0	0	0	0	0	0	0	0	0	0	0	0	0	0	0	0	0	0	0
OTU332	Taxa117	Animalia	Arthropoda	Arachnida	Trombidiformes	Eupodidae	N/A	N/A	1065	Taxa117	0	0	0	0	0	0	0	0	0	0	0	0	0	0	0	0	0	0	1065	0	0	0	0	0	0	0	0	0	0	0	0	0	0	0	0	0	0	0	0
OTU352	Taxa118	Animalia	Arthropoda	N/A	N/A	N/A	N/A	N/A	1040	Taxa118	0	0	0	0	0	0	0	0	0	0	0	0	0	0	0	0	0	0	0	0	0	0	0	0	0	0	0	0	0	0	0	0	0	0	0	0	0	0	0
OTU372	Taxa119	Animalia	Arthropoda	Collembola	Entomobryomorpha	Isotomidae	N/A	N/A	1021	Taxa119	0	0	0	0	0	0	0	0	0	0	1021	0	0	0	0	0	0	0	0	0	0	0	0	0	0	0	0	0	0	0	0	0	0	0	0	0	0	0	0
OTU343	Taxa120	Animalia	Arthropoda	Collembola	Entomobryomorpha	Isotomidae	Desoria	Desoria_olivacea	989	Taxa120	0	0	0	0	0	0	0	0	0	0	0	0	0	989	0	0	0	0	0	0	0	0	0	0	0	0	0	0	0	0	0	0	0	0	0	0	0	0	0
OTU305	Taxa121	Animalia	Arthropoda	Insecta	N/A	N/A	N/A	N/A	958	Taxa121	0	0	0	0	0	0	0	0	0	0	0	0	0	0	0	0	0	0	0	0	0	0	0	0	0	0	0	0	0	0	0	0	0	0	0	0	31	0	0
OTU363	Taxa122	Animalia	Arthropoda	Arachnida	Trombidiformes	Eupodidae	N/A	N/A	940	Taxa122	0	0	0	0	0	0	0	0	0	0	0	0	0	0	0	0	0	0	0	0	0	0	0	0	0	0	0	0	0	0	0	0	0	0	0	0	0	0	0
OTU331	Taxa123	Animalia	Arthropoda	N/A	N/A	N/A	N/A	N/A	926	Taxa123	0	0	0	0	0	99	0	0	0	0	0	0	0	0	0	0	0	0	0	0	0	0	0	0	0	0	0	0	0	0	0	0	0	0	0	0	0	0	0
OTU451	Taxa124	Animalia	Arthropoda	Arachnida	Trombidiformes	Stigmaeidae	N/A	N/A	892	Taxa124	0	0	0	0	0	0	0	0	0	0	0	0	0	0	0	0	0	0	0	0	0	0	0	0	0	0	0	0	0	0	0	0	0	0	0	0	0	0	0
OTU351	Taxa125	Animalia	Arthropoda	Arachnida	Oribatida	Brachychthoniidae	N/A	N/A	876	Taxa125	0	0	0	0	0	0	0	0	0	0	0	0	0	0	0	0	0	0	0	0	0	0	0	0	227	0	0	0	649	0	0	0	0	0	0	0	0	0	0
OTU366	Taxa126	Animalia	Arthropoda	N/A	N/A	N/A	N/A	N/A	854	Taxa126	0	0	0	0	0	0	0	349	0	0	0	0	0	0	0	0	0	467	0	0	0	0	0	0	0	0	0	0	0	0	38	0	0	0	0	0	0	0	0
OTU342	Taxa127	Animalia	Nematoda	Chromadorea	N/A	N/A	N/A	N/A	852	Taxa127	0	76	31	0	0	95	0	0	0	0	160	0	0	0	0	370	0	0	0	0	0	44	0	0	0	0	0	0	0	0	0	0	30	0	46	0	0	0	0
OTU378	Taxa128	Animalia	Arthropoda	Collembola	N/A	N/A	N/A	N/A	842	Taxa128	0	0	0	0	0	0	0	0	0	0	0	0	0	0	0	0	0	0	842	0	0	0	0	0	0	0	0	0	0	0	0	0	0	0	0	0	0	0	0
OTU386	Taxa129	Animalia	Arthropoda	Arachnida	Mesostigmata	Phytoseiidae	N/A	N/A	829	Taxa129	0	0	0	0	0	0	0	0	0	0	0	0	0	0	0	0	0	0	0	0	0	0	0	0	0	0	0	0	0	0	0	0	0	0	0	0	0	0	0
OTU447	Taxa130	Animalia	Arthropoda	Arachnida	Sarcoptiformes	Malaconothridae	Malaconothrus	Malaconothrus gracilis	825	Taxa130	0	0	0	0	0	0	307	0	0	0	518	0	0	0	0	0	0	0	0	0	0	0	0	0	0	0	0	0	0	0	0	0	0	0	0	0	0	0	0
OTU381	Taxa131	Animalia	Arthropoda	Insecta	Diptera	Cecidomyiidae	N/A	N/A	816	Taxa131	0	0	0	0	0	0	0	0	0	0	0	0	0	0	0	0	0	0	0	0	0	0	0	0	0	0	0	0	0	0	0	0	0	0	0	0	0	0	0
OTU367	Taxa132	Animalia	Arthropoda	Collembola	Entomobryomorpha	Entomobryidae	Entomobrya	Entomobrya_spp.	811	Taxa132	0	0	0	0	0	0	0	0	0	0	0	0	0	0	0	0	0	0	0	0	0	0	0	0	0	0	0	0	0	0	0	0	0	0	0	0	0	0	0
OTU400	Taxa133	Animalia	Nematoda	Chromadorea	N/A	N/A	N/A	N/A	801	Taxa133	0	0	0	0	0	0	0	0	0	0	0	0	0	0	0	0	0	0	0	0	0	0	0	0	0	0	0	0	0	0	0	0	0	0	0	0	0	0	0
OTU329	Taxa134	Animalia	Arthropoda	N/A	N/A	N/A	N/A	N/A	795	Taxa134	0	0	47	0	0	0	0	0	0	0	0	0	24	22	107	0	0	0	0	568	0	0	0	0	0	0	0	0	0	0	0	0	0	0	0	0	0	0	0
OTU334	Taxa135	Animalia	Arthropoda	N/A	N/A	N/A	N/A	N/A	752	Taxa135	0	0	0	0	0	0	0	0	0	0	206	0	0	0	0	0	0	0	32	0	0	0	24	26	0	0	0	0	0	0	0	81	0	0	0	0	0	0	0
OTU440	Taxa136	Animalia	Arthropoda	Arachnida	Araneae	N/A	N/A	N/A	736	Taxa136	0	0	0	0	0	0	122	0	0	163	0	0	0	0	0	0	0	0	0	0	0	0	0	0	0	0	26	0	0	0	0	0	0	0	0	0	0	0	0
OTU404	Taxa137	Animalia	Arthropoda	Collembola	Entomobryomorpha	Entomobryidae	Entomobrya	Entomobrya_spp.	727	Taxa137	0	0	0	0	0	0	0	0	0	0	0	0	0	0	0	0	0	0	0	0	0	0	0	0	0	0	0	0	0	0	0	0	0	0	0	0	0	0	0
OTU421	Taxa138	Animalia	Arthropoda	N/A	N/A	N/A	N/A	N/A	677	Taxa138	0	0	0	0	0	0	0	0	0	0	0	0	0	0	0	0	0	0	0	0	0	0	0	0	0	0	0	0	0	0	0	0	0	0	0	0	0	0	0
OTU420	Taxa139	Animalia	Arthropoda	Arachnida	Mesostigmata	N/A	N/A	N/A	672	Taxa139	0	0	0	0	0	0	0	0	0	0	0	0	0	0	156	0	0	0	0	0	0	0	0	0	31	124	322	0	39	0	0	0	0	0	0	0	0	0	0
OTU434	Taxa140	Animalia	Arthropoda	Insecta	Lepidoptera	N/A	N/A	N/A	656	Taxa140	0	0	0	0	0	0	0	0	0	0	0	0	0	0	0	0	0	0	0	0	0	0	0	0	0	0	0	0	0	0	0	0	0	0	0	0	0	0	0
OTU567_937	Taxa141	Animalia	Arthropoda	Collembola	Entomobryomorpha	Isotomidae	Parisotoma	Parisotoma_notabilis	653	Taxa141	0	0	0	0	0	0	0	0	0	0	0	0	0	0	0	0	653	0	0	0	0	0	0	0	0	0	0	0	0	0	0	0	0	0	0	0	0	0	0
OTU463	Taxa142	Animalia	Arthropoda	Insecta	Diptera	N/A	N/A	N/A	633	Taxa142	0	0	0	0	0	0	0	0	0	0	0	0	0	0	0	0	0	0	0	0	0	0	0	0	0	0	74	0	0	0	0	0	0	0	0	0	0	0	0
OTU373	Taxa143	Animalia	Arthropoda	Arachnida	Sarcoptiformes	Nanhermanniidae	Nanhermannia	Nanhermannia_coronata	631	Taxa143	0	211	130	0	0	0	0	204	0	0	0	0	0	0	0	0	0	0	0	0	0	0	0	0	0	0	0	0	0	0	0	0	0	0	86	0	0	0	0
OTU556	Taxa144	Animalia	Arthropoda	Collembola	Entomobryomorpha	Isotomidae	N/A	N/A	614	Taxa144	0	0	0	0	0	0	0	0	196	0	259	111	22	26	0	0	0	0	0	0	0	0	0	0	0	0	0	0	0	0	0	0	0	0	0	0	0	0	0
OTU502	Taxa145	Animalia	Arthropoda	Collembola	Entomobryomorpha	Isotomidae	Folsomia	Folsomia_spp.	584	Taxa145	0	372	147	0	0	0	0	0	65	0	0	0	0	0	0	0	0	0	0	0	0	0	0	0	0	0	0	0	0	0	0	0	0	0	0	0	0	0	0
OTU426	Taxa146	Animalia	Arthropoda	Arachnida	Mesostigmata	N/A	N/A	N/A	575	Taxa146	0	0	0	0	0	0	0	0	0	0	0	0	0	0	0	0	0	0	0	0	54	0	0	0	0	0	0	18	0	224	0	0	0	279	0	0	0	0	0
OTU542	Taxa147	Animalia	Arthropoda	Collembola	Entomobryomorpha	Isotomidae	N/A	N/A	572	Taxa147	0	0	0	0	0	0	0	0	0	572	0	0	0	0	0	0	0	0	0	0	0	0	0	0	0	0	0	0	0	0	0	0	0	0	0	0	0	0	0
OTU546	Taxa148	Animalia	Arthropoda	Collembola	Entomobryomorpha	N/A	N/A	N/A	567	Taxa148	0	0	0	0	0	0	0	0	538	0	0	0	29	0	0	0	0	0	0	0	0	0	0	0	0	0	0	0	0	0	0	0	0	0	0	0	0	0	0
OTU481	Taxa149	Animalia	Arthropoda	N/A	N/A	N/A	N/A	N/A	545	Taxa149	0	323	117	0	0	0	0	0	81	0	0	0	0	0	0	0	0	0	0	0	0	0	0	0	0	0	24	0	0	0	0	0	0	0	0	0	0	0	0
OTU482	Taxa150	Animalia	Arthropoda	Arachnida	Trombidiformes	Eupodidae	Eupodes	Eupodes_voxencollinus	529	Taxa150	0	0	0	0	0	0	0	0	0	0	0	0	0	0	0	0	0	0	0	0	0	0	0	0	0	0	0	0	0	0	0	0	0	0	0	0	0	0	0
OTU506	Taxa151	Animalia	Arthropoda	N/A	N/A	N/A	N/A	N/A	524	Taxa151	0	0	0	0	0	0	0	0	0	0	0	0	0	420	104	0	0	0	0	0	0	0	0	0	0	0	0	0	0	0	0	0	0	0	0	0	0	0	0
OTU517	Taxa152	Animalia	Arthropoda	Arachnida	Trombidiformes	N/A	N/A	N/A	519	Taxa152	0	0	0	0	0	0	0	0	0	0	0	0	0	17	0	0	0	0	0	0	0	502	0	0	0	0	0	0	0	0	0	0	0	0	0	0	0	0	0
OTU633	Taxa153	Animalia	Arthropoda	Arachnida	Sarcoptiformes	N/A	N/A	N/A	512	Taxa153	0	0	0	0	0	0	512	0	0	0	0	0	0	0	0	0	0	0	0	0	0	0	0	0	0	0	0	0	0	0	0	0	0	0	0	0	0	0	0
OTU553	Taxa154	Animalia	Arthropoda	Insecta	Hemiptera	N/A	N/A	N/A	504	Taxa154	0	0	0	0	0	0	0	0	0	0	0	0	0	0	0	0	0	0	0	0	0	0	0	0	0	0	0	0	0	0	0	0	0	0	0	0	0	0	0
OTU568	Taxa155	Animalia	Arthropoda	N/A	N/A	N/A	N/A	N/A	501	Taxa155	0	0	0	0	0	0	0	0	0	0	0	0	0	0	0	0	0	0	0	0	0	0	0	0	0	0	0	0	0	0	0	0	0	0	0	0	0	0	0
OTU430	Taxa156	Animalia	Arthropoda	N/A	N/A	N/A	N/A	N/A	489	Taxa156	0	0	0	0	0	0	0	0	0	0	0	0	0	0	65	0	0	0	0	0	0	0	0	0	0	0	0	0	0	0	0	0	0	0	0	0	0	0	0
OTU471	Taxa157	Animalia	Mollusca	Gastropoda	N/A	N/A	N/A	N/A	472	Taxa157	35	168	99	0	0	0	0	0	0	0	0	0	0	0	0	0	0	0	0	0	0	0	0	0	0	0	0	0	0	0	0	0	0	0	0	0	0	0	0
OTU684	Taxa158	Animalia	Arthropoda	Insecta	Coleoptera	Curculionidae	Dryocoetes	Dryocoetes_villosus	471	Taxa158	0	0	0	0	0	0	0	0	0	0	0	0	0	0	0	0	0	0	0	0	0	0	0	0	0	0	0	0	0	0	0	0	0	0	0	0	0	0	0
OTU519	Taxa159	Animalia	Arthropoda	Insecta	Hemiptera	Aphididae	Lachnus	Lachnus_pallipes	458	Taxa159	0	0	0	0	0	0	0	0	0	0	0	0	0	0	0	0	0	0	0	0	0	0	0	0	0	0	0	0	0	0	0	0	0	0	0	0	0	0	0
OTU501	Taxa160	Animalia	Arthropoda	Insecta	Diptera	Mycetophilidae	N/A	N/A	445	Taxa160	0	0	0	0	0	0	0	0	0	0	0	0	0	0	0	0	0	0	0	0	0	0	0	0	0	0	0	0	0	0	0	0	0	0	0	0	0	0	0
OTU832	Taxa161	Animalia	Arthropoda	N/A	N/A	N/A	N/A	N/A	443	Taxa161	0	0	0	0	0	0	0	0	0	0	0	0	0	0	0	0	0	0	0	0	0	0	0	0	0	0	0	0	0	0	0	0	0	0	0	0	0	0	0
OTU513	Taxa162	Animalia	Arthropoda	Arachnida	Trombidiformes	Eupodidae	N/A	N/A	440	Taxa162	0	0	0	0	0	0	0	0	0	0	0	0	0	0	0	0	0	0	0	0	0	0	0	0	0	0	0	0	0	0	0	0	0	0	0	0	0	0	0
OTU548	Taxa163	Animalia	Arthropoda	Insecta	Diptera	N/A	N/A	N/A	433	Taxa163	0	0	0	0	0	0	0	0	0	0	0	0	0	0	0	0	0	0	0	0	0	0	0	0	0	0	0	0	0	0	0	0	0	0	0	0	135	298	0
OTU557	Taxa164	Animalia	Arthropoda	Arachnida	Endeostigmata	Nanorchestidae	N/A	N/A	433	Taxa164	0	0	0	0	0	0	0	0	0	0	0	0	0	0	0	0	0	0	0	0	0	0	0	0	0	0	0	0	0	0	0	0	0	0	0	0	0	0	0
OTU564	Taxa165	Animalia	Arthropoda	N/A	N/A	N/A	N/A	N/A	410	Taxa165	0	0	0	0	0	0	0	0	0	0	0	0	0	410	0	0	0	0	0	0	0	0	0	0	0	0	0	0	0	0	0	0	0	0	0	0	0	0	0
OTU577	Taxa166	Animalia	Arthropoda	Insecta	Coleoptera	N/A	N/A	N/A	400	Taxa166	0	0	83	0	0	0	0	0	0	0	0	0	0	0	0	0	0	0	0	0	0	0	0	0	0	0	0	0	0	317	0	0	0	0	0	0	0	0	0
OTU531	Taxa167	Animalia	Arthropoda	Insecta	Diptera	N/A	N/A	N/A	377	Taxa167	0	0	0	0	0	0	0	0	0	0	0	0	0	0	0	0	0	0	0	0	202	0	0	0	0	0	0	0	30	0	0	0	0	145	0	0	0	0	0
OTU550	Taxa168	Animalia	Arthropoda	N/A	N/A	N/A	N/A	N/A	376	Taxa168	0	0	0	0	0	0	0	0	0	0	0	0	0	0	0	0	0	0	0	0	0	0	0	0	0	0	0	0	0	0	0	0	0	0	0	0	0	0	0
OTU707	Taxa169	Animalia	Arthropoda	Arachnida	N/A	N/A	N/A	N/A	370	Taxa169	0	0	0	0	0	0	0	0	0	0	0	0	0	0	0	0	0	0	0	0	0	0	0	0	0	0	0	0	0	0	0	0	0	0	0	0	0	0	0
OTU893	Taxa170	Animalia	Arthropoda	Collembola	Entomobryomorpha	Isotomidae	N/A	N/A	367	Taxa170	0	0	0	0	0	0	0	0	53	260	0	29	25	0	0	0	0	0	0	0	0	0	0	0	0	0	0	0	0	0	0	0	0	0	0	0	0	0	0
OTU1109	Taxa171	Animalia	Arthropoda	Arachnida	Oribatida	Nothridae	Nothrus	Nothrus_spp.	365	Taxa171	0	0	0	0	0	0	365	0	0	0	0	0	0	0	0	0	0	0	0	0	0	0	0	0	0	0	0	0	0	0	0	0	0	0	0	0	0	0	0
OTU770	Taxa172	Animalia	Arthropoda	Collembola	Entomobryomorpha	Isotomidae	N/A	N/A	359	Taxa172	0	0	0	0	0	0	0	0	0	359	0	0	0	0	0	0	0	0	0	0	0	0	0	0	0	0	0	0	0	0	0	0	0	0	0	0	0	0	0
OTU751	Taxa173	Animalia	Arthropoda	Arachnida	N/A	N/A	N/A	N/A	340	Taxa173	0	0	0	0	0	0	0	0	0	0	0	0	0	0	0	0	0	0	0	0	166	0	99	0	0	0	0	0	0	0	0	0	0	75	0	0	0	0	0
OTU565	Taxa174	Animalia	Arthropoda	N/A	N/A	N/A	N/A	N/A	340	Taxa174	0	0	0	0	0	0	0	0	0	0	0	0	0	0	0	0	0	0	0	0	0	0	0	0	0	0	0	0	0	0	0	0	0	0	0	0	0	0	0
OTU673	Taxa175	Animalia	Arthropoda	Collembola	Entomobryomorpha	N/A	N/A	N/A	334	Taxa175	0	0	0	0	0	0	0	0	0	0	334	0	0	0	0	0	0	0	0	0	0	0	0	0	0	0	0	0	0	0	0	0	0	0	0	0	0	0	0
OTU611	Taxa176	Animalia	Arthropoda	Insecta	Coleoptera	N/A	N/A	N/A	329	Taxa176	0	0	0	0	0	0	0	0	0	0	0	0	0	0	0	0	0	0	0	0	0	0	0	0	0	0	0	0	23	0	0	0	0	0	0	0	0	0	0
OTU462	Taxa177	Animalia	Arthropoda	Collembola	Entomobryomorpha	N/A	N/A	N/A	328	Taxa177	0	0	0	0	0	0	0	0	0	0	328	0	0	0	0	0	0	0	0	0	0	0	0	0	0	0	0	0	0	0	0	0	0	0	0	0	0	0	0
OTU752	Taxa178	Animalia	Arthropoda	Arachnida	Trombidiformes	Tydeidae	N/A	N/A	312	Taxa178	0	0	0	0	0	0	0	0	0	0	0	0	0	0	0	0	0	0	0	0	0	0	0	0	0	0	0	232	0	80	0	0	0	0	0	0	0	0	0
OTU608	Taxa179	Animalia	Arthropoda	N/A	N/A	N/A	N/A	N/A	311	Taxa179	0	0	0	0	0	0	0	0	0	0	0	0	0	0	0	0	0	0	0	0	0	0	0	0	0	0	0	0	0	0	0	0	0	0	0	0	0	0	0
OTU604	Taxa180	Animalia	Arthropoda	Collembola	Entomobryomorpha	Isotomidae	Anurophorus	Anurophorus_laricis	310	Taxa180	0	0	0	0	0	0	0	0	0	0	0	0	0	0	0	0	0	0	0	0	0	0	0	0	0	0	0	0	0	0	0	0	0	0	0	0	0	0	0
OTU680	Taxa181	Animalia	Arthropoda	Collembola	N/A	N/A	N/A	N/A	300	Taxa181	0	0	0	0	0	0	0	0	0	0	0	0	0	0	0	0	0	0	0	0	0	0	0	0	0	0	0	0	0	0	0	0	0	0	0	0	0	0	0
OTU518	Taxa182	Animalia	Arthropoda	N/A	N/A	N/A	N/A	N/A	298	Taxa182	0	0	0	0	0	0	0	0	44	0	0	0	31	0	0	0	124	0	0	0	0	0	0	0	0	0	0	0	0	0	0	0	0	0	0	0	47	52	0
OTU653	Taxa183	Animalia	Arthropoda	Arachnida	Trombidiformes	Erythraeidae	N/A	N/A	295	Taxa183	0	0	0	0	0	0	0	0	0	0	0	295	0	0	0	0	0	0	0	0	0	0	0	0	0	0	0	0	0	0	0	0	0	0	0	0	0	0	0
OTU679	Taxa184	Animalia	Arthropoda	Insecta	N/A	N/A	N/A	N/A	291	Taxa184	0	0	0	0	0	0	0	0	0	0	0	0	0	0	0	0	0	0	0	0	0	0	0	0	0	0	0	0	0	0	0	0	0	0	0	0	100	79	0
OTU639	Taxa185	Animalia	Annelida	Clitellata	Tubificida	Enchytraeidae	Cognettia	Cognettia_chlorophila	289	Taxa185	0	0	0	0	0	0	0	0	0	0	0	0	0	0	0	0	289	0	0	0	0	0	0	0	0	0	0	0	0	0	0	0	0	0	0	0	0	0	0
OTU677	Taxa186	Animalia	Arthropoda	Arachnida	Sarcoptiformes	Ceratozetidae	Trichoribates	Trichoribates_spp.	289	Taxa186	0	0	0	0	0	0	0	272	0	0	0	0	0	0	0	0	0	0	0	0	0	0	0	0	0	0	0	0	0	0	0	0	0	0	0	17	0	0	0
OTU573	Taxa187	Animalia	Arthropoda	Insecta	Coleoptera	N/A	N/A	N/A	278	Taxa187	0	0	0	0	0	0	0	0	0	0	0	0	0	0	0	0	0	0	0	0	0	0	0	0	0	0	0	0	0	0	0	0	0	0	0	0	0	0	0
OTU787	Taxa188	Animalia	Arthropoda	Arachnida	Mesostigmata	N/A	N/A	N/A	261	Taxa188	0	0	0	0	0	0	0	0	0	0	0	0	0	0	0	0	0	0	0	0	62	0	0	0	0	0	59	0	0	0	0	0	0	0	0	0	0	0	0
OTU667	Taxa189	Animalia	Arthropoda	Arachnida	N/A	N/A	N/A	N/A	260	Taxa189	0	0	0	0	0	0	0	0	0	0	0	0	0	0	0	0	0	0	0	0	0	0	0	0	0	0	0	0	0	0	0	0	0	0	0	0	0	0	0
OTU691	Taxa190	Animalia	Arthropoda	N/A	N/A	N/A	N/A	N/A	259	Taxa190	0	0	0	0	0	0	0	0	0	0	0	0	0	0	0	0	0	0	0	0	0	0	0	0	0	0	0	0	0	0	0	0	0	0	0	0	73	186	0
OTU632	Taxa191	Animalia	Arthropoda	Collembola	Symphypleona	N/A	N/A	N/A	253	Taxa191	0	0	0	0	0	0	0	0	0	0	0	0	0	0	0	0	0	0	253	0	0	0	0	0	0	0	0	0	0	0	0	0	0	0	0	0	0	0	0
OTU696	Taxa192	Animalia	Arthropoda	N/A	N/A	N/A	N/A	N/A	252	Taxa192	0	0	0	0	0	0	0	0	0	0	0	0	0	0	0	0	37	0	0	0	0	0	0	0	0	0	0	0	0	0	0	0	215	0	0	0	0	0	0
OTU824	Taxa193	Animalia	Tardigrada	Eutardigrada	Parachela	Hypsibiidae	Guidettion	Guidettion_prorsirostre	250	Taxa193	0	0	0	0	0	0	0	0	0	0	0	250	0	0	0	0	0	0	0	0	0	0	0	0	0	0	0	0	0	0	0	0	0	0	0	0	0	0	0
OTU959	Taxa194	Animalia	Arthropoda	N/A	N/A	N/A	N/A	N/A	235	Taxa194	0	0	0	0	0	0	0	0	0	0	0	0	0	0	0	0	0	0	0	0	0	0	0	0	0	0	0	0	0	0	0	0	0	0	0	0	0	0	0
OTU851	Taxa195	Animalia	Nematoda	N/A	N/A	N/A	N/A	N/A	234	Taxa195	0	0	0	0	0	0	0	0	0	0	0	0	0	0	0	0	0	0	0	0	0	0	0	0	0	0	0	0	0	0	0	0	0	0	0	0	0	0	0
OTU734	Taxa196	Animalia	Arthropoda	Arachnida	Trombidiformes	Eupodidae	N/A	N/A	232	Taxa196	0	0	0	0	0	0	0	0	0	0	0	0	0	0	0	0	0	0	0	0	0	0	0	0	0	0	0	0	0	0	0	0	0	0	0	0	0	0	0
OTU706	Taxa197	Animalia	Arthropoda	N/A	N/A	N/A	N/A	N/A	228	Taxa197	0	0	0	0	0	0	0	0	0	0	0	0	0	0	0	0	0	0	0	120	0	84	0	0	0	0	0	0	0	0	0	0	0	0	0	0	24	0	0
OTU740	Taxa198	Animalia	Arthropoda	Arachnida	Sarcoptiformes	Malaconothridae	N/A	N/A	226	Taxa198	226	0	0	0	0	0	0	0	0	0	0	0	0	0	0	0	0	0	0	0	0	0	0	0	0	0	0	0	0	0	0	0	0	0	0	0	0	0	0
OTU732	Taxa199	Animalia	Arthropoda	Arachnida	Oribatida	N/A	N/A	N/A	222	Taxa199	0	0	0	0	0	0	222	0	0	0	0	0	0	0	0	0	0	0	0	0	0	0	0	0	0	0	0	0	0	0	0	0	0	0	0	0	0	0	0
OTU600	Taxa200	Animalia	Arthropoda	N/A	N/A	N/A	N/A	N/A	219	Taxa200	0	0	0	0	0	0	0	0	0	0	0	0	0	0	0	0	0	0	0	0	0	0	0	0	0	0	0	0	0	0	0	0	0	0	0	0	0	0	0
OTU798	Taxa201	Animalia	Arthropoda	Insecta	Hemiptera	N/A	N/A	N/A	214	Taxa201	0	0	0	0	0	0	0	0	0	0	0	0	0	0	0	0	0	0	0	0	0	28	0	0	0	0	0	0	0	0	0	0	0	0	0	0	0	0	0
OTU662	Taxa202	Animalia	Arthropoda	Branchiopoda	N/A	N/A	N/A	N/A	213	Taxa202	0	0	0	0	0	0	0	0	0	0	0	0	0	0	0	0	0	0	0	0	0	0	0	0	0	0	0	0	0	0	0	0	0	0	0	0	0	0	0
OTU768	Taxa203	Animalia	Arthropoda	Diplopoda	Julida	Blaniulidae	Proteroiulus	Proteroiulus_fuscus	213	Taxa203	0	0	0	0	0	0	0	0	0	0	0	0	0	0	0	0	0	0	0	0	0	213	0	0	0	0	0	0	0	0	0	0	0	0	0	0	0	0	0
OTU754	Taxa204	Animalia	Arthropoda	Insecta	Diptera	N/A	N/A	N/A	210	Taxa204	0	0	0	0	0	0	0	0	0	0	0	0	0	0	0	0	0	0	0	0	0	0	0	0	0	0	0	0	0	0	0	0	0	0	0	0	0	0	0
OTU799	Taxa205	Animalia	Arthropoda	Insecta	N/A	N/A	N/A	N/A	210	Taxa205	0	0	0	0	0	0	0	0	0	0	0	0	0	0	0	0	0	0	0	0	0	0	0	0	0	93	117	0	0	0	0	0	0	0	0	0	0	0	0
OTU738	Taxa206	Animalia	Arthropoda	N/A	N/A	N/A	N/A	N/A	208	Taxa206	0	0	0	0	0	0	0	0	0	0	0	0	0	0	0	0	0	0	0	0	0	0	0	0	0	0	0	0	0	0	0	0	0	0	0	0	0	0	0
OTU725	Taxa207	Animalia	Arthropoda	Insecta	N/A	N/A	N/A	N/A	207	Taxa207	0	0	0	0	0	0	0	0	0	0	0	0	0	0	0	0	0	0	0	0	0	0	0	0	0	0	0	0	0	0	0	0	0	0	0	207	0	0	0
OTU728	Taxa208	Animalia	Arthropoda	N/A	N/A	N/A	N/A	N/A	204	Taxa208	0	0	0	0	0	0	0	0	0	0	0	0	0	0	0	0	0	0	0	0	0	0	0	0	0	0	0	0	0	0	0	0	0	0	0	0	0	0	0
OTU755	Taxa209	Animalia	Arthropoda	N/A	N/A	N/A	N/A	N/A	199	Taxa209	0	0	0	0	0	0	0	0	0	0	0	0	0	0	0	0	0	0	15	0	0	0	0	0	0	0	0	0	0	0	0	0	0	0	0	0	0	0	0
OTU721	Taxa210	Animalia	Arthropoda	Insecta	N/A	N/A	N/A	N/A	198	Taxa210	0	0	0	0	38	160	0	0	0	0	0	0	0	0	0	0	0	0	0	0	0	0	0	0	0	0	0	0	0	0	0	0	0	0	0	0	0	0	0
OTU749	Taxa211	Animalia	Arthropoda	Arachnida	Mesostigmata	Zerconidae	N/A	N/A	197	Taxa211	0	0	0	0	0	0	0	0	0	0	0	0	0	197	0	0	0	0	0	0	0	0	0	0	0	0	0	0	0	0	0	0	0	0	0	0	0	0	0
OTU947	Taxa212	Animalia	Arthropoda	N/A	N/A	N/A	N/A	N/A	197	Taxa212	0	0	0	0	0	0	0	0	0	197	0	0	0	0	0	0	0	0	0	0	0	0	0	0	0	0	0	0	0	0	0	0	0	0	0	0	0	0	0
OTU1002	Taxa213	Animalia	Arthropoda	Arachnida	Aranae	N/A	N/A	N/A	196	Taxa213	0	0	0	0	0	0	0	0	0	93	0	0	0	0	0	0	0	0	0	0	0	0	0	0	0	0	0	0	0	0	0	0	0	0	0	0	0	0	0
OTU936	Taxa214	Animalia	Arthropoda	Insecta	N/A	N/A	N/A	N/A	185	Taxa214	0	0	0	0	0	0	0	0	0	0	0	0	0	0	0	0	0	0	0	0	0	0	0	0	0	0	0	0	0	0	0	0	0	0	0	0	0	0	0
OTU780	Taxa215	Animalia	Arthropoda	Arachnida	Sarcoptiformes	Oppiidae	Oppiella	N/A	184	Taxa215	0	0	0	0	0	184	0	0	0	0	0	0	0	0	0	0	0	0	0	0	0	0	0	0	0	0	0	0	0	0	0	0	0	0	0	0	0	0	0
OTU840	Taxa216	Animalia	Arthropoda	Insecta	N/A	N/A	N/A	N/A	181	Taxa216	0	0	0	0	0	0	0	0	0	0	0	0	0	0	0	0	0	0	0	0	0	0	0	0	0	0	0	0	0	0	0	0	0	0	0	0	0	0	0
OTU813	Taxa217	Animalia	Arthropoda	Collembola	Entomobryomorpha	Isotomidae	N/A	N/A	180	Taxa217	0	0	0	0	0	0	0	0	0	0	0	0	0	180	0	0	0	0	0	0	0	0	0	0	0	0	0	0	0	0	0	0	0	0	0	0	0	0	0
OTU710	Taxa218	Animalia	Arthropoda	Insecta	N/A	N/A	N/A	N/A	178	Taxa218	0	0	0	0	0	0	0	0	0	0	0	0	0	0	0	0	0	0	0	0	0	0	0	0	0	0	0	0	0	0	0	0	0	0	0	0	0	0	0
OTU774	Taxa219	Animalia	Arthropoda	Arachnida	Trombidiformes	N/A	N/A	N/A	175	Taxa219	126	0	0	49	0	0	0	0	0	0	0	0	0	0	0	0	0	0	0	0	0	0	0	0	0	0	0	0	0	0	0	0	0	0	0	0	0	0	0
OTU773	Taxa220	Animalia	Arthropoda	Arachnida	Trombidiformes	Eupodidae	N/A	N/A	171	Taxa220	36	0	0	0	0	0	0	0	0	0	135	0	0	0	0	0	0	0	0	0	0	0	0	0	0	0	0	0	0	0	0	0	0	0	0	0	0	0	0
OTU714	Taxa221	Animalia	Arthropoda	Arachnida	Aranae	N/A	N/A	N/A	170	Taxa221	0	0	0	0	0	0	0	0	0	0	0	0	0	0	0	0	0	0	0	0	0	0	0	0	0	0	0	0	0	0	0	0	0	0	0	0	0	0	0
OTU756	Taxa222	Animalia	Arthropoda	Insecta	Hemiptera	N/A	N/A	N/A	168	Taxa222	0	0	0	0	0	0	0	0	0	0	0	0	0	0	0	0	0	0	0	0	0	0	0	0	0	0	0	0	0	0	0	0	20	0	0	0	0	0	0
OTU837	Taxa223	Animalia	Arthropoda	Collembola	Entomobryomorpha	N/A	N/A	N/A	161	Taxa223	0	0	0	0	0	0	0	0	0	161	0	0	0	0	0	0	0	0	0	0	0	0	0	0	0	0	0	0	0	0	0	0	0	0	0	0	0	0	0
OTU810	Taxa224	Animalia	Arthropoda	Arachnida	Aranae	N/A	N/A	N/A	157	Taxa224	0	0	0	0	0	0	0	0	0	0	0	0	0	0	0	0	0	0	0	0	0	0	0	0	0	0	0	0	0	0	0	0	0	0	0	0	0	0	0
OTU802	Taxa225	Animalia	Arthropoda	N/A	N/A	N/A	N/A	N/A	156	Taxa225	0	20	0	0	0	0	0	0	0	0	0	0	0	0	0	0	0	0	0	0	0	0	0	0	0	0	0	0	0	0	0	0	0	0	0	0	0	0	0
OTU814	Taxa226	Animalia	Arthropoda	Arachnida	Sarcoptiformes	N/A	N/A	N/A	156	Taxa226	128	0	0	28	0	0	0	0	0	0	0	0	0	0	0	0	0	0	0	0	0	0	0	0	0	0	0	0	0	0	0	0	0	0	0	0	0	0	0
OTU795	Taxa227	Animalia	Nematoda	Secernentea	N/A	N/A	N/A	N/A	155	Taxa227	0	0	0	0	0	0	0	0	0	0	155	0	0	0	0	0	0	0	0	0	0	0	0	0	0	0	0	0	0	0	0	0	0	0	0	0	0	0	0
OTU850	Taxa228	Animalia	Arthropoda	N/A	N/A	N/A	N/A	N/A	152	Taxa228	0	0	0	0	0	0	0	0	0	0	0	0	0	0	93	0	59	0	0	0	0	0	0	0	0	0	0	0	0	0	0	0	0	0	0	0	0	0	0
OTU870	Taxa229	Animalia	Tardigrada	Eutardigrada	Parachela	Hypsibiidae	N/A	N/A	149	Taxa229	0	0	0	0	0	0	0	0	0	0	0	0	0	0	0	0	0	0	0	0	0	0	0	0	0	0	0	0	0	0	0	0	0	0	0	0	0	0	0
OTU843	Taxa230	Animalia	Arthropoda	Arachnida	N/A	N/A	N/A	N/A	148	Taxa230	0	0	0	0	0	0	0	0	0	0	0	0	0	0	0	0	0	0	0	0	0	0	0	0	0	0	0	0	0	0	0	0	0	0	0	0	0	0	0
OTU1214	Taxa231	Animalia	Arthropoda	N/A	N/A	N/A	N/A	N/A	148	Taxa231	0	0	0	0	0	0	0	0	0	0	0	0	0	0	0	0	0	0	0	0	0	0	0	0	0	0	0	0	0	0	0	0	0	0	0	0	0	0	0
OTU764	Taxa232	Animalia	Arthropoda	Arachnida	Mesostigmata	N/A	N/A	N/A	141	Taxa232	0	0	0	0	0	0	0	0	0	0	0	0	0	0	0	0	0	0	0	0	0	71	0	0	0	0	0	0	25	0	0	0	0	0	0	0	0	0	0
OTU924	Taxa233	Animalia	Arthropoda	Insecta	N/A	N/A	N/A	N/A	139	Taxa233	0	0	0	0	0	0	0	0	0	0	0	0	0	0	0	0	0	0	0	0	0	0	0	0	0	0	0	0	0	0	0	0	0	0	0	0	0	0	0
OTU855	Taxa234	Animalia	Arthropoda	Malacostraca	Amphipodae	N/A	N/A	N/A	136	Taxa234	0	0	0	0	0	0	0	0	0	0	0	0	0	0	0	0	0	0	0	0	0	0	0	0	0	0	0	0	0	0	0	0	0	0	0	0	0	0	0
OTU877	Taxa235	Animalia	Arthropoda	Insecta	Diptera	Cecidomyiidae	N/A	N/A	130	Taxa235	0	0	0	0	0	0	0	0	0	0	0	0	0	0	0	0	0	0	0	0	0	0	0	0	0	0	0	0	0	0	0	0	0	0	0	0	0	0	0
OTU913	Taxa236	Animalia	Arthropoda	N/A	N/A	N/A	N/A	N/A	128	Taxa236	0	0	0	0	0	0	0	0	0	0	0	0	0	0	0	0	0	0	0	0	0	0	0	0	0	0	0	0	0	0	0	0	0	0	0	0	0	0	0
OTU926	Taxa237	Animalia	Arthropoda	Arachnida	Trombidiformes	N/A	N/A	N/A	125	Taxa237	0	0	0	0	0	0	0	0	0	0	0	0	0	0	0	0	0	0	125	0	0	0	0	0	0	0	0	0	0	0	0	0	0	0	0	0	0	0	0
OTU856	Taxa238	Animalia	Arthropoda	Arachnida	N/A	N/A	N/A	N/A	123	Taxa238	0	0	0	0	0	0	0	0	0	0	0	0	0	0	0	0	0	0	0	0	0	0	0	0	0	0	0	0	0	0	0	0	0	0	0	0	0	0	0
OTU766	Taxa239	Animalia	Arthropoda	Insecta	Hymenoptera	Braconidae	N/A	N/A	117	Taxa239	0	0	0	0	0	0	0	0	0	0	0	0	0	0	0	0	0	0	0	0	0	0	0	0	0	0	0	0	0	0	0	0	0	0	0	0	0	0	0
OTU1172	Taxa240	Animalia	Arthropoda	N/A	N/A	N/A	N/A	N/A	116	Taxa240	0	0	0	0	0	0	0	0	0	0	0	0	0	0	0	0	0	0	0	0	0	0	0	0	0	0	0	0	0	0	0	0	0	0	0	0	0	0	0
OTU771	Taxa241	Animalia	Arthropoda	Arachnida	N/A	N/A	N/A	N/A	115	Taxa241	0	0	0	0	0	0	0	0	32	0	0	0	0	0	0	0	0	0	0	0	0	0	0	0	31	0	0	0	52	0	0	0	0	0	0	0	0	0	0
OTU961	Taxa242	Animalia	Arthropoda	N/A	N/A	N/A	N/A	N/A	112	Taxa242	0	0	0	0	0	0	0	0	0	0	0	0	0	0	0	0	0	0	0	0	0	0	0	0	0	0	0	0	0	0	0	0	0	0	0	0	0	0	0
OTU875	Taxa243	Animalia	Arthropoda	Insecta	N/A	N/A	N/A	N/A	110	Taxa243	0	0	0	0	0	0	0	0	0	0	110	0	0	0	0	0	0	0	0	0	0	0	0	0	0	0	0	0	0	0	0	0	0	0	0	0	0	0	0
OTU854	Taxa244	Animalia	Arthropoda	N/A	N/A	N/A	N/A	N/A	110	Taxa244	0	42	0	0	0	0	0	0	0	0	0	0	0	0	0	0	0	0	0	0	0	0	0	0	0	0	0	0	0	0	0	0	0	0	0	0	0	0	68
OTU967	Taxa245	Animalia	Arthropoda	Insecta	N/A	N/A	N/A	N/A	109	Taxa245	0	0	0	0	0	0	0	0	0	0	0	0	0	0	0	0	0	0	0	0	0	0	0	0	0	0	0	0	0	0	0	0	0	0	0	0	0	0	0
OTU794	Taxa246	Animalia	Arthropoda	N/A	N/A	N/A	N/A	N/A	107	Taxa246	0	0	0	0	0	0	0	0	0	0	0	0	0	0	0	0	0	0	0	0	0	0	0	0	0	0	0	0	0	0	0	0	0	0	0	0	0	0	0
OTU987	Taxa247	Animalia	Arthropoda	Arachnida	N/A	N/A	N/A	N/A	104	Taxa247	0	0	0	0	0	0	0	0	0	0	0	0	0	0	0	0	0	0	0	0	0	0	0	0	0	0	0	0	0	0	0	0	104	0	0	0	0	0	0
OTU885	Taxa248	Animalia	Tardigrada	Eutardigrada	Parachela	Macrobiotidae	Minibiotus	Minibiotus_spp.	99	Taxa248	0	0	0	0	0	0	0	0	0	0	0	0	0	0	0	0	0	0	0	0	0	0	0	0	0	0	0	0	0	0	0	0	0	0	0	0	0	0	0
OTU907	Taxa249	Animalia	Arthropoda	Insecta	N/A	N/A	N/A	N/A	99	Taxa249	0	0	0	0	0	0	0	0	0	0	99	0	0	0	0	0	0	0	0	0	0	0	0	0	0	0	0	0	0	0	0	0	0	0	0	0	0	0	0
OTU942	Taxa250	Animalia	Arthropoda	Arachnida	Oribatida	Brachychthoniidae	N/A	N/A	98	Taxa250	0	0	0	0	0	0	0	0	0	0	0	0	0	0	0	0	0	0	0	0	0	0	0	0	0	0	0	0	0	0	0	0	0	0	0	0	0	0	0
OTU829	Taxa251	Animalia	Arthropoda	Insecta	N/A	N/A	N/A	N/A	96	Taxa251	0	0	0	0	0	0	0	0	0	0	0	0	0	0	0	0	0	0	0	0	36	0	0	0	0	0	0	60	0	0	0	0	0	0	0	0	0	0	0
OTU984	Taxa252	Animalia	Arthropoda	Arachnida	Trombidiformes	N/A	N/A	N/A	95	Taxa252	0	0	0	0	0	0	0	0	0	0	0	0	0	0	0	0	0	0	0	0	0	0	0	0	0	0	0	0	0	0	0	0	0	0	0	0	0	0	0
OTU950	Taxa253	Animalia	Arthropoda	Arachnida	Trombidiformes	N/A	N/A	N/A	94	Taxa253	0	0	0	0	0	0	0	0	0	0	0	0	0	0	0	0	0	0	0	0	0	0	0	0	0	0	0	0	0	0	0	0	0	0	0	0	0	0	0
OTU992	Taxa254	Animalia	Arthropoda	N/A	N/A	N/A	N/A	N/A	93	Taxa254	0	0	0	0	0	0	0	0	0	0	0	0	0	0	0	0	0	0	0	0	0	0	0	0	0	0	0	0	0	0	0	0	0	0	0	0	0	0	0
OTU1112	Taxa255	Animalia	Arthropoda	Insecta	N/A	N/A	N/A	N/A	92	Taxa255	0	0	0	0	92	0	0	0	0	0	0	0	0	0	0	0	0	0	0	0	0	0	0	0	0	0	0	0	0	0	0	0	0	0	0	0	0	0	0
OTU944	Taxa256	Animalia	Arthropoda	Insecta	Coleoptera	N/A	N/A	N/A	91	Taxa256	0	49	19	0	0	0	0	0	0	0	0	0	0	0	0	0	0	0	0	0	0	0	0	0	0	0	0	0	0	23	0	0	0	0	0	0	0	0	0
OTU868	Taxa257	Animalia	Arthropoda	Collembola	Entomobryomorpha	Entomobryidae	Entomobrya	Entomobrya_spp.	85	Taxa257	0	0	0	0	0	0	0	0	0	0	0	0	0	0	0	0	0	0	0	0	0	0	0	0	0	0	0	0	0	0	0	0	0	0	0	0	0	0	0
OTU1183	Taxa258	Animalia	Arthropoda	N/A	N/A	N/A	N/A	N/A	78	Taxa258	0	0	0	0	0	0	0	0	0	0	0	0	0	0	0	0	0	0	0	0	0	0	0	0	0	0	0	0	0	0	0	0	0	0	0	0	0	0	0
OTU1077	Taxa259	Animalia	Arthropoda	Arachnida	Trombidiformes	Bdellidae	N/A	N/A	78	Taxa259	0	0	0	0	0	0	0	0	0	0	0	0	0	0	0	0	0	0	0	0	0	0	0	0	0	0	0	0	0	0	0	0	0	0	0	0	0	0	0
OTU1040	Taxa260	Animalia	Arthropoda	Insecta	Coleoptera	N/A	N/A	N/A	74	Taxa260	0	0	0	0	0	0	0	0	0	0	0	0	0	0	0	0	0	0	0	0	0	0	0	0	0	0	0	0	0	0	0	0	0	0	0	0	0	0	0
OTU1147	Taxa261	Animalia	Arthropoda	Arachnida	Trombidiformes	N/A	N/A	N/A	70	Taxa261	0	0	0	0	0	0	0	0	0	0	0	0	0	0	0	0	0	0	0	0	0	0	0	0	0	0	0	70	0	0	0	0	0	0	0	0	0	0	0
OTU938	Taxa262	Animalia	Arthropoda	Insecta	Coleoptera	N/A	N/A	N/A	69	Taxa262	0	0	0	0	0	0	0	0	0	0	0	0	0	0	0	0	0	0	0	0	0	0	0	0	0	0	0	0	0	0	0	0	0	0	0	0	0	0	0
OTU1050	Taxa263	Animalia	Arthropoda	Collembola	Entomobryomorpha	Entomobryidae	Entomobrya	Entomobrya_spp.	68	Taxa263	0	0	0	0	0	0	0	0	0	0	0	0	0	0	0	0	0	0	0	0	0	0	0	0	0	0	0	0	0	0	0	0	0	0	0	0	0	0	0
OTU948	Taxa264	Animalia	Arthropoda	Insecta	Coleoptera	N/A	N/A	N/A	68	Taxa264	0	0	0	0	0	0	0	0	0	0	0	0	0	0	0	0	0	0	0	0	0	0	0	0	0	0	0	0	0	0	0	0	0	0	0	0	0	0	0
OTU949	Taxa265	Animalia	Arthropoda	N/A	N/A	N/A	N/A	N/A	68	Taxa265	0	0	0	0	0	0	0	0	0	0	0	0	0	0	0	0	0	0	0	0	0	0	0	0	0	0	0	0	0	0	0	0	0	0	0	0	27	0	0
OTU964	Taxa266	Animalia	Arthropoda	Insecta	Coleoptera	N/A	N/A	N/A	64	Taxa266	0	0	0	0	0	0	0	0	0	0	0	0	0	0	0	0	0	0	0	0	0	0	0	0	0	0	0	0	0	0	0	0	0	0	0	0	0	0	0
OTU986	Taxa267	Animalia	Arthropoda	N/A	N/A	N/A	N/A	N/A	60	Taxa267	0	0	0	0	0	0	0	0	0	0	0	0	0	0	0	0	0	0	0	0	0	0	0	0	0	0	0	0	0	0	0	0	0	0	0	0	33	27	0
OTU1220	Taxa268	Animalia	Arthropoda	Arachnida	Mesostigmata	Zerconidae	N/A	N/A	59	Taxa268	0	0	0	0	0	0	0	0	0	0	0	0	0	0	0	0	0	0	0	0	0	0	0	0	0	0	0	0	0	0	0	0	0	0	0	0	0	0	0
OTU1170	Taxa269	Animalia	Arthropoda	N/A	N/A	N/A	N/A	N/A	59	Taxa269	0	0	0	0	0	0	0	0	0	0	0	0	0	0	0	0	0	0	0	0	0	0	0	0	0	0	0	0	0	0	0	0	0	0	0	0	0	0	0
OTU993	Taxa270	Animalia	Arthropoda	Insecta	Coleoptera	N/A	N/A	N/A	58	Taxa270	0	0	0	0	0	0	0	0	0	0	0	0	0	0	0	0	0	0	0	0	0	0	0	0	0	0	0	58	0	0	0	0	0	0	0	0	0	0	0
OTU1229	Taxa271	Animalia	Arthropoda	N/A	N/A	N/A	N/A	N/A	57	Taxa271	0	0	0	0	0	0	0	0	0	0	0	0	0	0	0	0	0	0	0	0	0	0	0	0	0	0	0	0	0	0	0	0	0	0	0	0	0	0	0
OTU998	Taxa272	Animalia	Arthropoda	N/A	N/A	N/A	N/A	N/A	56	Taxa272	0	0	0	0	0	0	0	0	0	0	0	0	0	0	0	0	0	0	0	0	0	0	0	0	0	0	0	0	0	0	0	0	0	0	0	0	0	0	0
OTU1003	Taxa273	Animalia	Arthropoda	Arachnida	Trombidiformes	Eupodidae	N/A	N/A	56	Taxa273	0	0	0	0	0	0	0	0	0	0	0	0	0	0	0	0	0	0	0	0	0	0	0	0	0	0	0	27	0	0	0	0	29	0	0	0	0	0	0
OTU1164	Taxa274	Animalia	Arthropoda	Arachnida	Trombidiformes	Eupodidae	N/A	N/A	56	Taxa274	0	0	0	0	0	0	0	0	0	0	0	0	0	0	0	0	0	0	56	0	0	0	0	0	0	0	0	0	0	0	0	0	0	0	0	0	0	0	0
OTU1030	Taxa275	Animalia	Arthropoda	Insecta	Coleoptera	N/A	N/A	N/A	52	Taxa275	0	0	0	0	0	0	0	0	0	0	0	0	0	0	0	0	0	0	0	0	52	0	0	0	0	0	0	0	0	0	0	0	0	0	0	0	0	0	0
OTU1034	Taxa276	Animalia	Tardigrada	Eutardigrada	Parachela	Hypsibiidae	Hypsibius	Hypsibius_dujardini	51	Taxa276	0	0	0	0	0	0	0	0	0	0	0	0	0	0	0	0	0	0	0	0	0	0	0	0	0	0	0	0	0	0	0	0	0	0	0	0	0	0	0
OTU1033	Taxa277	Animalia	Arthropoda	Insecta	N/A	N/A	N/A	N/A	51	Taxa277	0	0	0	0	0	0	0	0	0	0	0	0	0	0	0	0	0	0	0	0	0	0	0	0	0	0	0	0	0	0	0	0	0	0	0	0	0	0	0
OTU1035	Taxa278	Animalia	Arthropoda	N/A	N/A	N/A	N/A	N/A	51	Taxa278	0	0	0	0	0	0	0	0	0	0	0	0	0	0	0	0	0	0	0	0	0	0	0	0	0	0	0	0	0	0	0	0	0	0	0	0	0	0	0
OTU1036	Taxa279	Animalia	Arthropoda	Arachnida	Sarcoptiformes	Tectocepheidae	Tectocepheus	Tectocepheus_velatus	51	Taxa279	0	0	0	0	0	0	0	0	0	0	0	0	0	0	0	0	0	0	0	0	0	0	0	0	0	0	0	0	0	0	0	0	0	0	0	0	0	0	0
OTU1039	Taxa280	Animalia	Arthropoda	N/A	N/A	N/A	N/A	N/A	50	Taxa280	0	0	0	0	0	0	0	0	0	0	0	0	0	0	0	0	0	0	0	0	0	0	0	0	0	0	0	0	0	50	0	0	0	0	0	0	0	0	0
OTU1042	Taxa281	Animalia	Arthropoda	Insecta	Diptera	Sciaridae	Schwenckfeldina	Schwenckfeldina_carbonaria	50	Taxa281	0	0	0	0	0	0	0	0	0	0	0	0	0	0	0	0	0	0	0	0	0	0	0	0	0	0	0	33	0	17	0	0	0	0	0	0	0	0	0
OTU1046	Taxa282	Animalia	Arthropoda	Collembola	N/A	N/A	N/A	N/A	49	Taxa282	0	0	0	0	0	0	0	0	0	0	0	0	0	0	0	0	0	0	0	0	0	49	0	0	0	0	0	0	0	0	0	0	0	0	0	0	0	0	0
OTU1064	Taxa283	Animalia	Arthropoda	Insecta	N/A	N/A	N/A	N/A	46	Taxa283	0	0	0	0	0	0	0	46	0	0	0	0	0	0	0	0	0	0	0	0	0	0	0	0	0	0	0	0	0	0	0	0	0	0	0	0	0	0	0
OTU1068	Taxa284	Animalia	Arthropoda	Arachnida	Oribatida	Nothridae	N/A	N/A	46	Taxa284	0	0	0	0	0	0	46	0	0	0	0	0	0	0	0	0	0	0	0	0	0	0	0	0	0	0	0	0	0	0	0	0	0	0	0	0	0	0	0
OTU1076	Taxa285	Animalia	Arthropoda	Collembola	Entomobryomorpha	Entomobryidae	Lepidocyrtus	Lepidocyrtus_cyaneus	45	Taxa285	0	0	0	0	45	0	0	0	0	0	0	0	0	0	0	0	0	0	0	0	0	0	0	0	0	0	0	0	0	0	0	0	0	0	0	0	0	0	0
OTU1074	Taxa286	Animalia	Arthropoda	N/A	N/A	N/A	N/A	N/A	45	Taxa286	0	0	0	0	0	0	0	0	0	0	0	0	0	0	0	0	0	0	0	0	0	0	0	0	0	0	0	0	0	0	0	0	0	0	0	0	0	0	0
OTU1083	Taxa287	Animalia	Arthropoda	Arachnida	Oribatida	Crotoniidae	Platynothrus	Platynothrus_troendelagicus	44	Taxa287	0	0	0	0	0	0	0	44	0	0	0	0	0	0	0	0	0	0	0	0	0	0	0	0	0	0	0	0	0	0	0	0	0	0	0	0	0	0	0
OTU1088	Taxa288	Animalia	Arthropoda	Collembola	Entomobryomorpha	Isotomidae	N/A	N/A	43	Taxa288	0	0	0	0	0	0	0	0	0	0	0	43	0	0	0	0	0	0	0	0	0	0	0	0	0	0	0	0	0	0	0	0	0	0	0	0	0	0	0
OTU1094	Taxa289	Animalia	Arthropoda	Arachnida	Mesostigmata	N/A	N/A	N/A	43	Taxa289	0	0	0	0	0	0	0	0	0	0	0	0	0	0	0	0	0	0	0	0	0	0	0	0	0	0	0	0	0	0	0	0	0	0	0	0	0	0	0
OTU1091	Taxa290	Animalia	Arthropoda	Insect	N/A	N/A	N/A	N/A	43	Taxa290	0	0	0	0	0	43	0	0	0	0	0	0	0	0	0	0	0	0	0	0	0	0	0	0	0	0	0	0	0	0	0	0	0	0	0	0	0	0	0
OTU1085	Taxa291	Animalia	Arthropoda	N/A	N/A	N/A	N/A	N/A	43	Taxa291	0	0	0	0	0	0	0	0	0	0	0	0	0	0	0	0	0	0	0	0	0	0	0	0	0	0	0	0	0	0	0	0	0	0	0	0	0	0	0
OTU1096	Taxa292	Animalia	Arthropoda	Insecta	N/A	N/A	N/A	N/A	42	Taxa292	0	0	0	0	0	0	0	0	0	0	0	0	0	0	0	0	0	0	0	0	0	0	0	0	0	0	0	0	0	42	0	0	0	0	0	0	0	0	0
OTU1106	Taxa293	Animalia	Arthropoda	N/A	N/A	N/A	N/A	N/A	42	Taxa293	0	0	0	0	0	0	0	0	0	0	0	0	0	0	0	0	0	0	0	0	0	0	0	0	0	0	0	42	0	0	0	0	0	0	0	0	0	0	0
OTU1111	Taxa294	Animalia	Arthropoda	Insecta	Diptera	Cecidomyiidae	Anisostephus	Anisostephus_betulinus	41	Taxa294	0	0	0	0	0	0	0	0	0	0	0	41	0	0	0	0	0	0	0	0	0	0	0	0	0	0	0	0	0	0	0	0	0	0	0	0	0	0	0
OTU1116	Taxa295	Animalia	Arthropoda	Insecta	N/A	N/A	N/A	N/A	41	Taxa295	0	0	0	0	0	0	0	0	0	0	0	0	0	0	0	0	0	0	0	0	0	0	0	0	0	0	0	0	0	0	0	0	0	0	0	0	0	0	0
OTU1110	Taxa296	Animalia	Arthropoda	Arachnida	Sarcoptiformes	N/A	N/A	N/A	41	Taxa296	0	0	0	0	0	0	0	0	0	0	0	0	0	0	0	0	0	0	0	0	0	0	0	0	0	0	0	0	0	0	0	0	0	0	0	0	0	0	0
OTU1303	Taxa297	Animalia	Arthropoda	Collembola	Entomobryomorpha	Entomobryidae	N/A	N/A	40	Taxa297	0	0	0	0	0	0	0	0	0	0	0	0	0	0	0	0	0	0	0	0	0	0	0	0	0	0	0	0	0	0	0	0	0	0	0	0	0	0	0
OTU1117	Taxa298	Animalia	Arthropoda	N/A	N/A	N/A	N/A	N/A	40	Taxa298	0	0	0	0	0	0	0	0	0	0	0	0	0	0	0	0	0	0	0	0	0	0	0	0	0	0	0	0	0	0	0	0	0	0	0	0	0	0	0
OTU1130	Taxa299	Animalia	Arthropods	Arachnida	Sarcoptiformes	Chamobatidae	Chamobates	Chamobates_pusillus	38	Taxa299	0	0	0	0	0	0	0	0	0	0	0	0	0	0	0	0	38	0	0	0	0	0	0	0	0	0	0	0	0	0	0	0	0	0	0	0	0	0	0
OTU1138	Taxa300	Animalia	Arthropoda	Collembola	Entomobryomorpha	N/A	N/A	N/A	38	Taxa300	0	0	0	0	0	0	0	0	0	38	0	0	0	0	0	0	0	0	0	0	0	0	0	0	0	0	0	0	0	0	0	0	0	0	0	0	0	0	0
OTU1136	Taxa301	Animalia	Arthropods	N/A	N/A	N/A	N/A	N/A	38	Taxa301	0	0	0	0	0	0	0	0	0	0	0	0	0	0	0	0	0	0	0	0	0	0	0	0	0	0	0	0	0	0	0	0	0	0	0	0	0	0	0
OTU1139	Taxa302	Animalia	Arthropods	Insecta	Thysanoptera	Thripidae	N/A	N/A	38	Taxa302	0	0	0	0	0	0	0	0	0	0	0	0	0	0	0	0	0	0	0	0	0	0	0	0	0	0	0	0	0	0	0	0	38	0	0	0	0	0	0
OTU1149	Taxa303	Animalia	Arthropods	Insecta	N/A	N/A	N/A	N/A	37	Taxa303	0	0	0	0	0	0	0	0	0	0	0	0	0	0	0	0	0	0	0	0	0	0	0	0	0	0	0	0	0	0	0	0	0	0	0	0	0	0	0
OTU1166	Taxa304	Animalia	Arthropoda	Insecta	N/A	N/A	N/A	N/A	35	Taxa304	0	0	0	0	0	0	0	0	0	0	0	0	0	0	0	0	0	0	0	0	0	0	0	0	0	0	0	0	0	0	0	0	0	0	0	0	0	0	0
OTU1184	Taxa305	Animalia	Tardigrada	Eutardigrada	Parachela	Macrobiotidae	Minibiotus	Minibiotus_intermedius	33	Taxa305	0	0	0	0	0	0	0	0	0	0	0	0	0	0	0	0	0	0	0	0	0	0	0	0	0	0	0	0	0	0	0	0	0	0	0	0	0	0	0
OTU1186	Taxa306	Animalia	Arthropoda	Collembola	Entomobryomorpha	Isotomidae	N/A	N/A	33	Taxa306	0	0	0	0	0	0	0	0	33	0	0	0	0	0	0	0	0	0	0	0	0	0	0	0	0	0	0	0	0	0	0	0	0	0	0	0	0	0	0
OTU1188	Taxa307	Animalia	Arthropoda	Arachnida	Mesostigmata	Phytoseiidae	N/A	N/A	33	Taxa307	0	0	0	0	0	0	0	0	0	0	0	0	0	0	0	0	0	0	0	0	0	0	0	0	0	0	0	0	0	0	0	0	0	0	0	0	0	0	0
OTU1196	Taxa308	Animalia	Arthropoda	Collembola	Entomobryomorpha	Entomobryidae	Entomobrya	Entomobrya_spp.	32	Taxa308	0	0	0	0	0	0	0	0	0	0	0	0	0	0	0	0	0	0	0	0	0	0	0	0	0	0	0	0	0	0	0	0	0	0	0	0	0	0	0
OTU1191	Taxa309	Animalia	Arthropoda	Insecta	N/A	N/A	N/A	N/A	32	Taxa309	0	0	0	0	0	0	0	0	0	0	0	0	0	0	0	0	0	0	0	0	0	0	0	0	0	0	0	0	0	0	0	0	0	0	0	0	0	32	0
OTU1197	Taxa310	Animalia	Arthropoda	Arachnida	Trombidiformes	Eupodidae	N/A	N/A	32	Taxa310	0	0	0	0	0	0	0	0	0	0	0	0	0	0	0	0	0	0	32	0	0	0	0	0	0	0	0	0	0	0	0	0	0	0	0	0	0	0	0
OTU1200	Taxa311	Animalia	Arthropoda	Insecta	Diptera	N/A	N/A	N/A	31	Taxa311	0	0	0	0	0	0	0	0	0	0	0	0	0	0	0	0	0	0	0	0	0	0	0	0	0	0	0	0	0	0	0	0	0	0	0	0	0	0	0
OTU1215	Taxa312	Animalia	Arthropoda	N/A	N/A	N/A	N/A	N/A	30	Taxa312	0	0	0	0	0	0	0	0	0	0	0	0	0	0	0	0	0	0	0	0	0	0	0	0	0	0	0	0	0	0	0	0	0	0	0	0	0	0	0
OTU1232	Taxa313	Animalia	Arthropoda	N/A	N/A	N/A	N/A	N/A	29	Taxa313	0	0	0	0	0	0	0	0	0	0	0	0	0	0	0	0	0	0	0	0	0	0	0	0	0	0	0	0	0	0	0	0	0	0	0	0	0	0	0
OTU1243	Taxa314	Animalia	Arthropoda	Insecta	Diptera	Chloropidae	N/A	N/A	28	Taxa314	0	0	0	0	0	0	0	0	0	0	0	0	0	0	0	0	0	0	0	0	0	0	0	0	0	0	0	0	0	0	0	0	0	0	0	0	0	0	0
OTU1235	Taxa315	Animalia	Tardigrada	Eutardigrada	Parachela	Hypsibiidae	N/A	N/A	28	Taxa315	0	0	0	0	0	0	0	0	0	0	0	0	0	0	0	0	0	0	0	0	0	0	0	0	0	0	0	0	0	0	0	0	28	0	0	0	0	0	0
OTU1263	Taxa316	Animalia	Arthropoda	Arachnida	Arachnida	N/A	N/A	N/A	27	Taxa316	0	0	0	0	0	0	0	0	0	0	0	0	0	0	0	0	0	0	0	0	0	0	0	0	0	0	0	0	27	0	0	0	0	0	0	0	0	0	0
OTU1266	Taxa317	Animalia	Arthropoda	Collembola	Entomobryomorpha	Entomobryidae	Orchesella	N/A	27	Taxa317	0	0	0	0	0	0	0	0	0	0	0	0	0	0	0	0	0	0	0	0	0	0	0	0	0	0	0	0	0	0	0	0	0	0	0	0	0	0	0
OTU1259	Taxa318	Animalia	Arthropoda	N/A	N/A	N/A	N/A	N/A	27	Taxa318	0	0	0	0	0	0	0	0	0	0	0	0	0	0	0	0	0	0	0	0	0	0	0	0	0	0	0	0	0	0	0	0	0	0	0	0	0	0	0
OTU1279	Taxa319	Animalia	Arthropoda	Collembola	Entomobryomorpha	Isotomidae	N/A	N/A	26	Taxa319	0	0	0	0	0	0	0	0	0	26	0	0	0	0	0	0	0	0	0	0	0	0	0	0	0	0	0	0	0	0	0	0	0	0	0	0	0	0	0
OTU1277	Taxa320	Animalia	Arthropoda	Arachnida	Mesostigmata	N/A	N/A	N/A	26	Taxa320	0	26	0	0	0	0	0	0	0	0	0	0	0	0	0	0	0	0	0	0	0	0	0	0	0	0	0	0	0	0	0	0	0	0	0	0	0	0	0
OTU1280	Taxa321	Animalia	Arthropoda	Insecta	N/A	N/A	N/A	N/A	25	Taxa321	0	0	0	0	0	0	0	0	0	0	0	0	0	0	0	0	0	0	0	0	0	0	0	0	0	0	0	0	0	0	0	0	0	0	0	0	0	0	0
OTU1305	Taxa322	Animalia	Arthropoda	Arachnida	N/A	N/A	N/A	N/A	23	Taxa322	0	0	0	0	0	0	0	23	0	0	0	0	0	0	0	0	0	0	0	0	0	0	0	0	0	0	0	0	0	0	0	0	0	0	0	0	0	0	0
OTU1306	Taxa323	Animalia	Arthropoda	Insecta	Coleoptera	Cerambycidae	Phymatodes	Phymatodes_testaceus	23	Taxa323	0	0	0	0	0	0	0	0	0	0	0	0	0	0	0	0	0	0	0	0	0	0	0	0	0	0	0	0	0	0	0	0	0	0	0	0	0	0	0
OTU1333	Taxa324	Animalia	Arthropoda	Insecta	N/A	N/A	N/A	N/A	21	Taxa324	0	21	0	0	0	0	0	0	0	0	0	0	0	0	0	0	0	0	0	0	0	0	0	0	0	0	0	0	0	0	0	0	0	0	0	0	0	0	0
OTU1331	Taxa325	Animalia	Arthropoda	Arachnida	Oribatida	Nothridae	Nothrus	Nothrus_silvestris	21	Taxa325	0	0	0	0	0	0	0	0	0	0	0	0	0	0	0	0	0	0	0	0	0	0	0	0	0	0	0	0	0	0	0	0	0	0	0	0	0	0	0
OTU1340	Taxa326	Animalia	Arthropoda	Insecta	Coleoptera	N/A	N/A	N/A	20	Taxa326	0	0	0	0	0	0	0	0	0	0	0	0	0	0	0	0	0	0	0	0	0	0	0	0	0	0	0	0	0	0	0	0	0	0	0	0	0	0	0
OTU1350	Taxa327	Animalia	Arthropoda	Arachnida	Sarcoptiformes	N/A	N/A	N/A	19	Taxa327	0	0	0	0	0	0	0	0	0	0	0	0	0	0	0	0	0	0	0	0	0	0	0	0	0	0	0	0	0	0	0	0	0	0	0	0	0	0	0
OTU1347	Taxa328	Animalia	Rotifera	N/A	N/A	N/A	N/A	N/A	19	Taxa328	0	0	0	0	0	0	0	0	0	0	0	0	0	0	0	0	0	0	0	0	0	0	0	0	0	0	0	0	0	0	0	0	0	0	0	0	0	0	0
OTU1356	Taxa329	Animalia	Arthropoda	Collembola	Entomobryomorpha	N/A	N/A	N/A	18	Taxa329	0	0	0	0	0	0	0	0	18	0	0	0	0	0	0	0	0	0	0	0	0	0	0	0	0	0	0	0	0	0	0	0	0	0	0	0	0	0	0
OTU1355	Taxa330	Animalia	Arthropoda	Arachnida	N/A	N/A	N/A	N/A	18	Taxa330	0	0	0	0	0	0	0	0	0	0	0	0	0	0	0	0	0	0	0	0	0	0	0	0	0	0	0	0	0	0	0	0	0	0	0	0	0	0	0
OTU1372	Taxa331	Animalia	Arthropoda	Collembola	Entomobryomorpha	Entomobryidae	Entomobrya	Entomobrya_spp.	16	Taxa331	0	0	0	0	0	0	0	0	0	0	0	0	0	0	0	0	0	0	0	0	0	0	0	0	0	0	0	0	0	0	0	0	0	0	0	0	0	0	0
[truncated: 36 more columns]

## Sheet: Taxon table_Genus level
OTU	Taxa	Kingdom	Phylum	Class	Order	Family	Genus	Species	Sum	RB5_MW	RB2_MW	M8	M12	L7_MW	M19	S10	S8	RB1_MW	S7	S22	S4	M21	S15	RB4_MW	S1	L9_MW	L10_MW	S23	M1	M25	S11	L5_MW	M16	M13	M18	L8_MW	RB3_MW	L3_MW	M17	M6	S19	S3	L4_MW	S18	M11	M10	L2_MW	S24	I1_MW
OTU639	Taxa185	Animalia	Annelida	Clitellata	Tubificida	Enchytraeidae	Cognettia	Cognettia_chlorophila	289	0	0	0	0	0	0	0	0	0	0	0	0	0	0	0	0	289	0	0	0	0	0	0	0	0	0	0	0	0	0	0	0	0	0	0	0	0	0	0	0
OTU1_649	Taxa1	Animalia	Annelida	Clitellata	Tubificida	Enchytraeidae	Cognettia	Cognettia_pseudosphagnetorum	177509	46049	37933	35784	21734	21225	14601	152	31	0	0	0	0	0	0	0	0	0	0	0	0	0	0	0	0	0	0	0	0	0	0	0	0	0	0	0	0	0	0	0	0
OTU35_1294	Taxa14	Animalia	Arthropoda	Arachnida	Mesostigmata	Parasitidae	Pergamasus	Pergamasus_vagabundus	18307	0	0	0	0	0	0	0	0	0	0	0	0	0	0	0	0	0	0	18054	0	0	0	0	0	0	0	106	0	0	0	0	0	0	0	0	0	0	0	0	0
OTU1083	Taxa287	Animalia	Arthropoda	Arachnida	Oribatida	Crotoniidae	Platynothrus	Platynothrus_troendelagicus	44	0	0	0	0	0	0	0	44	0	0	0	0	0	0	0	0	0	0	0	0	0	0	0	0	0	0	0	0	0	0	0	0	0	0	0	0	0	0	0	0
OTU1331	Taxa325	Animalia	Arthropoda	Arachnida	Oribatida	Nothridae	Nothrus	Nothrus_silvestris	21	0	0	0	0	0	0	0	0	0	0	0	0	0	0	0	0	0	0	0	0	0	0	0	0	0	0	0	0	0	0	0	0	0	0	0	0	0	0	0	0
OTU19_1109	Taxa9	Animalia	Arthropoda	Arachnida	Oribatida	Nothridae	Nothrus	Nothrus_spp.	29675	0	0	0	0	0	0	29675	0	0	0	0	0	0	0	0	0	0	0	0	0	0	0	0	0	0	0	0	0	0	0	0	0	0	0	0	0	0	0	0	0
OTU398	Taxa116	Animalia	Arthropoda	Arachnida	Oribatida	Phthiracaridae	Phthiracarus	Phthiracarus_bryobius	1100	0	0	0	0	0	0	0	0	0	0	0	0	0	0	0	0	0	0	0	0	0	0	0	0	0	0	0	0	0	0	0	0	0	0	0	0	0	0	0	0
OTU282_818	Taxa102	Animalia	Arthropoda	Arachnida	Sarcoptiformes	Chamobatidae	Chamobates_	Chamobates_cuspidatus	1401	0	0	0	0	0	0	0	0	0	0	0	0	0	0	0	0	0	0	0	0	0	0	0	0	0	0	0	0	0	0	0	0	0	0	0	0	0	0	0	0
OTU447	Taxa130	Animalia	Arthropoda	Arachnida	Sarcoptiformes	Malaconothridae	Malaconothrus	Malaconothrus gracilis	825	0	0	0	0	0	0	307	0	0	0	518	0	0	0	0	0	0	0	0	0	0	0	0	0	0	0	0	0	0	0	0	0	0	0	0	0	0	0	0	0
OTU373	Taxa143	Animalia	Arthropoda	Arachnida	Sarcoptiformes	Nanhermanniidae	Nanhermannia	Nanhermannia_coronata	631	0	211	130	0	0	0	0	204	0	0	0	0	0	0	0	0	0	0	0	0	0	0	0	0	0	0	0	0	0	0	0	0	0	0	86	0	0	0	0	0
OTU255	Taxa97	Animalia	Arthropoda	Arachnida	Sarcoptiformes	Oppiidae	Oppiella	Oppiella_nova	1501	0	0	0	0	0	0	0	0	0	0	0	0	0	0	0	0	0	0	0	0	0	0	0	0	0	0	0	0	0	0	0	0	0	0	0	0	0	0	0	0
OTU677	Taxa186	Animalia	Arthropoda	Arachnida	Sarcoptiformes	Ceratozetidae	Trichoribates	Trichoribates_spp.	289	0	0	0	0	0	0	0	272	0	0	0	0	0	0	0	0	0	0	0	0	0	0	0	0	0	0	0	0	0	0	0	0	0	0	0	17	0	0	0	0
OTU1036	Taxa279	Animalia	Arthropoda	Arachnida	Sarcoptiformes	Tectocepheidae	Tectocepheus	Tectocepheus_velatus	51	0	0	0	0	0	0	0	0	0	0	0	0	0	0	0	0	0	0	0	0	0	0	0	0	0	0	0	0	0	0	0	0	0	0	0	0	0	0	0	0
OTU239	Taxa94	Animalia	Arthropoda	Arachnida	Trombidiformes	Cocceupodidae	Linopodes	Linopodes_spp.	1636	0	0	0	0	0	0	0	0	0	0	0	0	0	0	0	0	0	0	0	0	0	0	0	0	0	0	0	0	0	0	0	0	0	0	0	0	0	0	0	559
OTU482	Taxa150	Animalia	Arthropoda	Arachnida	Trombidiformes	Eupodidae	Eupodes	Eupodes_voxencollinus	529	0	0	0	0	0	0	0	0	0	0	0	0	0	0	0	0	0	0	0	0	0	0	0	0	0	0	0	0	0	0	0	0	0	0	0	0	0	0	0	31
OTU85_898_971	Taxa36	Animalia	Arthropoda	Collembola	Entomobryomorpha	Entomobryidae	Entomobrya	Entomobrya_albocincta	9958	0	0	0	0	0	0	0	0	0	0	0	0	0	0	0	0	0	0	0	0	0	0	0	0	0	0	0	0	0	0	0	0	0	0	0	0	0	0	0	0
OTU27_79_244_1066	Taxa8	Animalia	Arthropoda	Collembola	Entomobryomorpha	Entomobryidae	Entomobrya	Entomobrya_nivalis	31514	0	0	0	0	0	0	0	0	0	0	0	0	0	0	0	0	0	0	0	0	0	0	0	0	0	0	0	0	0	0	0	0	0	0	0	0	0	0	0	0
OTU100	Taxa54	Animalia	Arthropoda	Collembola	Entomobryomorpha	Entomobryidae	Entomobrya	Entomobrya_spp.	6605	0	0	0	0	0	0	0	0	0	0	0	0	0	0	0	0	0	0	0	0	0	0	0	0	0	0	0	0	0	0	0	0	0	0	0	0	0	0	0	139
OTU367	Taxa132	Animalia	Arthropoda	Collembola	Entomobryomorpha	Entomobryidae	Entomobrya	Entomobrya_spp.	811	0	0	0	0	0	0	0	0	0	0	0	0	0	0	0	0	0	0	0	0	0	0	0	0	0	0	0	0	0	0	0	0	0	0	0	0	0	0	0	0
OTU404	Taxa137	Animalia	Arthropoda	Collembola	Entomobryomorpha	Entomobryidae	Entomobrya	Entomobrya_spp.	727	0	0	0	0	0	0	0	0	0	0	0	0	0	0	0	0	0	0	0	0	0	0	0	0	0	0	0	0	0	0	0	0	0	0	0	0	0	0	0	0
OTU868	Taxa257	Animalia	Arthropoda	Collembola	Entomobryomorpha	Entomobryidae	Entomobrya	Entomobrya_spp.	85	0	0	0	0	0	0	0	0	0	0	0	0	0	0	0	0	0	0	0	0	0	0	0	0	0	0	0	0	0	0	0	0	0	0	0	0	0	0	0	0
OTU1050	Taxa263	Animalia	Arthropoda	Collembola	Entomobryomorpha	Entomobryidae	Entomobrya	Entomobrya_spp.	68	0	0	0	0	0	0	0	0	0	0	0	0	0	0	0	0	0	0	0	0	0	0	0	0	0	0	0	0	0	0	0	0	0	0	0	0	0	0	0	0
OTU1196	Taxa308	Animalia	Arthropoda	Collembola	Entomobryomorpha	Entomobryidae	Entomobrya	Entomobrya_spp.	32	0	0	0	0	0	0	0	0	0	0	0	0	0	0	0	0	0	0	0	0	0	0	0	0	0	0	0	0	0	0	0	0	0	0	0	0	0	0	0	0
OTU1372	Taxa331	Animalia	Arthropoda	Collembola	Entomobryomorpha	Entomobryidae	Entomobrya	Entomobrya_spp.	16	0	0	0	0	0	0	0	0	0	0	0	0	0	0	0	0	0	0	0	0	0	0	0	0	0	0	0	0	0	0	0	0	0	0	0	0	0	0	0	0
OTU1076	Taxa285	Animalia	Arthropoda	Collembola	Entomobryomorpha	Entomobryidae	Lepidocyrtus	Lepidocyrtus_cyaneus	45	0	0	0	0	45	0	0	0	0	0	0	0	0	0	0	0	0	0	0	0	0	0	0	0	0	0	0	0	0	0	0	0	0	0	0	0	0	0	0	0
OTU604	Taxa180	Animalia	Arthropoda	Collembola	Entomobryomorpha	Isotomidae	Anurophorus	Anurophorus_laricis	310	0	0	0	0	0	0	0	0	0	0	0	0	0	0	0	0	0	0	0	0	0	0	0	0	0	0	0	0	0	0	0	0	0	0	0	0	0	0	0	0
OTU343	Taxa120	Animalia	Arthropoda	Collembola	Entomobryomorpha	Isotomidae	Desoria	Desoria_olivacea	989	0	0	0	0	0	0	0	0	0	0	0	0	0	989	0	0	0	0	0	0	0	0	0	0	0	0	0	0	0	0	0	0	0	0	0	0	0	0	0	0
OTU502	Taxa145	Animalia	Arthropoda	Collembola	Entomobryomorpha	Isotomidae	Folsomia	Folsomia_spp.	584	0	372	147	0	0	0	0	0	65	0	0	0	0	0	0	0	0	0	0	0	0	0	0	0	0	0	0	0	0	0	0	0	0	0	0	0	0	0	0	0
OTU567_937	Taxa141	Animalia	Arthropoda	Collembola	Entomobryomorpha	Isotomidae	Parisotoma	Parisotoma_notabilis	653	0	0	0	0	0	0	0	0	0	0	0	0	0	0	0	0	653	0	0	0	0	0	0	0	0	0	0	0	0	0	0	0	0	0	0	0	0	0	0	0
OTU58_645	Taxa33	Animalia	Arthropoda	Collembola	Poduromorpha	Hypogastruridae	Xenylla	Xenylla_szeptyckii	10480	0	0	0	0	0	0	0	0	0	0	0	0	0	0	0	0	0	0	0	0	0	0	0	0	0	0	0	0	0	0	0	0	0	0	0	0	0	0	0	0
OTU270	Taxa99	Animalia	Arthropoda	Collembola	Poduromorpha	Onychiuridae	Protaphorura	Protaphorura_pseudovanderdrifti	1431	0	0	0	0	0	0	0	0	0	0	0	0	0	0	0	0	0	0	0	0	0	0	0	0	0	0	0	0	0	0	0	0	0	0	0	0	0	0	0	0
OTU768	Taxa203	Animalia	Arthropoda	Diplopoda	Julida	Blaniulidae	Proteroiulus	Proteroiulus_fuscus	213	0	0	0	0	0	0	0	0	0	0	0	0	0	0	0	0	0	0	0	0	0	213	0	0	0	0	0	0	0	0	0	0	0	0	0	0	0	0	0	0
OTU1306	Taxa323	Animalia	Arthropoda	Insecta	Coleoptera	Cerambycidae	Phymatodes	Phymatodes_testaceus	23	0	0	0	0	0	0	0	0	0	0	0	0	0	0	0	0	0	0	0	0	0	0	0	0	0	0	0	0	0	0	0	0	0	0	0	0	0	0	0	0
OTU684	Taxa158	Animalia	Arthropoda	Insecta	Coleoptera	Curculionidae	Dryocoetes	Dryocoetes_villosus	471	0	0	0	0	0	0	0	0	0	0	0	0	0	0	0	0	0	0	0	0	0	0	0	0	0	0	0	0	0	0	0	0	0	0	0	0	0	0	0	0
OTU1111	Taxa294	Animalia	Arthropoda	Insecta	Diptera	Cecidomyiidae	Anisostephus	Anisostephus_betulinus	41	0	0	0	0	0	0	0	0	0	0	0	41	0	0	0	0	0	0	0	0	0	0	0	0	0	0	0	0	0	0	0	0	0	0	0	0	0	0	0	0
OTU47_1275	Taxa21	Animalia	Arthropoda	Insecta	Diptera	Ceratopogonidae	Culicoides	Culicoides_impunctatus	12702	0	0	0	0	0	0	0	0	0	0	0	0	0	0	0	12551	0	0	0	0	0	0	0	0	0	0	0	0	0	0	0	0	0	0	0	0	0	0	0	0
OTU22_1203	Taxa11	Animalia	Arthropoda	Insecta	Diptera	Chaoboridae	Mochlonyx	Mochlonyx_fuliginosus	26681	0	0	0	0	0	0	0	0	0	0	0	0	0	0	0	0	0	0	0	0	0	0	0	0	0	0	0	0	0	0	0	0	0	0	0	0	0	0	0	0
OTU197	Taxa84	Animalia	Arthropoda	Insecta	Diptera	Chironomidae	Limnophyes	Limnophyes_spp.	2194	0	0	0	0	0	0	0	0	0	0	0	0	0	2194	0	0	0	0	0	0	0	0	0	0	0	0	0	0	0	0	0	0	0	0	0	0	0	0	0	0
OTU202_321	Taxa67	Animalia	Arthropoda	Insecta	Diptera	Hybotidae	Stilpon	Stilpon_spp.	5411	0	0	0	0	508	4903	0	0	0	0	0	0	0	0	0	0	0	0	0	0	0	0	0	0	0	0	0	0	0	0	0	0	0	0	0	0	0	0	0	0
OTU1042	Taxa281	Animalia	Arthropoda	Insecta	Diptera	Sciaridae	Schwenckfeldina	Schwenckfeldina_carbonaria	50	0	0	0	0	0	0	0	0	0	0	0	0	0	0	0	0	0	0	0	0	0	0	0	0	0	0	0	33	0	17	0	0	0	0	0	0	0	0	0	0
OTU519	Taxa159	Animalia	Arthropoda	Insecta	Hemiptera	Aphididae	Lachnus	Lachnus_pallipes	458	0	0	0	0	0	0	0	0	0	0	0	0	0	0	0	0	0	0	0	0	0	0	0	0	0	0	0	0	0	0	0	0	0	0	0	0	0	0	0	0
OTU1130	Taxa299	Animalia	Arthropoda	Arachnida	Sarcoptiformes	Chamobatidae	Chamobates	Chamobates_pusillus	38	0	0	0	0	0	0	0	0	0	0	0	0	0	0	0	0	38	0	0	0	0	0	0	0	0	0	0	0	0	0	0	0	0	0	0	0	0	0	0	0
OTU76	Taxa37	Animalia	Cnidaria	Hydrozoa	Anthoathecata	Hydridae	Hydra	Hydra_oligactis	9944	0	55	32	0	0	0	117	0	0	0	0	0	0	26	16	328	0	0	342	0	289	126	0	0	323	140	591	5478	291	1048	0	0	485	257	0	0	0	0	0	0
OTU52	Taxa25	Animalia	Tardigrada	Eutardigrada	Parachela	Hypsibiidae	Diphascon	Diphascon_pingue	11377	0	0	0	0	0	0	0	0	0	0	0	0	0	0	0	0	0	0	0	0	0	0	0	0	0	0	0	0	0	0	0	0	0	0	0	0	0	0	0	0
OTU824	Taxa193	Animalia	Tardigrada	Eutardigrada	Parachela	Hypsibiidae	Guidettion	Guidettion_prorsirostre	250	0	0	0	0	0	0	0	0	0	0	0	250	0	0	0	0	0	0	0	0	0	0	0	0	0	0	0	0	0	0	0	0	0	0	0	0	0	0	0	0
OTU1034	Taxa276	Animalia	Tardigrada	Eutardigrada	Parachela	Hypsibiidae	Hypsibius	Hypsibius_dujardini	51	0	0	0	0	0	0	0	0	0	0	0	0	0	0	0	0	0	0	0	0	0	0	0	0	0	0	0	0	0	0	0	0	0	0	0	0	0	0	0	0
OTU1184	Taxa305	Animalia	Tardigrada	Eutardigrada	Parachela	Macrobiotidae	Minibiotus	Minibiotus_intermedius	33	0	0	0	0	0	0	0	0	0	0	0	0	0	0	0	0	0	0	0	0	0	0	0	0	0	0	0	0	0	0	0	0	0	0	0	0	0	0	0	0
OTU269_885	Taxa91	Animalia	Tardigrada	Eutardigrada	Parachela	Macrobiotidae	Minibiotus	Minibiotus_spp.	1843	0	0	0	0	0	0	0	0	0	0	0	0	0	0	0	0	0	0	0	0	0	0	0	0	0	0	0	0	0	0	0	0	0	0	0	0	0	0	0	0
[truncated: 35 more columns]
