# Supplementary material for: Moss‐Accumulated eDNA Is a Promising Source for Terrestrial Biodiversity Surveys Across the Tree of Life and Biomes
Source: Mol Ecol Resour. 2025 Dec 12;26(1):e70088. doi: 10.1111/1755-0998.70088 (PMC12701329; doi:10.1111/1755-0998.70088)
Supplement: Supplementary file 7 — Table S7: OTU table (Tab 1), full taxa table (Tab 2) and genus‐level taxa table (Tab 3) of Trac01 (vascular plant) primer set for Lille Vildmose, Denmark. Table is in a separate excel sheet. [file MEN-26-e70088-s004.xlsx]

## Sheet: OTU table
OTU	Clade/Class	Order	Family	Genus	Species	M11	M25	L4_MW	M1	M19	M21	RB1_MW	M10	S7	S15	M18	S8	S3	S11	L9_MW	S22	L7_MW	L8_MW	M6	L10_MW	S19	S24	RB5_MW	M8	RB4_MW	L2_MW	M12	RB2_MW	M7	L1_MW	M23	S1	S23	S4	S20	L6_MW	M17	S10	RB3_MW	S18	M16	S25	M15	M4
OTU1	Eudicots	Ericales	Ericaceae	Calluna	Calluna_vulgaris	38366	34088	30543	21718	35035	44023	46402	35394	31081	13270	21908	19949	19195	17199	20280	16498	22509	17981	13618	12923	8500	21157	10868	9764	9567	10390	6965	10601	5251	6876	3739	6701	3962	3310	4909	3919	2442	2739	3133	2982	1555	1847	978	452
OTU2	Eudicots	Ericales	Ericaceae	Vaccinium	Vaccinium_spp.	0	0	0	1835	258	90	152	0	456	5660	13134	0	25	0	0	98	193	3122	0	0	8440	0	7766	4664	2288	0	26161	6438	0	19	0	38	101	0	0	0	6929	14623	3025	4972	3213	0	0	0
OTU3	Eudicots	Ericales	Ericaceae	Vaccinium	Vaccinium_spp.	0	0	0	0	60	165	222	0	61	0	21	0	0	0	0	0	82	0	0	0	1225	0	298	11553	0	0	830	16661	0	0	0	0	0	0	31	0	0	75	0	10087	15808	0	0	0
OTU4	Eudicots	Ericales	Ericaceae	Erica	Erica_tetralix	23	0	0	100	0	0	11	98	0	106	0	190	0	1255	0	135	228	0	0	58	0	0	7393	35	0	284	6669	336	36	84	0	17743	0	0	1399	0	6624	1143	404	76	0	0	0	0
OTU5	Eudicots	Ericales	Ericaceae	Empetrum	Empetrum_nigrum	0	0	0	0	0	0	0	0	504	0	0	0	20108	0	0	0	0	0	0	0	4458	0	0	0	0	0	0	0	0	23	0	0	0	0	0	0	170	0	913	0	124	0	0	0
OTU6	Eudicots	Ericales	Ericaceae	Vaccinium	Vaccinium_spp.	0	0	0	0	56	0	0	0	0	0	9286	0	0	0	0	0	31	1489	0	0	248	0	0	84	0	0	0	76	0	0	0	0	0	0	0	0	1847	1776	990	35	5861	0	0	0
OTU7	Bryopsida	Hypnales	Hylocomiaceae	Pleurozium	Pleurozium_schreberi	2534	0	0	0	0	46	102	2399	0	0	0	0	0	0	1317	0	0	0	0	0	0	0	0	0	0	633	0	0	0	0	0	0	0	0	0	0	0	0	0	0	0	0	0	0
OTU8	Eudicots	Fagales	Fagaceae	Fagus	Fagus_spp	0	0	0	0	0	0	0	0	0	0	0	0	0	0	0	0	0	0	0	0	0	0	36	0	0	0	73	0	0	0	0	0	0	0	0	0	0	0	0	0	0	0	31	0
OTU9	Bryopsida	Hypnales	Hypnaceae	Hypnum	Hypnum_cupressiforme	0	0	0	0	0	0	0	0	0	0	0	0	0	0	0	0	0	0	0	0	0	0	0	0	0	0	0	0	0	0	0	0	0	0	0	0	0	0	0	0	0	0	207	53
OTU10	Eudicots	Sapindales	Sapindaceae	Acer	Acer_pseudoplatanus	0	0	0	0	0	0	0	0	0	157	0	0	0	0	0	0	0	0	0	0	0	0	0	0	0	13	0	0	0	208	0	0	21	0	0	0	0	0	0	0	0	4279	0	0
OTU11	Eudicots	Asterales	Asteraceae	Artemisia	Artemisia_vulgaris	18	0	0	0	0	0	0	212	0	0	0	0	0	0	0	0	0	0	0	0	0	0	0	0	0	0	0	0	0	0	390	0	0	0	0	0	0	0	0	0	0	0	213	0
OTU12	Eudicots	Ericales	Ericaceae	Calluna	Calluna_vulgaris	0	0	0	0	0	264	220	0	217	0	0	0	0	0	0	0	0	0	0	0	0	0	0	0	0	0	0	0	0	0	0	0	0	0	0	0	0	0	0	0	0	0	0	0
OTU15	Bryopsida	Hypnales	Hypnaceae	Hypnum	Hypnum_uncinulatum	71	0	0	0	0	0	0	47	0	0	0	0	0	0	337	0	0	0	0	0	0	0	0	0	0	37	0	0	0	0	0	0	0	0	0	0	0	0	0	0	0	0	0	0
OTU16	Eudicots	Ericales	Balsaminaceae	Impatiens	Impatiens_glandulifera	0	0	0	0	0	0	0	0	0	0	0	0	0	0	0	0	0	0	0	0	0	0	0	0	0	0	0	0	0	0	0	0	0	0	0	0	0	0	0	0	0	0	0	0
OTU17	Eudicots	Asterales	Asteraceae	Matricaria	Matricaria_aurea	0	0	0	0	0	0	0	0	0	0	0	0	0	0	0	0	0	0	0	0	0	0	0	0	0	0	0	0	0	0	267	0	0	0	0	369	0	0	0	0	0	0	0	0
OTU19	Eudicots	Caryophyllales	Polygonaceae	Persicaria	Persicaria_spp.	0	0	0	0	0	0	0	0	0	0	0	0	0	0	0	0	0	0	0	0	0	0	0	0	0	0	0	0	38	482	0	0	0	0	0	0	0	0	0	0	0	0	0	0
OTU20	Eudicots	Brassicales	Brassicaceae	Brassica	Brassica_spp.	0	0	0	0	0	0	0	0	0	0	0	0	0	0	0	0	0	0	0	0	0	0	0	0	0	0	0	0	0	0	0	0	0	0	0	0	0	0	0	0	0	0	0	0
OTU21	Monocots	Poales	Cyperaceae	Eriophorum	Eriophorum_callitrix	0	0	0	0	0	0	0	0	0	0	0	0	0	0	0	0	0	0	274	0	0	0	0	0	0	0	0	0	0	0	0	0	0	0	0	0	0	0	0	0	0	0	0	0
OTU22	Eudicots	Fabales	Fabaceae	Cicer	Cicer_arietinum	0	0	0	0	0	0	0	0	0	0	0	0	0	0	0	0	0	0	0	0	0	0	0	0	0	0	0	0	0	0	0	0	0	0	0	0	0	0	0	0	0	0	0	0
OTU23	Eudicots	Caryophyllales	Polygonaceae	Persicaria	Persicaria_lapathifolia	0	0	0	0	0	0	0	0	0	0	0	0	0	0	0	0	0	0	0	0	0	0	0	0	0	0	0	0	0	0	0	0	46	0	0	0	0	0	0	0	0	165	0	0
OTU24	Eudicots	Ericales	Ericaceae	Calluna	Calluna_spp.	107	0	0	0	69	0	0	24	0	0	0	0	0	0	0	0	0	0	0	0	0	0	0	0	0	0	0	0	0	0	0	0	0	0	0	0	0	0	0	0	0	0	0	0
OTU26	Eudicots	Aquifoliales	Aquifoliaceae	Ilex	Ilex_aquifolium	0	0	0	0	0	0	0	0	0	0	0	0	0	0	0	0	0	0	0	0	0	0	0	0	0	0	0	0	0	0	0	0	0	0	0	0	0	0	0	0	0	0	0	0
OTU27	Eudicots	Asterales	Asteraceae	Artemisia	Artemisia_lavandulifolia	0	0	0	0	0	0	0	22	0	0	0	0	0	0	0	0	0	0	0	0	0	0	0	0	0	0	0	0	0	0	0	0	0	0	0	0	0	0	0	0	0	0	54	0
OTU28	Eudicots	Ericales	Ericaceae	Erica	Erica_spp·	0	0	0	0	0	0	0	0	0	0	0	0	0	0	0	0	0	0	0	0	0	0	0	0	0	0	191	0	0	0	0	0	0	0	0	0	38	0	0	0	0	0	0	0
OTU29	Eudicots	Ericales	Ericaceae	Vaccinium	Vaccinium_spp.	0	0	0	0	0	0	0	0	0	0	0	0	0	0	0	0	0	0	0	0	0	0	0	0	0	0	0	0	0	0	0	0	0	0	0	0	0	35	0	0	0	0	0	0
OTU32	Eudicots	Ericales	Ericaceae	Vaccinium	Vaccinium_spp.	0	0	0	0	0	0	0	0	0	0	0	0	0	0	0	0	0	0	0	0	0	0	0	0	0	0	0	0	0	0	0	0	0	0	0	0	0	71	0	0	0	0	0	0
OTU33	Eudicots	Ericales	Ericaceae	Calluna	Calluna_spp.	0	0	0	0	0	17	65	0	0	0	0	0	0	0	0	0	0	0	0	0	0	0	0	0	0	0	0	0	0	0	0	0	0	0	0	0	0	0	0	0	0	0	0	0
OTU34	Eudicots	Ericales	Ericaceae	Calluna	Calluna_spp.	0	0	0	0	0	0	0	0	0	0	22	0	0	0	0	0	0	0	0	0	0	0	0	0	0	0	27	0	0	0	0	0	0	0	0	0	0	0	0	0	0	0	0	0
OTU35	Eudicots	Rosales	Rosaceae	Filipendula	Filipendula_ulmaria	0	0	0	0	0	0	0	0	0	0	0	0	0	0	0	0	0	0	0	0	0	0	0	0	0	0	0	0	0	0	0	0	0	0	0	0	0	0	0	0	0	0	0	0
OTU37	Eudicots	Asterales	Asteraceae	Artemisia	Artemisia_spp.	0	0	0	0	0	0	0	0	0	0	0	0	0	0	0	0	0	0	0	0	0	0	0	0	0	0	0	0	0	0	0	0	0	0	0	0	0	0	0	0	0	0	0	0
OTU39	Eudicots	Fabales	Fabaceae	Pisum	Pisum_sativum	0	0	0	0	0	0	0	0	0	0	0	0	0	0	0	0	0	0	0	0	0	0	0	0	0	0	0	0	0	0	0	0	0	0	0	0	0	0	0	0	0	164	0	0
OTU40	Eudicots	Ericales	Ericaceae	Vaccinium	Vaccinium_spp.	0	0	0	0	0	0	0	0	0	0	0	0	0	0	0	0	0	0	0	0	0	0	0	0	0	0	0	0	0	0	0	0	0	0	0	0	0	15	0	0	0	0	0	0
OTU41	Eudicots	Fabales	Fabaceae	Trifolium	Trifolium_spp.	0	0	0	0	0	0	0	0	0	0	0	0	0	0	0	0	0	0	0	0	0	0	0	0	0	0	0	0	0	0	0	0	0	0	0	0	0	0	0	0	0	0	0	0
OTU42	Eudicots	Ericales	Ericaceae	Vaccinium	Vaccinium_spp.	0	0	0	0	0	0	0	0	0	0	0	0	0	0	0	0	0	0	0	0	0	0	0	0	0	0	0	0	0	0	0	0	0	0	0	0	0	19	0	0	0	0	0	0
OTU46	Eudicots	Fabales	Fabaceae	Vicia	Vicia_faba	0	0	0	0	0	0	0	0	0	0	0	73	0	0	0	0	0	0	0	0	0	0	0	0	0	0	0	0	0	0	0	0	0	0	0	0	0	0	0	0	0	0	0	0
OTU48	Eudicots	Ericales	Ericaceae	Vaccinium	Vaccinium_spp.	0	0	0	0	0	0	0	0	0	0	0	0	0	0	0	0	0	0	0	0	0	0	0	0	0	0	0	0	0	0	0	0	0	0	0	0	0	53	0	0	0	0	0	0
OTU49	Eudicots	Ericales	Ericaceae	Vaccinium	Vaccinium_spp.	0	0	0	0	0	0	0	0	0	0	0	0	0	0	0	0	0	0	0	0	0	0	10	0	0	0	0	0	0	0	0	0	0	0	0	0	0	56	0	11	0	0	0	0
OTU58	Eudicots	Asterales	Asteraceae	Gnaphalium	Gnaphalium_spp.	0	0	0	0	0	0	0	0	0	0	0	0	0	0	0	0	0	0	0	0	0	0	0	0	0	0	0	0	0	0	0	0	0	0	0	0	0	0	0	0	0	54	0	0
OTU60	Eudicots	Rosales	Rosaceae	Prunus	Prunus_spp.	0	0	0	0	0	0	0	0	0	0	0	0	0	0	0	0	0	0	0	0	0	0	0	0	0	0	0	0	0	0	0	59	0	0	0	0	0	0	0	0	0	0	0	0
OTU67	Eudicots	Ericales	Ericaceae	N/A	N/A	0	0	0	0	0	0	0	0	0	0	0	0	0	0	0	0	0	0	0	0	0	0	0	0	0	0	28	0	0	0	0	0	0	0	0	0	0	0	0	0	0	0	0	0
OTU68	Eudicots	Ericales	Ericaceae	Calluna	Calluna_spp.	0	0	0	0	0	0	0	0	0	0	0	0	0	0	0	0	0	0	0	0	0	0	53	0	0	0	0	0	0	0	0	0	0	0	0	0	0	0	0	0	0	0	0	0
OTU73	Eudicots	Ericales	Ericaceae	Calluna	Calluna_spp.	0	0	0	0	0	0	0	0	0	0	0	0	26	0	0	0	0	0	0	0	0	0	0	0	0	0	0	0	0	0	0	0	0	0	0	0	0	0	0	0	0	0	0	0
OTU76	Eudicots	Fabales	Fabaceae	Lupinus	Lupinus_spp.	0	0	0	0	0	0	0	0	0	0	0	0	0	0	37	0	0	0	0	0	0	0	0	0	0	0	0	0	0	0	0	0	0	0	0	0	0	0	0	0	0	0	0	0
OTU86	Eudicots	Ericales	Ericaceae	Calluna	Calluna_spp.	0	0	0	0	0	0	0	0	0	0	0	0	41	0	0	0	0	0	0	0	0	0	0	0	0	0	0	0	0	0	0	0	0	0	0	0	0	0	0	0	0	0	0	0
OTU92	Eudicots	Ericales	Ericaceae	N/A	N/A	0	0	0	0	0	0	0	0	0	0	0	0	48	0	0	0	0	0	0	0	0	0	0	0	0	0	0	0	0	0	0	0	0	0	0	0	0	0	0	0	0	0	0	0
OTU96	Eudicots	Ericales	Ericaceae	N/A	N/A	0	0	0	15	0	0	0	0	0	0	29	0	0	0	0	0	0	0	0	0	0	0	0	0	0	0	0	0	0	0	0	0	0	0	0	0	0	0	0	0	0	0	0	0
OTU97	Eudicots	Caryophyllales	Amaranthaceae	Beta	Beta_vulgaris	0	0	0	0	0	0	0	0	0	0	0	0	0	0	0	0	0	0	0	0	0	0	0	0	0	0	0	0	0	0	0	0	0	0	0	0	0	0	0	0	0	0	0	0
OTU110	Eudicots	Ericales	Ericaceae	Erica	Erica_spp·	0	0	0	0	0	0	0	0	0	0	0	0	0	0	0	0	0	0	0	0	0	0	0	0	0	0	0	0	0	0	0	17	0	0	0	0	0	0	0	0	0	0	0	0
OTU114	Eudicots	Ericales	Ericaceae	Vaccinium	Vaccinium_spp.	0	0	0	0	0	0	0	0	0	0	0	0	0	0	0	0	0	0	0	0	0	0	0	0	0	0	0	0	0	0	0	0	0	0	0	0	0	16	0	0	0	0	0	0
OTU121	Eudicots	Ericales	Ericaceae	N/A	N/A	0	0	0	0	0	0	0	0	0	0	0	0	14	0	0	0	0	0	0	0	0	0	0	0	0	0	0	0	0	0	0	0	0	0	0	0	0	0	0	0	0	0	0	0
OTU122	Eudicots	Rosales	Rosaceae	Rosa	Rosa_rugosa	0	0	0	0	0	0	0	0	0	0	0	0	0	0	0	0	0	0	0	0	0	0	0	0	0	0	0	0	0	0	0	0	0	0	0	0	0	0	0	0	0	0	0	0
OTU124	Eudicots	Ericales	Ericaceae	Calluna	Calluna_spp.	0	0	0	0	0	0	14	0	0	0	0	0	0	0	0	0	0	0	0	0	0	0	0	0	0	0	0	0	0	0	0	0	0	0	0	0	0	0	0	0	0	0	0	0
OTU125	Eudicots	Rosales	Rosaceae	Prunus	Prunus_avium	0	0	0	0	0	0	0	0	0	0	0	0	0	0	0	0	0	0	0	0	0	0	0	0	0	0	0	0	0	0	0	0	0	0	0	0	0	27	0	0	0	0	0	0
OTU128	Eudicots	Ericales	Ericaceae	Vaccinium	Vaccinium_spp.	0	0	0	0	0	0	0	0	0	0	0	0	0	0	0	0	0	0	0	0	0	0	0	0	0	0	0	0	0	0	0	0	0	0	0	0	0	13	0	0	0	0	0	0
OTU130	Eudicots	Ericales	Ericaceae	Vaccinium	Vaccinium_spp.	0	0	0	0	0	0	0	0	0	0	0	0	0	0	0	0	0	0	0	0	0	0	0	0	0	0	0	0	0	0	0	0	0	0	0	0	0	0	0	0	0	0	0	0
OTU136	Eudicots	Fagales	Fagaceae	Fagus	Fagus_spp	0	0	0	0	0	0	0	0	0	0	0	0	0	0	0	0	0	0	0	0	0	0	0	0	0	0	0	0	0	0	0	0	0	0	0	0	0	0	0	0	0	0	0	0
OTU13	Monocots	Asparagales	Asphodelaceae	Gasteria	Gasteria_spp.	0	0	0	0	0	0	0	0	0	0	0	0	0	0	0	0	0	0	0	0	0	0	0	0	0	0	0	0	0	0	0	0	0	0	0	0	0	0	0	0	0	0	0	0
[truncated: 34 more columns]

## Sheet: Vascular plant taxa table
OTU	Taxa	Clade/Class	Order	Family	Genus	Species	Sum	M11	M25	L4_MW	M1	M19	M21	RB1_MW	M10	S7	S15	M18	S8	S3	S11	L9_MW	S22	L7_MW	L8_MW	M6	L10_MW	S19	S24	RB5_MW	M8	RB4_MW	L2_MW	M12	RB2_MW	M7	L1_MW	M23	S1	S23	S4	S20	L6_MW	M17	S10	RB3_MW	S18	M16	S25
OTU26	Taxa31	Eudicots	Aquifoliales	Aquifoliaceae	Ilex	Ilex_aquifolium	71	0	0	0	0	0	0	0	0	0	0	0	0	0	0	0	0	0	0	0	0	0	0	0	0	0	0	0	0	0	0	0	0	0	0	0	0	0	0	0	0	0	0
OTU11	Taxa11	Eudicots	Asterales	Asteraceae	Artemisia	Artemisia_vulgaris	1424	18	0	0	0	0	0	0	212	0	0	0	0	0	0	0	0	0	0	0	0	0	0	0	0	0	0	0	0	0	0	390	0	0	0	0	0	0	0	0	0	0	0
OTU27	Taxa23	Eudicots	Asterales	Asteraceae	Artemisia	Artemisia_lavandulifolia	110	0	0	0	0	0	0	0	22	0	0	0	0	0	0	0	0	0	0	0	0	0	0	0	0	0	0	0	0	0	0	0	0	0	0	0	0	0	0	0	0	0	0
OTU37	Taxa24	Eudicots	Asterales	Asteraceae	Artemisia	Artemisia_spp.	100	0	0	0	0	0	0	0	0	0	0	0	0	0	0	0	0	0	0	0	0	0	0	0	0	0	0	0	0	0	0	0	0	0	0	0	0	0	0	0	0	0	0
OTU58	Taxa34	Eudicots	Asterales	Asteraceae	Gnaphalium	Gnaphalium_spp.	54	0	0	0	0	0	0	0	0	0	0	0	0	0	0	0	0	0	0	0	0	0	0	0	0	0	0	0	0	0	0	0	0	0	0	0	0	0	0	0	0	0	54
OTU17	Taxa14	Eudicots	Asterales	Asteraceae	Matricaria	Matricaria_spp.	636	0	0	0	0	0	0	0	0	0	0	0	0	0	0	0	0	0	0	0	0	0	0	0	0	0	0	0	0	0	0	267	0	0	0	0	369	0	0	0	0	0	0
OTU97	Taxa47	Eudicots	Caryophyllales	Amaranthaceae	Beta	Beta_vulgaris	19	0	0	0	0	0	0	0	0	0	0	0	0	0	0	0	0	0	0	0	0	0	0	0	0	0	0	0	0	0	0	0	0	0	0	0	0	0	0	0	0	0	0
OTU19	Taxa15	Eudicots	Caryophyllales	Polygonaceae	Persicaria	Persicaria_spp.	520	0	0	0	0	0	0	0	0	0	0	0	0	0	0	0	0	0	0	0	0	0	0	0	0	0	0	0	0	38	482	0	0	0	0	0	0	0	0	0	0	0	0
OTU23	Taxa20	Eudicots	Caryophyllales	Polygonaceae	Persicaria	Persicaria_lapathifolia	211	0	0	0	0	0	0	0	0	0	0	0	0	0	0	0	0	0	0	0	0	0	0	0	0	0	0	0	0	0	0	0	0	46	0	0	0	0	0	0	0	0	165
OTU16	Taxa13	Eudicots	Ericales	Balsaminaceae	Impatiens	Impatiens_glandulifera	752	0	0	0	0	0	0	0	0	0	0	0	0	0	0	0	0	0	0	0	0	0	0	0	0	0	0	0	0	0	0	0	0	0	0	0	0	0	0	0	0	0	0
OTU1_12_24_33_68_34_86_73_124	Taxa1	Eudicots	Ericales	Ericaceae	Calluna	Calluna_vulgaris	659511	38473	34088	30543	21718	35104	44304	46701	35418	31298	13270	21930	19949	19262	17199	20280	16498	22509	17981	13618	12923	8500	21157	10921	9764	9567	10390	6992	10601	5251	6876	3739	6701	3962	3310	4909	3919	2442	2739	3133	2982	1555	1847
OTU5	Taxa5	Eudicots	Ericales	Ericaceae	Empetrum	Empetrum_nigrum	27231	0	0	0	0	0	0	0	0	504	0	0	0	20108	0	0	0	0	0	0	0	4458	0	0	0	0	0	0	0	0	23	0	0	0	0	0	0	170	0	913	0	124	0
OTU4_28_110	Taxa4	Eudicots	Ericales	Ericaceae	Erica	Erica_tetralix	44750	23	0	0	100	0	0	11	98	0	106	0	190	0	1255	0	135	228	0	0	58	0	0	7393	35	0	284	6860	336	36	84	0	17760	0	0	1399	0	6662	1143	404	76	0	0
OTU92	Taxa38	Eudicots	Ericales	Ericaceae	N/A	N/A	48	0	0	0	0	0	0	0	0	0	0	0	0	48	0	0	0	0	0	0	0	0	0	0	0	0	0	0	0	0	0	0	0	0	0	0	0	0	0	0	0	0	0
OTU96	Taxa39	Eudicots	Ericales	Ericaceae	N/A	N/A	44	0	0	0	15	0	0	0	0	0	0	29	0	0	0	0	0	0	0	0	0	0	0	0	0	0	0	0	0	0	0	0	0	0	0	0	0	0	0	0	0	0	0
OTU67	Taxa44	Eudicots	Ericales	Ericaceae	N/A	N/A	28	0	0	0	0	0	0	0	0	0	0	0	0	0	0	0	0	0	0	0	0	0	0	0	0	0	0	28	0	0	0	0	0	0	0	0	0	0	0	0	0	0	0
OTU121	Taxa51	Eudicots	Ericales	Ericaceae	N/A	N/A	14	0	0	0	0	0	0	0	0	0	0	0	0	14	0	0	0	0	0	0	0	0	0	0	0	0	0	0	0	0	0	0	0	0	0	0	0	0	0	0	0	0	0
OTU2_3_6_32_29_40_49_48_42_114_128_130	Taxa2	Eudicots	Ericales	Ericaceae	Vaccinium	Vaccinium_spp.	231709	0	0	0	1835	374	255	374	0	517	5660	22441	0	25	0	0	98	306	4611	0	0	9913	0	8074	16301	2288	0	26991	23175	0	19	0	38	101	0	31	0	8776	16752	4015	15105	24882	0
OTU76	Taxa43	Eudicots	Fabales	Fabaceae	Lupinus	Lupinus_spp.	37	0	0	0	0	0	0	0	0	0	0	0	0	0	0	37	0	0	0	0	0	0	0	0	0	0	0	0	0	0	0	0	0	0	0	0	0	0	0	0	0	0	0
OTU39	Taxa22	Eudicots	Fabales	Fabaceae	Pisum	Pisum_sativum	164	0	0	0	0	0	0	0	0	0	0	0	0	0	0	0	0	0	0	0	0	0	0	0	0	0	0	0	0	0	0	0	0	0	0	0	0	0	0	0	0	0	164
OTU41	Taxa40	Eudicots	Fabales	Fabaceae	Trifolium	Trifolium_spp.	44	0	0	0	0	0	0	0	0	0	0	0	0	0	0	0	0	0	0	0	0	0	0	0	0	0	0	0	0	0	0	0	0	0	0	0	0	0	0	0	0	0	0
OTU46	Taxa30	Eudicots	Fabales	Fabaceae	Vicia	Vicia_faba	73	0	0	0	0	0	0	0	0	0	0	0	73	0	0	0	0	0	0	0	0	0	0	0	0	0	0	0	0	0	0	0	0	0	0	0	0	0	0	0	0	0	0
OTU8_136	Taxa7	Eudicots	Fagales	Fagaceae	Fagus	Fagus_spp	10740	0	0	0	0	0	0	0	0	0	0	0	0	0	0	0	0	0	0	0	0	0	0	36	0	0	0	73	0	0	0	0	0	0	0	0	0	0	0	0	0	0	0
OTU21	Taxa17	Monocots	Poales	Cyperaceae	Eriophorum	Eriophorum_callitrix	274	0	0	0	0	0	0	0	0	0	0	0	0	0	0	0	0	0	0	274	0	0	0	0	0	0	0	0	0	0	0	0	0	0	0	0	0	0	0	0	0	0	0
OTU35	Taxa37	Eudicots	Rosales	Rosaceae	Filipendula	Filipendula_ulmaria	49	0	0	0	0	0	0	0	0	0	0	0	0	0	0	0	0	0	0	0	0	0	0	0	0	0	0	0	0	0	0	0	0	0	0	0	0	0	0	0	0	0	0
OTU60	Taxa33	Eudicots	Rosales	Rosaceae	Prunus	Prunus_spp.	59	0	0	0	0	0	0	0	0	0	0	0	0	0	0	0	0	0	0	0	0	0	0	0	0	0	0	0	0	0	0	0	59	0	0	0	0	0	0	0	0	0	0
OTU125	Taxa45	Eudicots	Rosales	Rosaceae	Prunus	Prunus_avium	27	0	0	0	0	0	0	0	0	0	0	0	0	0	0	0	0	0	0	0	0	0	0	0	0	0	0	0	0	0	0	0	0	0	0	0	0	0	27	0	0	0	0
OTU122	Taxa52	Eudicots	Rosales	Rosaceae	Rosa	Rosa_rugosa	14	0	0	0	0	0	0	0	0	0	0	0	0	0	0	0	0	0	0	0	0	0	0	0	0	0	0	0	0	0	0	0	0	0	0	0	0	0	0	0	0	0	0
OTU10	Taxa9	Eudicots	Sapindales	Sapindaceae	Acer	Acer_pseudoplatanus	4698	0	0	0	0	0	0	0	0	0	157	0	0	0	0	0	0	0	0	0	0	0	0	0	0	0	13	0	0	0	208	0	0	21	0	0	0	0	0	0	0	0	4279
[truncated: 33 more columns]

## Sheet: Taxon table at genus - level
OTU	Taxa	Clade/Class	Order	Family	Genus	Species	Sum	M11	M25	L4_MW	M1	M19	M21	RB1_MW	M10	S7	S15	M18	S8	S3	S11	L9_MW	S22	L7_MW	L8_MW	M6	L10_MW	S19	S24	RB5_MW	M8	RB4_MW	L2_MW	M12	RB2_MW	M7	L1_MW	M23	S1	S23	S4	S20	L6_MW	M17	S10	RB3_MW	S18	M16	S25
OTU26	Taxa31	Eudicots	Aquifoliales	Aquifoliaceae	Ilex	Ilex_aquifolium	71	0	0	0	0	0	0	0	0	0	0	0	0	0	0	0	0	0	0	0	0	0	0	0	0	0	0	0	0	0	0	0	0	0	0	0	0	0	0	0	0	0	0
OTU11_27_37	Taxa11	Eudicots	Asterales	Asteraceae	Artemisia	Artemisia_vulgaris	1634	18	0	0	0	0	0	0	234	0	0	0	0	0	0	0	0	0	0	0	0	0	0	0	0	0	0	0	0	0	0	390	0	0	0	0	0	0	0	0	0	0	0
OTU58	Taxa34	Eudicots	Asterales	Asteraceae	Gnaphalium	Gnaphalium_spp.	54	0	0	0	0	0	0	0	0	0	0	0	0	0	0	0	0	0	0	0	0	0	0	0	0	0	0	0	0	0	0	0	0	0	0	0	0	0	0	0	0	0	54
OTU17	Taxa14	Eudicots	Asterales	Asteraceae	Matricaria	Matricaria_spp.	636	0	0	0	0	0	0	0	0	0	0	0	0	0	0	0	0	0	0	0	0	0	0	0	0	0	0	0	0	0	0	267	0	0	0	0	369	0	0	0	0	0	0
OTU97	Taxa47	Eudicots	Caryophyllales	Amaranthaceae	Beta	Beta_vulgaris	19	0	0	0	0	0	0	0	0	0	0	0	0	0	0	0	0	0	0	0	0	0	0	0	0	0	0	0	0	0	0	0	0	0	0	0	0	0	0	0	0	0	0
OTU19	Taxa15	Eudicots	Caryophyllales	Polygonaceae	Persicaria	Persicaria_spp.	520	0	0	0	0	0	0	0	0	0	0	0	0	0	0	0	0	0	0	0	0	0	0	0	0	0	0	0	0	38	482	0	0	0	0	0	0	0	0	0	0	0	0
OTU23	Taxa20	Eudicots	Caryophyllales	Polygonaceae	Persicaria	Persicaria_lapathifolia	211	0	0	0	0	0	0	0	0	0	0	0	0	0	0	0	0	0	0	0	0	0	0	0	0	0	0	0	0	0	0	0	0	46	0	0	0	0	0	0	0	0	165
OTU16	Taxa13	Eudicots	Ericales	Balsaminaceae	Impatiens	Impatiens_glandulifera	752	0	0	0	0	0	0	0	0	0	0	0	0	0	0	0	0	0	0	0	0	0	0	0	0	0	0	0	0	0	0	0	0	0	0	0	0	0	0	0	0	0	0
OTU1_12_24_33_68_34_86_73_124	Taxa1	Eudicots	Ericales	Ericaceae	Calluna	Calluna_vulgaris	659511	38473	34088	30543	21718	35104	44304	46701	35418	31298	13270	21930	19949	19262	17199	20280	16498	22509	17981	13618	12923	8500	21157	10921	9764	9567	10390	6992	10601	5251	6876	3739	6701	3962	3310	4909	3919	2442	2739	3133	2982	1555	1847
OTU5	Taxa5	Eudicots	Ericales	Ericaceae	Empetrum	Empetrum_nigrum	27231	0	0	0	0	0	0	0	0	504	0	0	0	20108	0	0	0	0	0	0	0	4458	0	0	0	0	0	0	0	0	23	0	0	0	0	0	0	170	0	913	0	124	0
OTU4_28_110	Taxa4	Eudicots	Ericales	Ericaceae	Erica	Erica_tetralix	44750	23	0	0	100	0	0	11	98	0	106	0	190	0	1255	0	135	228	0	0	58	0	0	7393	35	0	284	6860	336	36	84	0	17760	0	0	1399	0	6662	1143	404	76	0	0
OTU2_3_6_32_29_40_49_48_42_114_128_130	Taxa2	Eudicots	Ericales	Ericaceae	Vaccinium	Vaccinium_spp.	231709	0	0	0	1835	374	255	374	0	517	5660	22441	0	25	0	0	98	306	4611	0	0	9913	0	8074	16301	2288	0	26991	23175	0	19	0	38	101	0	31	0	8776	16752	4015	15105	24882	0
OTU76	Taxa43	Eudicots	Fabales	Fabaceae	Lupinus	Lupinus_spp.	37	0	0	0	0	0	0	0	0	0	0	0	0	0	0	37	0	0	0	0	0	0	0	0	0	0	0	0	0	0	0	0	0	0	0	0	0	0	0	0	0	0	0
OTU39	Taxa22	Eudicots	Fabales	Fabaceae	Pisum	Pisum_sativum	164	0	0	0	0	0	0	0	0	0	0	0	0	0	0	0	0	0	0	0	0	0	0	0	0	0	0	0	0	0	0	0	0	0	0	0	0	0	0	0	0	0	164
OTU41	Taxa40	Eudicots	Fabales	Fabaceae	Trifolium	Trifolium_spp.	44	0	0	0	0	0	0	0	0	0	0	0	0	0	0	0	0	0	0	0	0	0	0	0	0	0	0	0	0	0	0	0	0	0	0	0	0	0	0	0	0	0	0
OTU46	Taxa30	Eudicots	Fabales	Fabaceae	Vicia	Vicia_faba	73	0	0	0	0	0	0	0	0	0	0	0	73	0	0	0	0	0	0	0	0	0	0	0	0	0	0	0	0	0	0	0	0	0	0	0	0	0	0	0	0	0	0
OTU8_136	Taxa7	Eudicots	Fagales	Fagaceae	Fagus	Fagus_spp.	10740	0	0	0	0	0	0	0	0	0	0	0	0	0	0	0	0	0	0	0	0	0	0	36	0	0	0	73	0	0	0	0	0	0	0	0	0	0	0	0	0	0	0
OTU21	Taxa17	Monocots	Poales	Cyperaceae	Eriophorum	Eriophorum_spp.	274	0	0	0	0	0	0	0	0	0	0	0	0	0	0	0	0	0	0	274	0	0	0	0	0	0	0	0	0	0	0	0	0	0	0	0	0	0	0	0	0	0	0
OTU35	Taxa37	Eudicots	Rosales	Rosaceae	Filipendula	Filipendula_ulmaria	49	0	0	0	0	0	0	0	0	0	0	0	0	0	0	0	0	0	0	0	0	0	0	0	0	0	0	0	0	0	0	0	0	0	0	0	0	0	0	0	0	0	0
OTU60	Taxa33	Eudicots	Rosales	Rosaceae	Prunus	Prunus_spp.	59	0	0	0	0	0	0	0	0	0	0	0	0	0	0	0	0	0	0	0	0	0	0	0	0	0	0	0	0	0	0	0	59	0	0	0	0	0	0	0	0	0	0
OTU125	Taxa45	Eudicots	Rosales	Rosaceae	Prunus	Prunus_avium	27	0	0	0	0	0	0	0	0	0	0	0	0	0	0	0	0	0	0	0	0	0	0	0	0	0	0	0	0	0	0	0	0	0	0	0	0	0	27	0	0	0	0
OTU122	Taxa52	Eudicots	Rosales	Rosaceae	Rosa	Rosa_rugosa	14	0	0	0	0	0	0	0	0	0	0	0	0	0	0	0	0	0	0	0	0	0	0	0	0	0	0	0	0	0	0	0	0	0	0	0	0	0	0	0	0	0	0
OTU10	Taxa9	Eudicots	Sapindales	Sapindaceae	Acer	Acer_pseudoplatanus	4698	0	0	0	0	0	0	0	0	0	157	0	0	0	0	0	0	0	0	0	0	0	0	0	0	0	13	0	0	0	208	0	0	21	0	0	0	0	0	0	0	0	4279
[truncated: 33 more columns]
