# Supplementary material for: Moss‐Accumulated eDNA Is a Promising Source for Terrestrial Biodiversity Surveys Across the Tree of Life and Biomes
Source: Mol Ecol Resour. 2025 Dec 12;26(1):e70088. doi: 10.1111/1755-0998.70088 (PMC12701329; doi:10.1111/1755-0998.70088)
Supplement: Supplementary file 8 — Table S8: Cleaned bacterial ASV table of moss samples from Lille Vildmose, Denmark. Table is in a separate excel sheet. [file MEN-26-e70088-s005.xlsx]

## Sheet: Meta data
sample-id	Sample type	Sampling area	Sample Point	Negative	SampleType
A1_MW_B	Wash	Tofte Skov	A	FALSE	Sample
B1_MW_B	Wash	Tofte Skov	B	FALSE	Sample
BC1_B	Buffer_Control	Buffer_Control	Blank	TRUE	Control
BC2_B	Buffer_Control	Buffer_Control	Blank	TRUE	Control
C1_MW_B	Wash	Tofte Skov	C	FALSE	Sample
D1_MW_B	Wash	Tofte Skov	D	FALSE	Sample
E1_MW_B	Wash	Tofte Skov	E	FALSE	Sample
EC1_B	Extraction_Blank	Extraction_Blank	Blank	TRUE	Control
EC2_B	Extraction_Blank	Extraction_Blank	Blank	TRUE	Control
EC3_B	Extraction_Blank	Extraction_Blank	Blank	TRUE	Control
F1_MW_B	Wash	Tofte Skov	F	FALSE	Sample
G1_MW_B	Wash	Tofte Skov	G	FALSE	Sample
H1_MW_B	Wash	Tofte Skov	H	FALSE	Sample
I1_MW_B	Wash	Tofte Skov	I	FALSE	Sample
J1_MW_B	Wash	Tofte Skov	J1	FALSE	Sample
L1_MW_B	Wash	Portlandmosen	L1	FALSE	Sample
L10_MW_B	Wash	Portlandmosen	L10	FALSE	Sample
L2_MW_B	Wash	Portlandmosen	L2	FALSE	Sample
L3_MW_B	Wash	Portlandmosen	L3	FALSE	Sample
L4_MW_B	Wash	Portlandmosen	L4	FALSE	Sample
L5_MW_B	Wash	Portlandmosen	L5	FALSE	Sample
L6_MW_B	Wash	Portlandmosen	L6	FALSE	Sample
L7_MW_B	Wash	Portlandmosen	L7	FALSE	Sample
L8_MW_B	Wash	Portlandmosen	L8	FALSE	Sample
L9_MW_B	Wash	Portlandmosen	L9	FALSE	Sample
M1_B	Plug	Toftebakke	RB4	FALSE	Sample
M10_B	Plug	Portlandmosen	L2	FALSE	Sample
M11_B	Plug	Portlandmosen	L9	FALSE	Sample
M12_B	Plug	Toftebakke	RB5	FALSE	Sample
M13_B	Plug	Portlandmosen	L3	FALSE	Sample
M14_B	Plug	Tofte Skov	A	FALSE	Sample
M15_B	Plug	Tofte Skov	G	FALSE	Sample
M16_B	Plug	Portlandmosen	L5	FALSE	Sample
M17_B	Plug	Toftebakke	RB3	FALSE	Sample
M18_B	Plug	Portlandmosen	L8	FALSE	Sample
M19_B	Plug	Portlandmosen	L7	FALSE	Sample
M2_B	Plug	Tofte Skov	C	FALSE	Sample
M20_B	Plug	Tofte Skov	H	FALSE	Sample
M21_B	Plug	Toftebakke	RB1	FALSE	Sample
M22_B	Plug	Tofte Skov	J	FALSE	Sample
M23_B	Plug	Portlandmosen	L6	FALSE	Sample
M24_B	Plug	Tofte Skov	D	FALSE	Sample
M25_B	Plug	Portlandmosen	L4	FALSE	Sample
M3_B	Plug	Tofte Skov	E	FALSE	Sample
M4_B	Plug	Tofte Skov	F	FALSE	Sample
M5_B	Plug	Tofte Skov	I	FALSE	Sample
M6_B	Plug	Portlandmosen	L10	FALSE	Sample
M7_B	Plug	Portlandmosen	L1	FALSE	Sample
M8_B	Plug	Toftebakke	RB2	FALSE	Sample
M9_B	Plug	Tofte Skov	B	FALSE	Sample
PCR_Blank_B	Blank	Blank	Blank	TRUE	Control
PCR_Blank_B2	Blank	Blank	Blank	TRUE	Control
PCR_Blank_B3	Blank	Blank	Blank	TRUE	Control
RB1_MW_B	Wash	Toftebakke	RB1	FALSE	Sample
RB2_MW_B	Wash	Toftebakke	RB2	FALSE	Sample
RB3_MW_B	Wash	Toftebakke	RB3	FALSE	Sample
RB4_MW_B	Wash	Toftebakke	RB4	FALSE	Sample
RB5_MW_B	Wash	Toftebakke	RB5	FALSE	Sample
RC1_B	Room_Control	Room_Control	Blank	TRUE	Control
RC2_B	Room_Control	Room_Control	Blank	TRUE	Control
S1_B	Swab	Toftebakke	RB3	FALSE	Sample
S10_B	Swab	Portlandmosen	L3	FALSE	Sample
S11_B	Swab	Portlandmosen	L4	FALSE	Sample
S12_B	Swab	Tofte Skov	A	FALSE	Sample
S13_B	Swab	Tofte Skov	G	FALSE	Sample
S14_B	Swab	Tofte Skov	E	FALSE	Sample
S15_B	Swab	Toftebakke	RB4	FALSE	Sample
S16_B	Swab	Tofte Skov	H	FALSE	Sample
S17_B	Swab	Tofte Skov	I	FALSE	Sample
S18_B	Swab	Toftebakke	RB2	FALSE	Sample
S19_B	Swab	Portlandmosen	L5	FALSE	Sample
S2_B	Swab	Tofte Skov	J	FALSE	Sample
S20_B	Swab	Portlandmosen	L1	FALSE	Sample
S21_B	Swab	Tofte Skov	C	FALSE	Sample
S22_B	Swab	Toftebakke	RB5	FALSE	Sample
S23_B	Swab	Portlandmosen	L8	FALSE	Sample
S24_B	Swab	Portlandmosen	L2	FALSE	Sample
S25_B	Swab	Portlandmosen	L6	FALSE	Sample
S3_B	Swab	Portlandmosen	L9	FALSE	Sample
S4_B	Swab	Portlandmosen	L7	FALSE	Sample
S5_B	Swab	Tofte Skov	F	FALSE	Sample
S6_B	Swab	Tofte Skov	B	FALSE	Sample
S7_B	Swab	Toftebakke	RB1	FALSE	Sample
S8_B	Swab	Portlandmosen	L10	FALSE	Sample
S9_B	Swab	Tofte Skov	D	FALSE	Sample

## Sheet: ASV table
	Domain	Phylum	Class	Order	Family	Genus	Species	A1_MW_B	B1_MW_B	BC1_B	BC2_B	C1_MW_B	D1_MW_B	E1_MW_B	EC1_B	EC2_B	EC3_B	F1_MW_B	G1_MW_B	H1_MW_B	I1_MW_B	J1_MW_B	L10_MW_B	L1_MW_B	L2_MW_B	L3_MW_B	L4_MW_B	L5_MW_B	L6_MW_B	L7_MW_B	L8_MW_B	L9_MW_B	M10_B	M11_B	M12_B	M13_B	M14_B	M15_B	M16_B	M17_B	M18_B	M19_B	M1_B	M20_B	M21_B	M22_B	M23_B	M24_B	M25_B
b387863f22a90ebe08b737b15e475198	Bacteria	Patescibacteria	Saccharimonadia	Saccharimonadales	1e+16			0	0	0	0	0	0	0	0	0	0	0	0	0	0	0	0	0	0	0	0	0	0	0	0	0	0	0	0	0	0	0	0	0	0	0	0	0	0	0	0	0	0
c5bcba753c4528a279f1c072d537dd7e	Bacteria	Patescibacteria	Saccharimonadia	Saccharimonadales	1e+16			0	0	0	0	0	0	0	0	0	0	0	0	2	0	0	0	0	0	0	0	0	0	0	0	0	0	0	0	0	0	0	0	0	0	0	0	0	0	0	0	0	0
00b75853220d7e07b7729223069f001f	Bacteria	Bdellovibrionota	Oligoflexia	0319-6G20	0319-6G20	0319-6G20	uncultured_Syntrophobacteraceae	0	0	0	0	0	0	0	0	0	0	0	0	0	0	0	0	0	0	0	0	0	0	0	0	0	0	0	0	0	0	0	0	0	2	0	0	0	0	0	0	0	0
00c5df3e2f83b8904161b2e843d63f53	Bacteria	Bdellovibrionota	Oligoflexia	0319-6G20	0319-6G20	0319-6G20	0.9999999999933041	0	0	0	0	0	0	0	0	0	0	0	0	0	0	0	0	0	0	0	0	0	0	0	0	0	0	0	0	0	0	0	0	0	0	0	0	0	9	0	0	0	0
00e017bcb73678c1d3fea623b2807211	Bacteria	Bdellovibrionota	Oligoflexia	0319-6G20	0319-6G20	0319-6G20	0.9999999999990563	0	0	0	0	0	0	0	0	0	0	0	0	0	0	0	0	0	0	0	0	0	0	0	0	0	0	0	0	0	0	0	0	0	0	0	0	0	0	0	0	0	0
01269823777309cf9d518a2cd2d1d81c	Bacteria	Bdellovibrionota	Oligoflexia	0319-6G20	0319-6G20	0319-6G20	0.9999999999763376	0	0	0	0	0	0	0	0	0	0	0	0	0	0	0	0	0	0	37	0	0	0	0	18	0	0	0	0	0	0	0	0	0	23	0	0	0	0	0	0	0	0
01386c6792dedb76e9ea05d05d82e42c	Bacteria	Bdellovibrionota	Oligoflexia	0319-6G20	0319-6G20	0319-6G20	0.9999999999858719	0	0	0	0	0	0	0	0	0	0	0	0	0	0	0	0	0	0	0	0	0	0	0	0	0	0	0	0	0	0	0	0	0	0	0	0	0	0	0	12	0	0
02fba5a85f864af9235f0aa61270e2d9	Bacteria	Bdellovibrionota	Oligoflexia	0319-6G20	0319-6G20	0319-6G20	0.9998057526077316	0	0	0	0	0	0	0	0	0	0	0	0	0	0	0	0	0	138	0	0	0	0	0	0	0	168	0	0	0	0	0	0	0	0	0	0	0	0	0	0	0	0
03560c51fd7b714c9e35c26a139fd922	Bacteria	Bdellovibrionota	Oligoflexia	0319-6G20	0319-6G20	0319-6G20	0.9999999843216925	0	0	0	0	0	20	0	0	0	0	0	0	0	0	0	0	0	0	0	0	0	0	0	0	0	0	0	0	0	0	0	0	0	0	0	0	0	0	0	0	0	0
03750ffb5f65a0074b2b8988a412ee53	Bacteria	Bdellovibrionota	Oligoflexia	0319-6G20	0319-6G20	0319-6G20	0.9999999997427836	0	0	0	0	0	0	0	0	0	0	0	0	0	0	0	0	0	0	0	0	0	0	5	9	0	0	0	0	0	0	0	0	0	0	0	0	0	0	0	0	0	0
03906b605e7ac3663f9b46aea3729eab	Bacteria	Bdellovibrionota	Oligoflexia	0319-6G20	0319-6G20	0319-6G20	uncultured_delta	24	0	0	0	0	0	0	0	0	0	0	0	0	0	0	0	0	0	0	0	0	0	0	0	0	0	0	0	0	0	0	0	0	0	0	0	0	0	0	0	0	0
040a7e71c57351d49a4133fd229d7f7c	Bacteria	Bdellovibrionota	Oligoflexia	0319-6G20	0319-6G20	0319-6G20	Bdellovibrionales_bacterium	0	0	0	0	0	0	0	0	0	0	0	0	0	0	0	0	0	0	0	0	16	0	0	0	0	0	0	0	0	0	0	0	0	0	0	0	0	0	0	0	0	0
04c424ea98a5a1c1ea88e18b58a9eb07	Bacteria	Bdellovibrionota	Oligoflexia	0319-6G20	0319-6G20	0319-6G20	uncultured_delta	0	0	0	0	0	0	0	0	0	0	0	0	0	2	0	0	0	0	0	0	0	0	0	0	0	0	0	0	0	0	0	0	0	0	0	0	0	0	0	0	0	0
04d797e215c63e928b5aba6526043c1f	Bacteria	Bdellovibrionota	Oligoflexia	0319-6G20	0319-6G20	0319-6G20	uncultured_Syntrophobacteraceae	0	0	0	0	0	0	0	0	0	0	0	0	0	0	0	0	0	0	0	0	0	0	0	0	0	0	0	0	0	0	0	0	0	0	0	0	0	0	0	0	0	0
04ec43b40ca3d2270a45d3335f98762e	Bacteria	Bdellovibrionota	Oligoflexia	0319-6G20	0319-6G20	0319-6G20	uncultured_bacterium	0	0	0	0	0	0	0	0	0	0	0	0	0	0	0	0	0	0	0	0	0	0	0	0	0	0	0	0	0	0	0	0	0	0	0	0	0	0	0	0	0	0
0500b5a67ba547ff2db5c012bad19313	Bacteria	Bdellovibrionota	Oligoflexia	0319-6G20	0319-6G20	0319-6G20	uncultured_bacterium	0	0	0	0	0	0	0	0	0	0	0	0	0	0	0	0	0	0	0	0	0	0	0	0	0	0	0	0	0	0	0	0	0	0	0	0	0	0	0	0	0	0
0550e2663a07e7fdb492dd2fc6753d0c	Bacteria	Bdellovibrionota	Oligoflexia	0319-6G20	0319-6G20	0319-6G20	uncultured_bacterium	0	0	0	0	0	0	0	0	0	0	0	0	0	0	0	0	0	0	0	0	0	0	0	0	0	0	0	0	0	0	0	0	0	0	0	0	0	0	0	0	0	0
058d2bea1604d3eb23a2ec588071931f	Bacteria	Bdellovibrionota	Oligoflexia	0319-6G20	0319-6G20	0319-6G20	0.9999999999918948	0	0	0	0	0	46	0	0	0	0	0	0	0	0	0	0	0	0	0	0	0	0	62	0	0	0	0	25	0	0	0	0	0	0	89	0	0	0	0	0	0	0
05b6bb64e1a4766bb9aaa50b1bd81084	Bacteria	Bdellovibrionota	Oligoflexia	0319-6G20	0319-6G20	0319-6G20	0.999999999957732	0	0	0	0	0	0	0	0	0	0	0	0	0	56	0	0	0	0	0	59	0	0	0	0	32	0	0	0	0	0	0	0	0	18	0	0	0	0	0	0	0	19
05ce5a713bd4651a35b177f02be545df	Bacteria	Bdellovibrionota	Oligoflexia	0319-6G20	0319-6G20	0319-6G20	uncultured_Syntrophobacteraceae	0	0	0	0	0	0	0	0	0	0	0	0	0	0	8	0	0	0	0	0	0	0	0	0	0	0	0	0	0	0	0	0	0	0	0	0	0	0	7	0	0	0
064f3adb2b815605882a280a405b4470	Bacteria	Bdellovibrionota	Oligoflexia	0319-6G20	0319-6G20	0319-6G20	0.9999999794728315	0	0	0	0	0	0	0	0	0	0	0	0	0	0	0	0	0	0	0	0	0	0	0	0	0	0	0	0	0	0	0	0	4	0	0	0	0	0	0	0	0	0
066528b08ffc8d9f48ab592d3ddc2473	Bacteria	Bdellovibrionota	Oligoflexia	0319-6G20	0319-6G20	0319-6G20	uncultured_bacterium	0	0	0	0	0	0	0	0	0	0	0	0	0	0	0	0	0	0	0	0	0	0	0	0	0	0	0	0	0	0	0	0	0	0	0	0	0	0	0	0	0	0
06a7fbbda11c1cfe2b59c5ff54c9e824	Bacteria	Bdellovibrionota	Oligoflexia	0319-6G20	0319-6G20	0319-6G20	0.9999999999997068	0	0	0	0	0	0	0	0	0	0	0	0	0	0	0	0	0	0	0	0	0	0	0	0	0	0	0	0	0	0	0	0	0	0	0	0	0	0	0	0	0	0
06d23c6ee7c0cb1e4117362ce7e209cb	Bacteria	Bdellovibrionota	Oligoflexia	0319-6G20	0319-6G20	0319-6G20	uncultured_Roseobacter	0	0	0	0	0	0	0	0	0	0	0	0	0	0	0	0	0	0	0	0	0	0	0	52	0	0	0	0	0	0	0	0	0	27	0	0	0	0	0	0	0	0
07ef3b3301eb53f9e4db3a9f167f534a	Bacteria	Bdellovibrionota	Oligoflexia	0319-6G20	0319-6G20	0319-6G20	0.9999999993344586	0	0	0	0	0	0	0	0	0	0	0	0	0	0	0	0	0	0	0	0	0	0	0	0	0	0	0	0	0	0	0	0	0	0	0	0	0	0	0	0	0	0
081ef8ab50a4d005e2eb441bdf5bd260	Bacteria	Bdellovibrionota	Oligoflexia	0319-6G20	0319-6G20	0319-6G20	0.9999999999987842	0	0	0	0	0	0	0	0	0	0	0	0	46	0	0	0	0	0	0	0	0	0	0	0	0	0	0	0	0	0	0	0	0	0	0	0	28	0	0	0	0	0
082561f0d58dee90db10c860c2523b49	Bacteria	Bdellovibrionota	Oligoflexia	0319-6G20	0319-6G20	0319-6G20	0.9999999999112563	0	0	0	0	0	0	0	0	0	0	0	0	0	0	0	0	0	0	0	0	0	0	0	0	0	0	0	0	0	0	0	0	0	0	0	0	0	0	0	0	0	0
083f8b26d75880b5c6a9b937525bb3aa	Bacteria	Bdellovibrionota	Oligoflexia	0319-6G20	0319-6G20	0319-6G20	0.9999999999893283	0	0	0	0	0	0	0	0	0	0	0	0	0	0	0	0	0	0	0	0	0	0	0	0	0	0	0	0	0	0	0	0	0	0	0	0	0	0	0	0	0	0
088b142fa8c333c723eff521245243f1	Bacteria	Bdellovibrionota	Oligoflexia	0319-6G20	0319-6G20	0319-6G20	uncultured_bacterium	0	0	0	0	0	0	0	0	0	0	0	0	0	0	0	0	0	0	0	0	0	0	0	0	0	0	0	0	0	0	0	0	0	0	0	0	0	0	0	0	0	0
08dd0b50feca5912e00610ed2a143d58	Bacteria	Bdellovibrionota	Oligoflexia	0319-6G20	0319-6G20	0319-6G20	uncultured_Syntrophobacteraceae	0	0	0	0	0	0	0	0	0	0	0	0	0	0	0	0	0	0	0	0	0	0	0	0	0	0	0	0	0	0	0	0	0	0	0	0	0	0	0	0	0	0
09911c4a06a081da467a05757821b2c7	Bacteria	Bdellovibrionota	Oligoflexia	0319-6G20	0319-6G20	0319-6G20	uncultured_bacterium	0	0	0	0	13	0	0	0	0	0	0	0	24	0	0	0	0	0	0	0	0	0	0	0	0	0	0	0	0	0	0	0	0	0	0	0	10	0	0	0	0	0
09c97b3e0e69f927b82055e669eed1fa	Bacteria	Bdellovibrionota	Oligoflexia	0319-6G20	0319-6G20	0319-6G20	0.9999999999840256	0	0	0	0	0	0	0	0	0	0	0	0	0	0	0	0	0	0	0	0	0	0	0	0	6	0	0	0	0	0	0	0	0	0	0	0	0	0	0	0	0	0
0a74393b9f2492a375a98c434ba659de	Bacteria	Bdellovibrionota	Oligoflexia	0319-6G20	0319-6G20	0319-6G20	uncultured_Syntrophobacteraceae	0	0	0	0	0	0	0	0	0	0	0	0	0	0	0	0	0	0	0	0	0	0	0	0	0	0	0	0	0	0	0	0	0	0	0	0	0	0	0	0	0	0
0ab6f4fc5afdc1f8d38a0172088b864f	Bacteria	Bdellovibrionota	Oligoflexia	0319-6G20	0319-6G20	0319-6G20	uncultured_bacterium	0	0	0	0	0	0	0	0	0	0	0	0	0	0	0	0	0	0	0	0	0	0	0	0	0	0	0	0	0	0	0	0	0	0	0	0	0	0	0	0	0	0
0ad17fc9553be51b7574af4337fed8c4	Bacteria	Bdellovibrionota	Oligoflexia	0319-6G20	0319-6G20	0319-6G20	uncultured_bacterium	0	0	0	0	0	0	0	0	0	0	0	0	0	0	0	0	0	0	0	0	0	0	0	0	0	0	0	0	0	0	0	0	0	0	0	0	0	0	4	0	0	0
0b489ae75b2cbd151b616231cdf8ab96	Bacteria	Bdellovibrionota	Oligoflexia	0319-6G20	0319-6G20	0319-6G20	uncultured_Syntrophobacteraceae	0	0	0	0	0	0	0	0	0	0	0	0	0	0	0	0	0	2	0	0	0	0	0	0	0	0	0	0	0	0	0	0	0	0	0	0	0	0	0	0	0	0
0bf2b6aae2058dfac8c1954e9f6f25f7	Bacteria	Bdellovibrionota	Oligoflexia	0319-6G20	0319-6G20	0319-6G20	uncultured_Syntrophobacteraceae	0	0	0	0	0	0	0	0	0	0	0	0	0	0	0	0	0	0	0	0	0	0	0	0	0	0	0	0	0	0	0	0	0	0	0	0	0	0	0	0	0	0
0c43f515a1a42b963ddf935d475ccba6	Bacteria	Bdellovibrionota	Oligoflexia	0319-6G20	0319-6G20	0319-6G20	0.9999999999800098	0	0	0	0	0	0	0	0	0	0	0	0	0	28	31	0	0	36	0	0	0	0	0	0	0	26	0	0	0	0	0	0	0	0	0	0	0	18	24	0	0	0
0c64a86b6600da0b2e254ab4db3d1d79	Bacteria	Bdellovibrionota	Oligoflexia	0319-6G20	0319-6G20	0319-6G20	0.999999999973915	0	0	0	0	0	0	1	0	0	0	0	0	0	0	0	0	0	0	0	0	0	0	0	0	0	0	0	0	0	0	0	0	0	0	0	0	0	0	0	0	0	0
0cf409c4a8ddbae077e024c9c6d5a205	Bacteria	Bdellovibrionota	Oligoflexia	0319-6G20	0319-6G20	0319-6G20	0.9999999999924924	12	0	0	0	0	0	0	0	0	0	0	0	0	0	0	0	0	0	0	0	0	0	0	0	0	0	0	0	0	25	0	0	0	0	0	0	0	0	0	0	0	0
0d0327a0eebb7c8a8cecb594cb7b868b	Bacteria	Bdellovibrionota	Oligoflexia	0319-6G20	0319-6G20	0319-6G20	uncultured_Syntrophobacteraceae	0	0	0	0	0	0	0	0	0	0	0	0	0	0	0	0	0	0	0	0	0	0	0	0	0	0	0	0	0	0	0	0	0	0	0	0	0	0	0	0	0	0
0d20a48ad9336f6c9f42778f0f8d7a5b	Bacteria	Bdellovibrionota	Oligoflexia	0319-6G20	0319-6G20	0319-6G20	0.9999999999273628	0	0	0	0	0	0	0	0	0	0	0	0	0	0	0	0	0	0	0	0	14	0	0	0	0	0	0	0	0	0	0	10	0	0	0	0	0	0	0	0	0	0
0df1cd70903c56de554f6f09cd898275	Bacteria	Bdellovibrionota	Oligoflexia	0319-6G20	0319-6G20	0319-6G20	uncultured_deep-sea	0	0	0	0	0	0	0	0	0	0	0	0	0	0	0	0	0	0	0	0	0	0	0	0	22	0	0	0	0	0	0	0	0	0	0	0	0	0	16	0	0	0
0ebe835251388fb2bfdbf2c0c9c2d68f	Bacteria	Bdellovibrionota	Oligoflexia	0319-6G20	0319-6G20	0319-6G20	uncultured_bacterium	0	0	0	0	0	0	0	0	0	0	0	0	0	0	0	0	0	0	0	0	0	0	0	0	0	0	0	0	0	0	0	0	0	0	0	0	0	0	0	0	0	0
0f428512215309c79db5b57f0b489fff	Bacteria	Bdellovibrionota	Oligoflexia	0319-6G20	0319-6G20	0319-6G20	0.9995818763741113	0	0	0	0	0	0	0	0	0	0	0	0	0	0	0	0	0	0	0	0	0	0	0	0	0	0	0	0	0	0	0	0	0	0	0	0	0	0	0	0	0	0
0f73fe011efc2983aed7c65af131768b	Bacteria	Bdellovibrionota	Oligoflexia	0319-6G20	0319-6G20	0319-6G20	uncultured_bacterium	0	0	0	0	0	0	0	0	0	0	0	0	0	0	0	0	0	0	0	0	0	0	0	0	0	0	0	0	0	0	0	0	0	0	0	0	0	0	0	0	0	0
0f7d4d336587c11558685d6a6f2c4964	Bacteria	Bdellovibrionota	Oligoflexia	0319-6G20	0319-6G20	0319-6G20	uncultured_bacterium	0	0	0	0	0	0	0	0	0	0	0	0	0	0	0	0	0	0	0	0	0	0	0	0	0	0	0	0	0	0	0	0	0	0	0	0	0	0	0	0	0	0
0fa8a048b2237fc1c3195dc99b7e8d8f	Bacteria	Bdellovibrionota	Oligoflexia	0319-6G20	0319-6G20	0319-6G20	uncultured_Syntrophobacteraceae	0	0	0	0	0	0	0	0	0	0	0	0	0	45	0	0	0	8	0	0	0	0	0	0	0	0	0	0	0	0	0	0	0	0	0	0	0	0	0	0	0	0
0fe92c910be7edfefad74210c8f1ee13	Bacteria	Bdellovibrionota	Oligoflexia	0319-6G20	0319-6G20	0319-6G20	uncultured_soil	0	0	0	0	0	0	0	0	0	0	0	0	0	0	0	0	0	0	0	0	0	0	0	0	0	11	0	0	0	0	0	0	0	0	0	0	0	0	0	0	0	0
101175952d38c947dd301cdc4d279f3d	Bacteria	Bdellovibrionota	Oligoflexia	0319-6G20	0319-6G20	0319-6G20	uncultured_bacterium	0	0	0	0	0	0	0	0	0	0	0	0	0	0	0	0	0	0	0	0	0	0	0	0	0	0	0	0	0	0	0	0	0	0	0	0	0	0	0	0	0	0
10a8966df56ae523fead0b584ee56d4f	Bacteria	Bdellovibrionota	Oligoflexia	0319-6G20	0319-6G20	0319-6G20	uncultured_soil	0	0	0	0	0	0	0	0	0	0	0	0	20	0	0	0	0	0	0	0	0	0	0	0	0	0	0	0	0	0	0	0	0	0	0	0	0	0	0	0	0	0
10c8f076ef3984108687a4a89e346e85	Bacteria	Bdellovibrionota	Oligoflexia	0319-6G20	0319-6G20	0319-6G20	uncultured_bacterium	0	0	0	0	0	0	0	0	0	0	0	0	0	0	0	0	0	0	0	0	0	0	0	0	0	0	0	0	0	0	0	0	0	0	0	0	0	0	0	0	0	0
10e51337fff68ef3552acdfa9b4af170	Bacteria	Bdellovibrionota	Oligoflexia	0319-6G20	0319-6G20	0319-6G20	0.9999999999763066	0	0	0	0	0	0	0	0	0	0	0	0	0	0	0	0	0	0	0	0	0	0	0	0	0	0	0	0	0	0	0	0	0	0	0	0	0	0	0	0	0	0
1163e991ceb2376400491faffa322dd7	Bacteria	Bdellovibrionota	Oligoflexia	0319-6G20	0319-6G20	0319-6G20	0.9169642739447561	0	0	0	0	0	0	0	0	0	0	0	0	0	0	0	0	0	0	0	0	0	0	0	0	0	0	0	0	0	0	0	0	0	0	0	0	0	0	0	0	0	0
116a0352665180260dad7c6ae2bfa7e3	Bacteria	Bdellovibrionota	Oligoflexia	0319-6G20	0319-6G20	0319-6G20	0.9999999999112464	0	0	0	0	0	0	0	0	0	0	0	0	0	0	0	0	0	22	0	0	0	0	0	0	0	0	0	0	0	0	0	0	0	0	0	0	0	0	0	0	0	0
12213f9391e5e2e4e79096ec554e40cc	Bacteria	Bdellovibrionota	Oligoflexia	0319-6G20	0319-6G20	0319-6G20	uncultured_bacterium	0	0	0	0	0	0	0	0	0	0	0	0	0	6	10	0	0	0	0	0	0	0	50	0	0	0	0	0	0	0	0	0	0	0	65	0	0	0	18	0	0	0
12bbb42d6a5d04f2159c07a2ede3310b	Bacteria	Bdellovibrionota	Oligoflexia	0319-6G20	0319-6G20	0319-6G20	0.9999999999998268	0	0	0	0	0	0	0	0	0	0	0	0	0	0	0	0	0	0	0	0	0	0	0	0	0	0	0	0	0	0	0	0	0	0	0	0	0	0	0	0	0	0
12f5fb9edb66617613e3b7c29029db4a	Bacteria	Bdellovibrionota	Oligoflexia	0319-6G20	0319-6G20	0319-6G20	uncultured_bacterium	0	0	0	0	0	0	0	0	0	0	0	0	0	0	0	0	0	0	0	0	0	0	0	0	0	0	0	0	0	0	0	0	0	0	0	0	0	0	3	0	0	0
12f8127b7900986f96884bf496c068d5	Bacteria	Bdellovibrionota	Oligoflexia	0319-6G20	0319-6G20	0319-6G20	0.9999999998921589	0	0	0	0	0	0	0	0	0	0	0	0	0	0	0	0	0	0	0	0	0	0	32	0	0	0	0	0	0	0	0	0	0	0	0	0	0	0	0	0	0	0
137b2933f10430c1e36e47892df8880b	Bacteria	Bdellovibrionota	Oligoflexia	0319-6G20	0319-6G20	0319-6G20	uncultured_bacterium	0	0	0	0	0	0	0	0	0	0	0	0	0	0	0	0	0	0	0	0	0	0	0	2	0	0	0	0	0	0	0	0	0	0	0	0	0	0	0	0	0	0
14296b375e11f03cb171268bd2471b19	Bacteria	Bdellovibrionota	Oligoflexia	0319-6G20	0319-6G20	0319-6G20	0.9999999999932987	0	0	0	0	0	0	0	0	0	0	0	0	0	0	0	0	0	0	0	0	0	0	0	0	0	0	0	0	0	0	0	0	0	0	0	0	0	0	0	0	0	0
146c312ee4611386737ada84a4148e85	Bacteria	Bdellovibrionota	Oligoflexia	0319-6G20	0319-6G20	0319-6G20	0.733570511626815	0	0	0	0	0	0	0	24	0	0	0	0	0	0	0	0	0	0	0	0	0	0	0	0	0	0	0	0	0	0	0	0	0	0	0	0	0	0	0	0	0	0
14cfeec5987c7fe9ae8ca1b7822e399e	Bacteria	Bdellovibrionota	Oligoflexia	0319-6G20	0319-6G20	0319-6G20	uncultured_bacterium	0	0	0	0	0	0	0	0	0	0	0	0	0	0	0	0	0	0	0	0	0	0	0	0	0	0	0	0	0	0	0	0	0	0	0	0	0	0	0	0	0	0
14e6986bbfc87437eb8fd0b0c13d2a62	Bacteria	Bdellovibrionota	Oligoflexia	0319-6G20	0319-6G20	0319-6G20	uncultured_bacterium	0	0	0	0	0	0	0	0	0	0	0	0	0	0	0	0	0	0	0	0	0	0	0	0	0	0	0	0	0	0	0	0	0	0	0	0	0	0	0	0	0	0
15000d02fb7dd2273d1e5c7570744285	Bacteria	Bdellovibrionota	Oligoflexia	0319-6G20	0319-6G20	0319-6G20	uncultured_gamma	0	0	0	0	0	0	0	0	0	0	0	0	0	0	0	0	0	0	0	0	0	0	0	0	0	0	0	0	0	0	0	0	0	0	0	0	0	0	0	0	0	6
15027b4227938c3d306a12c0b815e07c	Bacteria	Bdellovibrionota	Oligoflexia	0319-6G20	0319-6G20	0319-6G20	uncultured_bacterium	0	0	0	0	0	0	0	0	0	0	0	0	0	0	0	0	0	0	0	0	0	0	0	0	0	0	0	0	0	0	0	0	0	0	0	0	0	0	0	0	0	0
15439b544dc5b67678e77e4a3d153c23	Bacteria	Bdellovibrionota	Oligoflexia	0319-6G20	0319-6G20	0319-6G20	0.9999999999937037	0	0	0	0	0	0	0	0	0	0	0	0	0	0	0	0	0	0	0	0	0	0	6	0	0	0	0	0	0	0	0	0	0	0	0	0	0	0	0	0	0	0
15d491687bcbb09809f9de0741497fba	Bacteria	Bdellovibrionota	Oligoflexia	0319-6G20	0319-6G20	0319-6G20	0.9999999993938754	0	0	0	0	0	0	0	0	0	0	0	3	0	0	0	0	0	0	0	0	0	0	0	0	0	0	0	0	0	0	0	0	0	0	0	0	0	0	0	0	0	0
1619a00022751acd294919d33ebe7666	Bacteria	Bdellovibrionota	Oligoflexia	0319-6G20	0319-6G20	0319-6G20	0.9999999993066707	0	0	0	0	0	0	0	0	0	0	0	0	0	0	0	0	0	0	0	0	0	0	0	0	0	0	0	0	0	0	0	0	0	0	0	0	0	0	0	0	0	0
16276ab19094e44bcaa8db3c7b282a2f	Bacteria	Bdellovibrionota	Oligoflexia	0319-6G20	0319-6G20	0319-6G20	0.9999999527505342	0	0	0	0	0	0	0	0	0	0	0	0	0	0	0	0	0	0	0	0	0	0	0	0	0	0	0	0	0	0	0	0	0	0	0	0	0	2	0	0	0	0
1632f833ecbd39e1cff1a5ade481a396	Bacteria	Bdellovibrionota	Oligoflexia	0319-6G20	0319-6G20	0319-6G20	0.9999999999190498	3	0	0	0	0	0	0	0	0	0	0	0	0	0	0	0	0	0	0	0	0	0	0	0	0	0	0	0	0	0	0	0	0	0	0	0	0	0	0	0	0	0
184bf180972572e4757cb447bd4f0bf7	Bacteria	Bdellovibrionota	Oligoflexia	0319-6G20	0319-6G20	0319-6G20	uncultured_bacterium	0	0	0	0	0	0	0	0	0	0	0	0	0	0	0	0	0	0	0	0	0	0	0	0	0	0	0	0	0	0	0	0	0	0	0	0	0	0	0	0	0	6
187d5b6747bf625fd99ac870a396309e	Bacteria	Bdellovibrionota	Oligoflexia	0319-6G20	0319-6G20	0319-6G20	0.9982841378461317	0	0	0	0	0	0	0	0	0	0	0	0	0	0	0	0	0	0	0	0	0	0	0	0	0	0	0	0	0	0	0	0	0	0	0	0	0	0	0	0	0	0
18806610da07ff43b18b3ca546840c22	Bacteria	Bdellovibrionota	Oligoflexia	0319-6G20	0319-6G20	0319-6G20	uncultured_gamma	0	0	0	0	0	0	0	0	0	0	0	0	0	0	0	0	0	0	0	0	0	0	0	0	0	0	0	0	0	0	0	0	0	0	0	0	0	0	0	0	0	0
18af53a6eb76a50f59da3353e71e91e2	Bacteria	Bdellovibrionota	Oligoflexia	0319-6G20	0319-6G20	0319-6G20	uncultured_Geobacter	0	0	0	0	0	0	0	0	0	0	0	0	0	0	0	0	0	0	0	0	0	0	0	0	0	0	0	0	0	0	0	0	0	0	0	0	0	0	0	0	0	0
18dffd51e76df0dd576924f596babb1f	Bacteria	Bdellovibrionota	Oligoflexia	0319-6G20	0319-6G20	0319-6G20	0.9100241723014819	0	0	0	0	0	0	0	0	0	0	0	0	0	0	0	0	0	0	0	0	0	0	0	0	0	0	0	0	0	0	0	0	0	0	0	0	0	0	0	0	0	0
18e0e68d49459f9a137f33a20655f7e1	Bacteria	Bdellovibrionota	Oligoflexia	0319-6G20	0319-6G20	0319-6G20	0.9999999999791791	0	0	0	0	0	0	0	0	0	0	0	0	0	0	0	0	0	0	0	0	0	0	0	0	0	0	0	0	0	0	0	0	0	0	0	0	0	0	0	0	0	0
19076145390dde5c215ff613d73289d5	Bacteria	Bdellovibrionota	Oligoflexia	0319-6G20	0319-6G20	0319-6G20	0.9999999844865669	8	0	0	0	0	14	0	0	0	0	0	0	0	0	8	0	0	0	0	0	0	0	0	0	0	0	0	0	0	0	0	0	0	0	0	0	0	0	0	0	0	0
1925c29366edd8494bf3b51292e6304e	Bacteria	Bdellovibrionota	Oligoflexia	0319-6G20	0319-6G20	0319-6G20	uncultured_bacterium	0	0	0	0	0	3	0	0	0	0	0	0	0	0	0	0	0	0	0	0	0	0	0	0	0	0	0	0	0	0	0	0	0	0	0	0	0	0	0	0	0	0
1925cdb0dc44658003fdaef43938b9b0	Bacteria	Bdellovibrionota	Oligoflexia	0319-6G20	0319-6G20	0319-6G20	uncultured_bacterium	0	0	0	0	0	0	0	0	0	0	0	0	0	0	0	0	0	0	0	0	0	0	0	0	0	0	0	0	0	0	0	0	0	0	0	0	0	0	0	0	0	0
19eb89941b7bbd8734a7c6cd22185f82	Bacteria	Bdellovibrionota	Oligoflexia	0319-6G20	0319-6G20	0319-6G20	0.9999999999998035	0	0	0	0	0	0	0	0	0	0	0	0	0	0	0	0	0	0	0	0	0	0	0	0	0	0	0	0	0	0	0	0	0	0	0	0	0	0	0	0	0	54
1a0f2378f90eca0efc9a098d781ed47b	Bacteria	Bdellovibrionota	Oligoflexia	0319-6G20	0319-6G20	0319-6G20	uncultured_Syntrophobacteraceae	0	0	0	0	4	0	0	0	0	0	0	0	0	0	0	0	0	0	0	0	0	0	0	0	0	0	0	0	0	0	0	0	0	0	0	0	0	0	0	0	0	0
1a7986bb0763a2dcd45df2fe0b9843b4	Bacteria	Bdellovibrionota	Oligoflexia	0319-6G20	0319-6G20	0319-6G20	0.9992608760686212	0	0	0	0	0	0	0	0	0	0	0	0	0	0	0	0	0	5	0	0	0	0	0	0	0	0	0	0	0	0	0	0	0	0	0	0	0	0	0	0	0	0
1b4e42934cb72cfaa7eb0361f7a113f2	Bacteria	Bdellovibrionota	Oligoflexia	0319-6G20	0319-6G20	0319-6G20	0.9999999999807155	0	0	0	0	0	0	0	0	0	0	0	0	0	0	0	0	0	0	0	0	0	0	0	0	0	0	0	0	0	0	0	0	0	0	0	0	0	0	0	0	0	0
1b50857a70b9c91bf8f8d93d4a05ccba	Bacteria	Bdellovibrionota	Oligoflexia	0319-6G20	0319-6G20	0319-6G20	uncultured_Syntrophobacteraceae	0	0	0	0	0	0	0	0	0	0	0	0	0	0	0	0	0	0	0	0	0	0	0	0	0	0	0	0	0	0	0	0	0	0	0	0	0	9	0	0	0	0
1bab5d1f1aad957340efdde4898a823b	Bacteria	Bdellovibrionota	Oligoflexia	0319-6G20	0319-6G20	0319-6G20	0.9646081987069572	0	0	0	0	0	0	0	0	0	0	0	0	0	0	0	0	0	0	0	0	0	0	0	0	0	0	0	0	0	0	0	0	0	0	0	0	0	0	0	0	0	0
1c4b57c548a5f3949f48feac93b695c4	Bacteria	Bdellovibrionota	Oligoflexia	0319-6G20	0319-6G20	0319-6G20	uncultured_Syntrophobacteraceae	0	0	0	0	0	0	0	0	0	0	0	0	0	0	0	0	0	0	0	0	0	0	0	0	0	0	0	0	0	0	0	0	0	0	0	0	0	0	0	0	0	0
1ced8784a45ecc1aae9e5e26cb1f6dc2	Bacteria	Bdellovibrionota	Oligoflexia	0319-6G20	0319-6G20	0319-6G20	uncultured_Syntrophobacteraceae	0	0	0	0	0	0	0	0	0	0	0	0	0	0	0	0	0	0	0	0	0	0	0	0	0	0	0	0	0	0	0	0	0	0	0	0	0	0	0	0	0	0
1d330fbcfe49002d8c32be8570ba8bff	Bacteria	Bdellovibrionota	Oligoflexia	0319-6G20	0319-6G20	0319-6G20	uncultured_Syntrophobacteraceae	0	0	0	0	0	0	0	0	0	0	0	0	0	0	0	169	0	0	0	0	0	241	0	0	0	0	0	18	0	0	0	0	0	0	0	19	0	0	0	194	0	20
1dc53f2f537551e37056d851b2528a8c	Bacteria	Bdellovibrionota	Oligoflexia	0319-6G20	0319-6G20	0319-6G20	0.9999999999715481	0	0	0	0	0	0	0	0	0	0	0	0	0	0	0	0	0	0	0	0	0	0	0	0	0	0	0	0	0	0	0	0	0	0	0	0	0	0	0	0	0	0
1dcd72d4d3c7d2bc1cb97fc2655f74d0	Bacteria	Bdellovibrionota	Oligoflexia	0319-6G20	0319-6G20	0319-6G20	uncultured_Syntrophobacteraceae	0	0	0	0	0	0	0	0	0	0	0	0	0	0	0	0	0	0	0	0	0	0	0	0	0	0	0	0	0	0	0	0	0	0	0	0	0	0	0	0	0	0
1e2a866dda02de31cdf498e732fc4911	Bacteria	Bdellovibrionota	Oligoflexia	0319-6G20	0319-6G20	0319-6G20	0.9999999997689181	0	0	0	0	0	0	0	0	0	0	0	0	0	0	4	0	0	0	0	0	0	0	0	0	0	0	0	0	0	0	0	0	0	0	0	0	0	0	9	0	0	0
1e50995e0e5e09e22293d2f3918fed0c	Bacteria	Bdellovibrionota	Oligoflexia	0319-6G20	0319-6G20	0319-6G20	0.999988903429571	0	0	0	0	0	0	0	0	0	0	0	0	0	0	0	0	0	0	0	0	0	0	0	0	0	0	0	0	0	0	0	0	0	0	0	0	0	0	0	0	0	0
1e6f94ffbe3c57bc2ae37c6e1902a1ae	Bacteria	Bdellovibrionota	Oligoflexia	0319-6G20	0319-6G20	0319-6G20	0.9999997310860437	0	0	0	0	0	0	0	0	0	0	0	0	0	0	0	0	0	0	0	37	20	0	0	0	0	0	0	0	0	0	0	0	0	0	0	0	0	0	0	0	0	34
1e8efd5b28ae797678835d8d627d8542	Bacteria	Bdellovibrionota	Oligoflexia	0319-6G20	0319-6G20	0319-6G20	0.9999999999968159	0	0	0	0	0	0	0	0	0	0	0	0	0	0	0	0	0	0	0	0	0	0	0	0	0	0	0	0	0	0	0	0	0	0	0	0	0	32	0	0	0	0
1f48d760d5542a0b533045b4afe2801b	Bacteria	Bdellovibrionota	Oligoflexia	0319-6G20	0319-6G20	0319-6G20	uncultured_delta	0	0	0	0	0	0	0	0	0	0	0	0	0	0	0	0	0	0	0	0	0	0	0	0	0	0	0	0	0	0	0	0	0	0	0	0	0	0	0	0	0	0
1fc624a898b5c6f45d1e8a83770b6da5	Bacteria	Bdellovibrionota	Oligoflexia	0319-6G20	0319-6G20	0319-6G20	0.9999999999973336	0	13	0	0	0	0	0	0	0	0	0	0	7	0	0	0	0	0	0	0	0	0	0	0	0	0	0	0	0	0	0	0	0	0	0	0	0	0	0	0	0	0
2003c21f7831c14ae60b3067774dbba0	Bacteria	Bdellovibrionota	Oligoflexia	0319-6G20	0319-6G20	0319-6G20	0.9999999999944861	0	0	0	0	0	0	0	0	0	0	0	0	0	0	0	0	0	0	0	0	0	0	0	0	0	0	0	0	0	0	0	0	0	0	0	0	0	0	0	0	0	0
204fdc25fa59d37a8d5860c3cb6d3a31	Bacteria	Bdellovibrionota	Oligoflexia	0319-6G20	0319-6G20	0319-6G20	uncultured_bacterium	0	0	0	0	0	0	0	0	0	0	0	0	0	0	15	0	0	0	0	0	0	0	0	0	0	0	0	0	0	0	0	0	0	0	0	0	19	0	0	0	0	0
207308def211881ce0f42947355ff740	Bacteria	Bdellovibrionota	Oligoflexia	0319-6G20	0319-6G20	0319-6G20	0.9999999999865521	0	0	0	0	0	0	0	0	0	0	0	0	0	0	0	0	0	0	0	0	0	0	0	0	0	0	0	0	0	0	0	0	0	0	0	0	0	0	0	0	0	0
20db74652ca46aebe68393f60e59777b	Bacteria	Bdellovibrionota	Oligoflexia	0319-6G20	0319-6G20	0319-6G20	uncultured_bacterium	0	0	0	0	3	0	0	0	0	0	0	0	0	0	0	0	0	0	0	0	0	0	0	0	0	0	0	0	0	0	0	0	0	0	0	0	0	0	0	0	0	0
21cfb693112c21bc5cc4a8fd707c4584	Bacteria	Bdellovibrionota	Oligoflexia	0319-6G20	0319-6G20	0319-6G20	uncultured_bacterium	0	0	0	0	0	0	0	0	0	0	0	0	0	0	0	0	0	0	0	0	0	0	0	0	0	0	0	0	0	0	0	0	0	0	0	0	0	0	0	0	0	0
22126307172476299292adfb48ceee2c	Bacteria	Bdellovibrionota	Oligoflexia	0319-6G20	0319-6G20	0319-6G20	0.9999999999887943	0	0	0	0	33	0	0	0	0	0	0	0	40	0	0	0	0	0	0	0	0	0	0	0	0	0	0	0	0	0	0	0	0	0	0	0	0	0	0	0	0	0
222a6300bfb6d603d70ce304574e25d0	Bacteria	Bdellovibrionota	Oligoflexia	0319-6G20	0319-6G20	0319-6G20	uncultured_Syntrophobacteraceae	0	0	0	0	0	0	0	0	0	0	0	0	0	0	0	0	0	0	0	0	0	0	0	0	0	0	0	0	0	0	0	0	0	0	0	0	0	0	0	0	0	0
2234273bc9dbd2afa5429b9223304d31	Bacteria	Bdellovibrionota	Oligoflexia	0319-6G20	0319-6G20	0319-6G20	0.9999999997069969	0	0	0	0	0	0	0	0	0	0	0	0	0	0	0	0	0	0	0	0	0	0	0	0	0	0	0	0	0	0	0	0	0	0	0	0	0	0	0	0	0	0
22cdd2e897d549e30151ec54520190f9	Bacteria	Bdellovibrionota	Oligoflexia	0319-6G20	0319-6G20	0319-6G20	0.9999999663159133	0	0	0	0	0	0	0	0	0	0	0	2	0	0	0	0	0	0	0	0	0	0	0	0	0	0	0	0	0	0	0	0	0	0	0	0	0	0	0	0	0	0
22dbb1070603b38621b5d5efb7a48867	Bacteria	Bdellovibrionota	Oligoflexia	0319-6G20	0319-6G20	0319-6G20	uncultured_Syntrophobacteraceae	30	0	0	0	0	0	0	0	0	0	0	4	0	0	0	0	0	0	0	0	0	0	0	0	0	0	0	0	0	0	0	0	0	0	0	0	0	0	0	0	0	0
23a194b65f768ee6cef8aaf13b682a08	Bacteria	Bdellovibrionota	Oligoflexia	0319-6G20	0319-6G20	0319-6G20	uncultured_Syntrophobacteraceae	0	0	0	0	0	0	0	0	0	0	0	0	0	0	0	0	0	0	0	0	0	0	0	0	0	0	0	0	0	0	0	0	0	0	0	0	0	0	0	0	0	0
23acf33ddfead60300377ba5b9f4bba8	Bacteria	Bdellovibrionota	Oligoflexia	0319-6G20	0319-6G20	0319-6G20	uncultured_Syntrophobacteraceae	0	0	0	0	0	0	0	0	0	0	0	0	0	0	0	0	0	0	0	0	0	0	0	0	0	0	0	0	0	0	0	0	0	0	0	0	0	0	0	0	0	0
23caa994bcddb13d5c660885d535ccf9	Bacteria	Bdellovibrionota	Oligoflexia	0319-6G20	0319-6G20	0319-6G20	uncultured_bacterium	0	0	0	0	0	0	0	0	0	0	0	0	0	0	0	0	0	0	0	0	0	0	0	0	0	0	0	0	0	0	0	0	0	0	0	0	0	0	0	0	0	0
23d396a9d2cd7309295aff6c13a51c52	Bacteria	Bdellovibrionota	Oligoflexia	0319-6G20	0319-6G20	0319-6G20	uncultured_bacterium	0	0	0	0	0	0	0	0	0	0	7	0	0	0	0	0	0	0	0	0	0	0	0	0	0	0	0	0	0	0	0	0	0	0	0	0	0	0	0	0	0	0
240110628f9feea14f3185c60a8aa52e	Bacteria	Bdellovibrionota	Oligoflexia	0319-6G20	0319-6G20	0319-6G20	uncultured_bacterium	8	0	0	0	0	0	0	0	0	0	0	56	0	0	44	0	0	0	0	0	0	0	0	0	32	31	0	0	0	0	56	0	0	0	0	0	0	69	88	0	0	0
248b208fb62e0389944530efcd55c4b2	Bacteria	Bdellovibrionota	Oligoflexia	0319-6G20	0319-6G20	0319-6G20	0.7578450114870959	0	0	0	0	0	0	90	0	0	0	0	55	0	0	0	0	0	24	0	0	0	0	0	0	0	24	0	0	0	0	20	0	0	0	0	0	0	0	36	0	0	0
24d4c6004948bb99c883b2a8b19f086c	Bacteria	Bdellovibrionota	Oligoflexia	0319-6G20	0319-6G20	0319-6G20	uncultured_Syntrophobacteraceae	0	0	0	0	0	0	0	0	0	0	0	0	0	0	0	0	0	0	0	0	0	0	0	0	0	0	0	0	0	0	0	0	0	0	0	0	0	0	0	0	0	0
252a724019a76e252dc2b43afea4d3e4	Bacteria	Bdellovibrionota	Oligoflexia	0319-6G20	0319-6G20	0319-6G20	0.9999076243816389	0	0	0	0	0	0	0	0	0	0	0	0	0	0	0	0	0	0	0	0	0	0	0	0	0	0	0	0	0	0	0	0	0	0	0	0	0	0	0	0	0	0
253e28dc50c97fc68dbfe4e7819ff7bc	Bacteria	Bdellovibrionota	Oligoflexia	0319-6G20	0319-6G20	0319-6G20	0.9999999998821716	0	0	0	0	0	0	0	0	0	0	0	0	0	0	0	0	0	0	0	0	0	0	0	0	0	0	0	0	0	0	0	0	0	0	0	0	0	0	0	0	0	0
261d81dd928a359ac8db24a13c14cce2	Bacteria	Bdellovibrionota	Oligoflexia	0319-6G20	0319-6G20	0319-6G20	uncultured_Syntrophobacteraceae	0	0	0	0	0	0	0	0	0	0	0	0	0	0	0	0	0	0	0	0	0	0	61	0	0	0	0	0	0	0	0	0	0	0	65	0	0	0	0	0	0	0
276331488db9fc8737b9a6358e475f8e	Bacteria	Bdellovibrionota	Oligoflexia	0319-6G20	0319-6G20	0319-6G20	uncultured_Syntrophobacteraceae	0	0	0	0	0	0	0	0	0	0	0	0	0	0	0	0	0	0	0	0	0	0	0	0	0	0	0	0	0	0	0	0	0	0	0	0	0	0	0	0	0	0
27e4738a7a73066463f3a41bc06e8e29	Bacteria	Bdellovibrionota	Oligoflexia	0319-6G20	0319-6G20	0319-6G20	uncultured_Syntrophobacteraceae	0	0	0	0	0	0	0	0	0	0	0	0	0	0	0	0	0	0	0	0	0	0	0	0	0	0	0	0	0	0	0	0	0	0	0	0	0	0	0	0	0	0
287d540df46ec87c610872342d9a0fd3	Bacteria	Bdellovibrionota	Oligoflexia	0319-6G20	0319-6G20	0319-6G20	0.9999999997722075	0	0	0	0	0	0	0	0	0	0	0	0	0	0	0	0	0	0	0	0	0	0	0	0	0	0	0	0	0	0	0	0	0	0	0	0	0	0	0	0	0	0
288014d710d0d14bde6576bb1990a8d8	Bacteria	Bdellovibrionota	Oligoflexia	0319-6G20	0319-6G20	0319-6G20	0.999999999939464	0	0	0	0	0	0	0	0	0	0	0	0	0	0	0	0	72	0	0	0	265	0	0	14	0	0	0	0	0	0	0	126	0	15	0	0	0	0	0	0	0	0
2892073ebc94bb0d54c60e37f6b8b5d7	Bacteria	Bdellovibrionota	Oligoflexia	0319-6G20	0319-6G20	0319-6G20	uncultured_soil	0	0	0	0	0	0	0	0	0	0	0	0	0	0	0	0	0	0	0	0	0	0	0	0	0	0	0	0	0	0	0	0	0	0	0	0	0	0	0	0	0	0
297aa1f54988649e6ff8a25f0703af01	Bacteria	Bdellovibrionota	Oligoflexia	0319-6G20	0319-6G20	0319-6G20	uncultured_gamma	0	0	0	0	0	0	0	0	0	0	0	0	25	0	0	0	0	0	0	0	0	0	0	0	0	0	0	0	0	0	0	0	0	0	0	0	0	0	0	0	0	0
29d915dca87920155e197d93a44be03a	Bacteria	Bdellovibrionota	Oligoflexia	0319-6G20	0319-6G20	0319-6G20	uncultured_Syntrophobacteraceae	0	0	0	0	0	0	0	0	0	0	0	0	0	0	0	0	0	0	0	0	0	0	0	0	0	0	0	0	0	0	0	0	0	0	0	0	0	0	0	0	0	0
2a0f6b366b75ff5b3c2f2098c2cd0d98	Bacteria	Bdellovibrionota	Oligoflexia	0319-6G20	0319-6G20	0319-6G20	uncultured_bacterium	0	0	0	0	0	0	0	0	0	0	0	0	0	0	0	0	0	0	0	0	0	0	0	0	0	0	0	0	0	0	0	0	0	0	0	0	0	0	0	0	0	0
2a19c3424b34883501a9b094e7822f20	Bacteria	Bdellovibrionota	Oligoflexia	0319-6G20	0319-6G20	0319-6G20	0.9999999999971253	0	0	0	0	0	0	0	0	0	0	0	2	0	0	0	0	0	0	0	0	0	0	0	0	0	0	0	0	0	0	0	0	0	0	0	0	0	0	0	0	0	0
2a59a8232921c656f80b3c493230a52c	Bacteria	Bdellovibrionota	Oligoflexia	0319-6G20	0319-6G20	0319-6G20	0.9999999997618144	0	0	0	0	0	0	0	0	0	0	0	0	0	0	0	0	0	0	0	0	0	0	0	0	0	0	0	0	0	0	0	0	0	0	0	0	0	0	0	0	0	0
2a6a190ea153c63a9d05ebe369b5e656	Bacteria	Bdellovibrionota	Oligoflexia	0319-6G20	0319-6G20	0319-6G20	0.9999999999930707	0	0	0	0	0	0	0	0	0	0	0	0	0	0	0	0	0	0	0	0	0	0	0	0	0	0	0	0	0	0	0	0	0	0	0	0	0	0	0	0	0	0
2a7e6f9e3edddbd730c3fe7bc0d3b542	Bacteria	Bdellovibrionota	Oligoflexia	0319-6G20	0319-6G20	0319-6G20	uncultured_soil	0	0	0	0	0	0	0	0	0	0	0	0	53	0	0	0	0	0	0	0	0	0	0	0	0	0	0	0	0	0	0	0	0	0	0	0	18	0	0	0	0	0
2ac9c7b3acd0a118f5cad4f19c4b61a4	Bacteria	Bdellovibrionota	Oligoflexia	0319-6G20	0319-6G20	0319-6G20	uncultured_delta	0	0	0	0	0	0	0	0	0	0	0	0	0	0	0	0	0	0	0	0	0	0	0	0	0	0	0	0	0	0	0	0	0	0	0	0	0	0	0	0	0	0
2c2b2e67bea64b4e23160d5da3873c51	Bacteria	Bdellovibrionota	Oligoflexia	0319-6G20	0319-6G20	0319-6G20	uncultured_bacterium	0	0	0	0	0	0	0	0	0	0	0	0	27	0	0	0	0	7	0	0	0	0	0	0	0	9	0	0	0	0	0	0	0	0	0	0	35	0	0	0	0	0
2cca0b810b78ebd4a1fa20ac45573b8b	Bacteria	Bdellovibrionota	Oligoflexia	0319-6G20	0319-6G20	0319-6G20	uncultured_bacterium	0	0	0	0	0	0	0	0	0	0	0	0	3	0	0	0	0	0	0	0	0	0	0	0	0	0	0	0	0	0	0	0	0	0	0	0	0	0	0	0	0	0
2cf447f4f6e791aba53dbd43dec3e4c4	Bacteria	Bdellovibrionota	Oligoflexia	0319-6G20	0319-6G20	0319-6G20	0.9999999999823329	0	0	0	0	0	0	0	0	0	0	0	0	0	0	0	0	0	0	0	0	0	0	0	0	0	0	0	0	0	0	0	0	0	0	0	0	0	0	0	0	0	0
2da2e3bb7b7b18632781cb4c06f1d4e6	Bacteria	Bdellovibrionota	Oligoflexia	0319-6G20	0319-6G20	0319-6G20	0.9999999999939416	0	0	0	0	0	0	0	0	0	0	0	0	0	0	0	0	0	0	0	0	0	0	0	0	0	0	0	0	0	0	0	0	0	0	0	0	0	0	0	0	0	0
2db490b4901142abba86837b31e2c65c	Bacteria	Bdellovibrionota	Oligoflexia	0319-6G20	0319-6G20	0319-6G20	uncultured_bacterium	0	0	0	0	0	0	0	0	0	0	0	0	0	0	0	0	0	0	0	0	0	0	0	0	0	0	0	0	0	0	0	0	0	0	0	0	0	0	0	0	0	0
2dfafde2b887290eeed06430a58e6da8	Bacteria	Bdellovibrionota	Oligoflexia	0319-6G20	0319-6G20	0319-6G20	uncultured_bacterium	0	0	0	0	0	0	0	0	0	0	0	0	0	0	0	0	0	0	0	0	0	0	0	0	0	0	0	0	0	0	0	0	0	0	0	0	0	0	0	0	0	0
2e1e4a27183c9df9c13c73bcef1c1754	Bacteria	Bdellovibrionota	Oligoflexia	0319-6G20	0319-6G20	0319-6G20	0.9995205975048042	0	0	0	0	0	0	0	0	0	0	0	0	0	0	0	0	0	5	0	0	0	0	0	0	0	0	0	0	0	0	0	0	0	0	0	0	0	0	0	0	0	0
2e53ed7e380a39fe35896acc0eac386e	Bacteria	Bdellovibrionota	Oligoflexia	0319-6G20	0319-6G20	0319-6G20	0.9999792672944099	0	0	0	0	0	0	0	0	0	0	0	0	0	0	0	0	0	0	0	0	0	0	0	0	0	0	0	0	0	0	0	0	0	0	0	0	0	0	0	0	0	0
2e680a5b0bd367a9d69fad0d1f9a0777	Bacteria	Bdellovibrionota	Oligoflexia	0319-6G20	0319-6G20	0319-6G20	uncultured_bacterium	0	0	0	0	0	0	0	0	0	0	0	0	0	0	0	0	0	0	0	0	0	0	95	0	0	0	0	0	0	0	0	0	0	0	0	0	0	0	0	0	0	0
2e6bee2b6ed242ef82567142cf05cc80	Bacteria	Bdellovibrionota	Oligoflexia	0319-6G20	0319-6G20	0319-6G20	0.9999999999974339	0	0	0	0	0	0	0	0	0	0	0	6	0	0	0	0	0	0	0	0	0	0	0	0	0	0	0	0	0	0	2	0	0	0	0	0	0	0	0	0	0	0
2e79a7d9d5114dbf62528fee5ff5e26c	Bacteria	Bdellovibrionota	Oligoflexia	0319-6G20	0319-6G20	0319-6G20	uncultured_delta	0	0	0	0	0	0	0	0	0	0	0	0	0	0	0	0	0	0	0	0	0	0	0	0	0	0	0	0	0	0	0	0	0	0	0	0	0	0	0	0	0	0
2ee83b948a2a6eed00284395ea3f5a94	Bacteria	Bdellovibrionota	Oligoflexia	0319-6G20	0319-6G20	0319-6G20	uncultured_Syntrophobacteraceae	0	0	0	0	0	0	0	0	0	0	0	0	0	0	0	35	0	0	0	0	0	212	0	42	23	0	0	0	0	0	0	0	0	37	0	69	0	0	0	181	0	0
2eeeaa2bffd1b381d800e4ce534d5702	Bacteria	Bdellovibrionota	Oligoflexia	0319-6G20	0319-6G20	0319-6G20	0.9658123345014032	0	0	0	0	0	0	0	0	0	0	0	0	0	0	0	132	0	0	0	54	85	34	0	0	0	0	0	0	0	0	0	35	0	0	0	0	0	0	0	85	0	37
2effea526e72e304ccf1ec4740d204dc	Bacteria	Bdellovibrionota	Oligoflexia	0319-6G20	0319-6G20	0319-6G20	uncultured_delta	0	0	0	0	0	0	0	0	0	0	0	0	0	0	0	0	0	0	0	0	0	0	0	0	0	0	0	0	0	0	0	0	0	0	0	0	0	0	0	0	0	0
2f5913c5f06168ebf5d274224dc3f446	Bacteria	Bdellovibrionota	Oligoflexia	0319-6G20	0319-6G20	0319-6G20	uncultured_bacterium	0	0	0	0	0	0	0	0	0	0	0	0	0	0	0	0	0	0	0	0	0	0	0	0	0	0	0	0	0	0	0	0	0	0	0	0	0	0	0	0	0	0
2f73afc75fb332cc83464ecfee265088	Bacteria	Bdellovibrionota	Oligoflexia	0319-6G20	0319-6G20	0319-6G20	0.999999791768093	0	0	0	0	0	0	0	0	0	0	0	0	11	0	0	0	0	0	0	0	0	0	0	0	0	0	0	0	0	0	0	0	0	0	0	0	0	0	0	0	0	0
2f7b93e7ab7fe0eca71396c0e74b40d2	Bacteria	Bdellovibrionota	Oligoflexia	0319-6G20	0319-6G20	0319-6G20	uncultured_Syntrophobacteraceae	0	0	0	0	0	0	0	0	0	0	0	0	0	0	0	0	0	0	0	0	0	0	0	0	0	0	0	0	0	0	0	0	0	0	0	0	0	0	0	0	0	0
2f97cea7aef76116a97ea7ce7bdacd36	Bacteria	Bdellovibrionota	Oligoflexia	0319-6G20	0319-6G20	0319-6G20	uncultured_Syntrophobacteraceae	0	0	0	0	0	0	0	0	0	0	0	0	0	0	0	0	0	0	0	0	0	0	0	0	0	0	0	0	0	0	0	0	0	0	0	0	0	0	0	0	0	0
2fe27eaec3998bf5dbb7bdf06b1d0800	Bacteria	Bdellovibrionota	Oligoflexia	0319-6G20	0319-6G20	0319-6G20	0.9999999999871879	0	0	0	0	0	0	0	0	0	0	0	0	0	0	12	0	0	0	0	0	0	0	0	0	0	0	0	0	0	0	0	0	0	0	0	0	0	0	0	0	0	0
301b749aeb717658cd5b33a159489cfe	Bacteria	Bdellovibrionota	Oligoflexia	0319-6G20	0319-6G20	0319-6G20	0.9999999999802571	0	0	0	0	0	1	0	0	0	0	0	0	0	0	0	0	0	0	0	0	0	0	0	0	0	0	0	0	0	0	0	0	0	0	0	0	0	0	0	0	0	0
317dee28aee6ac5f82bebe42623f4492	Bacteria	Bdellovibrionota	Oligoflexia	0319-6G20	0319-6G20	0319-6G20	uncultured_delta	4	0	0	0	0	0	0	0	0	0	0	0	0	0	0	0	0	0	0	0	0	0	0	0	0	0	0	0	0	0	0	0	0	0	0	0	0	0	0	0	0	0
3183b262dadf1dcd002d55ef3af932e6	Bacteria	Bdellovibrionota	Oligoflexia	0319-6G20	0319-6G20	0319-6G20	uncultured_Syntrophobacteraceae	0	0	0	0	0	0	0	0	0	0	0	0	0	0	0	0	0	0	0	0	0	0	0	0	59	0	0	0	0	0	0	0	0	0	0	0	0	0	0	0	0	0
31c9426a6ff3e0efadef4d62b9fd6699	Bacteria	Bdellovibrionota	Oligoflexia	0319-6G20	0319-6G20	0319-6G20	0.7576997320522679	0	0	0	0	0	0	0	0	0	0	0	0	0	0	0	0	0	0	0	0	0	0	0	0	0	0	0	0	0	0	0	0	0	0	0	0	0	0	0	0	0	0
32690299e2814af32f1b830599b41e20	Bacteria	Bdellovibrionota	Oligoflexia	0319-6G20	0319-6G20	0319-6G20	0.9975030478152408	0	0	0	0	0	0	0	0	0	0	0	0	0	0	0	0	0	0	0	0	0	0	0	0	0	0	0	0	0	0	0	0	0	0	0	0	0	0	0	0	0	0
326b38657f5f7cf3eed12634582abcdb	Bacteria	Bdellovibrionota	Oligoflexia	0319-6G20	0319-6G20	0319-6G20	uncultured_delta	0	0	0	0	0	0	0	0	0	0	0	0	0	0	0	0	0	0	0	0	0	0	0	0	0	0	0	0	0	0	0	0	0	0	0	0	0	0	0	0	0	0
327dc574f928b1ca048738fed047371f	Bacteria	Bdellovibrionota	Oligoflexia	0319-6G20	0319-6G20	0319-6G20	uncultured_bacterium	0	0	0	0	0	0	0	0	0	0	0	0	0	0	0	0	0	0	0	0	0	0	0	0	0	0	0	0	0	0	0	0	0	0	0	0	0	0	0	0	0	0
332e089337c9a5f7026dd8ba93e0a3a4	Bacteria	Bdellovibrionota	Oligoflexia	0319-6G20	0319-6G20	0319-6G20	uncultured_Syntrophobacteraceae	0	0	0	0	0	0	0	0	0	0	0	0	0	0	0	0	0	0	0	3	0	0	0	0	0	0	0	0	0	0	0	0	0	0	0	0	0	0	0	0	0	0
33346a5c544a9e0982a86b05b7c05f54	Bacteria	Bdellovibrionota	Oligoflexia	0319-6G20	0319-6G20	0319-6G20	0.9999999999856345	0	0	0	0	0	0	0	0	0	0	0	0	0	0	0	0	0	0	0	0	0	0	0	0	0	0	0	0	0	0	0	0	0	0	0	0	0	0	0	0	0	0
33829cdeb83a014ea3cd82e5141a044a	Bacteria	Bdellovibrionota	Oligoflexia	0319-6G20	0319-6G20	0319-6G20	uncultured_Syntrophobacteraceae	0	0	0	0	0	0	0	0	0	0	0	0	0	0	0	0	0	0	0	0	0	0	0	0	0	0	0	0	0	0	2	0	0	0	0	0	0	0	0	0	0	0
339938c5498451d3df52b4bd7dae23c3	Bacteria	Bdellovibrionota	Oligoflexia	0319-6G20	0319-6G20	0319-6G20	uncultured_Syntrophobacteraceae	0	0	0	0	0	0	0	0	0	0	0	0	0	0	0	0	0	0	0	0	20	0	0	0	0	0	0	0	0	0	0	0	0	0	0	0	0	0	0	0	0	0
34112518fcab61925e379a84f609fc13	Bacteria	Bdellovibrionota	Oligoflexia	0319-6G20	0319-6G20	0319-6G20	uncultured_bacterium	0	0	0	0	0	0	0	0	0	0	0	0	0	0	0	0	0	0	0	0	0	0	0	0	0	0	0	0	0	0	0	0	0	0	0	0	0	0	0	0	0	0
3427c10985654d151276369bce150682	Bacteria	Bdellovibrionota	Oligoflexia	0319-6G20	0319-6G20	0319-6G20	uncultured_soil	0	0	0	0	0	0	0	0	0	0	0	0	0	0	0	0	0	0	0	0	0	0	33	0	0	0	0	49	0	0	0	0	36	0	0	139	0	0	0	0	0	44
3430929dbcc973fdbd06d58376f05546	Bacteria	Bdellovibrionota	Oligoflexia	0319-6G20	0319-6G20	0319-6G20	Bdellovibrionales_bacterium	0	0	0	0	15	0	0	0	0	0	3	14	0	5	0	0	0	0	0	0	0	14	0	0	23	0	0	4	0	0	0	0	0	0	0	0	0	0	0	10	0	0
3475ef27d881e5de5ece4445b8b0faf0	Bacteria	Bdellovibrionota	Oligoflexia	0319-6G20	0319-6G20	0319-6G20	uncultured_delta	0	0	0	0	0	0	0	0	0	0	0	0	0	0	0	0	0	0	0	0	0	0	0	0	0	0	0	0	0	0	0	0	0	0	0	0	0	0	0	0	0	0
34aa73da0134d8cfa37f3d99a7aa2cd0	Bacteria	Bdellovibrionota	Oligoflexia	0319-6G20	0319-6G20	0319-6G20	uncultured_bacterium	0	0	0	0	0	0	0	0	0	0	0	0	0	0	0	0	0	0	0	33	0	0	0	0	0	0	0	0	0	0	0	0	0	0	0	0	0	0	0	0	0	0
34bd0a9375c2d4b946d62847538929e4	Bacteria	Bdellovibrionota	Oligoflexia	0319-6G20	0319-6G20	0319-6G20	uncultured_soil	42	0	0	0	0	0	0	0	0	0	0	26	37	0	0	0	0	0	0	0	0	0	0	0	0	0	0	0	0	58	0	0	0	0	0	0	0	0	54	0	0	0
3503821e46d4cbd7daf0353061030453	Bacteria	Bdellovibrionota	Oligoflexia	0319-6G20	0319-6G20	0319-6G20	uncultured_Syntrophobacteraceae	0	0	0	0	0	0	0	0	0	0	0	0	0	0	0	0	0	0	0	0	0	0	4	0	0	0	0	0	0	0	0	0	0	0	0	0	0	0	0	0	0	0
35155131bd9455a74b0d77930a19fdbf	Bacteria	Bdellovibrionota	Oligoflexia	0319-6G20	0319-6G20	0319-6G20	uncultured_Syntrophobacteraceae	0	0	0	0	0	0	0	0	0	0	0	0	0	0	0	0	0	0	0	0	0	0	0	0	0	0	0	0	0	0	0	0	0	0	0	0	0	0	0	0	0	0
351d3500533bcf31f77a653a89c86103	Bacteria	Bdellovibrionota	Oligoflexia	0319-6G20	0319-6G20	0319-6G20	0.9999999999919228	0	0	0	0	0	0	0	0	0	0	0	0	0	0	0	0	0	0	0	0	0	0	0	0	0	0	0	0	0	0	0	0	0	0	0	0	0	0	0	0	0	0
354120d8c527eb2f4954180b4a4465c5	Bacteria	Bdellovibrionota	Oligoflexia	0319-6G20	0319-6G20	0319-6G20	uncultured_Syntrophobacteraceae	0	0	0	0	0	0	0	0	0	0	0	0	0	0	0	0	0	0	0	0	0	0	0	0	0	0	0	0	0	0	0	0	3	0	0	0	0	0	0	0	0	0
35a88dcb87625be1449a549f080f16e8	Bacteria	Bdellovibrionota	Oligoflexia	0319-6G20	0319-6G20	0319-6G20	uncultured_delta	0	0	0	0	0	0	0	0	0	0	0	0	0	0	0	0	0	0	0	0	0	0	0	0	0	0	0	0	0	0	0	0	0	0	0	0	0	0	0	0	0	0
36a7d4cea3b9bebcdba763f89d5bc50b	Bacteria	Bdellovibrionota	Oligoflexia	0319-6G20	0319-6G20	0319-6G20	0.9999999997919167	0	0	0	0	0	0	11	0	0	0	0	0	0	0	0	0	0	0	0	0	0	0	0	0	0	0	0	0	0	0	0	0	0	0	0	0	0	0	0	0	0	0
37468c3aacb7f5fc824a769f49e7f899	Bacteria	Bdellovibrionota	Oligoflexia	0319-6G20	0319-6G20	0319-6G20	uncultured_delta	0	0	0	0	0	0	0	0	0	0	0	0	0	0	0	0	0	0	0	0	0	0	0	0	0	0	0	0	0	0	0	0	0	0	0	0	0	0	0	0	0	0
37551ef524f7c7d1efb2ca7f69e1614b	Bacteria	Bdellovibrionota	Oligoflexia	0319-6G20	0319-6G20	0319-6G20	uncultured_bacterium	0	0	0	0	0	0	0	0	0	0	0	3	0	0	0	0	0	0	0	0	0	0	0	0	0	0	0	0	0	0	0	0	0	0	0	0	0	0	0	0	0	0
3913f7921eee789c7657b2b34e3acab7	Bacteria	Bdellovibrionota	Oligoflexia	0319-6G20	0319-6G20	0319-6G20	0.9999999999983603	0	0	0	0	0	0	0	0	0	0	0	0	0	0	0	0	0	0	0	0	0	0	0	0	0	0	0	0	0	0	0	0	0	0	0	0	0	0	0	0	0	0
39170212efc4c9f0860ac9c3b0628929	Bacteria	Bdellovibrionota	Oligoflexia	0319-6G20	0319-6G20	0319-6G20	uncultured_Bacteriovorax	0	0	0	0	0	0	0	0	0	0	0	0	0	0	0	0	0	0	0	0	7	0	0	0	0	0	0	0	0	0	0	0	0	0	0	0	0	0	0	0	0	0
3a567d3cf518dbe8d6b1fb00b809f1bd	Bacteria	Bdellovibrionota	Oligoflexia	0319-6G20	0319-6G20	0319-6G20	uncultured_bacterium	0	0	0	0	0	0	0	0	0	0	0	0	0	0	0	0	0	0	0	0	0	0	0	0	0	0	0	0	0	0	0	0	0	0	0	0	0	0	0	0	0	0
3a597e1ac22f1a22e43f8bd5fa1afd9e	Bacteria	Bdellovibrionota	Oligoflexia	0319-6G20	0319-6G20	0319-6G20	uncultured_bacterium	0	0	0	0	0	0	0	0	0	0	0	0	0	0	0	0	0	0	0	0	0	0	0	0	0	0	0	0	0	0	0	0	0	0	0	0	0	0	0	0	0	0
3b052f549cb66df750fdb59f47885413	Bacteria	Bdellovibrionota	Oligoflexia	0319-6G20	0319-6G20	0319-6G20	0.9999999999714569	0	0	0	0	0	0	0	0	0	0	0	0	0	0	0	0	0	0	0	0	0	0	0	0	0	0	0	0	0	0	0	0	0	0	2	0	0	0	0	0	0	0
3b30e3f5f2d9840b31b2a25abdde603f	Bacteria	Bdellovibrionota	Oligoflexia	0319-6G20	0319-6G20	0319-6G20	uncultured_bacterium	0	0	0	0	0	0	0	0	0	0	0	0	0	0	0	0	0	0	0	0	0	0	0	0	0	0	0	0	0	0	0	0	0	0	0	0	0	0	0	0	0	0
3b8eede80a7d679fcbfbb6ead7baef26	Bacteria	Bdellovibrionota	Oligoflexia	0319-6G20	0319-6G20	0319-6G20	0.9999999999883726	0	0	0	0	0	0	0	0	0	0	0	0	0	0	0	0	0	0	0	0	0	0	0	0	0	0	0	0	0	0	0	0	0	0	0	0	0	0	0	0	0	0
3bbfa1ff3271ad81a779d2e6330255bc	Bacteria	Bdellovibrionota	Oligoflexia	0319-6G20	0319-6G20	0319-6G20	uncultured_Syntrophobacteraceae	0	0	0	0	0	0	0	0	0	0	0	0	0	0	0	0	0	0	0	0	0	0	0	0	0	0	0	0	0	0	0	0	0	0	0	0	0	0	0	0	0	0
3c3bf144ef1a6704bc290f8f11aafe36	Bacteria	Bdellovibrionota	Oligoflexia	0319-6G20	0319-6G20	0319-6G20	0.9999999747658104	0	0	0	0	0	0	0	0	0	0	0	0	0	46	0	0	0	0	0	0	17	0	0	0	0	0	0	0	0	0	0	0	22	0	0	0	0	0	0	0	0	0
3c66701673ebbe81be21ac08e05aabd7	Bacteria	Bdellovibrionota	Oligoflexia	0319-6G20	0319-6G20	0319-6G20	uncultured_Roseobacter	26	0	0	0	0	27	0	0	0	0	0	0	61	0	97	0	0	139	0	0	0	0	0	0	0	237	0	0	0	0	0	0	0	0	0	0	0	106	283	0	0	0
3cde11849fd88a77eebc97f014a0e64b	Bacteria	Bdellovibrionota	Oligoflexia	0319-6G20	0319-6G20	0319-6G20	0.961568738348702	0	0	0	0	0	0	0	0	0	0	0	0	0	0	0	0	0	0	0	0	0	0	0	0	0	0	0	0	0	0	0	0	0	0	0	0	0	0	0	0	0	0
3d1c1544fdd9a630c5495922ab575043	Bacteria	Bdellovibrionota	Oligoflexia	0319-6G20	0319-6G20	0319-6G20	0.9999999989275143	0	0	0	0	0	0	0	0	0	0	0	0	0	0	0	0	0	0	0	0	0	0	0	0	0	0	0	0	0	0	0	0	0	0	0	0	0	0	0	0	0	0
3d7adaa6665e21083180145ee1311acc	Bacteria	Bdellovibrionota	Oligoflexia	0319-6G20	0319-6G20	0319-6G20	uncultured_Syntrophobacteraceae	0	0	0	0	0	0	0	0	0	0	0	0	0	0	0	0	0	0	0	0	0	0	0	0	0	0	0	0	0	0	0	0	0	0	0	0	0	0	0	0	0	0
3d7b3baf2ac5d6c5f5124651df9059c8	Bacteria	Bdellovibrionota	Oligoflexia	0319-6G20	0319-6G20	0319-6G20	0.999999999799771	0	0	0	0	0	5	0	0	0	0	0	0	0	0	0	0	0	0	0	0	0	0	0	0	0	0	0	0	0	0	0	0	0	0	0	0	0	0	0	0	0	0
3d7f5b86a9647c34ed11ab9a0d733d86	Bacteria	Bdellovibrionota	Oligoflexia	0319-6G20	0319-6G20	0319-6G20	0.9999999997368875	0	0	0	0	0	0	0	0	0	0	0	0	0	0	0	0	0	0	0	0	0	0	0	0	0	0	0	0	0	0	0	0	0	0	0	0	0	0	0	0	0	0
3e0583ece12af154f0f315b31316e459	Bacteria	Bdellovibrionota	Oligoflexia	0319-6G20	0319-6G20	0319-6G20	uncultured_delta	0	0	0	0	0	0	0	0	0	0	0	0	0	0	0	0	0	0	0	0	0	0	0	0	0	0	0	0	0	0	0	0	0	0	0	0	0	0	0	0	0	0
3e2cea3fd3ca626cac0ffd9685d460b8	Bacteria	Bdellovibrionota	Oligoflexia	0319-6G20	0319-6G20	0319-6G20	uncultured_bacterium	0	0	0	0	0	0	0	0	0	0	0	0	0	0	0	0	0	0	0	0	0	0	0	0	0	0	0	0	0	0	0	0	0	0	0	0	0	0	9	0	0	0
3e3801255d21f33ed8b764656f939670	Bacteria	Bdellovibrionota	Oligoflexia	0319-6G20	0319-6G20	0319-6G20	0.9999999997209816	0	0	0	0	0	0	0	0	0	0	0	0	0	0	0	0	0	0	0	0	0	0	0	0	0	34	0	0	0	0	0	0	0	0	0	0	0	0	0	0	0	0
3e59e57cae4c155d0476c94d2790352d	Bacteria	Bdellovibrionota	Oligoflexia	0319-6G20	0319-6G20	0319-6G20	uncultured_gamma	0	0	0	0	0	0	0	0	0	0	0	0	0	0	0	0	0	0	0	0	0	0	0	0	0	0	0	0	0	0	0	0	0	0	0	0	0	0	0	0	0	0
3f12244bf752a431cd6a8a7b48929f86	Bacteria	Bdellovibrionota	Oligoflexia	0319-6G20	0319-6G20	0319-6G20	uncultured_bacterium	0	0	0	0	0	0	0	0	0	0	0	0	0	0	0	0	0	0	0	0	0	0	0	0	0	0	0	0	0	0	0	0	0	0	0	0	0	0	0	0	0	0
3f12c10d273c75497dfaa23855f946b6	Bacteria	Bdellovibrionota	Oligoflexia	0319-6G20	0319-6G20	0319-6G20	0.9999999999881657	0	0	0	0	0	0	0	0	0	0	0	0	0	0	0	0	0	0	0	0	0	0	0	0	0	0	0	0	0	0	0	0	0	0	0	0	10	0	0	0	0	0
3f1f78949ca99a157746dc284a2a5b80	Bacteria	Bdellovibrionota	Oligoflexia	0319-6G20	0319-6G20	0319-6G20	uncultured_delta	0	0	0	0	0	0	0	0	0	0	0	0	0	0	0	0	0	0	0	0	0	0	0	0	0	0	0	0	0	0	0	0	0	0	0	0	0	0	0	0	0	0
3f2408bb3519ea872bc994cd6c82fe2f	Bacteria	Bdellovibrionota	Oligoflexia	0319-6G20	0319-6G20	0319-6G20	0.999999999990802	0	0	0	0	0	0	0	0	0	0	0	0	0	0	0	0	0	0	0	0	0	0	0	0	0	0	0	0	0	0	0	0	0	0	0	0	0	0	0	0	0	0
3f81fc6ba172fc18400526def4289882	Bacteria	Bdellovibrionota	Oligoflexia	0319-6G20	0319-6G20	0319-6G20	uncultured_delta	0	0	0	0	0	0	0	0	0	0	0	0	0	0	0	0	0	0	0	0	0	0	0	0	0	0	0	0	0	0	0	0	0	0	0	0	0	0	0	0	0	0
400f7d3b4200348e77ba84a2b9de5dcc	Bacteria	Bdellovibrionota	Oligoflexia	0319-6G20	0319-6G20	0319-6G20	0.9999998411123575	0	0	0	0	0	0	0	0	0	0	0	0	0	0	0	0	0	0	0	0	0	0	0	0	0	0	0	0	0	0	0	0	0	0	0	0	0	0	0	0	0	0
406439e2613f44bd403c0764f91c83ce	Bacteria	Bdellovibrionota	Oligoflexia	0319-6G20	0319-6G20	0319-6G20	0.9999999996897064	0	0	0	0	17	0	0	0	0	0	0	0	0	0	0	0	0	0	0	0	0	0	0	0	0	0	0	0	0	0	0	0	0	0	0	0	0	0	40	0	0	0
41554c13fb9efc5167572549bf73622e	Bacteria	Bdellovibrionota	Oligoflexia	0319-6G20	0319-6G20	0319-6G20	0.9988457555003384	0	0	0	0	0	0	0	0	0	0	0	0	0	0	0	0	0	0	0	0	0	0	0	0	0	0	0	0	0	0	0	0	0	0	0	0	0	0	0	0	0	0
41d1b6de595322afbda8d99416a7f525	Bacteria	Bdellovibrionota	Oligoflexia	0319-6G20	0319-6G20	0319-6G20	uncultured_bacterium	0	0	0	0	0	0	0	0	0	0	0	0	0	0	0	0	0	0	0	0	30	0	0	0	0	0	0	0	0	0	0	0	0	0	0	0	0	0	0	0	0	0
423203079a4c8160a9b8dd9d3b0f4f99	Bacteria	Bdellovibrionota	Oligoflexia	0319-6G20	0319-6G20	0319-6G20	uncultured_bacterium	0	0	0	0	0	0	0	0	0	0	0	0	0	0	0	0	0	0	0	0	0	0	0	0	0	0	0	0	0	0	0	0	0	0	0	0	0	0	0	0	0	0
42d09a32cb0bd24249aa28569e31e989	Bacteria	Bdellovibrionota	Oligoflexia	0319-6G20	0319-6G20	0319-6G20	uncultured_Myxococcales	0	0	0	0	0	0	0	0	0	0	0	0	0	0	0	0	0	0	0	0	0	0	0	0	0	0	0	0	0	0	0	0	0	0	0	0	0	0	0	0	0	0
43150f69577b7034b346361d047145b4	Bacteria	Bdellovibrionota	Oligoflexia	0319-6G20	0319-6G20	0319-6G20	0.9999999999015831	0	0	0	0	0	0	0	0	0	0	0	0	0	0	0	0	0	0	0	0	0	0	0	0	0	0	0	0	0	0	0	0	0	0	0	0	0	0	0	0	0	0
4433487e75b592216367bb95a463745f	Bacteria	Bdellovibrionota	Oligoflexia	0319-6G20	0319-6G20	0319-6G20	0.9999784587424104	0	0	0	0	0	0	0	0	0	0	0	0	0	0	0	0	0	0	0	0	0	0	0	0	0	0	0	0	0	0	0	0	0	0	0	0	0	0	0	0	0	0
443f98921b5e0fc81e41ca20b4e7a5f5	Bacteria	Bdellovibrionota	Oligoflexia	0319-6G20	0319-6G20	0319-6G20	uncultured_bacterium	0	0	0	0	0	0	0	0	0	0	0	0	0	147	0	0	0	0	0	0	0	43	0	0	126	0	11	0	0	0	0	0	0	0	0	0	0	96	0	36	0	0
451119dea1651995a216c9990067d70a	Bacteria	Bdellovibrionota	Oligoflexia	0319-6G20	0319-6G20	0319-6G20	uncultured_bacterium	0	0	0	0	0	0	0	0	0	0	0	0	0	0	0	0	0	0	0	0	0	0	0	0	0	0	0	0	8	0	0	0	0	0	0	0	0	0	0	0	0	0
45ac95885cff627dcacaa9858d198ac0	Bacteria	Bdellovibrionota	Oligoflexia	0319-6G20	0319-6G20	0319-6G20	uncultured_Syntrophobacteraceae	0	0	0	0	0	0	0	0	0	0	0	0	0	0	0	0	0	0	0	0	0	0	0	0	0	0	0	0	0	0	0	0	0	0	0	0	0	0	0	0	0	0
464cefc87fbe56534139a2b4c4897d47	Bacteria	Bdellovibrionota	Oligoflexia	0319-6G20	0319-6G20	0319-6G20	uncultured_bacterium	0	0	0	0	55	36	12	0	0	0	0	0	0	37	38	0	0	0	0	0	0	0	0	0	0	0	0	0	0	0	0	0	0	0	0	0	60	0	67	0	0	0
4683db0913db6c374515c7a753fd0098	Bacteria	Bdellovibrionota	Oligoflexia	0319-6G20	0319-6G20	0319-6G20	0.9976398266605568	0	0	0	0	0	0	0	0	0	0	0	0	0	0	0	0	0	0	0	0	0	16	0	0	0	0	0	0	0	0	0	0	0	0	0	0	0	0	0	0	0	0
46eb91dd79920306df5978c57c41b764	Bacteria	Bdellovibrionota	Oligoflexia	0319-6G20	0319-6G20	0319-6G20	uncultured_Syntrophobacteraceae	0	0	0	0	0	0	0	0	0	0	0	0	53	0	0	0	0	0	0	0	0	0	0	0	0	0	0	0	0	0	0	0	0	0	0	0	0	0	0	0	0	0
47759ade7d8ba9724cd9e6c92bb76446	Bacteria	Bdellovibrionota	Oligoflexia	0319-6G20	0319-6G20	0319-6G20	0.9999999990130405	0	0	0	0	0	0	0	0	0	0	0	0	0	0	0	0	0	0	0	0	0	0	0	0	0	0	0	0	0	0	0	0	0	0	0	0	0	7	0	0	0	0
48a4321e1e34725c2131a9bc5c5b022f	Bacteria	Bdellovibrionota	Oligoflexia	0319-6G20	0319-6G20	0319-6G20	0.9999999968362413	0	0	0	0	0	0	0	0	0	0	0	0	0	0	0	0	0	0	0	0	0	0	0	0	0	0	0	0	0	0	0	0	0	0	0	0	0	0	0	0	0	0
499250e84c98860f79d2f45d85f1dd54	Bacteria	Bdellovibrionota	Oligoflexia	0319-6G20	0319-6G20	0319-6G20	0.9999999978545853	0	0	0	0	0	0	0	0	0	0	0	0	0	0	0	0	0	0	0	0	0	0	0	0	0	0	0	0	0	0	0	0	0	0	0	0	0	0	0	0	0	0
4997dc3cfe2a94098df85e766e137b34	Bacteria	Bdellovibrionota	Oligoflexia	0319-6G20	0319-6G20	0319-6G20	0.9999999968714257	0	0	0	0	0	0	0	0	0	0	0	0	0	0	0	0	0	0	0	0	0	0	0	0	0	0	0	0	0	0	0	0	0	0	0	0	0	0	0	0	0	0
49ce7eb2e1ccaa91a6c1ab7c59c1a1de	Bacteria	Bdellovibrionota	Oligoflexia	0319-6G20	0319-6G20	0319-6G20	uncultured_bacterium	0	0	0	0	0	0	0	0	0	0	0	0	0	0	0	0	0	0	0	0	0	0	0	0	0	0	0	33	0	0	0	0	0	0	0	0	0	0	0	0	0	0
4b54f630d328acac6a0fc6ebe326b6a6	Bacteria	Bdellovibrionota	Oligoflexia	0319-6G20	0319-6G20	0319-6G20	uncultured_bacterium	0	0	0	0	0	0	7	0	0	0	0	0	0	0	0	0	0	0	0	0	0	0	0	0	0	0	0	0	0	0	0	0	0	0	0	0	0	0	0	0	0	0
4b6ffaa8c1d4251ee6f107acc8b0e306	Bacteria	Bdellovibrionota	Oligoflexia	0319-6G20	0319-6G20	0319-6G20	uncultured_bacterium	0	0	0	0	0	0	0	0	0	0	0	0	0	0	0	0	0	0	0	0	0	0	0	0	0	0	0	0	0	0	0	0	0	0	0	0	0	0	0	0	0	0
4b7a9dc864824af640d1770deaccd990	Bacteria	Bdellovibrionota	Oligoflexia	0319-6G20	0319-6G20	0319-6G20	marine_metagenome	0	0	0	0	0	0	0	0	0	0	0	0	0	0	0	0	0	0	0	0	0	0	0	0	0	0	0	0	0	0	0	0	0	0	0	0	0	0	0	0	0	0
4c70a61b2245237abfd3b2abf984301f	Bacteria	Bdellovibrionota	Oligoflexia	0319-6G20	0319-6G20	0319-6G20	0.9999998538203144	0	0	0	0	0	0	0	0	0	0	0	0	0	0	0	0	0	0	0	0	0	0	0	0	0	0	0	0	0	0	0	0	0	0	0	0	0	0	0	0	0	0
4c75b3dd3206a9d89f4fbaa10d766e30	Bacteria	Bdellovibrionota	Oligoflexia	0319-6G20	0319-6G20	0319-6G20	0.9981200747959826	0	0	0	0	0	0	3	0	0	0	0	0	0	0	0	0	0	0	0	0	0	0	0	0	0	0	0	0	0	0	0	0	0	0	0	0	0	0	0	0	0	0
4c96e34a6379c4cfa149baa9ccf8cf74	Bacteria	Bdellovibrionota	Oligoflexia	0319-6G20	0319-6G20	0319-6G20	0.9986708739748997	0	0	0	0	0	0	0	0	0	0	0	0	0	0	0	0	0	0	0	0	0	0	0	0	0	0	0	0	0	0	0	0	0	0	0	0	0	0	0	0	0	0
4cd0bc999ae9eaf9c5b8e532b263f9d6	Bacteria	Bdellovibrionota	Oligoflexia	0319-6G20	0319-6G20	0319-6G20	uncultured_delta	0	0	0	0	0	0	0	0	0	0	0	0	0	0	0	0	0	0	0	0	0	0	0	0	0	0	0	0	0	0	0	0	0	0	0	0	0	0	0	0	0	0
4d1b6b4c2a55dff0ad0dff7171a19ee1	Bacteria	Bdellovibrionota	Oligoflexia	0319-6G20	0319-6G20	0319-6G20	uncultured_Syntrophobacteraceae	0	0	0	0	0	0	0	0	0	0	0	0	0	0	0	0	0	0	0	0	0	0	0	0	0	0	0	0	0	0	0	0	0	0	0	0	0	0	0	0	0	0
4e0601506e96e6f3f94c259ed158f86c	Bacteria	Bdellovibrionota	Oligoflexia	0319-6G20	0319-6G20	0319-6G20	0.9999999999975976	0	0	0	0	0	0	0	0	0	0	0	0	0	0	0	0	0	0	0	0	0	0	0	0	0	0	0	0	0	0	0	0	0	0	0	0	0	0	0	0	0	0
4e125c191c7fa53f906f2649b97d8895	Bacteria	Bdellovibrionota	Oligoflexia	0319-6G20	0319-6G20	0319-6G20	uncultured_Syntrophobacteraceae	0	0	0	0	0	0	0	0	0	0	0	0	0	0	0	0	39	24	0	0	162	0	24	34	73	34	16	95	0	0	0	91	14	28	0	0	0	23	0	0	0	21
4e9a7e9592afdc7c0dd72a1518a48599	Bacteria	Bdellovibrionota	Oligoflexia	0319-6G20	0319-6G20	0319-6G20	0.9999999999207793	0	0	0	0	0	0	0	0	0	0	0	0	0	0	0	0	0	0	0	0	0	0	0	0	0	0	0	0	0	0	0	0	0	0	0	0	0	0	0	0	0	0
4ed8c3ec32bb3c91fc74a6a6969ef29f	Bacteria	Bdellovibrionota	Oligoflexia	0319-6G20	0319-6G20	0319-6G20	uncultured_Syntrophobacteraceae	0	0	0	0	0	0	0	82	0	0	0	0	0	0	0	0	0	0	0	0	0	0	0	0	0	0	0	0	0	0	0	0	0	0	0	0	0	0	0	0	0	0
4ef3108046c9cd820958d1180523e739	Bacteria	Bdellovibrionota	Oligoflexia	0319-6G20	0319-6G20	0319-6G20	uncultured_Syntrophobacteraceae	0	0	0	0	0	0	0	0	0	0	0	0	0	12	0	0	0	0	0	0	0	0	0	0	0	0	0	0	0	0	0	0	0	0	0	0	0	0	0	0	0	0
4f79c62cd54a0b07dd5c428c5d5796dd	Bacteria	Bdellovibrionota	Oligoflexia	0319-6G20	0319-6G20	0319-6G20	uncultured_Roseobacter	0	0	0	0	0	0	0	0	0	0	0	0	0	0	0	0	0	0	0	0	0	0	0	0	0	0	0	0	0	0	0	0	0	0	0	0	0	0	0	0	0	0
4faaaaa970bf29a737a697f73611203a	Bacteria	Bdellovibrionota	Oligoflexia	0319-6G20	0319-6G20	0319-6G20	0.9989323581854233	0	0	0	0	0	0	0	0	0	0	0	0	0	0	0	0	0	0	0	0	0	0	0	18	0	0	0	0	0	0	0	0	0	0	0	0	0	0	0	0	0	0
508e2494ca1e37415ce0ae52f85c9344	Bacteria	Bdellovibrionota	Oligoflexia	0319-6G20	0319-6G20	0319-6G20	uncultured_bacterium	0	0	0	0	0	0	0	0	0	0	0	0	0	0	0	0	0	0	0	0	0	0	0	0	0	4	0	0	0	0	0	0	0	0	0	0	0	0	0	0	0	0
52b4a1f1746ab88e9237041e5b13054e	Bacteria	Bdellovibrionota	Oligoflexia	0319-6G20	0319-6G20	0319-6G20	uncultured_bacterium	0	0	0	0	0	0	0	0	0	0	0	0	0	0	0	48	0	0	0	0	0	0	0	0	0	0	0	0	0	0	0	0	0	0	0	0	0	0	0	0	0	0
52f4a8b9b104dbac44c45d960a60280e	Bacteria	Bdellovibrionota	Oligoflexia	0319-6G20	0319-6G20	0319-6G20	uncultured_bacterium	0	0	0	0	0	0	0	0	0	0	0	0	0	0	0	0	0	0	0	0	0	0	0	0	0	0	0	0	0	0	0	0	0	0	0	0	0	0	0	0	0	0
532d570ee3bce5cf9317281ab9496d5f	Bacteria	Bdellovibrionota	Oligoflexia	0319-6G20	0319-6G20	0319-6G20	uncultured_Roseobacter	0	0	0	0	0	0	0	0	0	0	0	0	0	34	0	0	0	0	0	0	0	0	22	0	0	0	0	0	0	0	0	0	0	0	0	0	0	0	0	0	0	0
533aa3ba4cf6213ed0b6808eeaaa958c	Bacteria	Bdellovibrionota	Oligoflexia	0319-6G20	0319-6G20	0319-6G20	0.9999999999865291	0	0	0	0	0	0	0	0	0	0	0	0	0	0	0	0	0	0	0	0	0	0	0	0	0	0	0	0	0	0	0	0	0	0	0	0	0	0	0	0	0	0
5351abfe80358b86565ca3897be588f3	Bacteria	Bdellovibrionota	Oligoflexia	0319-6G20	0319-6G20	0319-6G20	0.9999996084959913	0	0	0	0	0	0	0	0	0	0	0	0	0	0	0	0	0	0	0	0	0	0	0	0	0	0	0	0	0	0	0	0	0	0	0	0	0	0	0	0	0	2
53d12d263dc425bd91ca738c46aa5798	Bacteria	Bdellovibrionota	Oligoflexia	0319-6G20	0319-6G20	0319-6G20	0.9999999999983503	0	0	0	0	0	0	0	0	0	0	0	0	0	0	0	0	0	0	0	0	0	0	0	0	0	0	0	0	0	0	0	0	0	0	0	0	0	0	0	0	0	0
53d5ebb81876603b25c20d60e17594c7	Bacteria	Bdellovibrionota	Oligoflexia	0319-6G20	0319-6G20	0319-6G20	0.9999999996133582	0	0	0	0	0	0	0	0	0	0	0	0	0	0	0	0	0	0	0	0	0	0	0	0	0	0	0	0	0	0	0	0	0	0	6	0	0	0	0	0	0	0
544d994fb2b68fb3bb0f949a986a7d33	Bacteria	Bdellovibrionota	Oligoflexia	0319-6G20	0319-6G20	0319-6G20	uncultured_Myxococcales	0	0	0	0	0	0	0	0	0	0	0	0	0	0	0	0	0	0	0	0	0	0	0	0	0	0	0	0	0	0	0	0	0	0	0	0	0	0	0	0	0	0
54979d796b5e42f135a970074cae41aa	Bacteria	Bdellovibrionota	Oligoflexia	0319-6G20	0319-6G20	0319-6G20	uncultured_Syntrophobacteraceae	0	0	0	0	0	0	0	0	0	0	0	0	0	0	0	0	0	0	0	0	0	0	0	0	0	0	0	0	0	0	0	0	0	0	0	0	0	0	0	0	0	0
54b5fb3407f55e484662cc50b1a008a1	Bacteria	Bdellovibrionota	Oligoflexia	0319-6G20	0319-6G20	0319-6G20	0.999999999964671	0	0	0	0	84	0	0	0	0	0	67	153	0	0	83	0	0	0	0	0	0	0	0	0	0	0	0	0	0	68	89	0	0	0	0	0	0	0	90	0	0	0
556877335bb30770d42ad62a8e80df44	Bacteria	Bdellovibrionota	Oligoflexia	0319-6G20	0319-6G20	0319-6G20	0.9999999999743288	0	0	0	0	0	0	0	0	0	0	0	0	0	0	0	0	0	0	0	0	0	0	0	0	0	0	0	0	0	0	0	0	0	0	0	0	0	0	0	0	0	0
56a300112faedde6e87195fe1cf3db20	Bacteria	Bdellovibrionota	Oligoflexia	0319-6G20	0319-6G20	0319-6G20	0.9999999999973609	0	0	0	0	9	0	0	0	0	0	9	0	0	0	0	0	0	0	0	0	0	0	0	0	0	0	0	0	0	0	0	0	0	0	0	0	0	0	0	0	0	0
578502f89a65b8eef879334b0bf03772	Bacteria	Bdellovibrionota	Oligoflexia	0319-6G20	0319-6G20	0319-6G20	0.9998659619525294	0	0	0	0	0	0	0	0	0	0	0	0	0	0	0	0	0	0	0	6	0	0	0	0	0	0	0	0	0	0	0	0	0	0	0	0	0	0	0	0	0	0
57c2287589c223856f350e0c0e52f0a4	Bacteria	Bdellovibrionota	Oligoflexia	0319-6G20	0319-6G20	0319-6G20	uncultured_Syntrophobacteraceae	0	0	0	0	0	66	0	0	0	0	0	0	0	0	0	0	0	0	0	0	0	0	52	0	36	4	30	25	0	0	0	0	12	0	65	0	0	5	0	0	0	0
57e037777b6d47fc5026761728473ec2	Bacteria	Bdellovibrionota	Oligoflexia	0319-6G20	0319-6G20	0319-6G20	Bdellovibrionales_bacterium	0	0	0	0	0	0	0	0	0	0	0	0	0	0	0	0	0	48	0	0	0	0	0	0	0	77	0	0	0	0	0	0	0	0	0	0	0	0	0	0	0	0
58453c7d6742317da008c67ab8db0f5b	Bacteria	Bdellovibrionota	Oligoflexia	0319-6G20	0319-6G20	0319-6G20	0.9999999999907601	0	0	0	0	0	0	0	0	0	0	0	0	0	0	0	0	0	0	0	0	0	0	0	0	0	0	0	0	0	0	0	0	0	0	0	0	0	0	0	0	0	0
58907724496bbfc505f363d1f4674be5	Bacteria	Bdellovibrionota	Oligoflexia	0319-6G20	0319-6G20	0319-6G20	uncultured_bacterium	0	0	0	0	0	0	0	0	0	0	0	0	0	0	0	0	0	0	0	0	0	0	0	0	0	0	0	0	0	0	0	0	0	0	0	0	0	0	0	0	0	0
58f3ead3def4de2b66812981443ed5ca	Bacteria	Bdellovibrionota	Oligoflexia	0319-6G20	0319-6G20	0319-6G20	uncultured_bacterium	0	0	0	0	0	0	0	0	0	0	0	0	0	0	0	0	0	0	0	0	0	0	0	0	0	0	0	0	0	0	0	0	0	0	0	0	0	0	0	0	0	0
5915f8c74b99e67ef6e35f51fffe7e17	Bacteria	Bdellovibrionota	Oligoflexia	0319-6G20	0319-6G20	0319-6G20	uncultured_bacterium	0	0	0	0	0	0	0	0	0	0	0	0	0	0	0	0	0	0	0	0	0	0	0	0	0	0	0	0	0	0	0	0	0	0	0	0	0	0	0	0	0	0
591a90400956e625453501e73b8e3559	Bacteria	Bdellovibrionota	Oligoflexia	0319-6G20	0319-6G20	0319-6G20	0.9971887391979167	0	0	0	0	0	0	0	0	0	0	0	0	0	0	8	0	0	0	0	0	0	0	0	0	0	0	0	0	0	0	0	0	0	0	0	0	0	0	0	0	0	0
59441606c8579d007df05f507ec302e5	Bacteria	Bdellovibrionota	Oligoflexia	0319-6G20	0319-6G20	0319-6G20	uncultured_Syntrophobacteraceae	0	0	0	0	0	0	0	0	0	0	0	0	0	0	0	0	0	0	0	0	0	0	0	0	0	0	0	0	0	0	0	0	0	0	0	0	0	0	0	0	0	0
5985076b5617c8095c4375c4a6451351	Bacteria	Bdellovibrionota	Oligoflexia	0319-6G20	0319-6G20	0319-6G20	0.9999999999981388	0	0	0	0	0	0	0	0	0	0	0	0	0	0	21	0	0	0	0	0	0	0	0	0	0	0	0	0	0	0	0	0	0	0	0	0	0	0	7	0	0	0
599d2cd2d14df5e6b1cd5080471a876d	Bacteria	Bdellovibrionota	Oligoflexia	0319-6G20	0319-6G20	0319-6G20	uncultured_bacterium	0	0	0	0	0	0	0	0	0	0	0	0	0	0	0	0	0	0	0	0	0	0	0	0	0	0	0	0	0	0	0	0	0	0	0	0	0	0	0	0	0	0
59c8f7a97504cfeb53dfac39860c8367	Bacteria	Bdellovibrionota	Oligoflexia	0319-6G20	0319-6G20	0319-6G20	0.9999999999972168	0	0	0	0	0	0	2	0	0	0	0	0	0	0	0	0	0	0	0	0	0	0	0	0	0	0	0	0	0	0	0	0	0	0	0	0	0	0	0	0	0	0
59ccb4f910b6244e04c3d4c8dddc14c2	Bacteria	Bdellovibrionota	Oligoflexia	0319-6G20	0319-6G20	0319-6G20	uncultured_delta	0	0	0	0	0	0	0	0	0	0	0	0	0	0	0	0	0	7	0	0	0	0	0	0	0	0	0	0	0	0	0	0	0	0	0	0	0	0	0	0	0	0
59d5d17b89d5f853ce615c572448c0c0	Bacteria	Bdellovibrionota	Oligoflexia	0319-6G20	0319-6G20	0319-6G20	uncultured_delta	0	0	0	0	0	20	0	0	0	0	0	0	0	0	0	0	0	0	0	0	0	0	0	0	0	0	0	0	0	0	0	0	0	0	0	0	0	0	0	0	0	0
5a6a11960f1dcd0127ea38516be2c00c	Bacteria	Bdellovibrionota	Oligoflexia	0319-6G20	0319-6G20	0319-6G20	0.9999999999403236	0	0	0	0	0	0	0	0	0	0	0	0	0	0	0	0	0	0	0	0	0	0	0	0	0	0	0	0	0	0	0	0	0	0	0	0	0	0	0	0	0	0
5acafee0f31998c8d2b2fa2dc93f61b5	Bacteria	Bdellovibrionota	Oligoflexia	0319-6G20	0319-6G20	0319-6G20	0.9999999999893469	0	0	0	0	0	0	0	0	0	0	0	0	0	0	0	0	0	0	0	0	0	0	0	0	0	0	0	0	0	0	0	0	0	0	0	0	0	0	0	0	0	0
5b48eb83bdb4f4bd16faf5647a71b16d	Bacteria	Bdellovibrionota	Oligoflexia	0319-6G20	0319-6G20	0319-6G20	uncultured_bacterium	0	0	0	258	0	0	0	0	0	0	0	0	0	0	0	0	0	0	0	0	0	0	24	0	0	0	0	0	0	0	0	0	0	0	14	0	0	0	0	0	0	0
5b97374345c50d0a57610db937a91cdc	Bacteria	Bdellovibrionota	Oligoflexia	0319-6G20	0319-6G20	0319-6G20	0.9993618051437119	0	0	0	0	0	0	0	0	0	0	0	0	0	0	0	0	0	0	0	0	0	0	0	0	10	0	0	0	0	0	0	0	0	0	0	0	0	0	0	0	0	0
5ba05d3ec143220ed19308d42c24bf13	Bacteria	Bdellovibrionota	Oligoflexia	0319-6G20	0319-6G20	0319-6G20	0.9999863804674843	0	0	0	0	0	0	0	0	0	0	0	0	0	0	0	0	0	0	0	0	0	0	0	0	0	0	0	0	0	0	0	0	0	0	0	0	0	0	0	0	0	0
5bca11d136bc9e3f0ff9ee408eec1593	Bacteria	Bdellovibrionota	Oligoflexia	0319-6G20	0319-6G20	0319-6G20	0.9999999998456733	0	0	0	0	0	0	0	0	0	0	0	0	0	0	0	0	0	0	0	0	0	0	0	0	0	0	0	0	0	0	0	0	0	0	0	0	0	0	0	32	0	0
5c11763ccb569b5e588688bd04955ec4	Bacteria	Bdellovibrionota	Oligoflexia	0319-6G20	0319-6G20	0319-6G20	uncultured_bacterium	0	0	0	0	0	0	0	0	0	0	0	0	0	0	0	0	0	0	0	0	0	0	0	0	0	0	0	0	0	0	0	0	0	0	0	0	0	0	0	0	0	0
5c66741a2cdcc4df202a9dd73d4262da	Bacteria	Bdellovibrionota	Oligoflexia	0319-6G20	0319-6G20	0319-6G20	0.9999999999987459	0	0	0	0	0	0	0	0	0	0	0	0	0	0	0	0	0	0	0	0	0	0	0	0	0	0	0	0	0	0	0	0	0	0	0	0	0	0	0	0	0	0
5c784036afc733f0be21500e08be2844	Bacteria	Bdellovibrionota	Oligoflexia	0319-6G20	0319-6G20	0319-6G20	uncultured_bacterium	0	0	0	0	0	0	0	0	0	0	0	0	0	0	0	0	0	0	0	0	0	0	0	0	0	0	0	0	0	0	0	0	0	0	0	0	0	0	0	0	0	0
5ca44c564f4e9efea0eb49e6dd5166c1	Bacteria	Bdellovibrionota	Oligoflexia	0319-6G20	0319-6G20	0319-6G20	Bdellovibrionales_bacterium	0	0	0	0	0	0	0	0	0	0	0	0	0	0	0	0	0	0	0	0	0	0	0	0	0	0	0	0	0	0	0	0	0	0	0	0	0	0	0	0	0	0
5cd366fb892754c6ac84d6c200364107	Bacteria	Bdellovibrionota	Oligoflexia	0319-6G20	0319-6G20	0319-6G20	0.9999999995984811	0	0	0	0	0	0	0	0	0	0	0	0	0	0	0	0	0	0	0	0	0	0	0	6	0	0	0	0	0	0	0	0	0	0	0	0	0	0	0	0	0	0
5cd80a7b41182e2cec7ff78856ed241d	Bacteria	Bdellovibrionota	Oligoflexia	0319-6G20	0319-6G20	0319-6G20	uncultured_bacterium	0	0	0	0	0	0	0	0	0	0	0	0	0	0	0	0	0	0	0	0	0	0	0	0	0	0	0	0	0	0	0	0	0	0	0	0	0	0	0	0	0	0
5e79cb9717a247452d53cb1959abb739	Bacteria	Bdellovibrionota	Oligoflexia	0319-6G20	0319-6G20	0319-6G20	uncultured_delta	0	0	0	0	0	0	0	0	0	0	0	0	0	0	0	0	0	0	0	0	0	0	0	0	0	0	0	0	0	0	0	0	0	0	0	0	0	0	0	0	0	0
5e921b1e83c39d6b517a8a384ca288af	Bacteria	Bdellovibrionota	Oligoflexia	0319-6G20	0319-6G20	0319-6G20	0.9999999999300623	0	0	0	0	0	0	0	0	0	0	0	0	0	0	0	0	0	0	0	0	0	0	0	0	0	0	0	0	0	0	0	0	0	0	0	0	0	0	0	0	0	0
5ecf6981ed7d6b2b66fce158135f2a54	Bacteria	Bdellovibrionota	Oligoflexia	0319-6G20	0319-6G20	0319-6G20	0.9999999999892396	0	0	0	0	0	0	0	0	0	0	0	0	0	0	0	0	0	0	0	0	0	6	0	0	0	0	0	0	0	0	0	0	0	0	0	0	0	0	0	0	0	0
5ef4046d9258ecb585e92201e95387f6	Bacteria	Bdellovibrionota	Oligoflexia	0319-6G20	0319-6G20	0319-6G20	uncultured_delta	0	0	0	0	0	0	0	0	0	0	0	0	0	0	0	0	0	0	0	0	0	0	0	0	0	0	0	0	0	0	0	0	0	0	0	0	0	0	0	0	0	0
5efa9a16afb067b854813f48f208e919	Bacteria	Bdellovibrionota	Oligoflexia	0319-6G20	0319-6G20	0319-6G20	0.9995849097137584	0	0	0	0	0	0	0	0	0	0	0	0	0	0	0	0	0	0	0	0	0	0	0	0	0	0	0	0	0	0	0	0	0	0	0	0	0	0	0	0	0	4
6098cf2aa1a5528972bffdd73aa1a0eb	Bacteria	Bdellovibrionota	Oligoflexia	0319-6G20	0319-6G20	0319-6G20	0.9999999997044704	0	0	0	0	0	0	0	0	0	0	0	0	0	0	0	0	0	0	0	0	0	0	0	0	0	0	0	0	0	0	0	0	0	0	0	0	0	0	0	0	0	0
60ac3414b79295f9a0bfe2d1f563fb88	Bacteria	Bdellovibrionota	Oligoflexia	0319-6G20	0319-6G20	0319-6G20	uncultured_bacterium	0	0	0	0	0	0	0	0	0	0	0	0	0	0	0	0	0	0	0	0	0	0	0	0	0	0	0	0	0	0	0	0	0	0	0	0	0	0	0	0	0	0
61147942fc526864275d05ae5663bde1	Bacteria	Bdellovibrionota	Oligoflexia	0319-6G20	0319-6G20	0319-6G20	uncultured_Myxococcales	0	0	0	0	0	0	0	0	0	0	0	0	0	0	0	0	0	0	0	0	0	0	0	0	0	0	0	0	0	0	0	0	0	0	0	0	0	0	0	0	0	0
625c72bbc5a2d457a831a2c59857e7f7	Bacteria	Bdellovibrionota	Oligoflexia	0319-6G20	0319-6G20	0319-6G20	0.9999999999977086	0	0	0	0	0	0	0	0	0	0	0	0	0	0	0	0	0	0	56	0	0	0	0	0	0	0	0	0	0	0	0	0	0	0	0	0	0	13	0	0	0	0
62e2e2fa300ed7d5a69dc4723c582346	Bacteria	Bdellovibrionota	Oligoflexia	0319-6G20	0319-6G20	0319-6G20	uncultured_Syntrophobacteraceae	0	0	0	0	0	0	0	0	0	0	0	0	0	0	0	0	0	0	0	0	0	0	0	0	0	11	0	0	0	0	0	0	0	0	0	0	0	0	0	0	0	0
632055be4f095613728a12d0dfa0f496	Bacteria	Bdellovibrionota	Oligoflexia	0319-6G20	0319-6G20	0319-6G20	0.9999999997207428	0	0	0	0	0	0	0	0	0	0	0	0	0	0	0	0	0	0	0	0	0	0	0	0	0	0	0	0	0	0	0	0	0	0	0	0	0	0	0	0	0	0
632cfee81ac18e960efc2b370e257bc7	Bacteria	Bdellovibrionota	Oligoflexia	0319-6G20	0319-6G20	0319-6G20	0.9999999989791427	0	0	0	0	0	0	0	0	0	0	0	0	0	0	0	0	0	0	0	0	0	0	0	0	0	0	0	0	0	0	0	0	0	0	0	0	0	0	0	0	0	0
6353b16ab6e7e86f9611e08a97c15229	Bacteria	Bdellovibrionota	Oligoflexia	0319-6G20	0319-6G20	0319-6G20	0.9999999997599183	0	0	0	0	0	8	0	0	0	0	0	0	0	0	0	0	0	0	0	0	0	0	0	0	0	0	0	0	0	0	0	0	0	0	0	0	0	0	0	0	0	0
6411fdf51331cc14ab635aca21088da1	Bacteria	Bdellovibrionota	Oligoflexia	0319-6G20	0319-6G20	0319-6G20	uncultured_Syntrophobacteraceae	0	0	0	0	0	0	0	0	0	0	0	0	0	0	0	0	0	0	0	0	0	0	0	0	0	0	0	0	0	0	0	0	0	0	0	0	0	0	0	0	0	0
6446e609f5d5949018daedd948ff5d4d	Bacteria	Bdellovibrionota	Oligoflexia	0319-6G20	0319-6G20	0319-6G20	uncultured_bacterium	0	0	0	0	0	0	0	0	0	0	0	0	0	11	0	0	0	0	0	0	0	0	0	0	0	0	0	0	0	0	0	0	0	0	0	0	0	0	0	0	0	0
645113feee15e2e07e98c3fc3a317232	Bacteria	Bdellovibrionota	Oligoflexia	0319-6G20	0319-6G20	0319-6G20	0.9999999999907492	157	61	0	0	187	0	40	0	0	0	80	233	154	0	67	0	0	58	0	0	0	0	0	0	0	82	0	0	0	699	140	0	0	0	0	0	86	0	99	0	0	0
6451b97be48f37fb58b71f8f05e2fe1b	Bacteria	Bdellovibrionota	Oligoflexia	0319-6G20	0319-6G20	0319-6G20	0.9999999999951402	0	0	0	0	0	0	0	0	0	0	0	0	0	0	0	0	0	0	0	0	0	0	0	0	0	0	0	0	0	0	0	0	0	0	0	0	0	0	0	0	0	0
648c06b4759ed213488189088c2d67aa	Bacteria	Bdellovibrionota	Oligoflexia	0319-6G20	0319-6G20	0319-6G20	uncultured_bacterium	0	0	0	0	0	0	0	0	0	0	0	0	0	0	0	0	0	0	0	0	0	0	0	0	0	0	0	0	0	0	0	0	0	0	0	0	0	0	0	0	0	0
64c461ea54c56435d2f9ad7dabf0186b	Bacteria	Bdellovibrionota	Oligoflexia	0319-6G20	0319-6G20	0319-6G20	0.9999999999787197	0	0	0	0	0	0	0	0	0	0	0	0	0	0	0	0	0	0	0	0	0	0	0	0	0	0	0	0	0	0	0	0	0	0	0	0	0	0	0	0	0	0
660033552f8220dedcf707edf6c314ab	Bacteria	Bdellovibrionota	Oligoflexia	0319-6G20	0319-6G20	0319-6G20	0.999999999995194	0	0	0	0	0	0	0	0	0	0	0	0	0	0	0	0	0	0	0	0	0	0	0	0	0	0	0	0	0	0	0	0	0	0	0	0	0	0	0	0	0	0
66aec646e0ee136d80164ca4df1f560f	Bacteria	Bdellovibrionota	Oligoflexia	0319-6G20	0319-6G20	0319-6G20	uncultured_bacterium	0	0	0	0	0	0	0	0	0	0	0	0	0	0	0	25	0	0	0	0	0	0	0	0	0	0	0	0	0	0	0	0	0	0	0	32	0	0	0	0	0	0
66b42048bf5e1b599c33ceb79c8af836	Bacteria	Bdellovibrionota	Oligoflexia	0319-6G20	0319-6G20	0319-6G20	0.9999999999839971	0	0	0	0	0	0	0	0	0	0	0	0	0	68	0	0	0	0	0	0	0	0	0	0	0	0	0	0	0	0	0	0	0	0	0	0	0	0	0	0	0	0
66ca07bc0a86ca2c5e0aaa63002e34be	Bacteria	Bdellovibrionota	Oligoflexia	0319-6G20	0319-6G20	0319-6G20	uncultured_bacterium	0	0	0	0	0	0	0	0	0	0	0	0	0	0	0	0	0	0	0	6	0	0	0	0	0	0	0	0	0	0	0	0	0	0	0	0	0	0	0	0	0	0
670630c0b424818f55a58ef8d4b2bfe6	Bacteria	Bdellovibrionota	Oligoflexia	0319-6G20	0319-6G20	0319-6G20	0.9999999994358537	0	0	0	0	0	0	0	0	0	0	0	0	0	0	0	0	0	0	0	0	0	0	0	0	0	0	0	0	0	0	0	0	0	0	0	0	0	0	0	0	0	0
6774cecbc101b32d4f4cd07e0d38fc58	Bacteria	Bdellovibrionota	Oligoflexia	0319-6G20	0319-6G20	0319-6G20	0.9996775698168617	0	0	0	0	0	0	0	0	0	0	0	0	0	0	0	0	0	0	0	0	0	0	0	0	7	0	0	0	0	0	0	0	0	0	0	0	0	0	0	0	0	0
67893d6d27c255f6b80e4975d21e3760	Bacteria	Bdellovibrionota	Oligoflexia	0319-6G20	0319-6G20	0319-6G20	uncultured_bacterium	0	0	0	0	0	0	0	0	0	0	0	0	0	0	0	0	0	0	0	0	0	0	0	0	0	0	0	0	0	0	0	0	0	0	0	0	0	0	0	0	0	0
680a0e69bc3cac8d09b7b632aea10cd3	Bacteria	Bdellovibrionota	Oligoflexia	0319-6G20	0319-6G20	0319-6G20	uncultured_bacterium	0	0	0	0	0	0	0	0	0	0	0	0	0	0	0	0	0	0	0	0	0	0	0	0	0	0	0	0	0	0	0	0	0	0	0	0	0	0	0	0	0	0
689e62564c135d1757cad7b73e3032c0	Bacteria	Bdellovibrionota	Oligoflexia	0319-6G20	0319-6G20	0319-6G20	0.9999999999998369	0	0	0	0	0	0	0	0	0	0	0	0	0	0	0	0	0	0	0	0	0	0	0	0	0	0	0	0	0	0	0	0	0	0	0	0	0	0	0	0	0	0
68a5214f60c1ecd97ddb6ed14108c5b6	Bacteria	Bdellovibrionota	Oligoflexia	0319-6G20	0319-6G20	0319-6G20	0.9999999997444232	0	0	0	0	0	0	0	0	0	0	0	0	0	0	0	0	0	0	0	0	0	0	0	0	0	0	0	0	0	0	0	0	0	0	0	0	0	0	0	0	0	0
68feca053bf0acffa1ee7e08a51974b1	Bacteria	Bdellovibrionota	Oligoflexia	0319-6G20	0319-6G20	0319-6G20	0.999999999997015	0	0	0	0	0	0	0	0	0	0	0	0	0	0	0	22	0	0	0	0	0	0	0	0	0	0	0	0	0	0	0	0	0	0	0	0	0	0	0	0	0	0
69a216ba164dadb12ceef2d593a20a94	Bacteria	Bdellovibrionota	Oligoflexia	0319-6G20	0319-6G20	0319-6G20	0.9999999997658834	0	0	0	0	0	0	0	0	0	0	0	0	0	0	0	0	0	0	0	0	0	0	0	0	0	0	0	0	0	0	0	0	0	0	0	0	0	0	0	0	0	0
69f6295f14209895b44b3c39bb4ab12a	Bacteria	Bdellovibrionota	Oligoflexia	0319-6G20	0319-6G20	0319-6G20	0.9999998889408233	0	0	0	0	0	0	0	0	0	0	0	0	0	0	0	0	0	0	0	0	0	0	0	0	0	0	0	0	0	0	0	0	0	0	0	0	0	0	0	0	0	0
69fa629f365573b203683e66c73e556b	Bacteria	Bdellovibrionota	Oligoflexia	0319-6G20	0319-6G20	0319-6G20	uncultured_bacterium	0	0	0	0	0	0	0	0	0	0	0	0	0	0	0	0	0	0	0	0	0	0	0	0	0	0	0	0	0	0	0	0	0	0	0	0	0	0	0	0	0	0
6a290fbe41fe262630b1e26607fca927	Bacteria	Bdellovibrionota	Oligoflexia	0319-6G20	0319-6G20	0319-6G20	0.9999999994368304	0	0	0	0	0	0	0	0	0	0	0	0	0	0	0	0	0	0	0	0	0	0	0	15	0	0	0	0	0	0	0	0	0	7	0	0	0	0	0	0	0	0
6a368961755facd0f1ae4e941f1e98de	Bacteria	Bdellovibrionota	Oligoflexia	0319-6G20	0319-6G20	0319-6G20	uncultured_bacterium	0	0	0	0	0	0	0	0	0	0	0	0	0	0	0	0	0	0	0	0	0	0	0	0	0	0	0	0	0	0	0	0	0	0	0	0	0	0	0	0	0	0
6a3ece159d4b5ca4bc87b80f29b12fd8	Bacteria	Bdellovibrionota	Oligoflexia	0319-6G20	0319-6G20	0319-6G20	uncultured_bacterium	0	0	0	0	0	0	0	0	0	0	0	0	0	0	0	0	0	0	0	0	0	0	0	0	0	0	0	0	0	0	0	0	5	0	0	0	0	0	0	0	0	0
6acf1e347a0fae2eec9b71a908e33dc6	Bacteria	Bdellovibrionota	Oligoflexia	0319-6G20	0319-6G20	0319-6G20	uncultured_bacterium	0	0	0	0	0	0	0	0	0	0	0	0	3	0	0	0	0	0	0	0	0	0	0	0	0	0	0	0	0	0	0	0	0	0	0	0	0	0	0	0	0	0
6ad3c7dfd48175869f780f01962ceeed	Bacteria	Bdellovibrionota	Oligoflexia	0319-6G20	0319-6G20	0319-6G20	0.9999999998882115	0	0	0	0	0	0	0	0	0	0	0	0	0	0	0	0	0	0	0	0	0	112	0	0	0	0	0	0	0	0	0	0	0	0	0	0	0	0	0	91	0	0
6add2a2211f76ab3a0a91c47b814a302	Bacteria	Bdellovibrionota	Oligoflexia	0319-6G20	0319-6G20	0319-6G20	uncultured_Syntrophobacteraceae	0	0	0	0	0	0	0	0	0	0	0	0	0	0	0	0	0	0	0	0	0	0	0	0	0	0	0	0	0	0	0	0	0	0	0	0	0	0	0	0	0	0
6b9e7d12841fd9bdf17bd7a982a40a51	Bacteria	Bdellovibrionota	Oligoflexia	0319-6G20	0319-6G20	0319-6G20	uncultured_bacterium	0	0	0	0	0	0	0	0	0	0	0	0	0	0	0	0	0	0	0	0	0	0	0	0	0	0	0	0	0	0	0	0	0	0	0	0	0	0	0	0	0	0
6bbb45bf5900b41c78a41cf7f2a0b751	Bacteria	Bdellovibrionota	Oligoflexia	0319-6G20	0319-6G20	0319-6G20	0.9999999999128302	0	0	0	0	0	0	0	0	0	0	0	0	0	0	0	0	0	0	0	0	0	0	0	0	12	0	25	0	0	0	0	0	0	0	0	0	0	0	0	0	0	0
6c2a6f7fe89ca95308465ab26b6a478c	Bacteria	Bdellovibrionota	Oligoflexia	0319-6G20	0319-6G20	0319-6G20	0.999999999256908	0	0	0	0	0	0	0	0	0	0	0	0	0	0	0	0	0	0	0	0	0	0	0	0	0	0	0	0	0	0	0	0	0	0	0	0	0	0	0	0	0	0
6c8c5b64caa3e98b6458e7ffc1dfa455	Bacteria	Bdellovibrionota	Oligoflexia	0319-6G20	0319-6G20	0319-6G20	uncultured_bacterium	0	0	0	0	0	0	0	0	0	0	0	0	0	0	0	0	0	0	0	0	0	0	0	0	0	0	0	0	0	0	0	0	0	0	0	0	0	0	0	0	0	0
6cd98fb23ff088b5ded1c33fc4808311	Bacteria	Bdellovibrionota	Oligoflexia	0319-6G20	0319-6G20	0319-6G20	0.9999999999173779	0	0	0	0	0	0	0	0	0	0	0	0	0	0	0	0	0	0	0	0	0	0	0	0	0	0	0	0	0	0	0	0	0	0	0	0	0	0	0	0	0	0
6d5d67998cce97feec11ba5a5a814e7c	Bacteria	Bdellovibrionota	Oligoflexia	0319-6G20	0319-6G20	0319-6G20	uncultured_Syntrophobacteraceae	0	0	0	0	0	0	0	0	0	0	0	0	0	0	0	0	0	5	0	0	0	0	0	0	0	0	0	0	0	0	0	0	0	0	0	0	0	0	0	0	0	0
6d626343a867fbca47804a380870570e	Bacteria	Bdellovibrionota	Oligoflexia	0319-6G20	0319-6G20	0319-6G20	0.9999013491335877	0	0	0	0	0	0	0	0	0	0	0	0	0	0	0	0	0	0	0	0	0	0	0	0	0	0	0	0	0	0	0	0	0	0	0	0	0	0	0	0	0	0
6da3fb31e7bb99859dd90ac1a49f565a	Bacteria	Bdellovibrionota	Oligoflexia	0319-6G20	0319-6G20	0319-6G20	uncultured_Syntrophobacteraceae	0	0	0	0	0	0	0	0	0	0	0	0	0	0	0	0	0	0	0	0	0	0	0	0	0	0	0	0	0	0	0	0	0	0	0	0	0	0	0	0	0	0
6dbafecd766169d83ff2283fa59eadb5	Bacteria	Bdellovibrionota	Oligoflexia	0319-6G20	0319-6G20	0319-6G20	uncultured_delta	0	0	0	0	0	0	0	0	0	0	0	0	0	0	0	0	0	0	0	0	0	0	0	0	0	0	0	0	0	0	0	0	0	0	0	0	0	0	0	0	0	0
6dca3880721368a18104fa7901c65b91	Bacteria	Bdellovibrionota	Oligoflexia	0319-6G20	0319-6G20	0319-6G20	uncultured_Bacteriovorax	0	0	0	0	0	0	0	0	0	0	0	0	0	0	0	0	0	0	0	0	0	0	0	0	0	0	0	0	0	0	0	0	0	0	0	0	0	0	0	0	0	0
6e1cacf29c3cc9a1cbf2518e848d1452	Bacteria	Bdellovibrionota	Oligoflexia	0319-6G20	0319-6G20	0319-6G20	0.9997856510833252	0	0	0	0	0	0	0	0	0	0	0	0	0	0	0	0	0	0	3	0	0	0	0	0	0	0	0	0	0	0	0	0	0	0	0	0	0	0	0	0	0	0
6f03b94853dfe7c3a0121813937e9e1a	Bacteria	Bdellovibrionota	Oligoflexia	0319-6G20	0319-6G20	0319-6G20	0.9999999999995749	0	0	0	0	0	0	0	0	0	0	0	0	0	0	0	0	0	0	0	0	0	0	0	0	0	0	0	0	0	0	0	2	0	0	0	0	0	0	0	0	0	0
6f06162ee2cb78cb6ebd775ed86e366e	Bacteria	Bdellovibrionota	Oligoflexia	0319-6G20	0319-6G20	0319-6G20	uncultured_bacterium	0	0	0	0	0	0	0	0	0	0	0	36	0	0	0	0	0	0	0	0	0	0	0	0	0	0	0	0	0	0	0	0	0	0	0	0	0	0	0	0	0	0
6f3ec938cd27dc4300642b75f6381c21	Bacteria	Bdellovibrionota	Oligoflexia	0319-6G20	0319-6G20	0319-6G20	0.9989450010539386	0	0	0	0	0	0	0	0	0	0	0	0	0	0	0	0	0	0	0	0	0	0	0	0	0	0	0	0	0	0	0	0	0	0	0	0	0	0	0	0	0	0
6fea7f9d646a15ae7bf3cb17cc7a8d3f	Bacteria	Bdellovibrionota	Oligoflexia	0319-6G20	0319-6G20	0319-6G20	0.9999998514802974	0	0	0	0	0	0	0	0	0	0	0	0	0	0	0	0	0	0	0	0	0	0	0	0	0	0	0	0	0	0	0	0	0	0	0	0	0	0	0	0	0	0
7047e2424b0937510ed0843018d3158c	Bacteria	Bdellovibrionota	Oligoflexia	0319-6G20	0319-6G20	0319-6G20	uncultured_Syntrophobacteraceae	0	0	0	0	9	0	0	0	0	0	0	0	0	0	0	0	0	0	0	0	0	0	0	0	0	0	0	0	0	0	0	0	0	0	0	0	24	0	0	0	0	0
7099af5e49d3d9650d7699f5f047526d	Bacteria	Bdellovibrionota	Oligoflexia	0319-6G20	0319-6G20	0319-6G20	uncultured_soil	0	0	0	0	0	0	0	0	0	0	0	0	0	0	0	0	0	0	0	0	0	0	0	47	0	0	0	0	0	0	0	0	0	24	0	0	0	0	0	0	0	0
714b70f0aae2793c49018eb7b6eb7d60	Bacteria	Bdellovibrionota	Oligoflexia	0319-6G20	0319-6G20	0319-6G20	uncultured_Roseobacter	0	0	0	0	0	0	0	0	0	0	0	0	0	0	0	0	0	0	0	0	0	0	0	0	0	0	0	0	0	0	0	0	0	0	0	0	0	0	0	0	0	0
714f3f9cf2698c18448497eaef735524	Bacteria	Bdellovibrionota	Oligoflexia	0319-6G20	0319-6G20	0319-6G20	0.9999999999920746	0	0	0	0	0	0	0	0	0	0	0	0	0	0	0	0	0	0	0	0	0	0	0	0	0	0	0	0	0	0	0	0	0	0	0	0	0	0	0	0	0	0
71b17d9cc70e27f958c2474a4e54cdea	Bacteria	Bdellovibrionota	Oligoflexia	0319-6G20	0319-6G20	0319-6G20	uncultured_Syntrophobacteraceae	0	0	0	0	0	0	0	0	0	0	0	0	0	0	0	0	0	0	0	0	0	0	0	0	0	0	0	0	0	0	0	0	0	0	0	0	0	0	0	0	0	0
71bbec739c53f86f29a551f0aab083e3	Bacteria	Bdellovibrionota	Oligoflexia	0319-6G20	0319-6G20	0319-6G20	0.9999999999147589	0	0	0	0	0	0	0	0	0	0	0	0	0	0	0	0	0	0	0	0	0	0	33	0	28	0	0	0	0	0	0	0	0	0	0	0	0	51	0	0	0	0
72a6a1e23f1a4e22079affc1c0db752b	Bacteria	Bdellovibrionota	Oligoflexia	0319-6G20	0319-6G20	0319-6G20	0.9999999999963081	0	0	0	0	0	0	0	0	0	0	0	0	0	0	0	0	0	0	0	0	0	0	0	0	0	0	0	0	0	0	0	0	0	0	0	0	0	0	0	0	0	0
7305814b09eb450b65a3f2ae075db42f	Bacteria	Bdellovibrionota	Oligoflexia	0319-6G20	0319-6G20	0319-6G20	uncultured_delta	0	0	0	0	0	0	0	0	0	0	0	0	0	0	0	0	0	0	0	0	0	0	0	0	0	0	0	0	0	0	0	0	0	0	0	0	0	0	0	0	0	0
732771946528c489bcc1d4822a91bbea	Bacteria	Bdellovibrionota	Oligoflexia	0319-6G20	0319-6G20	0319-6G20	0.9957663536363281	0	0	0	0	0	0	0	0	0	0	0	0	0	0	0	0	0	0	0	0	0	0	0	0	0	0	0	0	0	0	0	0	0	0	0	0	0	0	0	0	0	0
732893bbcd87d9c8f41a6e159b68d501	Bacteria	Bdellovibrionota	Oligoflexia	0319-6G20	0319-6G20	0319-6G20	0.9999999999661315	0	0	0	0	0	0	0	0	0	0	0	0	0	0	0	0	0	0	0	0	0	0	0	0	0	0	0	0	0	0	0	0	0	0	0	0	0	0	0	0	0	0
7438bd21d431ccb65f1fbce07170abbe	Bacteria	Bdellovibrionota	Oligoflexia	0319-6G20	0319-6G20	0319-6G20	0.9999999999536202	0	0	0	0	0	0	0	0	0	0	0	0	0	0	0	0	0	0	0	0	0	0	0	0	0	0	0	0	0	0	0	0	0	0	0	0	0	0	0	0	0	0
75af2c6bc413ae8f4bb7fc91320fd5ee	Bacteria	Bdellovibrionota	Oligoflexia	0319-6G20	0319-6G20	0319-6G20	0.9999999999901331	0	0	0	0	0	0	0	0	0	0	0	0	0	0	0	0	0	0	0	0	0	0	0	0	0	0	0	0	0	0	0	0	0	0	0	0	0	0	0	0	0	0
75c73c01d49acf775e99752b326f08f9	Bacteria	Bdellovibrionota	Oligoflexia	0319-6G20	0319-6G20	0319-6G20	uncultured_bacterium	0	0	0	0	0	0	0	0	0	0	0	0	0	0	0	0	0	0	0	0	0	0	0	0	0	0	0	0	0	0	0	0	0	0	0	0	0	0	0	0	0	0
75cacf1602027453d81af8fb70a1d9d8	Bacteria	Bdellovibrionota	Oligoflexia	0319-6G20	0319-6G20	0319-6G20	uncultured_Syntrophobacteraceae	0	0	0	0	0	0	0	0	0	0	0	0	0	0	0	0	0	0	0	0	0	0	0	0	0	0	0	0	0	0	0	0	0	0	0	0	0	0	28	0	0	0
7661e7b55f691314d0a0fb00062d8d84	Bacteria	Bdellovibrionota	Oligoflexia	0319-6G20	0319-6G20	0319-6G20	0.9999999999891758	0	0	0	0	0	0	0	0	0	0	0	0	0	0	0	0	0	0	0	0	0	0	0	0	0	0	0	0	0	0	0	0	0	0	0	0	0	0	0	0	0	0
76eb0d9d16a69baa824f8d3e1401b578	Bacteria	Bdellovibrionota	Oligoflexia	0319-6G20	0319-6G20	0319-6G20	uncultured_bacterium	0	0	0	0	0	0	0	0	0	0	0	0	0	0	0	0	0	0	0	0	0	0	0	0	0	9	0	0	0	0	0	0	0	0	0	0	0	0	0	0	0	0
770d6262693fc1426e7a07867cdccdae	Bacteria	Bdellovibrionota	Oligoflexia	0319-6G20	0319-6G20	0319-6G20	uncultured_bacterium	0	0	0	0	0	0	0	0	0	0	0	0	0	0	0	0	0	0	0	0	0	0	0	0	0	0	0	0	0	0	0	0	0	0	0	0	0	0	0	0	0	0
7749ab36149accc8a76520c47ec127e2	Bacteria	Bdellovibrionota	Oligoflexia	0319-6G20	0319-6G20	0319-6G20	uncultured_bacterium	0	0	0	0	316	0	89	0	0	0	80	43	0	0	99	0	0	0	0	0	0	0	0	0	0	0	0	0	0	0	0	0	0	0	0	0	0	34	150	0	0	0
77e69a63e1d9c1a03aa27dbaf8c9bd71	Bacteria	Bdellovibrionota	Oligoflexia	0319-6G20	0319-6G20	0319-6G20	uncultured_delta	0	0	0	0	0	0	0	0	0	0	0	0	0	0	0	0	0	0	0	0	0	0	0	0	0	0	0	0	0	0	0	0	64	0	0	0	0	0	0	0	0	0
7825ab348b89edcf10a1b2e00edad7d4	Bacteria	Bdellovibrionota	Oligoflexia	0319-6G20	0319-6G20	0319-6G20	0.9986583132900126	0	0	0	0	0	0	0	0	0	0	0	0	0	0	0	0	0	0	0	0	0	0	0	0	0	0	0	0	0	0	0	0	0	0	0	0	11	0	0	0	0	0
786688398d3f7fcbee2a7ad4ad9a8de6	Bacteria	Bdellovibrionota	Oligoflexia	0319-6G20	0319-6G20	0319-6G20	uncultured_bacterium	0	0	0	0	0	0	0	0	0	0	0	0	0	0	0	0	0	0	0	0	8	0	0	0	0	0	0	0	0	0	0	19	0	0	0	0	0	0	0	0	0	0
78f762f4fe862c4c01cf85ce058cae80	Bacteria	Bdellovibrionota	Oligoflexia	0319-6G20	0319-6G20	0319-6G20	uncultured_bacterium	0	0	0	0	0	0	0	0	0	0	0	0	0	0	0	0	0	0	0	0	0	0	0	0	0	0	0	0	0	0	0	0	0	0	0	0	0	0	0	0	0	0
78fcc8b275a5d29ba5415ab9707a09cf	Bacteria	Bdellovibrionota	Oligoflexia	0319-6G20	0319-6G20	0319-6G20	uncultured_Myxococcales	0	0	0	0	0	0	0	0	0	0	0	0	0	0	0	0	0	0	0	0	0	0	0	0	0	0	0	0	0	0	0	0	0	0	0	0	0	0	0	0	0	0
7911f3089752a4378b14fe7b0a193943	Bacteria	Bdellovibrionota	Oligoflexia	0319-6G20	0319-6G20	0319-6G20	0.970190618743004	0	0	0	0	0	0	0	0	0	0	0	0	0	0	0	0	0	0	0	0	0	0	0	32	0	0	0	0	0	0	0	0	0	0	0	0	0	0	0	0	0	0
7957cb8e47219bbe0fc1db76489a99af	Bacteria	Bdellovibrionota	Oligoflexia	0319-6G20	0319-6G20	0319-6G20	0.9999999999995706	0	0	0	0	0	0	0	0	0	0	0	0	0	0	0	0	0	0	12	0	0	0	0	2	0	0	0	0	3	0	0	0	0	0	0	0	0	0	0	0	0	0
79cdb5dc43f89d704438730cee75e2d1	Bacteria	Bdellovibrionota	Oligoflexia	0319-6G20	0319-6G20	0319-6G20	0.9999999999955883	0	0	0	0	0	0	0	0	0	0	0	0	0	0	0	0	0	0	0	0	0	0	0	0	0	0	0	0	0	0	0	0	0	0	0	0	0	0	0	0	0	0
79d98ebbc3e647257b17eefc9f41c187	Bacteria	Bdellovibrionota	Oligoflexia	0319-6G20	0319-6G20	0319-6G20	uncultured_deep-sea	0	0	0	0	0	0	0	0	0	0	0	0	0	0	0	0	0	0	0	0	0	0	0	0	0	0	0	0	0	0	0	0	0	0	0	0	0	0	0	0	0	0
7abd6611dd096a30acb9fb9430aadc56	Bacteria	Bdellovibrionota	Oligoflexia	0319-6G20	0319-6G20	0319-6G20	uncultured_Bacteriovorax	0	0	0	0	0	0	0	0	0	0	0	0	4	0	0	0	0	0	0	0	0	0	0	0	0	0	0	0	0	0	0	0	0	0	0	0	0	0	0	0	0	0
7b57197d284c6e91ac82cfaf079584ad	Bacteria	Bdellovibrionota	Oligoflexia	0319-6G20	0319-6G20	0319-6G20	uncultured_Roseobacter	0	0	0	0	0	0	0	0	0	0	0	0	0	0	0	0	0	0	0	0	0	0	0	0	0	0	0	0	0	0	0	0	0	0	0	0	0	0	0	0	0	0
7c300acf07f8163f062f4299c4adafbf	Bacteria	Bdellovibrionota	Oligoflexia	0319-6G20	0319-6G20	0319-6G20	uncultured_Bacteriovorax	0	0	0	0	0	0	0	0	0	0	0	0	4	0	0	0	0	0	0	0	0	0	0	0	0	0	0	0	0	0	0	0	0	0	0	0	0	0	0	0	0	0
7c8c08b98a668bf1aeadfa694d09e497	Bacteria	Bdellovibrionota	Oligoflexia	0319-6G20	0319-6G20	0319-6G20	uncultured_bacterium	0	0	0	0	0	0	0	0	0	0	0	0	0	0	0	0	0	0	0	0	0	0	0	0	0	0	0	0	0	0	0	0	0	0	0	0	0	0	0	0	0	20
7ce258b85f827ecc47770957b753ed7b	Bacteria	Bdellovibrionota	Oligoflexia	0319-6G20	0319-6G20	0319-6G20	0.988675795639921	0	0	0	0	0	0	0	0	0	0	0	0	0	0	0	0	0	0	0	0	0	0	0	0	0	0	0	0	0	0	0	0	14	0	0	0	0	0	0	0	0	0
7cecc7e9a30980e2f325ed72644b6dca	Bacteria	Bdellovibrionota	Oligoflexia	0319-6G20	0319-6G20	0319-6G20	uncultured_Syntrophobacteraceae	0	0	0	0	0	0	0	0	0	0	0	0	0	0	0	0	0	0	0	0	0	0	0	0	0	0	0	0	0	0	0	0	0	0	0	0	0	0	0	0	0	0
7d54a0d271194fae13388b71368ada6f	Bacteria	Bdellovibrionota	Oligoflexia	0319-6G20	0319-6G20	0319-6G20	0.9999999999993463	0	0	0	0	0	0	0	0	0	0	0	0	0	0	0	0	0	0	0	0	0	0	0	0	0	8	0	0	0	0	0	0	0	0	0	0	0	0	0	0	0	0
7d921d2ae738abfc8ab274f93252ef6c	Bacteria	Bdellovibrionota	Oligoflexia	0319-6G20	0319-6G20	0319-6G20	0.9999999999969472	0	0	0	0	0	0	0	0	0	0	0	0	0	0	0	0	0	0	0	0	0	0	0	0	0	0	0	0	0	0	0	0	0	0	0	0	0	0	0	0	0	0
7de6271c2dcb022298d252e04837c768	Bacteria	Bdellovibrionota	Oligoflexia	0319-6G20	0319-6G20	0319-6G20	uncultured_Syntrophobacteraceae	0	0	0	0	0	0	0	0	0	0	0	0	0	0	0	0	0	0	0	0	0	0	0	0	0	0	0	0	0	0	0	0	0	0	0	0	0	0	0	0	0	0
7e837be4056315470f5fc065467ba69a	Bacteria	Bdellovibrionota	Oligoflexia	0319-6G20	0319-6G20	0319-6G20	0.9999999999958974	0	0	0	0	0	0	0	0	0	0	0	0	0	0	0	0	0	0	0	0	0	0	0	0	0	0	0	0	0	0	0	0	0	0	0	0	0	0	0	0	0	0
7ed003e37a623b17288d6263017db7d1	Bacteria	Bdellovibrionota	Oligoflexia	0319-6G20	0319-6G20	0319-6G20	0.999999998967107	85	0	0	0	49	8	72	0	0	0	45	223	0	0	0	0	0	0	0	0	0	0	0	0	0	0	0	0	0	46	92	0	0	0	0	0	0	0	0	0	0	0
7efb0c5a484043b2b3a0c089b299a5d8	Bacteria	Bdellovibrionota	Oligoflexia	0319-6G20	0319-6G20	0319-6G20	uncultured_bacterium	0	0	0	0	0	0	0	0	0	0	0	0	0	0	0	0	0	0	0	0	0	0	0	0	0	0	0	0	0	0	0	0	0	0	0	0	0	0	0	0	0	0
7f7faebba4c48bf81fdcbc9be8931eec	Bacteria	Bdellovibrionota	Oligoflexia	0319-6G20	0319-6G20	0319-6G20	0.9999999997152762	0	0	0	0	0	0	0	0	0	0	0	0	0	0	0	0	0	0	0	0	0	0	0	0	0	0	8	0	0	0	0	0	0	0	0	0	0	5	0	0	0	0
7faa9a0289ce60b6a9a3a30945b92f84	Bacteria	Bdellovibrionota	Oligoflexia	0319-6G20	0319-6G20	0319-6G20	0.9999999999938317	0	0	0	0	0	0	0	0	0	0	0	0	0	0	0	0	0	0	0	0	0	0	0	0	0	0	0	0	0	0	0	0	6	0	0	0	0	0	0	0	0	0
7fcc7f3a9ea754b1f34e561bad12e3db	Bacteria	Bdellovibrionota	Oligoflexia	0319-6G20	0319-6G20	0319-6G20	0.999999999996343	0	0	0	0	0	0	0	0	0	0	0	0	0	0	0	0	0	0	0	0	0	0	29	0	0	0	0	0	0	0	0	0	0	0	0	0	0	0	0	0	0	0
803d049b15007425e38bae9e12be860a	Bacteria	Bdellovibrionota	Oligoflexia	0319-6G20	0319-6G20	0319-6G20	uncultured_Syntrophobacteraceae	0	0	0	0	0	0	0	0	0	0	0	0	0	0	0	0	0	0	0	0	0	0	0	0	0	0	0	0	0	0	0	0	0	0	0	0	0	0	0	0	0	0
80b2bef3a9810d03561c09c10bd2ef99	Bacteria	Bdellovibrionota	Oligoflexia	0319-6G20	0319-6G20	0319-6G20	0.9999999999947355	0	0	0	0	0	0	0	0	0	0	0	0	0	16	0	0	0	0	0	0	0	0	0	0	0	0	0	0	0	0	0	0	0	0	0	0	0	0	0	0	0	0
80eccb3cd5ecd92bb7679efb182ba4c0	Bacteria	Bdellovibrionota	Oligoflexia	0319-6G20	0319-6G20	0319-6G20	0.9999999994879579	0	0	0	0	0	0	0	0	0	0	0	0	0	0	0	0	0	0	0	0	0	0	0	0	0	0	0	0	0	0	0	0	0	0	0	0	0	0	0	0	0	0
80f0d70148066e168eda9a6477bc99b2	Bacteria	Bdellovibrionota	Oligoflexia	0319-6G20	0319-6G20	0319-6G20	0.9999368731881626	20	0	0	0	0	0	0	0	0	0	49	21	0	0	47	0	0	0	0	0	0	0	0	0	0	0	0	0	0	0	0	0	0	0	0	0	0	0	0	0	0	0
80f4dce08177bd302445fc5cd802da07	Bacteria	Bdellovibrionota	Oligoflexia	0319-6G20	0319-6G20	0319-6G20	0.9999999997730112	0	0	0	0	0	0	0	0	0	0	0	0	4	0	0	0	0	0	0	0	0	0	0	0	0	0	0	0	0	0	0	0	0	0	0	0	0	0	0	0	0	0
8108bd51c808b69077d6b2cb49e5909e	Bacteria	Bdellovibrionota	Oligoflexia	0319-6G20	0319-6G20	0319-6G20	0.9999999999961331	0	0	0	0	0	0	0	0	0	0	0	0	0	0	0	0	0	0	0	0	0	0	0	0	0	0	0	0	0	0	0	0	0	0	0	0	0	0	0	0	0	0
81174c6e936a038adad381adfa0cc8da	Bacteria	Bdellovibrionota	Oligoflexia	0319-6G20	0319-6G20	0319-6G20	0.999999764640142	0	0	0	0	0	0	0	0	0	0	0	0	0	0	0	0	0	0	0	0	0	0	0	0	0	0	0	0	0	0	0	0	0	0	0	0	0	0	0	0	0	0
811e1339a40b183b0d3e7379455e9714	Bacteria	Bdellovibrionota	Oligoflexia	0319-6G20	0319-6G20	0319-6G20	0.9999999999273619	0	0	0	0	0	0	0	0	0	0	0	0	0	0	0	0	0	0	0	0	0	0	0	0	0	0	0	0	0	0	0	0	0	0	0	0	0	0	0	0	0	0
813fe45f4d670d3322e8eb42c3f95873	Bacteria	Bdellovibrionota	Oligoflexia	0319-6G20	0319-6G20	0319-6G20	0.9999939914809003	0	0	0	0	0	0	0	0	0	0	0	0	0	0	0	0	0	0	0	0	0	0	0	0	0	0	0	0	0	0	0	0	0	0	0	0	0	0	0	0	0	0
81cd4e668e2665666ef0013d750d6f26	Bacteria	Bdellovibrionota	Oligoflexia	0319-6G20	0319-6G20	0319-6G20	0.9999999999362551	0	0	0	0	0	0	0	0	0	0	0	0	0	0	0	0	0	0	0	0	0	0	0	0	0	0	0	0	0	0	0	0	0	0	2	0	0	0	0	0	0	0
820642f08bb9dcfc75249c03b0028c70	Bacteria	Bdellovibrionota	Oligoflexia	0319-6G20	0319-6G20	0319-6G20	0.9999999998787648	0	0	0	0	0	0	0	0	0	0	0	0	0	0	0	0	42	0	0	45	156	13	0	40	0	0	0	0	0	0	0	90	0	60	0	0	0	0	0	6	0	62
822764092e8d6543906afe29bb48f453	Bacteria	Bdellovibrionota	Oligoflexia	0319-6G20	0319-6G20	0319-6G20	0.9999999999989034	0	0	0	0	0	0	0	0	0	0	0	0	0	0	0	0	0	0	0	0	0	0	0	0	0	0	0	0	0	0	0	0	0	0	0	0	0	0	0	0	0	0
82b6537e7682070068cab2b799487650	Bacteria	Bdellovibrionota	Oligoflexia	0319-6G20	0319-6G20	0319-6G20	Bdellovibrionales_bacterium	0	0	0	0	0	0	0	0	0	0	0	20	0	0	0	0	0	0	0	0	0	0	0	0	0	0	0	0	0	0	0	0	0	0	0	0	0	0	0	0	0	0
82bb6dfe7961e2f65a6ce26412f163d0	Bacteria	Bdellovibrionota	Oligoflexia	0319-6G20	0319-6G20	0319-6G20	uncultured_Syntrophobacteraceae	0	0	0	0	0	0	0	0	0	0	0	0	0	0	0	0	0	0	0	0	0	0	0	0	0	0	0	0	0	0	0	0	0	0	0	0	0	0	0	0	0	0
82c13841aec4c3e454d48ae519cb6718	Bacteria	Bdellovibrionota	Oligoflexia	0319-6G20	0319-6G20	0319-6G20	uncultured_Syntrophobacteraceae	0	0	0	0	63	63	51	0	0	0	58	0	0	288	73	0	0	0	0	0	0	0	0	0	0	40	0	0	0	0	53	0	0	0	0	0	0	0	84	0	0	0
82ebe7f1f93e532c936231fdf5876a1e	Bacteria	Bdellovibrionota	Oligoflexia	0319-6G20	0319-6G20	0319-6G20	0.9950583528211939	0	0	0	0	0	0	0	0	0	0	0	0	0	0	0	0	0	0	0	0	0	0	0	0	0	0	0	0	0	0	0	0	0	0	0	0	0	0	0	0	0	0
82f1f57d35699089a6cbebf288e91d88	Bacteria	Bdellovibrionota	Oligoflexia	0319-6G20	0319-6G20	0319-6G20	0.9999999999888192	0	0	0	0	0	0	0	0	0	0	0	0	0	0	0	0	0	0	0	0	0	0	0	0	0	0	0	0	0	0	0	0	0	0	0	0	0	0	0	0	0	0
830611b7975d847558a47c583821b662	Bacteria	Bdellovibrionota	Oligoflexia	0319-6G20	0319-6G20	0319-6G20	0.9973150436914981	47	0	0	0	0	0	0	0	0	0	35	35	0	0	0	56	0	0	0	0	0	0	0	0	63	0	42	0	0	0	0	0	0	0	0	82	0	0	0	0	0	0
83165940421fb3234f48a291bbd74854	Bacteria	Bdellovibrionota	Oligoflexia	0319-6G20	0319-6G20	0319-6G20	uncultured_delta	0	0	0	0	0	0	0	0	0	0	0	0	0	0	0	0	0	0	0	0	0	0	0	0	0	0	0	0	0	0	0	0	0	0	0	0	0	0	0	0	0	0
8327969f6b2119a2f17f1dc7d9f5c56f	Bacteria	Bdellovibrionota	Oligoflexia	0319-6G20	0319-6G20	0319-6G20	uncultured_Bacteriovorax	0	0	0	0	0	0	0	0	0	0	0	0	0	0	0	0	0	0	0	0	0	0	0	0	0	0	0	0	0	0	0	0	0	0	0	0	0	0	0	0	0	0
834115ad61b0387ed0614a3ee4c6e361	Bacteria	Bdellovibrionota	Oligoflexia	0319-6G20	0319-6G20	0319-6G20	uncultured_bacterium	0	0	0	0	0	0	0	0	0	0	0	0	0	0	0	0	0	0	0	0	0	0	0	0	0	0	0	0	0	0	0	0	0	0	0	0	0	0	0	0	0	0
83548aaac62f2b2af9fb40a21f313711	Bacteria	Bdellovibrionota	Oligoflexia	0319-6G20	0319-6G20	0319-6G20	0.9999937134772571	0	0	0	0	0	0	0	0	0	0	0	0	0	0	0	0	0	0	0	0	0	0	0	0	0	0	0	0	0	0	0	0	0	0	0	0	0	0	0	0	0	0
8432f55ddcee325242c7cfe7f560355a	Bacteria	Bdellovibrionota	Oligoflexia	0319-6G20	0319-6G20	0319-6G20	0.999999999946824	0	0	0	0	0	0	0	0	0	0	0	9	0	0	0	0	0	0	0	0	0	0	0	0	0	0	0	0	0	0	0	0	0	0	0	0	0	0	0	0	0	0
847416b9332229fc873b58853046aabe	Bacteria	Bdellovibrionota	Oligoflexia	0319-6G20	0319-6G20	0319-6G20	uncultured_bacterium	0	0	0	0	0	0	0	0	0	0	0	0	0	0	0	0	0	0	0	0	0	0	0	0	0	0	0	0	0	0	0	0	0	0	0	0	0	0	0	0	0	0
849a2f0cb0a8c41d6472f79908701d57	Bacteria	Bdellovibrionota	Oligoflexia	0319-6G20	0319-6G20	0319-6G20	0.9999999999997703	0	0	0	0	0	0	0	0	0	0	0	0	0	0	0	0	0	0	0	0	0	0	0	0	0	0	0	0	0	0	0	0	0	0	0	0	0	0	0	0	0	0
84cafe87a30ddf8922d5d585016a70f6	Bacteria	Bdellovibrionota	Oligoflexia	0319-6G20	0319-6G20	0319-6G20	uncultured_Roseobacter	0	0	0	0	0	0	0	0	0	0	0	0	0	0	0	0	0	0	0	0	0	0	0	0	0	0	0	0	0	0	0	0	0	0	0	0	0	0	0	0	0	0
852e0d6871fc5a94501943634dec3568	Bacteria	Bdellovibrionota	Oligoflexia	0319-6G20	0319-6G20	0319-6G20	0.9999997244161434	0	0	0	0	0	0	0	0	0	0	0	0	0	0	0	0	0	0	0	0	0	0	0	0	0	0	0	0	0	0	0	0	0	0	0	0	0	0	0	0	0	0
853a2b7a8e414921b870211c6a427d63	Bacteria	Bdellovibrionota	Oligoflexia	0319-6G20	0319-6G20	0319-6G20	0.9999999999812573	0	0	0	0	0	0	0	0	0	0	0	0	0	0	0	0	0	0	0	0	0	0	0	0	0	0	0	0	0	0	0	0	0	0	0	0	0	0	0	0	0	0
856d0e3b9fba26171eba7f516e30a3c6	Bacteria	Bdellovibrionota	Oligoflexia	0319-6G20	0319-6G20	0319-6G20	0.9999999998955179	0	0	0	0	0	0	0	19	0	0	0	0	0	0	0	0	0	0	0	0	0	0	0	0	0	0	0	0	0	0	0	0	0	0	0	0	0	0	0	0	0	0
86285e706244b9d795b1f090e0f3247b	Bacteria	Bdellovibrionota	Oligoflexia	0319-6G20	0319-6G20	0319-6G20	uncultured_Syntrophobacteraceae	0	0	0	0	0	0	0	0	0	0	0	0	0	0	0	0	0	0	0	0	0	0	0	0	0	0	0	0	0	0	0	0	0	0	0	0	0	0	0	0	0	0
874aaff9213bb9119f504af87a585c42	Bacteria	Bdellovibrionota	Oligoflexia	0319-6G20	0319-6G20	0319-6G20	0.9999999999853908	0	0	0	0	0	0	0	0	0	0	0	0	0	3	0	0	0	0	0	0	0	0	0	0	0	0	0	0	0	0	0	0	0	0	0	0	0	0	0	0	0	0
87b27bbaf87dbf3b47c05b067a9bf89c	Bacteria	Bdellovibrionota	Oligoflexia	0319-6G20	0319-6G20	0319-6G20	0.9999928329222575	0	0	0	0	0	0	0	0	0	0	0	0	0	0	0	0	0	0	0	0	0	0	0	0	0	0	0	0	0	0	0	0	0	0	0	0	0	0	0	0	0	0
884d55660928415b741906175123741c	Bacteria	Bdellovibrionota	Oligoflexia	0319-6G20	0319-6G20	0319-6G20	uncultured_bacterium	0	0	0	0	0	0	0	0	0	0	0	0	0	0	0	0	0	0	0	0	0	0	0	0	0	0	0	0	0	0	0	0	0	0	0	0	0	0	0	0	0	0
89ae0fdb4a79e34787a164b4047c997d	Bacteria	Bdellovibrionota	Oligoflexia	0319-6G20	0319-6G20	0319-6G20	uncultured_Syntrophobacteraceae	0	0	0	0	0	0	0	0	0	0	0	0	0	0	0	0	0	0	0	0	0	0	0	0	0	0	0	0	0	0	0	0	0	0	0	0	0	0	0	0	0	4
89bf03d8f6fe1f9113f985e45f92e30e	Bacteria	Bdellovibrionota	Oligoflexia	0319-6G20	0319-6G20	0319-6G20	uncultured_Roseobacter	0	0	0	0	0	0	0	0	0	0	0	0	0	0	0	0	0	0	0	0	0	0	0	0	0	0	0	0	0	0	0	0	0	0	0	0	3	0	0	0	0	0
8a0671b25877a2eac3a18f26cb1c6c1f	Bacteria	Bdellovibrionota	Oligoflexia	0319-6G20	0319-6G20	0319-6G20	uncultured_soil	0	0	0	0	0	0	0	0	0	0	0	0	0	0	0	0	0	0	0	0	0	0	0	0	0	0	0	0	0	0	0	0	0	0	0	0	14	0	0	0	0	0
8a1f15213035114161103ca014c95831	Bacteria	Bdellovibrionota	Oligoflexia	0319-6G20	0319-6G20	0319-6G20	0.9999999999852337	0	0	0	0	0	0	0	0	0	0	0	0	0	0	0	0	0	0	0	0	0	0	0	2	0	0	0	0	0	0	0	0	0	0	0	0	0	0	0	0	0	0
8a62e50b7a9643960fe3e72aa2eb2ffa	Bacteria	Bdellovibrionota	Oligoflexia	0319-6G20	0319-6G20	0319-6G20	0.9999999999765973	0	0	0	0	63	0	44	0	0	0	38	61	0	16	0	0	0	0	0	0	0	0	0	0	0	0	0	0	0	21	60	0	0	0	0	0	19	0	74	0	0	0
8a72843bd39b00242bb2be9a09421f33	Bacteria	Bdellovibrionota	Oligoflexia	0319-6G20	0319-6G20	0319-6G20	uncultured_Syntrophobacteraceae	0	0	0	0	0	0	0	0	0	0	0	0	0	0	0	0	0	0	0	0	0	0	0	0	0	0	0	0	0	0	0	0	0	0	0	0	0	0	0	0	0	0
8ad2321618b1d5dd882e89675a47ca84	Bacteria	Bdellovibrionota	Oligoflexia	0319-6G20	0319-6G20	0319-6G20	0.9999999999963852	0	0	0	0	0	0	0	0	0	0	0	0	0	0	0	0	0	0	0	0	0	0	0	0	0	0	0	0	0	0	0	0	0	0	0	0	0	0	0	0	0	0
8adefa8dc25980d15ac9f5c29690bc14	Bacteria	Bdellovibrionota	Oligoflexia	0319-6G20	0319-6G20	0319-6G20	uncultured_bacterium	0	0	0	0	0	0	0	0	0	0	0	0	0	0	0	0	0	0	0	0	0	0	0	0	0	0	0	0	0	0	0	0	0	0	0	0	0	0	0	0	0	0
8baf1f2e74baf7fd8f46100a41db69d9	Bacteria	Bdellovibrionota	Oligoflexia	0319-6G20	0319-6G20	0319-6G20	0.9986106628601852	0	0	0	0	0	0	0	0	0	0	0	0	0	0	0	0	0	0	0	0	0	0	0	0	0	0	0	0	0	0	0	0	0	0	0	0	0	0	0	0	0	0
8c0af43ec082eed4c8a43fb508d76224	Bacteria	Bdellovibrionota	Oligoflexia	0319-6G20	0319-6G20	0319-6G20	uncultured_bacterium	0	0	0	0	0	0	0	0	0	0	0	0	0	0	0	0	0	0	0	0	2	0	0	0	0	0	0	0	0	0	0	0	0	0	0	0	0	0	0	0	0	0
8c2ed7e32a784db3276e4cfacb77a7ec	Bacteria	Bdellovibrionota	Oligoflexia	0319-6G20	0319-6G20	0319-6G20	uncultured_Syntrophobacteraceae	0	0	0	0	0	0	0	0	0	0	0	0	0	0	0	0	0	0	0	0	0	0	0	0	0	0	0	0	0	0	0	0	0	0	0	0	0	0	0	0	0	0
8cdbe876b8a819b60906758c0d94e908	Bacteria	Bdellovibrionota	Oligoflexia	0319-6G20	0319-6G20	0319-6G20	uncultured_Syntrophobacteraceae	0	0	0	0	0	0	0	0	0	0	0	0	2	0	0	0	0	0	0	0	0	0	0	0	0	0	0	0	0	0	0	0	0	0	0	0	0	0	0	0	0	0
8d2faa0ad1a521f467f5cbdddbc52f4d	Bacteria	Bdellovibrionota	Oligoflexia	0319-6G20	0319-6G20	0319-6G20	0.999999999993435	0	0	0	0	0	0	0	0	0	0	0	0	0	0	0	0	0	0	0	0	0	0	0	0	0	0	0	0	0	0	0	0	0	0	0	0	0	0	0	0	0	0
8d98fef8f82fe2d85aa0c23cbe30da71	Bacteria	Bdellovibrionota	Oligoflexia	0319-6G20	0319-6G20	0319-6G20	0.9999999997302477	0	0	0	0	2	0	0	0	0	0	0	0	0	0	0	0	0	0	0	0	0	0	0	0	0	0	0	0	0	0	0	0	0	0	0	0	0	0	0	0	0	0
8dc75fb7e70e699c11d3428d0412f2c8	Bacteria	Bdellovibrionota	Oligoflexia	0319-6G20	0319-6G20	0319-6G20	uncultured_Syntrophobacteraceae	0	0	0	0	0	0	0	0	0	0	0	0	0	0	0	0	0	0	0	0	0	0	0	0	2	0	0	0	0	0	0	0	0	0	0	0	0	0	0	0	0	0
8de14ba5d1a88221234f85ba709461fa	Bacteria	Bdellovibrionota	Oligoflexia	0319-6G20	0319-6G20	0319-6G20	0.9999999999879667	0	0	0	0	0	4	0	0	0	0	0	0	0	0	0	0	0	0	0	0	0	0	0	0	0	0	0	0	0	0	0	0	0	0	0	0	0	0	0	0	0	0
8e0e948715c86dac490c118f02d55e06	Bacteria	Bdellovibrionota	Oligoflexia	0319-6G20	0319-6G20	0319-6G20	uncultured_delta	0	0	0	0	0	0	0	0	0	0	0	0	0	0	0	0	0	0	0	0	0	0	0	0	0	0	0	0	0	0	0	0	0	0	0	0	0	0	0	0	0	0
8e16c88fb08221dbc7c51aef96be6ad1	Bacteria	Bdellovibrionota	Oligoflexia	0319-6G20	0319-6G20	0319-6G20	0.9999999999908165	0	0	0	0	0	0	0	0	0	0	0	0	0	0	0	0	0	0	0	0	0	0	0	0	0	0	0	0	0	0	0	0	0	0	0	0	0	0	0	0	0	0
8e3fd86ec3e953931b1b8dfe230af688	Bacteria	Bdellovibrionota	Oligoflexia	0319-6G20	0319-6G20	0319-6G20	uncultured_delta	0	0	0	0	0	0	0	0	0	0	0	0	0	0	0	0	0	0	0	0	0	0	0	0	0	0	0	0	0	0	0	0	0	0	0	0	0	0	0	0	0	0
8e4038419ab6735a2496d8ab0f17bc9d	Bacteria	Bdellovibrionota	Oligoflexia	0319-6G20	0319-6G20	0319-6G20	0.9999999999265652	0	0	0	0	0	0	0	0	0	0	0	0	22	0	0	0	0	0	0	0	0	0	0	0	0	0	0	0	0	0	0	0	0	0	0	0	7	0	0	0	0	0
8e80a04295a4b14b7f63e1b1345f0bf7	Bacteria	Bdellovibrionota	Oligoflexia	0319-6G20	0319-6G20	0319-6G20	0.9999066969164185	0	0	0	0	0	0	0	0	0	0	0	0	0	0	0	0	0	0	0	0	0	0	0	0	0	0	0	0	0	0	0	0	0	0	0	0	0	0	0	0	0	0
8ead7b0046954af28e4db6dea5622c1e	Bacteria	Bdellovibrionota	Oligoflexia	0319-6G20	0319-6G20	0319-6G20	Bdellovibrionales_bacterium	0	0	0	0	0	0	0	0	0	0	0	0	0	0	0	0	0	0	0	0	0	0	0	0	0	0	0	0	0	0	0	0	0	0	0	0	0	0	0	0	0	0
8efd4fc294845596d481ce816c86ca51	Bacteria	Bdellovibrionota	Oligoflexia	0319-6G20	0319-6G20	0319-6G20	uncultured_Syntrophobacteraceae	0	0	0	0	0	0	0	0	0	0	0	0	0	0	0	0	0	0	0	0	0	0	0	0	0	0	0	0	0	0	0	0	0	0	0	0	0	0	0	0	0	0
8f2f0c04b175aa1bfa53c9894b3427e4	Bacteria	Bdellovibrionota	Oligoflexia	0319-6G20	0319-6G20	0319-6G20	0.9999999999899349	0	0	0	0	0	0	0	0	0	0	0	0	0	0	0	0	0	0	0	0	0	0	0	0	0	0	0	0	0	0	0	0	0	0	0	0	0	0	0	0	0	0
8f38aeafc0b61410e55ac9176ccc1755	Bacteria	Bdellovibrionota	Oligoflexia	0319-6G20	0319-6G20	0319-6G20	uncultured_bacterium	0	0	0	0	0	0	0	0	0	0	0	0	0	0	0	0	0	0	0	0	0	0	0	0	0	0	0	0	0	0	0	0	0	0	0	0	0	0	0	0	0	0
8f3988d9b21f3c0586753c13e4e5a1a2	Bacteria	Bdellovibrionota	Oligoflexia	0319-6G20	0319-6G20	0319-6G20	0.9999999999566551	0	0	0	0	0	0	0	0	0	0	0	0	0	0	0	0	0	0	0	0	0	0	3	0	0	0	0	0	0	0	0	0	0	0	6	0	0	0	0	0	0	0
8f7db3d13920b4122329c2c1459cf240	Bacteria	Bdellovibrionota	Oligoflexia	0319-6G20	0319-6G20	0319-6G20	uncultured_Syntrophobacteraceae	0	0	0	0	0	0	0	0	0	0	0	0	0	0	0	0	0	0	0	0	0	0	0	0	0	0	0	0	0	0	0	0	0	0	0	0	0	0	0	0	0	0
8faabea1f0b75e2ede6541d1727282db	Bacteria	Bdellovibrionota	Oligoflexia	0319-6G20	0319-6G20	0319-6G20	0.9999999999542933	0	0	0	0	0	0	0	0	0	0	0	0	0	0	0	0	0	0	0	0	0	0	0	0	0	0	0	0	0	0	0	0	0	0	0	0	0	0	0	0	0	0
90717a5ef77ea34eab45f4f858a4b22b	Bacteria	Bdellovibrionota	Oligoflexia	0319-6G20	0319-6G20	0319-6G20	0.9999999999951074	0	0	0	0	0	0	0	0	0	0	0	0	0	0	0	0	0	0	0	0	0	0	0	0	0	0	0	0	0	0	0	0	0	0	0	0	0	0	0	0	0	0
90740e210bc1700e900855f66f705459	Bacteria	Bdellovibrionota	Oligoflexia	0319-6G20	0319-6G20	0319-6G20	0.9999999999799559	0	0	0	0	0	0	0	0	0	0	0	0	0	0	6	0	0	0	0	0	0	0	0	0	0	0	0	0	0	0	0	0	0	0	0	0	0	0	0	0	0	0
907a8a16b4b23b06a7030875490a753d	Bacteria	Bdellovibrionota	Oligoflexia	0319-6G20	0319-6G20	0319-6G20	uncultured_Syntrophobacteraceae	0	0	0	0	0	0	0	0	0	0	0	0	0	0	0	0	0	0	0	0	0	0	0	0	0	0	0	0	0	0	0	0	0	0	0	0	0	0	0	0	0	14
90aee3dc8042f71764a6a23a783d0f4a	Bacteria	Bdellovibrionota	Oligoflexia	0319-6G20	0319-6G20	0319-6G20	0.9999999999978678	0	0	0	0	0	0	0	0	0	0	0	0	0	0	0	0	0	0	0	0	3	0	0	0	0	0	0	0	0	0	0	0	0	0	0	0	0	0	0	0	0	0
91168cb365275c7d772fa54df6e3c4d3	Bacteria	Bdellovibrionota	Oligoflexia	0319-6G20	0319-6G20	0319-6G20	0.9986729039628782	0	0	0	0	0	0	0	0	0	0	0	0	0	0	0	0	0	0	0	0	0	0	0	0	0	0	0	0	0	0	0	0	0	0	0	0	0	30	0	0	0	0
9116f10712240a6cf1ba06ba0a15d1a0	Bacteria	Bdellovibrionota	Oligoflexia	0319-6G20	0319-6G20	0319-6G20	uncultured_Syntrophobacteraceae	0	0	0	0	0	0	0	0	0	0	0	0	0	0	0	0	0	0	0	0	0	0	0	0	0	0	0	0	0	0	0	0	0	0	0	0	0	0	0	0	0	0
91374deb3d2d62d954596c7057bb7f91	Bacteria	Bdellovibrionota	Oligoflexia	0319-6G20	0319-6G20	0319-6G20	0.9999999999866851	0	0	0	0	0	0	0	0	0	0	0	0	0	0	0	0	0	0	0	0	0	0	0	0	0	0	0	0	0	0	0	0	0	0	0	0	0	0	0	0	0	0
9212b84946b28dc1b4c0af30969565fe	Bacteria	Bdellovibrionota	Oligoflexia	0319-6G20	0319-6G20	0319-6G20	uncultured_Syntrophobacteraceae	0	0	0	0	0	0	0	0	0	0	0	0	0	0	0	0	0	0	0	0	0	0	0	0	0	0	0	0	0	0	0	0	0	0	0	0	0	0	0	0	0	0
9218dc3ce19a2b38393497457034abe7	Bacteria	Bdellovibrionota	Oligoflexia	0319-6G20	0319-6G20	0319-6G20	0.9999999999771746	0	0	0	0	0	0	0	0	0	0	0	0	0	0	0	0	0	0	0	0	0	0	0	0	0	0	0	0	0	0	0	0	0	0	0	0	34	0	0	0	0	0
922556b541a78b240c18b47c3e2f2887	Bacteria	Bdellovibrionota	Oligoflexia	0319-6G20	0319-6G20	0319-6G20	0.9999999999647917	0	0	0	0	0	0	0	0	0	0	0	0	0	0	0	0	0	0	0	0	0	0	0	0	0	0	0	0	0	0	0	0	0	0	0	0	0	0	0	0	0	0
9233b9447bf52ddc8713d3bccc85fd67	Bacteria	Bdellovibrionota	Oligoflexia	0319-6G20	0319-6G20	0319-6G20	0.9999999999815502	0	0	0	0	0	0	0	0	0	0	0	0	0	0	0	0	0	0	0	0	0	0	0	0	0	0	0	0	0	0	0	0	0	0	0	0	0	0	0	0	0	0
926cc6294ded7205ebfdbbbb525e6e89	Bacteria	Bdellovibrionota	Oligoflexia	0319-6G20	0319-6G20	0319-6G20	Bdellovibrionales_bacterium	0	0	0	0	0	0	0	0	0	0	0	0	0	0	0	0	0	0	0	0	0	0	0	0	0	0	0	0	0	0	0	0	0	0	0	0	0	0	0	0	0	0
926ec3e96b79a1b59a9cb1de3944bc49	Bacteria	Bdellovibrionota	Oligoflexia	0319-6G20	0319-6G20	0319-6G20	uncultured_bacterium	0	0	0	0	0	0	0	0	0	0	0	0	0	0	0	0	0	0	0	21	0	0	0	0	0	0	0	0	0	0	0	0	0	0	0	0	0	0	0	0	0	0
92b5d479d1a6c9d533c186edb242f4f5	Bacteria	Bdellovibrionota	Oligoflexia	0319-6G20	0319-6G20	0319-6G20	uncultured_Syntrophobacteraceae	0	0	0	0	0	0	0	0	0	0	0	0	0	0	0	0	0	0	0	0	0	0	0	0	0	0	0	0	0	0	0	0	0	0	0	0	0	0	0	0	0	0
92eae660e7201a60c0bf7901b3a61e12	Bacteria	Bdellovibrionota	Oligoflexia	0319-6G20	0319-6G20	0319-6G20	0.9999999992946235	0	0	0	0	0	0	0	0	0	0	0	0	0	0	0	0	0	0	0	0	0	3	0	0	0	0	0	0	0	0	0	0	0	0	0	0	0	0	0	0	0	0
933a7cded27c1e08c77633d93dbde4bb	Bacteria	Bdellovibrionota	Oligoflexia	0319-6G20	0319-6G20	0319-6G20	0.9999999999975078	0	0	0	0	0	0	0	0	0	0	0	0	0	0	0	0	0	0	0	0	0	0	0	0	0	0	0	0	0	0	0	0	0	0	0	0	0	0	0	0	0	0
935e13a9ecc2c61cfc817aebce2491b9	Bacteria	Bdellovibrionota	Oligoflexia	0319-6G20	0319-6G20	0319-6G20	0.9999999394591145	0	0	0	19	0	0	0	0	0	0	0	0	0	0	0	0	0	0	0	0	0	0	0	0	0	0	0	0	0	0	0	0	0	0	0	0	0	0	0	0	0	0
937bd29834c21dd32eb3df33ececd03a	Bacteria	Bdellovibrionota	Oligoflexia	0319-6G20	0319-6G20	0319-6G20	0.9738453435491408	0	0	0	0	0	0	0	0	0	0	0	0	0	0	0	0	0	0	0	0	0	0	0	0	0	0	0	0	0	0	0	0	0	0	0	0	0	0	0	0	0	0
93b65515780eb1652d19b2f469549f50	Bacteria	Bdellovibrionota	Oligoflexia	0319-6G20	0319-6G20	0319-6G20	metagenome	0	0	0	0	0	0	0	0	0	0	0	0	0	0	0	0	0	0	0	0	0	0	0	0	0	0	0	0	0	0	0	0	0	0	0	0	0	0	0	0	0	7
93ea3cd9c4f2d46552e1e30c46d2aaf0	Bacteria	Bdellovibrionota	Oligoflexia	0319-6G20	0319-6G20	0319-6G20	0.999999999959538	0	0	0	0	24	0	58	0	0	0	17	0	0	33	16	0	0	0	0	0	0	0	0	0	21	0	0	0	0	0	20	0	0	0	13	0	9	13	1	2	0	0
9433953941794b21e83db5997e9da360	Bacteria	Bdellovibrionota	Oligoflexia	0319-6G20	0319-6G20	0319-6G20	0.9999999999997154	0	0	0	0	0	0	0	0	0	0	0	0	0	21	0	0	0	0	0	0	0	0	0	0	0	0	0	0	0	0	0	0	0	0	0	0	0	0	0	0	0	0
94a736bf2d138e9bd8b5f5c4e68bcb43	Bacteria	Bdellovibrionota	Oligoflexia	0319-6G20	0319-6G20	0319-6G20	uncultured_bacterium	0	0	0	0	0	2	0	0	0	0	0	0	0	0	0	0	0	0	0	0	0	0	0	0	0	0	0	0	0	0	0	0	0	0	0	0	0	0	0	0	0	0
94dc9a1b7c7dfe4f72d5854e65762e41	Bacteria	Bdellovibrionota	Oligoflexia	0319-6G20	0319-6G20	0319-6G20	uncultured_soil	0	0	0	0	0	0	0	0	0	0	0	0	0	0	0	0	0	0	0	0	0	0	0	0	0	0	0	0	0	0	0	0	0	0	0	0	0	0	0	0	0	0
951ec27304d799ab0107ac8e27e4ab62	Bacteria	Bdellovibrionota	Oligoflexia	0319-6G20	0319-6G20	0319-6G20	uncultured_gamma	0	0	0	0	14	0	0	0	0	0	0	18	0	0	0	0	0	0	0	0	0	0	0	0	0	0	0	0	0	0	0	0	0	0	0	0	0	0	0	0	0	0
953936aa6789da0d7b78856c1348d9f1	Bacteria	Bdellovibrionota	Oligoflexia	0319-6G20	0319-6G20	0319-6G20	0.9999999508102991	0	0	0	0	0	0	0	0	0	0	0	0	9	0	0	0	0	0	0	0	0	0	0	0	0	0	0	0	0	0	0	0	0	0	0	0	9	0	0	0	0	0
959cc4fc9e0369d66f35d48a7a15725c	Bacteria	Bdellovibrionota	Oligoflexia	0319-6G20	0319-6G20	0319-6G20	0.9999999999968983	0	0	0	0	0	0	0	0	0	0	0	0	0	0	0	0	0	0	0	6	0	14	0	0	0	0	0	0	0	0	0	0	0	0	0	0	0	0	0	0	0	0
95a92673ad18342b5df933d42678ccc1	Bacteria	Bdellovibrionota	Oligoflexia	0319-6G20	0319-6G20	0319-6G20	0.9999999999654023	0	0	0	0	0	0	0	0	0	0	0	0	0	0	0	0	0	0	0	0	0	0	0	0	0	0	0	0	0	0	0	0	0	0	0	0	0	0	0	0	0	0
95b4c78cae09805d7058473197ca7daf	Bacteria	Bdellovibrionota	Oligoflexia	0319-6G20	0319-6G20	0319-6G20	uncultured_delta	0	0	0	0	0	0	0	0	0	0	0	0	0	0	0	0	0	0	0	0	0	0	0	0	0	0	0	0	0	0	0	0	0	0	0	0	0	0	0	0	0	0
95e7d234cfced56ca7c56c54363d2166	Bacteria	Bdellovibrionota	Oligoflexia	0319-6G20	0319-6G20	0319-6G20	0.999999999862511	0	0	0	0	0	0	0	0	0	0	0	0	0	0	0	0	0	0	0	0	0	0	0	0	0	0	0	0	0	0	0	0	0	0	0	0	0	0	0	0	0	0
9606da053a56c707975f0cec8ee3ff75	Bacteria	Bdellovibrionota	Oligoflexia	0319-6G20	0319-6G20	0319-6G20	uncultured_bacterium	0	0	0	0	0	0	0	0	0	0	0	0	0	0	0	0	0	0	0	0	0	0	0	0	0	3	0	0	0	0	0	0	0	0	0	0	0	0	0	0	0	0
96582ad278cc0480c0e6c51939cd850c	Bacteria	Bdellovibrionota	Oligoflexia	0319-6G20	0319-6G20	0319-6G20	0.9999999999789488	0	0	0	0	0	0	0	0	0	0	0	0	0	0	0	0	0	0	0	0	0	0	0	0	0	0	0	0	0	0	0	0	0	0	0	0	0	0	0	0	0	0
967a16c2c4cf4edfb1232eb24338def4	Bacteria	Bdellovibrionota	Oligoflexia	0319-6G20	0319-6G20	0319-6G20	0.9999972696761691	0	0	0	0	0	0	0	0	0	0	0	0	0	0	0	0	0	0	0	0	0	0	0	0	0	0	0	0	0	0	0	0	0	0	0	0	3	0	0	0	0	0
96bbe4433790a8780a2194f472d37b66	Bacteria	Bdellovibrionota	Oligoflexia	0319-6G20	0319-6G20	0319-6G20	0.9846011269304478	0	0	0	0	0	0	0	0	0	0	0	0	0	0	0	0	0	0	0	0	0	0	0	0	0	0	0	0	0	0	0	10	0	43	0	0	0	0	0	0	0	0
96f906d25044ec87507cc3064d292353	Bacteria	Bdellovibrionota	Oligoflexia	0319-6G20	0319-6G20	0319-6G20	uncultured_bacterium	0	0	0	0	0	0	0	0	0	0	0	0	0	0	0	0	0	0	0	0	0	0	0	0	0	0	0	0	0	0	0	0	0	0	0	0	0	0	0	0	0	0
97065c9c35d13ebae5aabab76e3526e3	Bacteria	Bdellovibrionota	Oligoflexia	0319-6G20	0319-6G20	0319-6G20	0.9999995121573264	0	0	0	0	0	0	0	0	0	0	0	0	0	0	0	0	0	0	0	0	0	0	0	0	0	0	0	0	0	0	0	0	0	0	0	0	0	0	0	0	0	0
972540d141acce6a7bac5e8ea1cb2df5	Bacteria	Bdellovibrionota	Oligoflexia	0319-6G20	0319-6G20	0319-6G20	uncultured_bacterium	73	0	0	0	0	0	0	0	0	0	0	0	0	0	0	0	0	0	0	0	0	0	0	0	0	0	0	0	0	0	0	0	0	0	0	0	0	0	0	0	0	0
974d7f8537b8e50db2db361d9f360a3f	Bacteria	Bdellovibrionota	Oligoflexia	0319-6G20	0319-6G20	0319-6G20	uncultured_delta	0	0	0	0	0	0	0	0	0	0	0	0	27	0	0	0	0	0	0	0	0	0	0	0	0	0	0	0	0	0	0	0	0	0	0	0	23	0	0	0	0	0
97a4389119e0c30fabfa55f1a45cdaa6	Bacteria	Bdellovibrionota	Oligoflexia	0319-6G20	0319-6G20	0319-6G20	uncultured_Syntrophobacteraceae	0	0	0	0	0	0	0	0	0	0	0	0	0	0	0	0	0	0	0	0	0	0	0	0	0	0	0	0	0	0	0	0	0	0	0	0	0	0	0	0	0	0
97d91f24749af3c053b64d155c099478	Bacteria	Bdellovibrionota	Oligoflexia	0319-6G20	0319-6G20	0319-6G20	0.9999999999923572	0	0	0	0	0	0	0	0	0	0	0	0	0	0	0	0	0	0	0	0	0	0	0	0	0	0	0	0	0	0	0	0	0	2	0	0	0	0	0	0	0	0
9817a8db2c862cc9eb1c8a06177761bf	Bacteria	Bdellovibrionota	Oligoflexia	0319-6G20	0319-6G20	0319-6G20	uncultured_marine	0	0	0	0	0	0	0	0	0	0	0	0	0	0	0	0	0	0	0	0	0	0	0	0	0	0	0	0	0	0	0	0	0	0	0	0	0	0	0	0	0	0
982d2fd59ff006f14e63313030221487	Bacteria	Bdellovibrionota	Oligoflexia	0319-6G20	0319-6G20	0319-6G20	uncultured_Syntrophobacteraceae	0	0	0	0	0	0	0	0	0	0	0	0	0	0	0	0	0	54	0	0	0	0	0	0	0	28	0	0	0	0	0	0	0	0	0	0	0	0	0	0	0	0
98df16090e4e86bcb298785d57e83597	Bacteria	Bdellovibrionota	Oligoflexia	0319-6G20	0319-6G20	0319-6G20	0.9999999996119925	0	0	0	0	0	0	0	0	0	0	0	0	0	0	0	0	0	0	0	0	0	0	0	0	0	0	0	0	0	0	0	0	0	0	0	0	0	0	0	0	0	0
991dcf8265f267ec83f043c3d7b3dc62	Bacteria	Bdellovibrionota	Oligoflexia	0319-6G20	0319-6G20	0319-6G20	uncultured_Myxococcales	0	0	0	0	0	0	0	0	0	0	0	0	0	0	0	0	0	0	0	0	0	0	0	0	0	0	0	0	0	0	0	0	0	0	0	0	0	0	0	0	0	0
992f939d8a09bc91957bf805f9f405f1	Bacteria	Bdellovibrionota	Oligoflexia	0319-6G20	0319-6G20	0319-6G20	0.9999999998082647	0	0	0	0	0	0	0	0	0	0	0	0	0	0	0	0	0	0	0	0	0	0	0	0	0	0	0	0	0	0	0	0	0	3	0	0	0	0	0	0	0	0
99b41930955f37e614b266ba7d906cd1	Bacteria	Bdellovibrionota	Oligoflexia	0319-6G20	0319-6G20	0319-6G20	uncultured_Syntrophobacteraceae	0	0	0	0	0	0	0	0	0	0	0	0	0	0	0	0	0	0	0	0	0	0	0	0	0	0	0	0	0	0	0	0	0	0	0	0	0	0	0	0	0	0
9a462e9d25fa30e5781388d30979fefb	Bacteria	Bdellovibrionota	Oligoflexia	0319-6G20	0319-6G20	0319-6G20	uncultured_delta	0	0	0	0	0	0	0	0	0	0	0	0	0	0	0	0	0	0	0	0	0	0	0	0	0	0	0	0	0	0	0	0	0	0	0	0	0	0	0	0	0	0
9a8907cf89234b935fcf80d96f05b8c3	Bacteria	Bdellovibrionota	Oligoflexia	0319-6G20	0319-6G20	0319-6G20	0.9985104643921291	0	0	0	0	0	0	0	0	0	0	0	0	0	0	0	0	0	0	0	0	0	0	0	0	4	0	0	0	0	0	0	0	0	0	0	0	0	0	0	0	0	0
9ae828e6bfef92215f06bdf0262a09d8	Bacteria	Bdellovibrionota	Oligoflexia	0319-6G20	0319-6G20	0319-6G20	0.9999999999987148	0	0	0	0	0	0	0	0	0	0	0	0	0	0	0	0	0	0	0	0	0	0	0	0	0	0	0	0	0	0	0	0	0	0	0	0	0	0	0	0	0	0
9c0d4a67139ae8b7c4a6ece28bfd9fc5	Bacteria	Bdellovibrionota	Oligoflexia	0319-6G20	0319-6G20	0319-6G20	uncultured_bacterium	0	0	0	0	0	0	0	0	0	0	0	0	0	0	0	0	0	0	0	0	0	0	0	0	0	0	0	0	0	0	0	0	0	0	0	0	0	0	0	0	0	0
9d47c7e0c91fbe5c27d6f3cd81dee8f8	Bacteria	Bdellovibrionota	Oligoflexia	0319-6G20	0319-6G20	0319-6G20	0.9999999998879426	0	0	0	0	0	0	0	0	0	0	0	0	0	0	0	0	0	0	0	0	0	0	0	0	0	0	0	0	0	0	0	2	0	0	0	0	0	0	0	0	0	0
9d483c68f9823c6c9fd9863bf3e9a4a9	Bacteria	Bdellovibrionota	Oligoflexia	0319-6G20	0319-6G20	0319-6G20	0.9999999999959474	0	0	0	0	0	0	0	0	0	0	0	0	0	0	0	0	0	0	0	0	0	0	0	0	17	0	0	0	0	0	0	0	0	0	0	0	0	0	0	0	0	0
9db3466fa34270bde6ca17bee2a2dfed	Bacteria	Bdellovibrionota	Oligoflexia	0319-6G20	0319-6G20	0319-6G20	uncultured_Syntrophobacteraceae	0	0	0	0	0	0	0	0	0	0	0	0	60	0	0	0	0	0	0	0	0	0	0	0	0	0	0	0	0	0	0	0	0	0	0	0	0	0	0	0	0	0
9e73864e3ca11590083714b9e0589b17	Bacteria	Bdellovibrionota	Oligoflexia	0319-6G20	0319-6G20	0319-6G20	uncultured_bacterium	0	0	0	0	0	0	0	0	0	0	0	0	0	0	0	0	0	0	0	0	0	0	0	0	0	0	0	0	0	0	0	0	0	0	0	0	0	0	0	0	0	0
9eace01e9a226d7e8d4356db127dad56	Bacteria	Bdellovibrionota	Oligoflexia	0319-6G20	0319-6G20	0319-6G20	uncultured_bacterium	0	0	0	0	0	0	0	0	0	0	0	0	0	0	0	0	0	0	0	0	0	0	0	0	0	0	0	0	0	0	0	0	0	0	0	0	0	0	0	0	0	0
9f0004e62c4b2cbb8217456c6d839ef9	Bacteria	Bdellovibrionota	Oligoflexia	0319-6G20	0319-6G20	0319-6G20	uncultured_Syntrophobacteraceae	0	0	0	0	0	0	0	0	0	0	0	0	0	0	0	0	0	0	0	0	0	0	0	0	0	0	0	0	0	0	0	0	0	0	0	0	0	0	0	0	0	0
9f1110062b2e9e0e5acc2c792d5cda6b	Bacteria	Bdellovibrionota	Oligoflexia	0319-6G20	0319-6G20	0319-6G20	uncultured_bacterium	0	0	0	0	0	0	0	0	0	0	0	0	0	0	0	0	0	0	0	0	0	0	0	0	0	0	0	0	0	0	0	0	0	0	0	0	0	0	0	0	0	0
9f86773bcd14d1cad8eb573d4e631785	Bacteria	Bdellovibrionota	Oligoflexia	0319-6G20	0319-6G20	0319-6G20	uncultured_bacterium	0	0	0	0	0	0	0	0	0	0	0	0	0	0	0	0	0	0	0	0	0	0	0	0	0	0	0	0	0	0	0	0	0	0	0	0	0	0	0	0	0	0
a0ec4127ed8cdc5c51dbbaeea95c1f89	Bacteria	Bdellovibrionota	Oligoflexia	0319-6G20	0319-6G20	0319-6G20	uncultured_bacterium	0	0	0	0	0	0	0	0	0	0	0	0	0	0	0	0	0	0	0	0	0	0	0	0	0	0	0	0	0	0	0	0	0	0	0	0	0	0	0	0	0	0
a108de07d8378dba2cd7e1e9b1e31782	Bacteria	Bdellovibrionota	Oligoflexia	0319-6G20	0319-6G20	0319-6G20	0.999999999991357	0	0	0	0	0	0	0	0	0	0	0	0	20	0	0	0	0	0	0	0	0	0	0	0	0	0	0	0	0	0	0	0	0	0	0	0	0	0	0	0	0	0
a1215666fe72fcb55528652e3c069a3f	Bacteria	Bdellovibrionota	Oligoflexia	0319-6G20	0319-6G20	0319-6G20	0.999999999440583	0	0	0	0	0	0	0	0	0	0	0	0	0	0	0	0	0	0	0	0	0	0	0	0	0	0	0	0	0	0	0	0	0	0	0	0	0	0	0	0	0	0
a149938eec548af281c578138a7a691e	Bacteria	Bdellovibrionota	Oligoflexia	0319-6G20	0319-6G20	0319-6G20	uncultured_Syntrophobacteraceae	0	0	0	0	0	0	0	0	0	0	0	0	0	0	0	0	0	0	0	0	0	0	0	0	0	0	0	0	0	0	0	0	0	0	0	0	0	0	0	0	0	0
a194e3d5aa35631e5dac53560e9e7d67	Bacteria	Bdellovibrionota	Oligoflexia	0319-6G20	0319-6G20	0319-6G20	0.9999999999813265	0	0	0	0	0	0	0	0	0	0	0	0	0	0	0	0	0	0	0	0	0	0	0	0	0	0	0	0	0	0	0	0	0	0	0	0	0	0	0	0	0	0
a1d35bc84b97557ca8d0f77446b61330	Bacteria	Bdellovibrionota	Oligoflexia	0319-6G20	0319-6G20	0319-6G20	0.9999999999784166	0	0	0	0	0	0	0	0	0	0	0	0	0	0	0	0	0	0	0	0	0	0	0	0	0	0	0	0	0	0	0	0	0	0	0	0	0	0	0	0	0	0
a205de0d558f6375cfd20548484cf485	Bacteria	Bdellovibrionota	Oligoflexia	0319-6G20	0319-6G20	0319-6G20	marine_metagenome	0	0	0	0	0	0	0	0	0	0	0	0	0	0	0	0	37	0	0	0	0	0	0	0	0	0	0	0	0	0	0	0	0	0	0	0	0	0	0	0	0	0
a2084cd42c11d447f336a925f9b54598	Bacteria	Bdellovibrionota	Oligoflexia	0319-6G20	0319-6G20	0319-6G20	uncultured_bacterium	0	0	0	0	0	0	0	0	0	0	0	0	0	0	0	0	0	0	5	0	0	0	0	0	0	0	0	0	0	0	0	0	0	0	0	0	0	0	0	0	0	0
a25c58658bed7a32bd1cb9302021513f	Bacteria	Bdellovibrionota	Oligoflexia	0319-6G20	0319-6G20	0319-6G20	0.9999999999947337	0	0	0	0	0	0	0	0	0	0	0	0	0	0	0	0	0	0	0	3	0	0	0	0	0	0	0	0	0	0	0	0	0	0	0	0	0	0	0	0	0	0
a26b4231e0cde663cbb5126aa5506ac9	Bacteria	Bdellovibrionota	Oligoflexia	0319-6G20	0319-6G20	0319-6G20	0.9993906704006255	0	0	0	0	0	55	0	0	0	0	0	0	0	0	7	0	0	0	0	0	0	0	0	0	0	0	0	0	0	0	0	0	0	0	0	0	0	0	33	0	0	0
a33c7aa0db7279302157164ee360431a	Bacteria	Bdellovibrionota	Oligoflexia	0319-6G20	0319-6G20	0319-6G20	0.9987487688959049	0	0	0	0	0	0	0	0	0	0	0	0	0	0	0	0	0	0	0	0	0	0	0	0	0	0	0	0	0	0	0	0	0	0	0	0	0	0	0	0	0	0
a34554f56e636ee6ca9673dd8489aa28	Bacteria	Bdellovibrionota	Oligoflexia	0319-6G20	0319-6G20	0319-6G20	uncultured_bacterium	0	0	0	0	0	0	0	0	0	0	0	0	0	58	48	0	0	0	0	0	0	0	0	0	0	0	0	0	0	0	0	0	0	0	0	0	0	89	0	0	0	0
a374b869a2fc0e515e1e696c16fbd26f	Bacteria	Bdellovibrionota	Oligoflexia	0319-6G20	0319-6G20	0319-6G20	uncultured_Bacteriovorax	0	0	0	0	0	0	0	0	0	0	0	0	0	0	0	0	0	0	0	0	0	0	0	0	0	0	0	0	0	0	0	0	0	0	0	0	0	0	0	0	0	0
a37ddecb8d96a6159cdeb33363488e3f	Bacteria	Bdellovibrionota	Oligoflexia	0319-6G20	0319-6G20	0319-6G20	0.9999999999682944	0	0	0	0	0	0	2	0	0	0	0	0	0	0	0	0	0	0	0	0	0	0	0	0	0	0	0	0	0	0	0	0	0	0	0	0	0	0	0	0	0	0
a38d050eb2628b5888a47792d1cfc281	Bacteria	Bdellovibrionota	Oligoflexia	0319-6G20	0319-6G20	0319-6G20	0.9999999999988353	0	0	0	0	0	0	0	0	0	0	0	0	121	0	0	0	0	0	0	0	0	0	0	0	0	0	0	0	0	0	0	0	0	0	0	0	32	0	0	0	0	0
a3cc15497b5aabf9ed87e816d764b0ff	Bacteria	Bdellovibrionota	Oligoflexia	0319-6G20	0319-6G20	0319-6G20	0.9999999999978367	0	0	0	0	0	0	0	0	0	0	0	0	0	0	0	0	0	0	0	0	0	0	2	0	0	0	0	0	0	0	0	0	0	0	0	0	0	0	0	0	0	0
a4059cd7a932e73d2ed4ed4bbcbea418	Bacteria	Bdellovibrionota	Oligoflexia	0319-6G20	0319-6G20	0319-6G20	uncultured_Syntrophobacteraceae	0	0	0	0	0	0	0	0	0	0	0	4	0	0	0	0	0	0	0	0	0	0	0	0	0	0	0	0	0	0	0	0	0	0	0	0	0	0	0	0	0	0
a43e94030724781028a98f89cd823e13	Bacteria	Bdellovibrionota	Oligoflexia	0319-6G20	0319-6G20	0319-6G20	0.99999999991404	0	0	0	0	0	0	0	0	0	0	0	0	0	0	0	0	0	0	0	0	0	0	0	0	0	0	0	0	0	0	0	0	0	0	0	0	0	0	0	0	0	0
a4d3444cecf82b7b23755b41310dbd2d	Bacteria	Bdellovibrionota	Oligoflexia	0319-6G20	0319-6G20	0319-6G20	marine_metagenome	0	0	0	0	0	0	0	0	0	0	0	0	0	0	0	0	0	0	0	0	0	0	0	0	0	0	0	0	0	0	0	0	0	0	0	0	0	0	0	0	0	0
a5020e41376a3fe00a1959546a41ec6d	Bacteria	Bdellovibrionota	Oligoflexia	0319-6G20	0319-6G20	0319-6G20	0.9846360932081409	0	0	0	0	0	0	0	0	0	0	0	0	0	0	0	0	0	25	0	0	0	0	0	0	0	0	0	0	0	0	0	0	0	0	0	0	0	0	0	0	0	0
a5071ff81b4edf57017e872bfb117424	Bacteria	Bdellovibrionota	Oligoflexia	0319-6G20	0319-6G20	0319-6G20	uncultured_bacterium	0	0	0	0	0	0	0	0	0	0	0	0	0	0	0	0	0	0	0	0	0	0	0	36	0	0	0	0	0	0	0	0	0	33	0	0	0	0	0	0	0	0
a664de782f4c121cfbde449ace86626b	Bacteria	Bdellovibrionota	Oligoflexia	0319-6G20	0319-6G20	0319-6G20	uncultured_bacterium	0	0	0	0	0	0	0	0	0	0	0	0	0	0	0	0	0	0	0	0	0	0	0	0	0	0	0	0	0	0	0	0	0	0	0	0	0	0	0	0	0	0
a67eead0f2a06cde0ebc789a6afbbef7	Bacteria	Bdellovibrionota	Oligoflexia	0319-6G20	0319-6G20	0319-6G20	uncultured_delta	0	0	0	0	0	0	0	0	0	0	0	0	0	0	0	0	0	0	0	0	0	0	0	0	0	0	0	0	0	0	0	0	0	0	0	0	0	0	0	0	0	0
a6cb28cb947b95384e241b71034e2552	Bacteria	Bdellovibrionota	Oligoflexia	0319-6G20	0319-6G20	0319-6G20	uncultured_Roseobacter	0	0	0	0	0	0	0	0	0	0	0	0	0	0	0	0	0	0	0	0	0	0	0	0	0	2	0	0	0	0	0	0	0	0	0	0	0	0	0	0	0	0
a71d1bf15752de841871ee1d5e4e00ef	Bacteria	Bdellovibrionota	Oligoflexia	0319-6G20	0319-6G20	0319-6G20	uncultured_Syntrophobacteraceae	0	0	0	0	0	0	0	28	0	0	0	0	0	0	0	0	0	0	0	0	0	0	0	0	0	0	0	0	0	0	0	0	0	0	0	0	0	0	0	0	0	0
a76482669e1e0b48ef098e8b9917f0cf	Bacteria	Bdellovibrionota	Oligoflexia	0319-6G20	0319-6G20	0319-6G20	uncultured_Syntrophobacteraceae	0	0	0	0	0	0	0	0	0	0	0	0	0	0	0	0	0	0	0	0	0	0	0	0	0	0	0	0	0	0	0	0	0	0	0	0	0	0	0	0	0	0
a8306068c6f97d0d5e11528f5616fb27	Bacteria	Bdellovibrionota	Oligoflexia	0319-6G20	0319-6G20	0319-6G20	uncultured_Syntrophobacteraceae	0	0	0	0	0	0	0	0	0	0	0	0	0	0	0	0	0	0	0	0	0	0	0	0	0	0	0	0	0	0	0	0	0	0	0	0	0	0	0	0	0	0
a83a9df4c5704905df29ccafce659c4d	Bacteria	Bdellovibrionota	Oligoflexia	0319-6G20	0319-6G20	0319-6G20	marine_metagenome	0	0	0	0	0	0	0	0	0	0	0	0	0	0	0	0	0	0	0	0	0	0	0	0	0	0	0	0	0	0	0	0	0	0	0	0	0	0	0	0	0	0
a874039e96f8d6a392c26a9cede2ceca	Bacteria	Bdellovibrionota	Oligoflexia	0319-6G20	0319-6G20	0319-6G20	0.9999999999922691	0	0	0	0	0	0	0	0	0	0	0	0	0	0	0	0	0	0	0	0	0	0	0	0	0	0	0	0	0	0	0	0	0	0	0	0	0	0	0	0	0	0
a94900c34222ede9a89169e68760faa8	Bacteria	Bdellovibrionota	Oligoflexia	0319-6G20	0319-6G20	0319-6G20	uncultured_bacterium	0	0	0	3	0	0	0	0	0	0	0	0	0	0	0	0	0	0	0	0	0	0	0	0	0	0	0	0	0	0	0	0	0	0	0	0	0	0	0	0	0	0
a98ccda17dae811edda2f5a15a8ffcbb	Bacteria	Bdellovibrionota	Oligoflexia	0319-6G20	0319-6G20	0319-6G20	0.999999999997044	0	0	0	0	0	0	0	0	0	0	0	0	0	0	0	0	0	0	0	0	0	0	0	0	0	0	0	0	0	0	0	0	0	0	0	0	0	0	0	0	13	0
aaaaacf37c06476d3aa89515b8dc123e	Bacteria	Bdellovibrionota	Oligoflexia	0319-6G20	0319-6G20	0319-6G20	0.781871998178332	0	0	0	0	0	0	0	0	0	0	0	0	0	0	0	0	0	0	0	0	0	0	0	0	0	0	0	0	0	0	0	0	0	0	0	0	0	0	0	0	0	0
aab2eed1a1b7b2d029d3e8097a11165f	Bacteria	Bdellovibrionota	Oligoflexia	0319-6G20	0319-6G20	0319-6G20	uncultured_Syntrophobacteraceae	0	0	0	0	0	0	0	0	0	0	0	0	0	0	0	0	0	0	0	0	0	0	0	0	0	0	0	0	0	0	0	0	0	0	0	0	0	0	0	0	0	0
aad8e552b9118e7f12529a9ce0d3b0e5	Bacteria	Bdellovibrionota	Oligoflexia	0319-6G20	0319-6G20	0319-6G20	0.9999999998439226	0	0	0	0	0	0	0	0	0	0	0	0	0	0	0	0	0	0	0	0	0	0	0	0	0	0	0	0	0	0	0	0	0	0	0	0	0	0	0	0	0	0
aada3976d0f924217b427c2936ee06fe	Bacteria	Bdellovibrionota	Oligoflexia	0319-6G20	0319-6G20	0319-6G20	uncultured_bacterium	0	0	0	0	0	0	0	0	0	0	0	0	0	0	0	0	0	0	0	0	0	0	0	0	0	0	0	0	0	0	0	0	0	0	0	0	0	0	0	0	0	0
aaddf3f0e39a326ec4287f6ed4531d8d	Bacteria	Bdellovibrionota	Oligoflexia	0319-6G20	0319-6G20	0319-6G20	0.999999979913796	0	0	0	0	0	0	0	0	0	0	0	27	0	0	0	0	31	0	0	0	0	0	0	0	0	0	0	0	0	0	0	0	0	0	0	0	0	12	38	0	0	0
aae5bae2e2974daead39080ea5fed037	Bacteria	Bdellovibrionota	Oligoflexia	0319-6G20	0319-6G20	0319-6G20	0.9999999999900624	0	0	0	0	0	0	0	0	0	0	0	0	0	0	0	0	0	0	0	0	0	0	0	0	0	0	0	0	0	0	0	0	0	0	0	0	0	0	0	0	0	0
aaf166bc74ee1da459483de0a2e85991	Bacteria	Bdellovibrionota	Oligoflexia	0319-6G20	0319-6G20	0319-6G20	uncultured_bacterium	0	0	0	0	0	0	5	0	0	0	0	0	0	0	0	0	0	0	0	0	0	0	0	0	0	0	0	0	0	5	0	0	0	0	0	0	0	0	0	0	0	0
ab652273cc9f0710e36ee9517a4975a2	Bacteria	Bdellovibrionota	Oligoflexia	0319-6G20	0319-6G20	0319-6G20	uncultured_bacterium	0	0	0	0	0	0	0	0	0	0	0	0	0	0	0	0	0	0	0	0	0	0	0	0	0	0	0	0	0	0	0	0	0	0	0	0	0	0	0	0	0	0
ab7f179d38671d6ef7464b5230ea10c3	Bacteria	Bdellovibrionota	Oligoflexia	0319-6G20	0319-6G20	0319-6G20	0.9999999993377048	0	0	0	0	0	0	0	0	0	0	0	0	0	0	0	0	0	0	0	0	0	0	27	0	0	0	0	0	0	0	0	0	0	0	37	0	0	0	0	0	0	0
abe5ad527f8f3739cc4725ad7e161b84	Bacteria	Bdellovibrionota	Oligoflexia	0319-6G20	0319-6G20	0319-6G20	uncultured_deep-sea	0	0	0	0	0	0	0	0	0	0	0	0	0	0	0	0	0	0	0	0	0	0	0	0	0	0	0	0	0	0	0	0	0	0	0	0	0	0	0	0	0	0
ac2945c36f785dd67d2ba2d91342692a	Bacteria	Bdellovibrionota	Oligoflexia	0319-6G20	0319-6G20	0319-6G20	uncultured_Syntrophobacteraceae	0	0	0	0	0	0	0	0	0	0	0	0	0	0	0	0	0	0	0	0	0	0	0	0	0	0	0	0	0	0	0	0	0	0	0	0	0	0	0	0	0	0
ac65e547bf824040493ddfabc4c1498f	Bacteria	Bdellovibrionota	Oligoflexia	0319-6G20	0319-6G20	0319-6G20	uncultured_bacterium	0	0	0	0	0	0	0	0	0	0	0	0	0	0	0	0	0	0	0	0	0	0	0	0	0	0	0	0	0	0	0	0	0	0	0	0	0	0	0	0	0	0
ac90e4e7094510ab0fbdb0ab5d47905d	Bacteria	Bdellovibrionota	Oligoflexia	0319-6G20	0319-6G20	0319-6G20	uncultured_Bacteriovorax	0	0	0	0	0	0	0	0	0	0	0	0	0	0	0	0	0	0	0	0	0	0	0	0	0	0	0	0	0	0	0	0	0	0	0	0	0	0	0	0	0	0
ad25689d10688fb607b38ba7a5277a0d	Bacteria	Bdellovibrionota	Oligoflexia	0319-6G20	0319-6G20	0319-6G20	uncultured_Roseobacter	0	0	0	0	0	0	0	0	0	0	0	0	0	0	0	0	0	0	0	0	0	0	0	0	0	0	0	0	0	0	0	0	0	0	0	0	0	0	0	0	0	0
ad4d19e8aecae4b645da7c9b674ef237	Bacteria	Bdellovibrionota	Oligoflexia	0319-6G20	0319-6G20	0319-6G20	0.9999999999965964	0	0	0	0	6	0	0	0	0	0	0	0	0	0	0	0	0	0	0	0	0	0	0	0	0	0	0	0	0	0	0	0	0	0	0	0	0	0	0	0	0	0
ad62fca73f2f83389205605be5344a7b	Bacteria	Bdellovibrionota	Oligoflexia	0319-6G20	0319-6G20	0319-6G20	0.9999999999902512	0	0	0	0	0	0	0	0	0	0	0	0	0	0	0	0	0	0	0	0	0	0	0	0	0	0	0	0	0	0	0	0	0	0	0	0	0	0	0	0	0	0
adeabb3a9aec96e3f7f1ceb4bea1b1e7	Bacteria	Bdellovibrionota	Oligoflexia	0319-6G20	0319-6G20	0319-6G20	0.9999999999237009	0	0	0	0	0	0	0	0	0	0	0	0	0	0	0	0	0	0	0	0	0	0	0	0	0	0	0	0	0	0	0	0	0	0	0	0	0	0	0	0	0	0
af83ed0224466935958bdd8b7836bfef	Bacteria	Bdellovibrionota	Oligoflexia	0319-6G20	0319-6G20	0319-6G20	uncultured_bacterium	0	0	0	0	0	0	0	0	0	0	0	0	0	0	0	0	0	0	84	0	0	0	0	0	0	0	0	0	51	0	0	0	0	0	0	0	0	0	0	0	0	0
af83f1793adc197fd8e604f3d7d37417	Bacteria	Bdellovibrionota	Oligoflexia	0319-6G20	0319-6G20	0319-6G20	uncultured_Syntrophobacteraceae	0	0	0	0	0	0	0	0	0	0	0	0	0	0	0	0	0	0	0	0	0	0	0	0	0	0	0	0	0	0	0	0	0	0	0	0	0	0	0	0	0	0
af9f6f54f1e0446b4c4d42c36d7cb4f8	Bacteria	Bdellovibrionota	Oligoflexia	0319-6G20	0319-6G20	0319-6G20	uncultured_bacterium	0	0	0	0	0	0	0	0	0	0	0	0	0	0	0	0	0	3	0	0	0	0	0	0	0	0	0	0	0	0	0	0	0	0	0	0	0	0	0	0	0	0
afadc7c525d460df8f5a6e918f3412a5	Bacteria	Bdellovibrionota	Oligoflexia	0319-6G20	0319-6G20	0319-6G20	0.9999999999962778	0	0	0	0	0	0	0	0	0	0	0	0	0	0	0	0	0	0	0	0	0	0	0	0	0	0	0	0	0	0	0	0	0	0	0	0	0	0	0	0	0	0
b00876b427048901b05f62150e5d2a4f	Bacteria	Bdellovibrionota	Oligoflexia	0319-6G20	0319-6G20	0319-6G20	uncultured_Syntrophobacteraceae	0	0	0	0	0	0	0	0	0	0	0	0	0	0	0	0	0	0	0	0	0	0	0	0	0	0	0	0	0	0	0	0	0	0	0	0	0	0	0	0	0	0
b0619094cb49b8a347ced37a21dcb3ce	Bacteria	Bdellovibrionota	Oligoflexia	0319-6G20	0319-6G20	0319-6G20	uncultured_Syntrophobacteraceae	0	0	0	0	0	0	0	0	0	0	0	0	0	0	0	0	0	0	0	0	0	0	0	0	0	0	0	0	0	0	0	0	0	0	0	0	0	0	0	0	0	0
b09f7e2cfa4181d021ccf13f6c8098d6	Bacteria	Bdellovibrionota	Oligoflexia	0319-6G20	0319-6G20	0319-6G20	uncultured_soil	0	0	0	0	0	0	0	0	0	0	0	0	0	0	0	0	0	0	0	0	0	0	3	0	0	0	0	0	0	0	0	0	0	0	0	0	0	0	0	0	0	0
b10057bedfc37aea5f1363349e1a4735	Bacteria	Bdellovibrionota	Oligoflexia	0319-6G20	0319-6G20	0319-6G20	uncultured_bacterium	0	0	0	0	0	0	0	0	0	0	0	0	0	0	0	0	0	0	0	0	0	0	0	0	0	0	0	0	0	0	0	0	0	0	0	0	0	0	0	0	0	0
b23b789bd94e011a83194f24e33251ae	Bacteria	Bdellovibrionota	Oligoflexia	0319-6G20	0319-6G20	0319-6G20	uncultured_bacterium	0	0	0	0	0	0	0	0	0	0	0	0	0	0	0	0	0	0	0	0	0	0	4	0	0	0	0	0	0	0	0	0	0	0	0	0	0	0	0	0	0	0
b26fc4bb2fe7f76ce741a8996ab69526	Bacteria	Bdellovibrionota	Oligoflexia	0319-6G20	0319-6G20	0319-6G20	uncultured_bacterium	0	0	0	0	0	0	0	0	0	0	0	0	0	0	0	0	0	0	0	0	0	0	0	0	0	0	0	0	0	0	0	0	0	0	0	0	0	0	0	0	0	0
b2b421388f6749e64befb537304e355c	Bacteria	Bdellovibrionota	Oligoflexia	0319-6G20	0319-6G20	0319-6G20	uncultured_Syntrophobacteraceae	0	0	0	0	0	0	0	0	0	0	0	0	0	0	0	0	0	0	0	0	0	0	0	0	0	0	0	0	0	0	0	0	0	0	0	0	0	0	0	0	0	6
b2d77bb2fdcf8774b72d72a9729b5ede	Bacteria	Bdellovibrionota	Oligoflexia	0319-6G20	0319-6G20	0319-6G20	0.9999999999988435	0	0	0	0	0	0	0	0	0	0	0	0	0	0	0	0	0	0	0	0	0	0	0	15	0	0	0	0	0	0	0	0	0	0	0	0	0	0	0	0	0	0
b2dbccedf5102eec538a56dbe6e7ad5a	Bacteria	Bdellovibrionota	Oligoflexia	0319-6G20	0319-6G20	0319-6G20	0.9999999999936573	0	0	0	0	0	0	0	0	0	0	0	0	0	0	0	0	0	12	0	0	0	0	0	0	0	0	0	0	0	0	0	0	0	0	0	0	0	0	0	0	0	0
b2f3a1cac232b029532e22534a17fb5b	Bacteria	Bdellovibrionota	Oligoflexia	0319-6G20	0319-6G20	0319-6G20	0.9999999999898993	0	0	0	0	0	0	0	0	0	0	0	0	0	0	0	0	0	0	0	0	0	0	0	0	0	0	0	0	0	0	0	0	0	0	0	0	0	0	0	0	0	0
b30e6c3ce8621ef27af5ccc31139473d	Bacteria	Bdellovibrionota	Oligoflexia	0319-6G20	0319-6G20	0319-6G20	uncultured_Syntrophobacteraceae	0	0	0	0	0	0	0	0	0	0	0	0	0	0	0	0	0	0	0	0	0	0	0	0	0	0	0	0	0	0	0	0	0	0	0	0	0	0	0	0	0	0
b32e60856751568c707ee8e1a4eeba6a	Bacteria	Bdellovibrionota	Oligoflexia	0319-6G20	0319-6G20	0319-6G20	uncultured_Syntrophobacteraceae	0	0	0	0	0	0	0	0	0	0	0	0	0	0	0	0	0	0	0	0	27	0	0	0	0	0	0	0	0	0	0	0	0	0	0	0	0	0	0	0	0	0
b3b9c1e9aae4afb7b6a02c52f56bb076	Bacteria	Bdellovibrionota	Oligoflexia	0319-6G20	0319-6G20	0319-6G20	0.9999999999923566	0	0	0	0	0	0	0	0	0	0	0	0	0	0	0	0	0	0	0	0	0	0	0	0	0	0	0	22	0	0	0	0	0	0	0	0	0	48	0	0	0	0
b3c087a3a3a1a4d3ad17f614980d45f6	Bacteria	Bdellovibrionota	Oligoflexia	0319-6G20	0319-6G20	0319-6G20	uncultured_Syntrophobacteraceae	0	0	0	0	0	0	0	0	0	0	0	0	2	0	0	0	0	0	0	0	0	0	0	0	0	0	0	0	0	0	0	0	0	0	0	0	0	0	0	0	0	0
b4f5d58732674e6d565620a74576fe24	Bacteria	Bdellovibrionota	Oligoflexia	0319-6G20	0319-6G20	0319-6G20	uncultured_delta	0	0	0	0	0	0	0	0	7	0	0	0	0	0	0	0	0	0	0	0	0	0	0	0	0	0	0	0	0	0	0	0	0	0	0	0	0	0	0	0	0	0
b528a576f6f16bdbf6770431f883f463	Bacteria	Bdellovibrionota	Oligoflexia	0319-6G20	0319-6G20	0319-6G20	uncultured_Syntrophobacteraceae	0	0	0	0	0	0	0	0	0	0	0	0	0	0	0	0	0	0	0	0	0	0	0	0	0	0	0	0	0	0	0	0	0	0	0	0	0	0	0	0	0	0
b5bd3918a6f50d3801cf0edce17b3286	Bacteria	Bdellovibrionota	Oligoflexia	0319-6G20	0319-6G20	0319-6G20	uncultured_bacterium	0	0	0	0	0	0	0	0	0	0	0	0	0	10	0	0	0	0	0	0	0	0	0	0	0	0	0	0	0	0	0	0	0	0	0	0	0	0	0	0	0	0
b8664bd38354b02a36ff1cb95d255510	Bacteria	Bdellovibrionota	Oligoflexia	0319-6G20	0319-6G20	0319-6G20	0.9999999999995633	0	0	0	0	0	0	0	0	0	0	0	0	0	0	0	0	0	0	0	0	0	0	0	0	0	0	0	0	0	2	0	0	0	0	0	0	0	0	0	0	0	0
b8a2142d8ce907e490da5e559d23c18d	Bacteria	Bdellovibrionota	Oligoflexia	0319-6G20	0319-6G20	0319-6G20	uncultured_bacterium	0	0	0	0	0	0	0	0	0	0	0	0	0	0	0	0	0	0	0	0	2	0	0	0	0	0	0	0	0	0	0	0	0	0	0	0	0	0	0	0	0	0
b9774dc35938b1cb6609b806828a997d	Bacteria	Bdellovibrionota	Oligoflexia	0319-6G20	0319-6G20	0319-6G20	uncultured_bacterium	0	0	0	0	0	0	0	0	0	0	0	0	0	0	0	0	0	0	0	0	0	0	0	0	0	0	0	0	0	0	0	0	0	0	0	0	0	0	0	0	0	0
b979081aa1a7cb79945e2d3e538a7e24	Bacteria	Bdellovibrionota	Oligoflexia	0319-6G20	0319-6G20	0319-6G20	0.9999999999858317	0	0	0	0	0	0	0	0	0	0	0	0	0	0	0	0	0	0	0	0	0	0	0	0	0	0	0	0	10	0	0	0	0	0	0	0	0	0	0	0	0	0
b9b332d2a6fc0c30afe81b09f3ac022f	Bacteria	Bdellovibrionota	Oligoflexia	0319-6G20	0319-6G20	0319-6G20	uncultured_Bacteriovorax	0	0	0	0	0	0	0	0	0	0	0	0	0	0	0	0	0	0	0	0	0	0	0	0	0	0	0	0	0	0	0	0	0	0	0	0	0	0	0	0	0	0
ba0950562d019851345c5aedb310054d	Bacteria	Bdellovibrionota	Oligoflexia	0319-6G20	0319-6G20	0319-6G20	uncultured_Syntrophobacteraceae	0	0	0	0	0	0	0	0	0	0	0	0	0	0	0	0	0	0	0	0	0	0	0	0	0	0	0	0	0	0	0	0	0	0	0	0	0	0	0	0	0	0
ba0d658a1ca855ab5494f861c715842e	Bacteria	Bdellovibrionota	Oligoflexia	0319-6G20	0319-6G20	0319-6G20	uncultured_Syntrophobacteraceae	0	0	0	0	4	0	0	0	0	0	0	0	0	0	0	0	0	0	0	0	0	0	0	0	0	0	0	0	0	0	0	0	0	0	0	0	0	0	0	0	0	0
ba8f780e3d39c41e7d90e191b1e5ce31	Bacteria	Bdellovibrionota	Oligoflexia	0319-6G20	0319-6G20	0319-6G20	0.9999999999993209	0	0	0	0	0	0	0	0	0	0	0	0	0	0	0	0	0	0	0	0	0	0	0	0	0	0	0	0	67	0	0	0	0	0	0	0	0	0	0	0	0	0
bb11ab621ac9b4b5269b667405cf610b	Bacteria	Bdellovibrionota	Oligoflexia	0319-6G20	0319-6G20	0319-6G20	0.9999999999911077	0	0	0	0	0	0	0	0	0	0	0	0	0	0	0	0	0	2	0	0	0	0	0	0	0	0	0	0	0	0	0	0	0	0	0	0	0	0	0	0	0	0
bb289338809995dc0ade625db4ae6dd5	Bacteria	Bdellovibrionota	Oligoflexia	0319-6G20	0319-6G20	0319-6G20	0.9999999998088129	0	0	0	0	24	0	0	0	0	0	30	0	0	0	20	0	0	0	0	0	0	0	0	0	0	0	0	0	0	0	0	0	0	0	0	0	0	0	46	0	0	0
bb9847dab4a4395aa746d3beb84b9223	Bacteria	Bdellovibrionota	Oligoflexia	0319-6G20	0319-6G20	0319-6G20	uncultured_Syntrophobacteraceae	0	0	0	0	0	0	0	0	0	0	0	0	0	63	0	0	0	0	0	0	0	0	32	0	48	0	34	51	0	0	0	0	0	0	17	0	0	104	0	0	0	0
bc0cb4cfdd35d464da270b0dcb095558	Bacteria	Bdellovibrionota	Oligoflexia	0319-6G20	0319-6G20	0319-6G20	uncultured_Bacteriovorax	0	0	0	0	0	0	0	0	0	0	0	0	0	0	0	0	0	0	0	0	0	0	37	0	0	0	0	0	0	0	0	0	0	0	14	0	0	0	0	0	0	0
bc15bcc58fbbc095e7cf48019866a33a	Bacteria	Bdellovibrionota	Oligoflexia	0319-6G20	0319-6G20	0319-6G20	0.9999999999691854	0	0	0	0	0	0	0	0	0	0	0	0	0	0	0	0	0	0	0	0	0	0	23	0	0	0	0	0	0	0	0	0	0	0	15	0	0	0	0	0	0	0
bc211fd5c1988f51e74cf11cc27446d6	Bacteria	Bdellovibrionota	Oligoflexia	0319-6G20	0319-6G20	0319-6G20	uncultured_bacterium	0	0	0	0	0	0	0	0	0	0	0	0	7	0	0	0	0	0	0	0	0	0	0	0	0	0	0	0	0	0	0	0	0	0	0	0	0	0	0	0	0	0
bd1c7852f342dbbbc03548a9fc90e685	Bacteria	Bdellovibrionota	Oligoflexia	0319-6G20	0319-6G20	0319-6G20	0.9987557413811508	0	0	0	0	0	0	0	0	0	0	0	0	0	0	0	0	0	0	0	0	0	0	0	0	0	0	0	0	0	0	0	0	0	0	0	0	0	0	0	0	0	0
bd551ea72b3300171b0adc8f883b157e	Bacteria	Bdellovibrionota	Oligoflexia	0319-6G20	0319-6G20	0319-6G20	0.9999964729116082	0	0	0	0	0	0	0	0	0	0	0	0	0	0	0	0	0	0	0	0	0	0	0	0	0	0	0	0	0	0	0	0	0	0	0	2	0	0	0	0	0	0
be64fe0353ff4ecde33edd65096a2826	Bacteria	Bdellovibrionota	Oligoflexia	0319-6G20	0319-6G20	0319-6G20	uncultured_Syntrophobacteraceae	0	0	0	0	0	0	0	0	0	0	0	0	0	0	0	0	0	0	0	0	0	0	0	0	0	0	0	0	0	0	0	0	0	0	0	0	0	0	0	0	0	0
becca82a1c571c898a1828d334c578d5	Bacteria	Bdellovibrionota	Oligoflexia	0319-6G20	0319-6G20	0319-6G20	uncultured_soil	0	0	0	0	0	0	0	0	0	0	0	0	0	0	0	0	0	0	0	0	0	0	0	0	0	0	0	0	0	0	0	0	0	0	0	0	0	0	0	0	0	0
beeef8481f537cc4034bdfe2381db792	Bacteria	Bdellovibrionota	Oligoflexia	0319-6G20	0319-6G20	0319-6G20	uncultured_bacterium	0	0	0	0	0	6	0	0	0	0	0	0	0	0	0	0	0	0	0	0	0	0	0	0	0	0	0	0	0	0	0	0	0	0	0	0	0	0	0	0	0	0
bf069391f4513e6c93829ea772ad4bdd	Bacteria	Bdellovibrionota	Oligoflexia	0319-6G20	0319-6G20	0319-6G20	uncultured_bacterium	0	0	0	0	0	0	0	0	0	0	0	0	0	0	0	0	0	0	0	0	0	0	0	0	0	0	0	0	0	0	0	0	0	0	0	0	0	0	0	0	0	0
bf0b78f16ef57ddf97db94080bd844d8	Bacteria	Bdellovibrionota	Oligoflexia	0319-6G20	0319-6G20	0319-6G20	0.9999999995962207	0	0	0	0	0	0	0	0	0	0	0	0	0	0	0	0	0	0	0	0	0	0	0	0	0	0	0	0	0	0	0	0	0	0	0	0	0	0	0	0	0	0
bf0e5b24a8c6d21097462178fe617838	Bacteria	Bdellovibrionota	Oligoflexia	0319-6G20	0319-6G20	0319-6G20	uncultured_bacterium	0	0	0	0	0	0	0	0	0	0	0	0	0	0	0	0	0	0	0	0	0	0	0	0	0	0	0	0	0	0	0	0	20	0	0	0	0	0	0	0	0	0
bf2b9e5deeabcf53f8275bcda54f1eca	Bacteria	Bdellovibrionota	Oligoflexia	0319-6G20	0319-6G20	0319-6G20	uncultured_bacterium	0	0	0	0	0	0	0	0	0	0	0	15	0	0	0	0	0	0	0	0	0	0	0	0	0	0	0	0	0	0	0	0	0	0	0	0	0	0	0	0	0	0
bf5f390b22000313666ef230b6f87196	Bacteria	Bdellovibrionota	Oligoflexia	0319-6G20	0319-6G20	0319-6G20	marine_metagenome	0	0	0	0	0	0	0	0	0	0	0	0	0	0	0	0	0	0	0	0	0	0	0	0	0	0	0	0	0	0	0	0	0	0	0	0	0	0	0	0	0	0
bf7bf0cf0e62ef6964ed75c66e4615dc	Bacteria	Bdellovibrionota	Oligoflexia	0319-6G20	0319-6G20	0319-6G20	0.9999999999501623	0	0	0	0	0	0	0	0	0	0	0	0	0	0	0	0	0	0	0	0	0	0	0	0	0	0	0	0	0	0	0	0	0	0	0	0	0	0	0	0	0	0
bf92fbe2e9af6319df487505b87d8a5d	Bacteria	Bdellovibrionota	Oligoflexia	0319-6G20	0319-6G20	0319-6G20	0.9055993980244463	0	0	0	0	0	0	0	0	0	0	0	0	0	0	0	0	0	0	0	0	0	0	0	0	0	0	0	36	0	0	0	0	0	0	0	0	0	0	0	0	0	0
c03b3b7bbfc04503aa809b8e1686605f	Bacteria	Bdellovibrionota	Oligoflexia	0319-6G20	0319-6G20	0319-6G20	0.9999999996195501	0	0	0	0	0	0	0	0	0	0	0	0	0	0	0	0	0	0	0	0	0	0	0	0	0	0	0	0	0	0	0	0	0	0	0	0	0	0	0	0	0	0
c068bffe5eec3135ed08edb5226a955a	Bacteria	Bdellovibrionota	Oligoflexia	0319-6G20	0319-6G20	0319-6G20	0.9999999999711086	0	0	0	0	0	0	0	0	0	0	0	0	0	0	0	0	0	0	0	0	0	0	0	0	0	0	0	0	0	0	0	0	0	0	0	0	0	0	0	0	0	0
c0a13086443caaf2685c837160dd1926	Bacteria	Bdellovibrionota	Oligoflexia	0319-6G20	0319-6G20	0319-6G20	0.9999999999832253	0	0	0	0	0	0	0	0	0	0	0	0	0	0	0	0	0	0	0	0	0	0	16	0	0	0	0	0	0	0	0	0	0	0	0	0	0	0	0	0	0	0
c0e84093f9f558c9af160046b4eccd7f	Bacteria	Bdellovibrionota	Oligoflexia	0319-6G20	0319-6G20	0319-6G20	uncultured_bacterium	0	0	0	0	0	0	0	0	0	0	0	0	0	0	0	0	0	0	0	0	0	0	0	0	0	0	0	0	0	0	0	0	0	0	0	0	0	0	0	0	0	0
c134ee00d75d0228c4b95f989f849d8c	Bacteria	Bdellovibrionota	Oligoflexia	0319-6G20	0319-6G20	0319-6G20	0.9990841267100746	0	0	0	0	0	0	0	0	0	0	0	0	0	0	0	0	0	0	0	0	0	0	0	0	0	0	0	0	0	0	0	0	0	0	0	0	0	0	0	0	0	0
c17e2e253ba229b784a6ee788c017eed	Bacteria	Bdellovibrionota	Oligoflexia	0319-6G20	0319-6G20	0319-6G20	0.9999999726541912	0	0	0	20	0	0	0	0	0	0	0	0	0	0	0	0	0	0	0	0	0	0	0	0	0	0	0	0	0	0	0	0	0	0	0	0	0	0	0	0	0	0
c2353b68ab87278239f692222c753657	Bacteria	Bdellovibrionota	Oligoflexia	0319-6G20	0319-6G20	0319-6G20	uncultured_bacterium	0	0	0	0	0	0	0	0	0	0	0	0	0	0	0	0	0	0	0	0	0	0	0	0	0	0	0	0	0	0	0	0	0	0	0	0	0	0	0	0	0	0
c242bafffa8be54dbe24e7b0b97d4f44	Bacteria	Bdellovibrionota	Oligoflexia	0319-6G20	0319-6G20	0319-6G20	uncultured_bacterium	0	0	0	0	0	0	0	0	0	0	0	0	0	0	0	0	0	0	0	0	0	0	0	0	0	0	0	0	0	0	0	0	0	0	0	0	0	0	0	0	0	0
c2a5fd6bb5be6eb7d871d60835762052	Bacteria	Bdellovibrionota	Oligoflexia	0319-6G20	0319-6G20	0319-6G20	0.9999992010883032	0	0	0	0	0	0	0	0	0	0	0	0	0	0	0	0	0	0	0	0	0	0	0	0	0	0	0	0	0	0	0	0	0	0	0	0	0	0	0	0	0	0
c2dc0b17380743cacfdd8922c35c7e84	Bacteria	Bdellovibrionota	Oligoflexia	0319-6G20	0319-6G20	0319-6G20	uncultured_bacterium	0	0	0	0	0	0	0	0	0	0	0	0	0	0	0	0	0	0	0	0	0	0	0	0	0	0	0	0	0	0	0	0	0	0	0	0	0	0	50	0	0	0
c2e7fd5552c6a96470af15df7d1b158a	Bacteria	Bdellovibrionota	Oligoflexia	0319-6G20	0319-6G20	0319-6G20	uncultured_deep-sea	0	0	0	0	0	0	0	0	0	0	0	0	0	0	0	0	0	0	0	0	0	0	0	0	0	0	0	0	0	0	0	0	0	0	0	0	0	0	0	0	0	0
c373565128e58c3093164d4f20456f2e	Bacteria	Bdellovibrionota	Oligoflexia	0319-6G20	0319-6G20	0319-6G20	0.9999999999985285	0	0	0	0	0	0	0	0	0	0	0	0	58	0	0	0	0	26	0	0	0	0	0	0	0	29	0	0	0	0	0	0	0	0	0	0	0	0	0	0	0	0
c39abe995233b4428d8152af9b05cd17	Bacteria	Bdellovibrionota	Oligoflexia	0319-6G20	0319-6G20	0319-6G20	uncultured_Syntrophobacteraceae	0	0	0	0	0	0	0	0	0	0	0	17	0	0	0	0	0	0	0	0	0	0	0	0	0	0	0	0	0	0	0	0	0	0	0	0	0	0	0	0	0	0
c490cd4ecd55258d488e714bb26d2878	Bacteria	Bdellovibrionota	Oligoflexia	0319-6G20	0319-6G20	0319-6G20	Bdellovibrionales_bacterium	0	0	0	0	0	0	0	0	0	0	0	0	0	0	0	0	0	0	0	0	0	0	0	0	0	0	0	0	0	0	0	2	0	0	0	0	0	0	0	0	0	0
c4f46bf2870398d875655398ead6ae82	Bacteria	Bdellovibrionota	Oligoflexia	0319-6G20	0319-6G20	0319-6G20	0.9999999999446213	0	0	0	0	0	0	0	0	571	0	0	0	0	0	0	0	0	0	0	0	0	0	0	0	0	0	0	0	0	0	0	0	0	0	0	0	0	0	0	0	0	0
c51ef503d31ce99b04f44ed5cb8b1236	Bacteria	Bdellovibrionota	Oligoflexia	0319-6G20	0319-6G20	0319-6G20	0.9999999999980642	0	0	0	0	0	0	0	0	0	0	0	0	0	31	0	0	0	0	0	0	0	0	0	0	0	0	0	0	0	0	0	0	0	0	0	0	0	0	0	0	0	0
c534774a3ccc7bcd150977dce16812b6	Bacteria	Bdellovibrionota	Oligoflexia	0319-6G20	0319-6G20	0319-6G20	uncultured_gamma	0	0	0	0	0	0	0	0	0	0	0	0	0	0	0	0	0	0	0	0	0	0	0	0	0	0	0	0	0	0	0	0	0	0	0	0	0	0	0	0	0	0
c59a35a21061f591e17a29aec777313c	Bacteria	Bdellovibrionota	Oligoflexia	0319-6G20	0319-6G20	0319-6G20	uncultured_Syntrophobacteraceae	0	0	0	0	0	0	0	0	0	0	0	0	0	0	0	0	0	0	0	0	0	0	0	0	0	0	0	0	0	0	0	0	0	0	0	0	0	0	0	0	0	0
c6104a173ab299a0f46c68d3ded6636c	Bacteria	Bdellovibrionota	Oligoflexia	0319-6G20	0319-6G20	0319-6G20	0.9999999999989344	0	0	0	0	0	0	0	0	0	0	0	0	0	11	0	0	0	0	0	0	0	0	0	0	0	0	0	0	0	0	0	0	0	0	0	0	0	0	0	0	0	0
c625edf4b1b0b74eb408b08e14470fa2	Bacteria	Bdellovibrionota	Oligoflexia	0319-6G20	0319-6G20	0319-6G20	uncultured_delta	0	0	0	0	0	0	0	0	0	0	0	0	0	0	0	0	0	0	0	0	0	0	0	0	0	0	0	0	0	0	0	0	0	0	0	0	0	0	0	0	0	0
c6ecff5abc4bc0426c60da48bbd20028	Bacteria	Bdellovibrionota	Oligoflexia	0319-6G20	0319-6G20	0319-6G20	0.9999999999541123	0	0	0	0	0	0	0	0	0	0	0	0	0	0	0	0	0	0	0	0	0	0	0	0	0	0	0	0	0	0	0	0	0	0	0	0	0	0	0	0	0	0
c6ef1d363d9313bf25a4a2696935fd81	Bacteria	Bdellovibrionota	Oligoflexia	0319-6G20	0319-6G20	0319-6G20	0.9999999999897609	0	0	0	0	0	0	0	0	0	0	0	0	8	0	0	0	0	0	0	0	0	0	0	0	0	0	0	0	0	0	0	0	0	0	0	0	0	0	0	0	0	0
c7375093d50589db21567033654398fc	Bacteria	Bdellovibrionota	Oligoflexia	0319-6G20	0319-6G20	0319-6G20	0.9996045114498404	0	0	0	0	0	0	0	0	0	0	0	0	0	0	0	0	0	0	0	0	0	0	0	2	0	0	0	0	0	0	0	0	0	0	0	0	0	0	0	0	0	0
c8c3768e0ae05da251c62e9055d31b49	Bacteria	Bdellovibrionota	Oligoflexia	0319-6G20	0319-6G20	0319-6G20	uncultured_Syntrophobacteraceae	0	0	0	0	0	0	0	0	0	0	0	0	0	0	0	0	0	0	0	0	0	0	0	0	0	0	0	0	0	0	0	0	0	0	0	12	0	0	0	0	0	0
c8fe53500572084624e1fdbcc51144f7	Bacteria	Bdellovibrionota	Oligoflexia	0319-6G20	0319-6G20	0319-6G20	uncultured_bacterium	0	0	0	0	0	0	0	0	0	0	0	0	0	0	0	0	0	0	0	0	0	0	0	0	0	0	0	0	0	0	0	0	0	0	0	0	0	0	0	0	0	0
c99ab8806d161ab86f184971d310176c	Bacteria	Bdellovibrionota	Oligoflexia	0319-6G20	0319-6G20	0319-6G20	0.9997487339305022	0	0	0	0	0	0	0	0	0	0	0	0	0	1	0	0	0	0	0	0	0	0	0	0	0	0	0	0	0	0	0	0	0	0	0	0	0	0	0	0	0	0
c9d8529673c38b2289136cc95d3e3efc	Bacteria	Bdellovibrionota	Oligoflexia	0319-6G20	0319-6G20	0319-6G20	0.9979483459238633	0	0	0	0	0	0	0	0	0	0	0	0	0	0	0	0	0	0	0	0	0	0	0	0	0	0	0	0	0	0	0	0	0	0	0	0	0	0	0	0	0	0
ca8542a294c166dd0e2859a30ffd7757	Bacteria	Bdellovibrionota	Oligoflexia	0319-6G20	0319-6G20	0319-6G20	uncultured_bacterium	0	0	0	0	0	0	0	0	0	0	0	0	0	0	213	0	0	0	0	0	0	0	0	0	0	0	0	0	0	0	0	0	0	0	0	0	0	0	0	0	0	0
cb16e79144e484b9e110e71bbdb0c92a	Bacteria	Bdellovibrionota	Oligoflexia	0319-6G20	0319-6G20	0319-6G20	0.999995696538077	0	0	0	0	0	0	0	0	0	0	0	0	0	0	0	0	0	0	0	0	0	0	0	0	0	0	0	0	0	0	0	0	0	0	0	0	0	0	0	0	0	0
cb1c26ba05a7b97ba51a32838ee67dec	Bacteria	Bdellovibrionota	Oligoflexia	0319-6G20	0319-6G20	0319-6G20	0.9999999999545828	0	0	0	0	0	0	0	0	0	0	0	0	0	0	0	0	0	0	13	0	0	0	0	0	0	0	0	0	0	0	0	0	10	0	0	0	0	0	0	0	0	0
cb25a780fbd60e3011c3477992e56285	Bacteria	Bdellovibrionota	Oligoflexia	0319-6G20	0319-6G20	0319-6G20	0.9999999999534089	0	0	0	0	0	0	0	0	0	0	0	0	0	0	0	0	0	0	0	0	0	0	0	0	0	0	0	0	0	0	0	0	0	0	0	0	0	0	0	0	0	0
cbcf063f01abab19b14b7fe3b94498b6	Bacteria	Bdellovibrionota	Oligoflexia	0319-6G20	0319-6G20	0319-6G20	0.9999999999899913	0	0	0	0	0	0	0	0	0	0	0	0	0	0	0	0	0	0	0	0	0	0	0	0	0	0	0	0	0	0	0	0	0	0	0	0	0	0	0	0	0	0
cc462de5827b30e2d66d19d58fde7be7	Bacteria	Bdellovibrionota	Oligoflexia	0319-6G20	0319-6G20	0319-6G20	0.9999999999991881	0	0	0	0	0	0	0	0	0	0	0	0	0	0	0	0	0	0	0	0	0	0	7	0	0	0	0	0	0	0	0	0	0	0	0	0	0	0	0	0	0	0
cce37d6eaddab4a6ade1e54162df46b5	Bacteria	Bdellovibrionota	Oligoflexia	0319-6G20	0319-6G20	0319-6G20	0.9999999802741386	0	0	0	0	0	0	0	0	0	0	0	0	0	0	0	0	0	0	0	0	0	0	0	0	0	0	0	0	0	0	0	0	0	0	0	0	0	0	0	0	0	0
cd0f7095174ce82a8d044a960077be39	Bacteria	Bdellovibrionota	Oligoflexia	0319-6G20	0319-6G20	0319-6G20	uncultured_bacterium	0	0	0	0	0	0	0	0	0	0	0	0	0	0	0	0	0	0	0	0	0	0	0	0	0	0	0	0	0	0	0	0	0	0	0	0	0	0	0	0	0	0
cd2b69915af19b122d10d6d6c0f0c85c	Bacteria	Bdellovibrionota	Oligoflexia	0319-6G20	0319-6G20	0319-6G20	uncultured_bacterium	0	0	0	0	0	0	0	0	0	0	0	0	0	0	0	0	0	0	0	0	0	0	0	3	0	0	0	0	0	0	0	0	0	0	0	0	0	0	0	0	0	0
cd62ae6ad34cf365acb4ba6b33106c00	Bacteria	Bdellovibrionota	Oligoflexia	0319-6G20	0319-6G20	0319-6G20	0.9710723130470147	0	0	0	0	0	0	0	0	0	0	0	0	0	0	0	0	0	0	0	0	0	0	0	0	0	0	0	0	0	0	0	0	0	0	0	0	0	0	0	0	0	0
ce31886179d257fdf0f63ad6803088b4	Bacteria	Bdellovibrionota	Oligoflexia	0319-6G20	0319-6G20	0319-6G20	0.9999999997318186	0	0	0	0	0	0	0	0	0	0	0	0	0	0	0	0	0	0	0	0	0	0	0	0	0	0	0	0	0	0	0	0	0	0	0	0	0	2	0	0	0	0
ceb2233294a97f4dee4c1e466f19e749	Bacteria	Bdellovibrionota	Oligoflexia	0319-6G20	0319-6G20	0319-6G20	0.9949261194234259	0	0	0	0	0	0	0	0	0	0	0	0	0	0	0	0	0	0	0	0	0	0	0	0	0	6	0	0	0	0	0	0	0	0	0	0	0	0	0	0	0	0
cf11c30317c6462bce606f17b306adc5	Bacteria	Bdellovibrionota	Oligoflexia	0319-6G20	0319-6G20	0319-6G20	uncultured_bacterium	0	0	0	0	0	0	0	0	0	0	0	0	0	0	0	0	0	0	0	0	0	0	0	0	0	0	0	0	0	0	0	0	0	0	0	0	0	0	0	0	0	0
cf1952c1c07a612af2c469ba0cd02645	Bacteria	Bdellovibrionota	Oligoflexia	0319-6G20	0319-6G20	0319-6G20	0.9996509448623397	0	0	0	0	0	0	0	0	0	0	0	26	0	0	0	0	0	0	0	0	0	0	0	0	0	0	0	0	0	0	0	0	0	0	0	0	0	0	0	0	0	0
cf85f9a62ef027f36254626f6f0b22c8	Bacteria	Bdellovibrionota	Oligoflexia	0319-6G20	0319-6G20	0319-6G20	0.9999999999768331	0	0	0	0	0	0	0	0	0	0	0	0	0	0	0	0	0	0	0	0	0	0	0	0	0	16	0	0	0	0	0	0	0	0	0	0	0	0	0	0	0	0
cf87d4737c4c671a8a8a59a18baf5e0e	Bacteria	Bdellovibrionota	Oligoflexia	0319-6G20	0319-6G20	0319-6G20	0.9999999998797364	0	0	0	0	0	0	0	0	0	0	0	0	0	0	0	0	0	0	0	0	0	0	0	0	0	0	0	0	0	0	0	0	0	0	0	0	0	0	0	0	0	0
cfa9070bba36c5a5fe33feeae1d88840	Bacteria	Bdellovibrionota	Oligoflexia	0319-6G20	0319-6G20	0319-6G20	0.9999999997956435	0	0	0	0	0	0	0	0	0	0	0	0	0	0	0	0	0	0	0	0	0	0	0	0	0	0	0	0	0	0	0	0	0	0	0	0	0	0	0	0	0	0
d0844db8fa53ed236d8a240b92ee8454	Bacteria	Bdellovibrionota	Oligoflexia	0319-6G20	0319-6G20	0319-6G20	uncultured_delta	0	0	0	0	0	0	0	0	0	0	0	0	0	0	0	0	0	0	2	0	0	0	0	0	0	0	0	0	0	0	0	0	0	0	0	0	0	0	0	0	0	0
d0bc2543b282038193dd88c83374009d	Bacteria	Bdellovibrionota	Oligoflexia	0319-6G20	0319-6G20	0319-6G20	uncultured_bacterium	0	0	0	0	0	0	0	0	0	0	0	0	0	0	0	0	0	0	0	0	0	0	0	0	0	0	0	0	0	0	0	0	0	0	0	0	2	0	0	0	0	0
d0c8770f981395c95a604618c2bbe5f5	Bacteria	Bdellovibrionota	Oligoflexia	0319-6G20	0319-6G20	0319-6G20	uncultured_Bacteriovorax	0	0	0	0	0	0	0	0	0	0	0	0	0	0	0	0	0	0	0	0	0	0	0	0	0	0	0	0	0	0	0	0	11	0	0	0	0	0	0	0	0	0
d0e212d6ea7eb572055a1959181a2074	Bacteria	Bdellovibrionota	Oligoflexia	0319-6G20	0319-6G20	0319-6G20	0.9999999999947413	0	0	0	0	0	0	0	0	0	0	0	0	0	0	0	0	0	0	0	0	0	0	0	0	0	0	0	0	0	0	1	0	0	0	0	0	0	0	0	0	0	0
d1dce2c250c3bdb8b6902474d5f02ec9	Bacteria	Bdellovibrionota	Oligoflexia	0319-6G20	0319-6G20	0319-6G20	0.9999999999866251	0	0	0	0	0	0	0	0	0	0	0	0	0	0	0	0	0	0	0	0	0	0	0	0	0	0	0	0	0	0	0	0	0	0	0	0	0	0	0	0	0	0
d21097ffe7c884734673b9024fb5535c	Bacteria	Bdellovibrionota	Oligoflexia	0319-6G20	0319-6G20	0319-6G20	0.9999999926908615	0	0	0	0	0	0	8	0	0	0	0	0	0	0	0	0	0	0	0	0	0	0	0	0	0	0	0	0	0	0	0	0	0	0	0	0	0	0	0	0	0	0
d2170c63b9d99468c6c8d22fdcfed902	Bacteria	Bdellovibrionota	Oligoflexia	0319-6G20	0319-6G20	0319-6G20	uncultured_soil	0	0	0	0	0	0	0	0	0	0	0	0	0	0	0	0	0	0	0	0	0	0	0	0	0	0	0	0	0	0	0	0	0	0	0	0	0	0	0	0	0	0
d2173b704a4cc90a68b6e78a6e2c011e	Bacteria	Bdellovibrionota	Oligoflexia	0319-6G20	0319-6G20	0319-6G20	uncultured_Bacteriovorax	0	0	0	0	0	0	0	0	0	0	0	0	0	0	0	0	0	0	0	0	0	0	0	0	0	0	0	0	0	0	0	0	0	0	0	0	0	2	0	0	0	0
d34e7d5e22c8dd2164969e02be5a2850	Bacteria	Bdellovibrionota	Oligoflexia	0319-6G20	0319-6G20	0319-6G20	0.9999999999902087	0	0	0	0	0	0	0	0	0	0	0	0	0	0	0	0	0	0	0	0	0	0	0	0	0	0	0	0	0	0	0	0	0	0	0	0	0	0	0	0	0	0
d36168ff327e60c9e642f80718ca7c41	Bacteria	Bdellovibrionota	Oligoflexia	0319-6G20	0319-6G20	0319-6G20	0.9999999990868237	0	0	0	0	0	0	0	0	0	0	0	0	0	0	0	0	0	0	0	0	0	0	0	0	0	0	0	0	0	0	0	0	0	0	0	0	0	0	0	0	0	0
d39bf450a57665fc5c65d23fccbece66	Bacteria	Bdellovibrionota	Oligoflexia	0319-6G20	0319-6G20	0319-6G20	0.999999999990779	0	0	0	0	0	0	0	0	0	0	0	0	0	0	0	0	0	0	0	0	0	0	0	0	0	0	0	0	0	0	0	0	0	0	0	0	0	0	14	0	0	0
d3fbec1e9dc405fd1c0e9040465d49e0	Bacteria	Bdellovibrionota	Oligoflexia	0319-6G20	0319-6G20	0319-6G20	0.9999999999981675	0	0	0	0	0	0	0	0	0	0	0	0	0	0	0	0	0	0	0	0	0	0	0	0	0	0	0	0	0	0	0	0	0	0	0	0	0	0	0	0	0	0
d450d4e959b3e488ca5118d0e9832c8e	Bacteria	Bdellovibrionota	Oligoflexia	0319-6G20	0319-6G20	0319-6G20	0.9999999999026445	0	0	0	0	0	0	0	0	0	0	0	0	0	0	0	0	0	0	0	0	0	0	0	0	0	0	0	0	0	0	0	0	0	0	0	0	0	0	0	0	0	0
d55f5b7568f3dc009ca2ad0abad47af9	Bacteria	Bdellovibrionota	Oligoflexia	0319-6G20	0319-6G20	0319-6G20	0.9988343261152546	0	0	0	0	0	0	0	0	0	0	0	0	0	0	0	0	0	0	0	0	0	0	0	0	0	0	0	0	0	0	0	0	0	0	0	0	0	0	0	0	0	0
d57d7b770cb68d65ff27f683e08e3cc3	Bacteria	Bdellovibrionota	Oligoflexia	0319-6G20	0319-6G20	0319-6G20	0.9999999995657829	3	0	0	0	0	0	0	0	0	0	0	0	0	0	0	0	0	0	0	0	0	0	0	0	0	0	0	0	0	0	0	0	0	0	0	0	0	0	0	0	0	0
d63c6a3bcf1859946b1b3e9bb78bfe6e	Bacteria	Bdellovibrionota	Oligoflexia	0319-6G20	0319-6G20	0319-6G20	uncultured_bacterium	0	0	0	0	0	0	0	0	0	0	0	0	0	0	0	0	0	0	0	0	0	0	0	0	0	0	0	0	0	0	0	0	0	0	0	0	3	0	0	0	0	0
d640c3c43883b6d3387d120c6362a761	Bacteria	Bdellovibrionota	Oligoflexia	0319-6G20	0319-6G20	0319-6G20	0.9999742776259235	0	0	0	0	0	0	0	0	0	0	0	0	0	0	0	0	0	0	0	37	5	42	0	75	0	0	0	37	0	0	0	0	0	48	0	0	0	0	0	20	0	8
d6ae1e71b8ddcbd4edb34eb52a331e20	Bacteria	Bdellovibrionota	Oligoflexia	0319-6G20	0319-6G20	0319-6G20	uncultured_delta	0	0	0	0	5	0	0	0	0	0	0	0	0	0	0	0	0	0	0	0	0	0	0	0	0	0	0	0	0	0	0	0	0	0	0	0	0	0	0	0	0	0
d7e25ed80fe74079178ef223296fe64f	Bacteria	Bdellovibrionota	Oligoflexia	0319-6G20	0319-6G20	0319-6G20	0.9173007755627184	0	0	0	0	0	0	0	0	0	0	0	0	0	38	0	0	0	0	0	0	0	0	0	0	0	0	0	0	0	0	0	0	0	0	0	0	0	0	0	0	0	0
d80ebcff69efb008690b483bb5ed56f4	Bacteria	Bdellovibrionota	Oligoflexia	0319-6G20	0319-6G20	0319-6G20	0.9999999999953122	0	0	0	0	0	0	0	0	0	0	0	0	0	0	0	0	0	0	0	0	0	0	0	0	0	0	0	0	0	0	0	0	0	0	0	0	0	0	0	0	0	0
d82965cda2312f15a46b2b75c72056a3	Bacteria	Bdellovibrionota	Oligoflexia	0319-6G20	0319-6G20	0319-6G20	uncultured_gamma	0	0	0	0	5	0	0	0	0	0	0	0	0	0	0	0	0	0	0	0	0	0	0	0	0	0	0	0	0	0	0	0	0	0	0	0	0	0	0	0	0	0
d8300f55d7127f608aa5e338ee4adcea	Bacteria	Bdellovibrionota	Oligoflexia	0319-6G20	0319-6G20	0319-6G20	uncultured_Syntrophobacteraceae	0	0	0	0	0	60	0	0	0	0	0	0	0	0	37	0	0	0	0	0	0	0	0	0	0	0	0	0	0	0	0	0	0	0	0	0	0	0	30	0	0	0
d879d24c5d1d9bd43d9e7a31808378bd	Bacteria	Bdellovibrionota	Oligoflexia	0319-6G20	0319-6G20	0319-6G20	0.9985602416340922	0	0	0	0	0	0	0	0	0	0	0	0	0	0	0	21	0	0	0	0	0	0	0	0	0	0	0	0	0	0	0	12	0	12	0	0	0	0	0	0	0	0
d8f6cbc3eda54127cfc9450de6808fbb	Bacteria	Bdellovibrionota	Oligoflexia	0319-6G20	0319-6G20	0319-6G20	0.9999999999958936	0	0	0	0	0	0	0	0	0	0	0	0	0	0	0	0	0	0	0	0	41	0	0	0	0	0	0	0	0	0	0	0	0	0	0	0	0	0	0	0	0	0
d911ac1613eefbb956673ac80557fdfb	Bacteria	Bdellovibrionota	Oligoflexia	0319-6G20	0319-6G20	0319-6G20	0.9999999998849134	0	0	0	0	0	0	0	0	0	0	0	0	0	0	0	0	0	0	0	0	0	0	0	0	0	0	0	0	0	0	0	0	0	0	0	0	0	0	0	0	0	0
d9a96fe013c7d2d7e31c6bc946a2acdb	Bacteria	Bdellovibrionota	Oligoflexia	0319-6G20	0319-6G20	0319-6G20	0.9999999998219045	0	0	0	0	0	0	0	0	0	0	0	0	0	0	0	0	0	0	0	0	0	0	0	0	20	0	0	0	0	0	0	0	0	0	0	0	0	0	0	0	0	0
d9bd9c7954021048ae6e6a94239add36	Bacteria	Bdellovibrionota	Oligoflexia	0319-6G20	0319-6G20	0319-6G20	uncultured_Syntrophobacteraceae	0	0	0	0	0	0	0	0	0	0	0	0	0	0	0	0	0	0	0	0	0	0	0	0	0	0	0	0	0	0	0	0	0	0	0	0	0	0	0	0	0	0
da3d4f777e43b35f2aaf978d57572772	Bacteria	Bdellovibrionota	Oligoflexia	0319-6G20	0319-6G20	0319-6G20	uncultured_Syntrophobacteraceae	0	0	0	0	0	0	0	0	0	0	0	0	0	0	0	0	0	0	0	0	0	0	0	0	0	0	0	0	0	0	0	0	0	0	0	0	0	0	0	0	0	0
da4f4d65f3ee825bbe50a698e2d13626	Bacteria	Bdellovibrionota	Oligoflexia	0319-6G20	0319-6G20	0319-6G20	uncultured_Syntrophobacteraceae	0	0	0	0	0	0	0	0	0	0	0	0	0	0	0	0	0	0	0	0	0	0	0	18	0	0	0	6	0	0	0	0	0	11	0	0	0	0	0	0	0	0
dabfc75974dabb9ce61ac76632b50a18	Bacteria	Bdellovibrionota	Oligoflexia	0319-6G20	0319-6G20	0319-6G20	uncultured_bacterium	0	0	0	0	0	0	0	0	0	0	0	0	0	0	0	0	0	0	0	0	0	0	0	0	0	0	0	0	0	0	0	0	0	0	0	0	0	0	0	0	0	0
db0287a209f368564041666c55f48513	Bacteria	Bdellovibrionota	Oligoflexia	0319-6G20	0319-6G20	0319-6G20	uncultured_bacterium	0	0	0	0	0	0	0	0	0	0	0	0	47	0	0	0	0	0	0	0	0	0	0	0	0	0	0	0	0	0	0	0	0	0	0	0	11	0	0	0	0	0
dba04bd65f7b845228b76db02772c658	Bacteria	Bdellovibrionota	Oligoflexia	0319-6G20	0319-6G20	0319-6G20	0.9999999999653046	0	0	0	0	0	0	0	0	0	0	0	0	0	0	0	0	0	0	0	0	0	0	0	0	0	0	0	0	0	0	0	0	0	0	0	0	0	0	0	0	0	15
dc3ad7981837d1a77b61b3fd073c8032	Bacteria	Bdellovibrionota	Oligoflexia	0319-6G20	0319-6G20	0319-6G20	0.9996648724973487	0	0	0	0	0	0	0	0	0	0	0	0	0	0	0	0	0	0	0	0	0	0	0	0	0	0	0	0	0	0	0	0	0	0	0	0	0	0	0	0	0	0
dcda90ae7dc4fc75a367fd780ac6ccb1	Bacteria	Bdellovibrionota	Oligoflexia	0319-6G20	0319-6G20	0319-6G20	uncultured_bacterium	0	0	0	0	0	0	0	0	0	0	0	9	0	0	0	0	0	0	0	0	0	0	0	0	0	0	0	0	0	0	0	0	0	0	0	0	0	0	0	0	0	0
dce83231579372ea8b653341c51cd6eb	Bacteria	Bdellovibrionota	Oligoflexia	0319-6G20	0319-6G20	0319-6G20	uncultured_Bacteriovorax	0	0	0	0	0	0	0	0	0	0	0	0	0	0	0	0	0	0	0	0	0	0	0	0	0	0	0	0	0	0	0	0	0	0	0	0	0	0	0	0	0	0
ddcac8c86ab7a67f5a543256fd289087	Bacteria	Bdellovibrionota	Oligoflexia	0319-6G20	0319-6G20	0319-6G20	0.9999999988706703	0	0	0	0	0	0	0	0	0	0	0	0	0	0	0	0	0	0	0	0	0	0	0	0	0	0	0	0	0	0	0	0	0	0	0	0	0	0	0	0	0	0
dddc6fba441564fdde48a560c68f4626	Bacteria	Bdellovibrionota	Oligoflexia	0319-6G20	0319-6G20	0319-6G20	uncultured_Roseobacter	0	0	0	0	0	0	0	0	0	0	0	0	0	0	0	0	0	3	0	0	0	0	0	0	0	0	0	0	0	0	0	0	0	0	0	0	0	0	0	0	0	0
de05737e318fd45f010664dbc8a01c62	Bacteria	Bdellovibrionota	Oligoflexia	0319-6G20	0319-6G20	0319-6G20	uncultured_Syntrophobacteraceae	0	0	0	0	0	0	0	0	0	0	0	0	0	0	0	0	0	23	0	0	0	0	0	0	0	0	0	0	0	0	0	0	0	0	0	0	0	0	0	0	0	0
def59aaae16b31a83eb861b97b7ecced	Bacteria	Bdellovibrionota	Oligoflexia	0319-6G20	0319-6G20	0319-6G20	uncultured_Syntrophobacteraceae	0	0	0	0	0	0	0	0	0	0	0	2	0	0	0	0	0	0	0	0	0	0	0	0	0	0	0	0	0	0	0	0	0	0	0	0	0	0	0	0	0	0
df50c79af560cb5bbeaf68d65392b6c8	Bacteria	Bdellovibrionota	Oligoflexia	0319-6G20	0319-6G20	0319-6G20	uncultured_Syntrophobacteraceae	0	0	0	0	0	0	0	0	0	0	0	0	0	0	0	0	0	0	0	0	0	0	0	0	0	0	0	0	0	0	0	0	0	0	0	0	0	0	0	0	0	0
dfb928597ebc49acbc6133b36d2edc12	Bacteria	Bdellovibrionota	Oligoflexia	0319-6G20	0319-6G20	0319-6G20	0.9999999984198172	0	0	0	0	0	0	0	0	0	0	0	0	0	0	0	0	0	0	5	0	0	0	0	0	0	0	0	0	0	0	0	0	0	0	0	0	0	0	0	0	0	0
dfe8882b708ebf65665c569cfa1b1b44	Bacteria	Bdellovibrionota	Oligoflexia	0319-6G20	0319-6G20	0319-6G20	0.9999999994484694	0	0	0	0	0	0	0	0	0	0	0	0	0	0	0	0	0	0	0	0	0	0	0	0	0	0	0	0	0	0	0	0	0	0	0	0	0	0	0	0	0	0
e0c420a08a3522ba217744767e076bbd	Bacteria	Bdellovibrionota	Oligoflexia	0319-6G20	0319-6G20	0319-6G20	0.999999999956257	0	0	0	0	0	2	0	0	0	0	0	0	0	0	0	0	0	0	0	0	0	0	0	0	0	0	0	0	0	0	0	0	0	0	0	0	0	0	0	0	0	0
e0eb24b854dd34f1c35feadd9ec95d03	Bacteria	Bdellovibrionota	Oligoflexia	0319-6G20	0319-6G20	0319-6G20	uncultured_delta	0	0	0	0	0	0	0	0	0	0	0	0	0	0	0	0	0	0	0	0	0	0	0	0	0	0	0	0	0	0	0	0	0	0	0	0	0	0	0	0	0	0
e29131d86c3b7a1b00e34e032006ecaf	Bacteria	Bdellovibrionota	Oligoflexia	0319-6G20	0319-6G20	0319-6G20	uncultured_Myxococcales	0	0	0	0	0	0	0	0	0	0	0	0	0	0	0	0	0	0	2	0	0	0	0	0	0	0	0	0	0	0	0	0	0	0	0	0	0	0	0	0	0	0
e3820b632fb18a2761aaff25d3a5ec11	Bacteria	Bdellovibrionota	Oligoflexia	0319-6G20	0319-6G20	0319-6G20	0.9999999999949607	0	0	0	0	0	0	0	0	0	0	0	0	0	0	0	0	0	0	0	0	0	0	0	0	0	0	0	0	0	0	0	0	0	0	0	0	0	0	0	0	0	0
e3ba088b1d9128742a189ca96ca98c81	Bacteria	Bdellovibrionota	Oligoflexia	0319-6G20	0319-6G20	0319-6G20	0.9999999999921126	0	0	0	0	0	0	0	0	0	0	0	0	0	0	0	0	0	32	0	0	0	0	0	0	0	0	0	0	0	0	0	0	0	0	0	0	0	0	0	0	0	0
e3d8b1eae34712a0f3ca1fe07d5a1d1c	Bacteria	Bdellovibrionota	Oligoflexia	0319-6G20	0319-6G20	0319-6G20	metagenome	0	0	0	0	0	0	0	0	0	0	0	0	0	0	0	0	0	0	0	0	0	0	0	0	0	0	0	0	0	0	0	0	0	0	0	0	0	0	0	0	0	0
e40ec4a2f8518e50e0ba04144fcb8bc7	Bacteria	Bdellovibrionota	Oligoflexia	0319-6G20	0319-6G20	0319-6G20	0.9999999999738683	0	0	0	0	0	0	0	0	0	0	0	0	0	0	0	0	0	0	0	0	0	0	0	0	0	0	0	0	0	0	0	0	0	0	0	0	0	0	0	0	0	0
e490ff3b4938c5e82203c06150cf2e00	Bacteria	Bdellovibrionota	Oligoflexia	0319-6G20	0319-6G20	0319-6G20	uncultured_bacterium	0	0	0	0	2	0	0	0	0	0	0	0	0	0	0	0	0	0	0	0	0	0	0	0	0	0	0	0	0	0	0	0	0	0	0	0	0	0	0	0	0	0
e4c792483220a0baa55ecf32d38ac97f	Bacteria	Bdellovibrionota	Oligoflexia	0319-6G20	0319-6G20	0319-6G20	0.9873415786310045	0	0	0	0	42	0	0	0	0	0	41	0	28	0	0	0	0	0	0	0	0	0	0	0	0	0	0	0	0	0	0	0	0	0	0	0	29	0	87	0	0	0
e4dc08dee744e78b8aac6b709f8a2dba	Bacteria	Bdellovibrionota	Oligoflexia	0319-6G20	0319-6G20	0319-6G20	0.9999999999955271	0	0	0	0	0	0	0	0	0	0	0	0	0	0	0	0	0	0	0	0	2	0	0	0	0	0	0	0	0	0	0	0	0	0	0	0	0	0	0	0	0	0
e51e2a6183c4c52683ede3033ce7db7b	Bacteria	Bdellovibrionota	Oligoflexia	0319-6G20	0319-6G20	0319-6G20	uncultured_bacterium	0	0	0	0	0	0	0	0	0	0	0	0	0	0	0	0	0	0	0	0	0	0	0	0	0	0	0	50	0	0	0	0	0	0	0	0	0	0	0	0	0	0
e521212941233767841f4ba6bdf9aa75	Bacteria	Bdellovibrionota	Oligoflexia	0319-6G20	0319-6G20	0319-6G20	uncultured_bacterium	0	0	0	0	0	0	0	0	0	0	0	0	0	0	0	0	0	0	0	0	0	0	0	0	0	0	0	0	0	0	0	0	0	0	0	0	0	0	0	10	0	0
e6041cfb69cb90e8e4e74fbd0890e10f	Bacteria	Bdellovibrionota	Oligoflexia	0319-6G20	0319-6G20	0319-6G20	uncultured_Syntrophobacteraceae	0	0	0	0	0	0	0	0	0	0	0	0	0	0	0	0	0	0	0	0	0	0	0	0	0	0	0	0	0	0	0	0	0	0	0	0	0	0	0	0	0	0
e65af6d2f47ff5955c8728ea371aac53	Bacteria	Bdellovibrionota	Oligoflexia	0319-6G20	0319-6G20	0319-6G20	0.9999999999989736	0	0	0	0	0	0	0	0	0	0	0	0	0	0	0	0	0	0	0	0	0	0	0	0	0	0	0	0	0	0	0	0	0	0	0	0	0	0	0	0	0	0
e69eab1d5812d64e82d8cca4f0dec7c3	Bacteria	Bdellovibrionota	Oligoflexia	0319-6G20	0319-6G20	0319-6G20	0.9997341628248179	0	0	0	0	0	0	0	0	0	0	0	0	0	0	0	0	0	0	0	0	0	0	0	0	0	0	0	0	0	0	0	0	0	0	0	0	0	0	0	11	0	0
e71eae767150942dd88316b49ce39917	Bacteria	Bdellovibrionota	Oligoflexia	0319-6G20	0319-6G20	0319-6G20	0.9486025408734915	0	0	0	0	0	0	0	0	0	0	0	0	0	0	0	0	0	0	0	0	0	0	0	0	0	0	0	0	0	0	0	0	0	0	0	0	0	0	0	0	0	0
e79c97c0ad83d26e917b57b348b532af	Bacteria	Bdellovibrionota	Oligoflexia	0319-6G20	0319-6G20	0319-6G20	uncultured_Syntrophobacteraceae	0	0	0	0	0	0	0	0	0	0	0	0	0	0	0	0	0	0	0	0	0	0	2	0	0	0	0	0	0	0	0	0	0	0	0	0	0	0	0	0	0	0
e7f8248eb59895f57bc1046a79f89035	Bacteria	Bdellovibrionota	Oligoflexia	0319-6G20	0319-6G20	0319-6G20	uncultured_bacterium	0	0	0	0	0	0	0	0	0	0	0	0	0	0	0	0	0	0	0	0	0	0	0	0	0	0	0	0	0	0	0	0	0	0	0	0	0	0	0	0	0	0
e821c9c9fdc8e4e6ca90a0a16d793c1d	Bacteria	Bdellovibrionota	Oligoflexia	0319-6G20	0319-6G20	0319-6G20	uncultured_bacterium	0	0	0	0	0	0	0	0	0	0	0	0	0	0	0	0	0	0	0	0	0	0	0	0	0	0	0	0	0	0	0	0	0	0	0	0	0	0	0	0	0	0
e86f08c382bd3d566960ce691075e7e4	Bacteria	Bdellovibrionota	Oligoflexia	0319-6G20	0319-6G20	0319-6G20	uncultured_bacterium	0	0	0	0	0	0	0	0	0	0	0	0	0	0	0	0	0	0	0	0	0	0	0	0	0	0	0	0	0	0	0	0	0	0	0	0	0	0	0	0	0	0
e87365cd7bfbe848b60189fe0e3b080a	Bacteria	Bdellovibrionota	Oligoflexia	0319-6G20	0319-6G20	0319-6G20	0.9999999995129293	0	0	0	0	0	0	0	0	0	0	0	0	0	6	0	0	0	0	0	0	0	0	0	0	0	0	0	0	0	0	0	0	0	0	0	0	0	0	0	0	0	0
e89ff62a222dac2237c914a9cdf25e03	Bacteria	Bdellovibrionota	Oligoflexia	0319-6G20	0319-6G20	0319-6G20	uncultured_Bacteriovorax	0	0	0	0	0	0	0	0	0	0	0	0	0	0	0	0	0	0	0	0	0	0	0	0	0	0	0	0	0	0	0	0	0	0	0	0	0	0	0	0	0	0
e8adfba6600f9d9283ed033d8ef9995e	Bacteria	Bdellovibrionota	Oligoflexia	0319-6G20	0319-6G20	0319-6G20	uncultured_Bacteriovorax	0	0	0	0	0	0	0	0	0	0	0	0	0	0	0	0	0	0	0	0	0	0	0	0	5	0	0	0	0	0	0	0	0	0	0	0	0	0	0	0	0	0
e8d6814926442d8c99cfe4c336edaf1b	Bacteria	Bdellovibrionota	Oligoflexia	0319-6G20	0319-6G20	0319-6G20	uncultured_Syntrophobacteraceae	0	0	0	0	0	0	0	0	0	0	0	0	0	0	0	0	0	0	0	0	0	0	0	0	0	0	0	0	0	0	0	0	0	0	0	0	0	0	0	0	0	0
e9ce2d41a2358038be05d28f7beefea8	Bacteria	Bdellovibrionota	Oligoflexia	0319-6G20	0319-6G20	0319-6G20	uncultured_bacterium	0	0	0	0	0	6	0	0	0	0	0	0	0	0	0	0	0	0	0	0	0	0	0	0	0	0	0	0	0	0	0	0	0	0	0	0	0	0	0	0	0	0
e9d097fbba503e07cbcf8dd8fb430314	Bacteria	Bdellovibrionota	Oligoflexia	0319-6G20	0319-6G20	0319-6G20	0.9999999999876948	0	0	0	0	0	0	0	0	0	0	0	0	0	0	0	0	0	0	0	0	0	0	0	0	0	0	0	0	0	0	0	0	0	0	0	0	0	0	0	0	0	0
e9dbc950d26747b8295336bb81a5b012	Bacteria	Bdellovibrionota	Oligoflexia	0319-6G20	0319-6G20	0319-6G20	0.9999999999720677	0	0	0	0	0	0	0	0	0	0	0	0	0	0	0	0	0	0	0	0	0	0	0	0	0	0	0	0	0	0	0	0	0	0	0	0	0	0	0	0	0	0
ea2ce61fcd3cd2b82973affabbcd2541	Bacteria	Bdellovibrionota	Oligoflexia	0319-6G20	0319-6G20	0319-6G20	0.9999999998954903	0	0	0	0	0	0	0	0	0	0	0	0	0	0	0	0	0	0	0	0	0	0	11	0	0	0	0	0	0	0	0	0	0	0	0	0	0	0	0	0	0	0
ea42d6f0ef483211da1de417bbe64f02	Bacteria	Bdellovibrionota	Oligoflexia	0319-6G20	0319-6G20	0319-6G20	uncultured_bacterium	0	0	0	0	0	0	0	0	0	0	0	0	0	0	0	0	0	0	0	0	0	0	0	0	0	0	0	0	0	0	0	0	0	0	0	0	0	0	0	0	0	0
eb0452887f7d22ffb4bf15c730166703	Bacteria	Bdellovibrionota	Oligoflexia	0319-6G20	0319-6G20	0319-6G20	uncultured_Syntrophobacteraceae	0	0	0	0	0	0	0	0	0	0	0	0	0	0	0	0	0	0	0	0	0	0	0	0	0	0	0	0	0	0	0	0	0	0	0	0	0	0	0	0	0	0
eb79d113a1cc9eed3d51db2f317fb5e8	Bacteria	Bdellovibrionota	Oligoflexia	0319-6G20	0319-6G20	0319-6G20	0.9999999999143334	0	0	0	0	0	0	0	0	0	0	0	0	0	0	0	0	0	0	0	0	0	0	0	0	0	0	0	0	0	0	0	0	0	0	0	0	0	0	0	0	0	0
ec28ebc029e9c5ea253f837908d2cb8e	Bacteria	Bdellovibrionota	Oligoflexia	0319-6G20	0319-6G20	0319-6G20	uncultured_soil	0	0	0	0	0	0	0	0	0	0	0	0	2	0	0	0	0	0	0	0	0	0	0	0	0	0	0	0	0	0	0	0	0	0	0	0	0	0	0	0	0	0
ec456544cef06f5c078f057e0b901818	Bacteria	Bdellovibrionota	Oligoflexia	0319-6G20	0319-6G20	0319-6G20	uncultured_Syntrophobacteraceae	0	0	0	0	0	0	0	0	0	0	0	0	0	0	0	0	0	0	0	0	0	0	0	0	0	0	0	0	0	0	0	0	0	0	0	0	0	0	0	0	0	0
ec57afba3fd350e3c8bbd4671f504bf7	Bacteria	Bdellovibrionota	Oligoflexia	0319-6G20	0319-6G20	0319-6G20	uncultured_bacterium	0	0	0	0	11	0	0	0	0	0	0	0	111	0	0	0	0	0	0	0	0	0	0	0	0	0	0	0	0	0	0	0	0	0	0	0	68	0	0	0	0	0
ecb938de955642fee3f33622aaa71818	Bacteria	Bdellovibrionota	Oligoflexia	0319-6G20	0319-6G20	0319-6G20	marine_metagenome	0	0	0	0	0	0	2	0	0	0	0	0	0	0	0	0	0	0	0	0	0	0	0	0	0	0	0	0	0	0	0	0	0	0	0	0	0	0	0	0	0	0
ecbd6ffe5aa8890c06dbb6173d990798	Bacteria	Bdellovibrionota	Oligoflexia	0319-6G20	0319-6G20	0319-6G20	uncultured_bacterium	0	0	0	0	0	0	0	0	0	0	0	0	0	0	0	0	0	0	53	0	0	0	0	0	0	0	0	0	0	0	0	0	0	0	0	0	0	0	0	0	0	28
ece5eea3668d6d8a51279939d759f86c	Bacteria	Bdellovibrionota	Oligoflexia	0319-6G20	0319-6G20	0319-6G20	0.9944065731791566	0	0	0	0	0	0	0	0	0	0	0	0	0	0	0	0	0	0	0	0	0	0	0	0	0	0	0	0	0	0	0	0	0	0	0	0	0	0	0	0	0	0
eceb6d33a0b0d9f614ec7360e3b4cc76	Bacteria	Bdellovibrionota	Oligoflexia	0319-6G20	0319-6G20	0319-6G20	0.9999999999992252	0	0	0	0	0	0	0	0	0	0	0	0	0	0	0	0	0	0	0	0	0	0	0	0	0	0	0	0	0	0	0	0	58	0	0	0	0	0	0	0	0	0
ed31f4db9f26099500e19c2579f17277	Bacteria	Bdellovibrionota	Oligoflexia	0319-6G20	0319-6G20	0319-6G20	uncultured_Bacteriovorax	0	0	0	0	0	0	0	0	0	0	0	0	0	0	0	0	0	0	0	0	0	0	0	0	0	0	0	0	0	0	0	0	0	0	0	0	0	0	0	0	0	0
ed3793a3268fe3c3ab4576f4943e8420	Bacteria	Bdellovibrionota	Oligoflexia	0319-6G20	0319-6G20	0319-6G20	uncultured_bacterium	0	0	0	0	0	0	0	0	0	0	0	0	0	0	0	0	0	0	0	0	0	0	0	0	0	0	0	0	0	0	0	0	0	0	0	0	0	0	0	0	0	0
ed490c1d2832e5de32502d72515e6e05	Bacteria	Bdellovibrionota	Oligoflexia	0319-6G20	0319-6G20	0319-6G20	0.9168417654852579	0	0	0	0	0	0	0	0	0	0	0	0	0	0	0	0	0	0	0	0	0	0	0	0	0	0	0	0	0	0	0	0	0	0	0	0	0	0	60	0	0	0
ed878f78c974f081d5dc6b849ade0b19	Bacteria	Bdellovibrionota	Oligoflexia	0319-6G20	0319-6G20	0319-6G20	0.9999999999586907	0	15	0	0	0	0	0	0	0	0	0	0	0	0	0	0	0	0	0	0	0	0	0	0	0	0	0	0	0	0	0	0	0	0	0	0	0	0	0	0	0	0
ed8c5dd57856887c389fb69932027b91	Bacteria	Bdellovibrionota	Oligoflexia	0319-6G20	0319-6G20	0319-6G20	0.999999999994329	0	0	0	0	0	0	0	0	0	0	0	0	0	0	0	0	0	0	0	0	0	0	0	0	0	0	0	0	0	0	0	0	0	0	0	0	0	0	0	0	0	0
ed9d182982372af45777ba2015182136	Bacteria	Bdellovibrionota	Oligoflexia	0319-6G20	0319-6G20	0319-6G20	uncultured_bacterium	0	0	0	0	0	0	0	0	0	0	0	0	0	0	0	0	0	0	0	0	0	0	0	0	0	0	0	0	0	0	0	0	0	0	0	0	0	0	0	5	0	0
edb0fb8f7518e3a6e26d1cf3c4596606	Bacteria	Bdellovibrionota	Oligoflexia	0319-6G20	0319-6G20	0319-6G20	uncultured_Myxococcales	0	0	0	0	0	36	0	0	0	0	0	0	0	0	0	0	0	0	0	0	0	0	0	0	0	0	0	0	0	0	0	0	0	0	0	0	0	0	0	0	0	0
edb6ed22fd6f3a4f60668d6f313b993d	Bacteria	Bdellovibrionota	Oligoflexia	0319-6G20	0319-6G20	0319-6G20	uncultured_Syntrophobacteraceae	0	0	0	0	0	0	0	0	0	0	0	0	0	0	0	0	0	0	0	0	2	0	0	0	0	0	0	0	0	0	0	0	0	0	0	0	0	0	0	0	0	0
edc354e25029d9f2abe5ac5d81a333c0	Bacteria	Bdellovibrionota	Oligoflexia	0319-6G20	0319-6G20	0319-6G20	uncultured_bacterium	0	0	0	0	0	0	0	0	0	0	0	0	0	0	0	0	0	0	0	0	0	0	0	0	0	0	0	0	0	0	0	0	2	0	0	0	0	0	0	0	0	0
edd08623d66b562588c1500226fde08e	Bacteria	Bdellovibrionota	Oligoflexia	0319-6G20	0319-6G20	0319-6G20	0.9999971467340556	0	0	0	0	0	0	0	0	0	0	0	0	0	0	0	0	0	0	0	0	0	0	0	0	0	0	0	0	0	0	0	0	0	0	0	0	0	0	0	0	0	0
ee4f4f1067f5c9a6a537f3d10c0998ff	Bacteria	Bdellovibrionota	Oligoflexia	0319-6G20	0319-6G20	0319-6G20	0.9985731268314331	0	0	0	0	0	0	0	0	0	0	0	0	0	0	0	0	0	0	0	0	0	0	0	0	0	0	0	0	0	0	0	0	0	0	0	0	0	0	0	0	0	0
ee59968747095fe58aee8ddb6044d635	Bacteria	Bdellovibrionota	Oligoflexia	0319-6G20	0319-6G20	0319-6G20	uncultured_Syntrophobacteraceae	0	0	0	0	0	0	0	0	0	0	0	0	0	0	0	0	0	0	0	0	0	0	0	0	0	0	0	0	0	0	0	0	0	0	0	0	0	0	0	0	0	0
ee995502c149c5303f1d6b5b7be0545a	Bacteria	Bdellovibrionota	Oligoflexia	0319-6G20	0319-6G20	0319-6G20	0.9985611568714621	0	0	0	0	0	0	0	0	0	0	0	0	0	0	0	0	0	0	0	0	0	0	0	0	0	0	0	0	0	0	0	0	0	0	0	0	0	0	0	0	0	0
ef0a6be50a574dd04d959a826f095ba0	Bacteria	Bdellovibrionota	Oligoflexia	0319-6G20	0319-6G20	0319-6G20	uncultured_bacterium	0	0	0	0	0	0	0	0	0	0	0	0	0	0	0	0	0	0	0	0	0	0	0	0	0	0	0	0	0	0	0	0	0	0	0	0	0	0	0	0	0	0
ef28b8ede812ec2735561b9adf1a3960	Bacteria	Bdellovibrionota	Oligoflexia	0319-6G20	0319-6G20	0319-6G20	uncultured_bacterium	0	0	0	0	0	0	0	0	0	0	0	0	0	0	0	0	0	0	0	0	0	0	0	0	0	0	0	0	0	0	0	0	0	0	0	0	0	0	0	0	0	0
efed38491591f96622ef7173d79c6fbd	Bacteria	Bdellovibrionota	Oligoflexia	0319-6G20	0319-6G20	0319-6G20	0.9999999999928466	0	0	0	0	0	0	0	0	0	0	0	0	0	0	0	0	0	0	0	0	0	0	0	0	0	0	0	0	0	0	0	0	0	0	0	0	0	0	0	0	0	0
f024117b2ffa7c4ff9ca2aee61066b47	Bacteria	Bdellovibrionota	Oligoflexia	0319-6G20	0319-6G20	0319-6G20	uncultured_bacterium	0	0	0	0	0	0	0	0	0	0	0	0	0	0	0	0	0	0	0	0	0	0	0	0	0	0	0	0	0	0	0	0	0	0	0	0	0	0	0	0	0	0
f08ef7414e7756878f14d081d3a15ac9	Bacteria	Bdellovibrionota	Oligoflexia	0319-6G20	0319-6G20	0319-6G20	0.9999999999771527	0	0	0	0	0	0	0	0	0	0	0	0	0	0	0	0	0	0	0	0	0	0	0	0	0	0	0	0	0	0	0	0	0	0	0	0	0	0	0	0	0	0
f0b78775cb9aee5f52ab7e1c36cfae66	Bacteria	Bdellovibrionota	Oligoflexia	0319-6G20	0319-6G20	0319-6G20	uncultured_gamma	0	0	0	0	0	0	0	0	0	0	0	0	0	0	0	0	0	0	21	0	0	0	0	0	0	0	0	0	0	0	0	0	0	0	0	0	0	0	0	0	0	0
f11a8bb51955214a9c176c9eba64f227	Bacteria	Bdellovibrionota	Oligoflexia	0319-6G20	0319-6G20	0319-6G20	uncultured_Roseobacter	0	0	0	0	0	0	0	0	0	0	0	0	0	74	0	0	0	0	0	0	0	0	0	0	0	0	0	0	0	0	0	0	0	0	0	0	0	0	0	0	0	0
f133215e529e52a72c5a85f739694e47	Bacteria	Bdellovibrionota	Oligoflexia	0319-6G20	0319-6G20	0319-6G20	0.9999999460264456	0	0	0	0	0	0	0	0	0	0	0	0	0	0	0	0	0	0	0	0	0	0	0	0	0	0	0	0	0	0	0	0	0	0	0	0	0	0	0	0	0	0
f1f7742aaef137b82ea2e6ad673764b0	Bacteria	Bdellovibrionota	Oligoflexia	0319-6G20	0319-6G20	0319-6G20	0.9999999999899732	0	0	0	0	0	0	0	0	0	0	0	0	0	0	0	0	0	0	0	0	0	0	0	0	0	0	0	0	0	0	0	0	0	0	0	0	0	0	0	0	0	0
f2cbe1c3e49e5cbf072f1f152cf23372	Bacteria	Bdellovibrionota	Oligoflexia	0319-6G20	0319-6G20	0319-6G20	uncultured_Syntrophobacteraceae	0	0	0	0	0	0	0	0	0	0	0	0	0	0	0	0	0	0	0	0	0	0	0	0	0	0	0	0	0	0	0	0	0	0	0	0	0	0	0	0	0	0
f3a2b4b1cdebb20d3e093082f8436dc3	Bacteria	Bdellovibrionota	Oligoflexia	0319-6G20	0319-6G20	0319-6G20	0.9999999999791805	0	22	0	0	0	0	58	0	0	0	0	0	0	150	0	0	0	0	0	0	0	70	0	58	0	0	0	0	0	0	0	0	66	0	0	0	0	0	18	43	0	0
f3b49fad3d2779cba0438129d6c4fc6a	Bacteria	Bdellovibrionota	Oligoflexia	0319-6G20	0319-6G20	0319-6G20	uncultured_Syntrophobacteraceae	0	0	0	0	0	0	0	0	0	0	0	0	0	0	0	0	0	0	0	0	0	0	0	0	0	0	0	0	0	0	0	0	0	0	0	0	0	0	0	0	0	0
f3e726ed876c1313af4d44d6de42afe1	Bacteria	Bdellovibrionota	Oligoflexia	0319-6G20	0319-6G20	0319-6G20	0.9999999999748821	0	0	0	0	5	0	8	0	0	0	0	0	11	14	0	0	0	0	0	11	1	0	0	0	83	0	39	0	0	0	0	16	0	0	0	0	0	0	4	0	0	0
f40fc7ed3a96c05feb420c38228239f8	Bacteria	Bdellovibrionota	Oligoflexia	0319-6G20	0319-6G20	0319-6G20	uncultured_bacterium	0	0	0	0	0	0	0	0	0	0	0	0	0	0	0	0	0	0	0	0	0	0	0	0	0	0	0	0	0	0	0	0	0	0	0	0	0	0	0	0	0	0
2b20e78b91416e479cdb85f228c803e3	Bacteria	Acidobacteriota	Blastocatellia	11-24	11-24	11-24	uncultured_bacterium	0	0	0	0	0	0	0	0	0	0	0	0	55	0	0	0	0	0	0	0	0	0	0	0	0	0	0	0	0	0	0	0	0	0	0	0	0	0	49	0	0	0
be3f7ce34a494363e040d4fdc719120f	Bacteria	Acidobacteriota	Blastocatellia	11-24	11-24	11-24	uncultured_bacterium	0	0	0	0	0	0	0	0	0	0	0	0	101	0	12	0	0	16	0	0	0	0	0	0	0	29	0	0	0	0	0	0	0	0	0	0	104	0	23	0	0	0
5d517f8d4edc897df924a7ad0986f39b	Bacteria	Myxococcota	Myxococcia	Myxococcales	27F-1492R	27F-1492R	uncultured_bacterium	0	0	0	0	0	0	0	0	0	0	0	0	0	0	0	0	0	0	0	0	0	0	0	0	0	0	0	0	0	0	0	0	0	0	0	0	0	0	0	0	0	0
0d6b517acce119b06772e20866aa81c7	Bacteria	Bacteroidota	Bacteroidia	Chitinophagales	37-13	37-13	metagenome	0	0	0	0	0	0	0	0	0	0	0	0	0	0	0	0	0	0	0	0	0	0	0	0	0	0	0	0	0	0	0	0	0	0	0	0	0	0	0	0	0	0
148a113756212eee9943c8db0b5011af	Bacteria	Bacteroidota	Bacteroidia	Chitinophagales	37-13	37-13	metagenome	0	0	0	0	0	0	0	0	0	0	0	0	0	0	0	0	0	0	0	0	0	0	0	0	0	0	0	0	0	0	0	0	0	0	0	0	0	0	0	0	0	0
176ad84aea66c60e72e64e506569e9a7	Bacteria	Bacteroidota	Bacteroidia	Chitinophagales	37-13	37-13	metagenome	0	0	0	0	0	0	0	0	0	0	0	0	0	0	0	0	0	0	0	0	0	0	0	0	0	0	0	0	0	0	0	0	0	0	0	0	0	0	0	0	0	0
275c231fc294e3bb6c34796b3cbc45fd	Bacteria	Bacteroidota	Bacteroidia	Chitinophagales	37-13	37-13	uncultured_Bacteroidetes	0	0	0	0	0	0	0	0	0	0	0	0	0	0	0	0	0	0	0	0	0	0	0	0	0	0	0	0	0	0	0	0	0	0	0	0	0	0	0	0	0	0
2fc1ff0127b8cdd4f9ccb07c58ee6292	Bacteria	Bacteroidota	Bacteroidia	Chitinophagales	37-13	37-13	uncultured_Bacteroidetes	0	0	0	0	0	0	0	0	0	0	0	0	0	0	0	5	0	0	0	0	0	0	0	0	0	0	0	0	0	0	0	0	0	0	0	0	0	0	0	0	0	0
4ad7c339b0355e53ac60f2b51ac3e429	Bacteria	Bacteroidota	Bacteroidia	Chitinophagales	37-13	37-13	0.9999875986337453	0	0	0	0	0	0	0	0	0	0	0	0	0	0	0	0	0	0	0	0	0	0	0	0	0	0	0	0	0	0	0	0	0	0	3	0	0	0	0	0	0	0
4b7094d2bd4289c730944eaa8a8513d4	Bacteria	Bacteroidota	Bacteroidia	Chitinophagales	37-13	37-13	uncultured_Bacteroidetes	0	0	0	0	0	0	0	0	0	0	0	0	0	0	0	0	0	0	0	0	0	0	0	0	0	0	0	0	0	0	0	0	0	0	0	0	0	0	0	0	0	0
5144a6f9a90aaef8c24d3872b05b3164	Bacteria	Bacteroidota	Bacteroidia	Chitinophagales	37-13	37-13	uncultured_Bacteroidetes	0	0	0	0	0	0	0	0	0	0	0	0	0	0	0	0	0	0	0	0	0	0	0	0	0	0	0	0	0	0	0	0	0	0	0	0	0	0	0	0	0	0
523c7f79bb346f2e230d791be89d6da1	Bacteria	Bacteroidota	Bacteroidia	Chitinophagales	37-13	37-13	0.9999999999034137	0	0	0	0	0	0	0	0	0	0	0	0	0	0	0	0	0	0	0	0	0	0	0	0	0	0	0	0	0	0	0	0	0	0	0	0	0	0	0	0	0	0
5a7342882161fd6bf7405542428f3044	Bacteria	Bacteroidota	Bacteroidia	Chitinophagales	37-13	37-13	uncultured_Bacteroidetes	0	0	0	0	0	0	0	0	0	0	0	0	0	0	0	0	0	0	0	0	11	0	0	0	0	0	0	0	0	0	0	0	0	0	0	0	0	0	0	0	0	0
5d19936ea3e92c2b5804ba8f6f6247be	Bacteria	Bacteroidota	Bacteroidia	Chitinophagales	37-13	37-13	metagenome	0	0	0	0	0	0	0	0	0	0	0	0	0	0	0	0	0	0	0	0	0	0	0	0	0	0	0	0	0	0	0	0	0	0	0	0	0	0	0	0	0	0
602dd638e0f816ae87e113230b10e566	Bacteria	Bacteroidota	Bacteroidia	Chitinophagales	37-13	37-13	uncultured_Bacteroidetes	0	0	0	0	0	0	0	0	0	0	0	0	0	0	0	0	0	0	0	0	4	0	0	0	0	0	0	0	0	0	0	0	0	0	0	0	0	0	0	0	0	0
6c20f7d7411e571303bb897a94bd32a0	Bacteria	Bacteroidota	Bacteroidia	Chitinophagales	37-13	37-13	uncultured_bacterium	0	0	0	0	0	0	0	0	0	0	0	0	0	0	0	0	0	0	0	0	0	0	0	0	0	0	0	0	0	0	0	0	0	0	0	0	0	0	0	0	0	1
7cfe67c04727ce5fdb50fa6e2fa53a7f	Bacteria	Bacteroidota	Bacteroidia	Chitinophagales	37-13	37-13	uncultured_Bacteroidetes	0	0	0	0	0	0	0	0	0	0	0	0	0	0	0	0	0	0	0	0	0	0	0	0	0	0	0	0	0	0	0	0	0	0	0	0	0	0	0	0	0	0
9ff590a67cea5f53aaa082358f579e6e	Bacteria	Bacteroidota	Bacteroidia	Chitinophagales	37-13	37-13	uncultured_Bacteroidetes	0	0	0	0	0	0	0	0	0	0	0	0	0	0	0	0	0	0	0	0	0	0	0	0	0	0	0	0	0	0	0	0	0	0	0	0	0	0	0	0	0	0
b179f993b5e59f82900e41094da9ba28	Bacteria	Bacteroidota	Bacteroidia	Chitinophagales	37-13	37-13	metagenome	0	0	0	0	0	0	0	0	0	0	0	0	0	0	0	0	0	0	0	0	0	0	0	0	0	0	0	0	0	0	0	0	0	0	0	0	0	0	0	0	0	0
c2064a042ea55b6c7fb4990ecb10c6ec	Bacteria	Bacteroidota	Bacteroidia	Chitinophagales	37-13	37-13	metagenome	0	0	0	0	0	0	0	0	0	0	0	0	0	0	0	0	0	0	0	0	0	0	0	0	0	0	0	0	0	0	0	0	0	0	0	0	0	0	0	0	0	0
c2d122e0761cce611c8b9d485c906a5f	Bacteria	Bacteroidota	Bacteroidia	Chitinophagales	37-13	37-13	metagenome	0	0	0	0	0	0	0	0	0	0	0	0	0	0	0	0	0	0	0	0	1	0	0	0	0	0	0	0	0	0	0	3	0	1	0	0	0	0	0	0	0	0
d38b4915ed6552cb04a1813edb2cbd9d	Bacteria	Bacteroidota	Bacteroidia	Chitinophagales	37-13	37-13	uncultured_Bacteroidetes	0	0	0	0	0	0	0	0	0	0	0	0	0	0	0	0	0	0	0	0	0	0	0	0	0	0	0	0	0	0	0	0	0	0	0	0	0	0	0	0	0	0
04841fa978e4697f25421f25f770e24a	Bacteria	Actinobacteriota	Thermoleophilia	Solirubrobacterales	67-14	67-14	metagenome	0	0	0	0	0	0	0	0	0	0	0	0	0	0	0	0	0	0	0	0	0	0	0	0	0	0	0	0	0	0	0	0	0	0	0	0	0	0	0	0	0	0
09d5bae558d323563a1a8195dac286f3	Bacteria	Actinobacteriota	Thermoleophilia	Solirubrobacterales	67-14	67-14	metagenome	0	0	0	0	0	0	0	0	0	0	0	0	0	0	0	0	0	0	0	0	0	0	0	0	0	0	0	0	0	0	0	0	0	0	0	0	0	0	0	0	0	0
0a401cf42454dda4c7dec4794d48a539	Bacteria	Actinobacteriota	Thermoleophilia	Solirubrobacterales	67-14	67-14	metagenome	0	0	0	0	0	0	0	0	0	0	0	0	0	0	0	0	0	0	0	0	0	0	0	0	0	0	0	0	0	0	0	0	0	0	0	0	0	0	0	0	0	0
0ae9751fe5da74441d04d7f93ddbe5df	Bacteria	Actinobacteriota	Thermoleophilia	Solirubrobacterales	67-14	67-14	bacterium_enrichment	0	0	0	0	0	0	0	0	0	0	0	0	0	0	0	0	0	0	0	0	0	0	0	0	0	0	0	0	0	0	0	0	0	0	0	0	0	0	0	0	0	0
0e2c5e5b4743355a72aa69b746cb65de	Bacteria	Actinobacteriota	Thermoleophilia	Solirubrobacterales	67-14	67-14	metagenome	0	0	0	0	0	0	0	0	0	0	17	0	0	0	0	0	0	0	0	0	0	0	0	0	0	0	0	0	0	0	0	0	0	0	0	0	0	0	0	0	0	0
0f8e505e6018b8c8b3da72993b81f66d	Bacteria	Actinobacteriota	Thermoleophilia	Solirubrobacterales	67-14	67-14	0.999992478256386	0	0	0	0	0	0	41	0	0	0	0	0	0	0	0	0	0	0	0	0	0	0	0	0	0	0	0	0	0	0	0	0	0	0	0	0	0	0	0	0	0	0
10bf0531a18f51128e3032582efd9e85	Bacteria	Actinobacteriota	Thermoleophilia	Solirubrobacterales	67-14	67-14	0.778052578583515	0	0	0	0	0	0	0	0	0	0	0	0	0	9	0	0	0	0	0	0	0	0	0	0	0	0	0	0	0	0	0	0	0	0	0	0	0	0	0	0	0	0
1380cef87cd9aa396efa277a06ae4574	Bacteria	Actinobacteriota	Thermoleophilia	Solirubrobacterales	67-14	67-14	metagenome	0	0	0	0	0	0	0	0	0	0	0	0	0	0	0	0	0	0	0	0	0	0	0	0	0	0	0	0	0	0	0	0	0	0	0	0	0	0	0	0	0	0
193e36c30d9807a197109a23d17617a2	Bacteria	Actinobacteriota	Thermoleophilia	Solirubrobacterales	67-14	67-14	metagenome	0	0	0	0	0	4	0	0	0	0	0	0	0	0	0	0	0	0	0	0	0	0	0	0	0	0	0	0	0	0	0	0	0	0	0	0	0	0	0	0	0	0
19811e992f1d4c7a2424315e171b91d1	Bacteria	Actinobacteriota	Thermoleophilia	Solirubrobacterales	67-14	67-14	metagenome	0	0	0	0	0	0	0	0	0	0	0	0	0	0	0	0	0	0	0	0	0	0	0	0	0	0	0	0	0	0	0	0	0	0	0	0	0	0	0	0	0	0
2530d39eb27124b1440340207d1605e1	Bacteria	Actinobacteriota	Thermoleophilia	Solirubrobacterales	67-14	67-14	metagenome	0	0	0	0	0	0	0	0	0	0	0	0	0	0	0	0	0	0	0	0	0	0	0	0	0	0	0	0	0	0	0	0	0	0	0	0	0	0	0	0	0	0
26e0aae9f99b6bfa224be5367ebf57cd	Bacteria	Actinobacteriota	Thermoleophilia	Solirubrobacterales	67-14	67-14	bacterium_enrichment	0	0	0	0	0	0	0	0	0	0	0	0	5	0	0	0	0	0	0	0	0	0	0	0	0	0	0	0	0	0	0	0	0	0	0	0	0	0	0	0	0	0
2b0b63bfe83b9c112d776722388b2799	Bacteria	Actinobacteriota	Thermoleophilia	Solirubrobacterales	67-14	67-14	metagenome	0	0	0	0	0	0	0	0	0	0	0	0	0	0	0	0	0	0	0	0	0	0	0	0	0	0	0	0	0	0	0	0	0	0	0	0	0	0	0	0	0	0
2b901a0e889a77b8c0e0986b9b3be9ca	Bacteria	Actinobacteriota	Thermoleophilia	Solirubrobacterales	67-14	67-14	uncultured_bacterium	0	0	0	0	0	0	0	0	0	0	0	0	0	0	0	0	0	0	0	0	0	0	0	0	0	0	0	0	0	0	0	0	0	0	0	0	0	0	0	0	0	0
33c1e98964d15dacbbdfd606f77ad0c7	Bacteria	Actinobacteriota	Thermoleophilia	Solirubrobacterales	67-14	67-14	0.9361691778733771	0	0	0	0	0	0	0	0	0	0	0	0	0	0	0	0	0	0	0	0	0	0	0	0	0	0	0	0	0	0	0	0	0	0	0	0	0	0	0	0	0	0
377ebcb0eac5fe686bb26258ae65bc5d	Bacteria	Actinobacteriota	Thermoleophilia	Solirubrobacterales	67-14	67-14	metagenome	0	0	0	0	0	0	0	0	0	0	0	0	0	0	0	0	0	0	0	0	0	0	0	0	0	0	0	0	0	0	0	0	0	0	52	0	0	0	0	0	0	0
38c8b4c666de4119d392882696f413e1	Bacteria	Actinobacteriota	Thermoleophilia	Solirubrobacterales	67-14	67-14	metagenome	0	0	0	0	0	0	0	0	0	0	0	0	0	0	0	0	0	0	0	0	0	0	0	0	0	0	0	0	0	2	0	0	0	0	0	0	0	0	0	0	0	0
3a824ee85cb75ad364b8e2ba6c27fa05	Bacteria	Actinobacteriota	Thermoleophilia	Solirubrobacterales	67-14	67-14	bacterium_enrichment	0	0	0	0	2	0	0	0	0	0	0	0	0	0	0	0	0	0	0	0	0	0	0	0	0	0	0	0	0	0	0	0	0	0	0	0	0	0	0	0	0	0
408c661a22e92438dc56fcbd56e4cf3a	Bacteria	Actinobacteriota	Thermoleophilia	Solirubrobacterales	67-14	67-14	uncultured_Rubrobacteraceae	0	0	0	0	0	0	0	0	0	0	0	0	0	0	0	0	0	0	0	0	0	0	0	0	0	0	0	5	0	0	0	0	0	0	0	0	0	0	0	0	0	0
4416dd2aa5fba350653b6f3ae09cd871	Bacteria	Actinobacteriota	Thermoleophilia	Solirubrobacterales	67-14	67-14	uncultured_Rubrobacteraceae	0	0	0	0	0	0	0	0	0	0	0	0	0	0	0	0	0	0	0	0	0	0	0	0	0	0	0	0	0	0	0	0	0	0	0	0	0	0	0	0	0	0
45558ea0de6ccdc38239e3a500661784	Bacteria	Actinobacteriota	Thermoleophilia	Solirubrobacterales	67-14	67-14	uncultured_Rubrobacteraceae	0	0	0	0	0	0	0	0	0	0	0	0	3	0	0	0	0	0	0	0	0	0	0	0	0	0	0	0	0	0	0	0	0	0	0	0	0	0	0	0	0	0
462a78512caaf82b21f5914a9a51b56f	Bacteria	Actinobacteriota	Thermoleophilia	Solirubrobacterales	67-14	67-14	0.9325575730533827	0	0	0	0	0	0	0	0	0	0	0	0	0	0	0	0	0	0	0	0	0	0	0	0	0	0	0	0	0	0	0	0	64	0	0	0	0	0	0	0	0	0
471902c77e56b3ae68ee70689b9b0c2b	Bacteria	Actinobacteriota	Thermoleophilia	Solirubrobacterales	67-14	67-14	metagenome	0	0	0	0	0	0	0	0	0	0	0	0	0	0	0	0	0	0	0	0	0	0	0	0	0	0	0	0	0	0	0	0	0	0	0	0	0	0	0	0	0	0
4bbb610977f6d9b6a91a6b5ff1c96266	Bacteria	Actinobacteriota	Thermoleophilia	Solirubrobacterales	67-14	67-14	uncultured_bacterium	0	0	0	0	0	0	0	0	0	0	0	0	0	0	0	0	0	0	0	0	0	0	0	0	0	0	0	0	0	0	0	0	0	0	0	0	0	0	0	0	0	0
4fbd77496a0dc505fdc640c664473b67	Bacteria	Actinobacteriota	Thermoleophilia	Solirubrobacterales	67-14	67-14	bacterium_enrichment	0	0	0	0	0	0	0	0	0	0	0	0	0	0	0	0	0	0	0	0	0	0	0	0	0	0	0	0	0	0	0	0	0	0	0	0	0	0	0	0	0	0
50d7909ec802d868ac928b0e27336337	Bacteria	Actinobacteriota	Thermoleophilia	Solirubrobacterales	67-14	67-14	0.9914568237996931	0	0	0	0	0	0	0	0	0	0	0	0	0	0	0	0	0	0	0	0	0	0	0	0	0	0	0	0	0	0	0	0	0	0	0	0	0	0	42	0	0	0
5d8cbf87ed2ce0813f2aa2f9c26d0195	Bacteria	Actinobacteriota	Thermoleophilia	Solirubrobacterales	67-14	67-14	uncultured_Conexibacter	0	0	0	0	0	0	0	0	0	0	0	0	0	0	0	0	0	0	0	0	0	0	0	0	0	0	0	0	0	0	0	0	31	0	0	0	0	0	0	0	0	0
5e20c5704403ed7fedb595d15365744e	Bacteria	Actinobacteriota	Thermoleophilia	Solirubrobacterales	67-14	67-14	metagenome	0	0	0	0	0	0	0	0	0	0	0	0	0	0	0	0	0	0	0	0	0	0	0	0	0	0	0	0	0	0	0	0	0	0	0	0	0	0	0	0	0	0
6091152f5092fcd1e7574178da261fae	Bacteria	Actinobacteriota	Thermoleophilia	Solirubrobacterales	67-14	67-14	0.9999878127333355	0	0	0	0	0	0	0	0	0	0	0	0	0	0	0	0	0	0	0	0	0	0	0	0	0	0	0	0	0	0	0	0	0	0	0	0	0	0	0	0	0	0
64557077cf6e58d1b992920be11b116d	Bacteria	Actinobacteriota	Thermoleophilia	Solirubrobacterales	67-14	67-14	metagenome	27	0	0	0	0	14	0	0	0	0	0	22	0	0	0	0	0	0	0	0	0	0	0	0	0	0	0	0	0	0	20	0	0	0	0	0	0	0	26	0	0	0
661ef06f334abbb8626247c92c5f1936	Bacteria	Actinobacteriota	Thermoleophilia	Solirubrobacterales	67-14	67-14	0.8142409660435216	0	0	0	0	0	0	0	0	0	0	0	0	0	0	0	0	0	0	0	0	0	0	0	0	0	0	0	0	0	0	0	0	0	0	0	0	0	0	0	0	0	0
6624552bc4d2daf71fb58c424abcbb18	Bacteria	Actinobacteriota	Thermoleophilia	Solirubrobacterales	67-14	67-14	Solirubrobacterales_bacterium	0	0	0	0	0	0	0	0	0	0	0	0	0	0	0	0	0	0	0	0	0	0	0	0	0	0	0	0	0	0	0	0	0	0	0	0	0	0	0	0	0	0
677773015bf5a44e0778abecccaf6854	Bacteria	Actinobacteriota	Thermoleophilia	Solirubrobacterales	67-14	67-14	bacterium_enrichment	0	0	0	0	0	0	0	0	0	0	0	0	31	0	0	0	0	0	0	0	0	0	0	0	0	0	0	0	0	0	0	0	0	0	0	0	12	0	0	0	0	0
6fff3218d0ae4ccfbe4033f2438be9be	Bacteria	Actinobacteriota	Thermoleophilia	Solirubrobacterales	67-14	67-14	metagenome	0	0	0	0	0	0	0	0	0	0	0	0	0	0	0	0	0	0	0	0	0	0	0	0	0	0	0	0	0	37	0	0	0	0	0	0	0	0	0	0	0	0
73b8741eb3630b4a35671ebc3a909cc5	Bacteria	Actinobacteriota	Thermoleophilia	Solirubrobacterales	67-14	67-14	metagenome	0	0	0	0	0	0	0	0	0	0	0	0	0	0	0	0	0	0	0	0	0	0	0	0	0	0	0	0	0	0	0	0	0	0	0	0	0	0	0	0	0	0
793240f5d0ac32f6cddddf98d40a9e2a	Bacteria	Actinobacteriota	Thermoleophilia	Solirubrobacterales	67-14	67-14	uncultured_Rubrobacteraceae	0	0	0	0	0	0	0	0	0	0	0	3	0	0	0	0	0	0	0	0	0	0	0	0	0	0	0	0	0	0	0	0	0	0	0	0	0	0	0	0	0	0
7ac9862886bdd5e519937c593f4ce001	Bacteria	Actinobacteriota	Thermoleophilia	Solirubrobacterales	67-14	67-14	uncultured_Conexibacter	0	0	0	0	0	0	0	0	0	0	0	0	0	0	0	0	0	0	0	0	0	0	0	0	0	0	0	0	0	0	0	0	0	2	0	0	0	0	0	0	0	0
7cef1275a2b29a84b92cc8db416938d9	Bacteria	Actinobacteriota	Thermoleophilia	Solirubrobacterales	67-14	67-14	metagenome	0	0	0	0	0	0	0	0	0	0	0	0	0	0	0	0	0	0	0	0	0	0	0	7	0	0	0	0	0	0	0	0	0	0	0	0	0	0	0	0	0	0
7f8c5d5a7232f6a1971d1c529e74fe1e	Bacteria	Actinobacteriota	Thermoleophilia	Solirubrobacterales	67-14	67-14	uncultured_Rubrobacteraceae	0	0	0	0	0	0	0	0	0	0	0	0	23	0	0	0	0	0	0	0	0	0	0	0	0	0	0	0	0	0	0	0	0	0	0	0	9	0	0	0	0	0
80e899eac0c258ff5ccfa75ea8bc5499	Bacteria	Actinobacteriota	Thermoleophilia	Solirubrobacterales	67-14	67-14	metagenome	0	0	0	0	0	0	0	0	0	0	0	0	0	0	0	0	0	0	0	0	0	0	0	0	0	0	0	0	0	0	0	0	0	0	0	0	0	0	0	0	0	0
8568ebe60a1ca27d178dbb260184a00d	Bacteria	Actinobacteriota	Thermoleophilia	Solirubrobacterales	67-14	67-14	metagenome	0	0	0	0	0	0	0	0	0	0	0	0	0	0	0	0	0	0	0	0	0	0	0	0	246	0	71	0	0	0	0	0	0	0	0	0	0	39	0	0	0	0
86057647194d6bdf330c4cc44c205bb5	Bacteria	Actinobacteriota	Thermoleophilia	Solirubrobacterales	67-14	67-14	0.999984047173508	0	0	0	0	0	0	0	0	0	0	0	0	0	0	0	0	0	0	0	0	0	0	0	0	0	0	0	0	0	0	0	0	0	0	0	0	0	0	0	0	0	0
86341776b899c4733a5174c627fca261	Bacteria	Actinobacteriota	Thermoleophilia	Solirubrobacterales	67-14	67-14	uncultured_bacterium	0	0	0	0	0	0	0	0	0	0	0	0	0	0	0	0	0	0	0	0	0	0	0	0	0	0	0	0	0	0	0	0	0	0	0	0	0	0	0	0	0	0
8894f8f3a6223410cf6649536ef5bed2	Bacteria	Actinobacteriota	Thermoleophilia	Solirubrobacterales	67-14	67-14	metagenome	0	0	0	0	0	0	0	0	0	0	0	0	0	0	0	0	0	0	0	0	0	0	0	0	0	0	0	0	0	0	0	0	0	0	0	0	0	0	0	0	0	0
8e3d5ff1558f996ccdc38f6164a1050e	Bacteria	Actinobacteriota	Thermoleophilia	Solirubrobacterales	67-14	67-14	uncultured_Rubrobacteraceae	0	0	0	0	0	0	0	0	0	0	0	0	0	0	0	0	0	0	0	0	0	0	0	0	0	0	0	0	0	0	0	0	0	0	0	0	0	0	0	7	0	0
92a4775219b49e68e47d11d66653f4dc	Bacteria	Actinobacteriota	Thermoleophilia	Solirubrobacterales	67-14	67-14	metagenome	0	0	0	0	0	0	0	0	0	0	0	0	0	0	0	0	0	2	0	0	0	0	0	0	0	0	0	0	0	0	0	0	0	0	0	0	0	0	0	0	0	0
97be2c4f64d558b9f1dd201962c1f797	Bacteria	Actinobacteriota	Thermoleophilia	Solirubrobacterales	67-14	67-14	uncultured_Rubrobacteraceae	0	0	0	0	0	0	0	0	0	0	0	0	0	0	0	0	0	0	0	0	0	0	0	0	0	0	0	0	0	0	0	0	0	0	0	0	0	0	0	0	0	0
99dd46d8bbe8f844b372b5abf35347f8	Bacteria	Actinobacteriota	Thermoleophilia	Solirubrobacterales	67-14	67-14	metagenome	0	0	0	0	0	0	0	0	0	0	0	0	0	0	0	0	0	0	0	0	0	0	0	0	0	0	0	0	0	0	0	0	0	0	0	0	0	0	0	0	0	0
9ddb139ce6705f13b4843656279585d9	Bacteria	Actinobacteriota	Thermoleophilia	Solirubrobacterales	67-14	67-14	metagenome	0	0	0	0	0	0	0	0	0	0	0	0	0	0	0	0	0	0	0	0	0	0	0	0	0	0	0	0	0	0	0	0	0	0	0	0	0	0	0	0	0	0
a2f7acfa935367a08ac140836d1459a9	Bacteria	Actinobacteriota	Thermoleophilia	Solirubrobacterales	67-14	67-14	metagenome	0	0	0	0	0	0	0	0	0	0	0	0	0	0	0	0	0	0	0	0	0	0	0	0	0	0	0	0	0	0	0	0	0	0	0	0	0	0	0	0	0	0
a56ff9c5f7f6f4844f59001d1c8f2c4e	Bacteria	Actinobacteriota	Thermoleophilia	Solirubrobacterales	67-14	67-14	metagenome	0	0	0	0	0	0	0	0	0	0	0	0	0	0	0	0	0	0	0	0	0	0	0	0	0	0	0	0	0	0	0	0	0	0	0	0	0	0	0	0	0	0
a80ce4f737d7efa8ee1546f4e7d32f2f	Bacteria	Actinobacteriota	Thermoleophilia	Solirubrobacterales	67-14	67-14	uncultured_bacterium	0	0	0	0	0	0	0	0	0	0	0	0	0	0	0	0	0	0	0	0	0	0	0	0	0	0	0	0	0	0	0	0	0	0	0	0	0	0	0	0	0	0
a89f79f8350f570cd83f77e97e360280	Bacteria	Actinobacteriota	Thermoleophilia	Solirubrobacterales	67-14	67-14	0.9999688196494466	0	0	0	0	0	0	0	0	0	0	0	0	0	0	0	0	0	0	0	0	0	0	0	0	0	0	0	0	0	0	0	0	0	0	0	0	0	0	0	0	0	0
af482029531b0d3bac242e672128da47	Bacteria	Actinobacteriota	Thermoleophilia	Solirubrobacterales	67-14	67-14	metagenome	5	0	0	0	0	0	0	0	0	0	0	0	0	0	0	0	0	0	0	0	0	0	0	0	0	0	0	0	0	0	0	0	0	0	0	0	0	0	0	0	0	0
b2e1ed334d1c09f5601b8743e176929a	Bacteria	Actinobacteriota	Thermoleophilia	Solirubrobacterales	67-14	67-14	uncultured_Rubrobacteraceae	0	0	0	0	0	0	0	0	0	0	0	0	0	0	0	0	0	0	0	0	0	0	0	0	0	0	5	0	0	0	0	0	0	0	0	0	0	0	0	0	0	0
b4c03081aad0f982602c10581e24e3ff	Bacteria	Actinobacteriota	Thermoleophilia	Solirubrobacterales	67-14	67-14	uncultured_Conexibacter	0	0	0	0	0	0	0	0	0	0	0	0	0	0	0	0	0	0	0	0	0	0	0	0	0	0	0	0	0	0	0	0	0	0	0	0	0	0	0	0	0	37
b8b40618957cd42e96f30860a29d6d7f	Bacteria	Actinobacteriota	Thermoleophilia	Solirubrobacterales	67-14	67-14	metagenome	0	0	0	0	0	0	0	0	0	0	0	0	0	0	0	0	0	0	0	0	0	0	0	0	0	0	0	0	0	0	0	0	0	0	0	0	5	0	0	0	0	0
b8f828cc2e19c1ebe3301c902d820095	Bacteria	Actinobacteriota	Thermoleophilia	Solirubrobacterales	67-14	67-14	metagenome	0	0	0	0	0	0	0	0	0	0	0	0	0	0	0	0	0	0	0	0	0	0	0	0	0	0	0	0	0	0	0	0	0	0	0	0	0	0	0	0	0	0
b9b6aea097398e7e24aebffbae4b824f	Bacteria	Actinobacteriota	Thermoleophilia	Solirubrobacterales	67-14	67-14	metagenome	0	0	0	0	0	4	0	0	0	0	0	0	0	0	0	0	0	0	0	0	0	0	0	0	0	0	0	0	0	0	0	0	0	0	0	0	0	0	0	0	0	0
bbde80376dc81006d07fcda25fcb6835	Bacteria	Actinobacteriota	Thermoleophilia	Solirubrobacterales	67-14	67-14	0.7019133031196441	0	0	0	0	0	0	0	0	0	0	0	0	0	0	0	0	0	0	0	0	0	0	0	0	0	0	0	0	0	0	0	0	0	0	0	0	0	0	0	0	0	0
c4bba9b607f55f99234928917dcf8228	Bacteria	Actinobacteriota	Thermoleophilia	Solirubrobacterales	67-14	67-14	metagenome	0	0	0	0	0	0	0	0	0	0	0	0	0	0	0	0	0	0	0	0	0	0	0	0	0	0	0	0	0	0	0	0	0	0	0	0	0	0	0	0	0	0
c5b3cc56b851e87d00080088fafe499c	Bacteria	Actinobacteriota	Thermoleophilia	Solirubrobacterales	67-14	67-14	metagenome	0	0	0	0	0	0	0	0	0	0	0	0	0	0	0	0	0	0	0	0	0	0	0	0	0	0	0	0	0	0	0	0	0	0	0	0	0	0	0	0	0	0
c9bdb95f73eb80d0dfd10ba905a6577f	Bacteria	Actinobacteriota	Thermoleophilia	Solirubrobacterales	67-14	67-14	metagenome	0	0	0	0	0	0	0	0	0	0	0	0	0	0	0	0	0	31	0	0	0	0	0	0	0	0	0	0	0	0	0	0	0	0	0	0	0	0	0	0	0	0
ca492ee00f2c35b974a525f7439a93f4	Bacteria	Actinobacteriota	Thermoleophilia	Solirubrobacterales	67-14	67-14	0.9999961099445448	0	0	0	0	0	0	0	0	0	0	0	0	2	0	0	0	0	0	0	0	0	0	0	0	0	0	0	0	0	0	0	0	0	0	0	0	0	0	0	0	0	0
cf069302d1cdf23d373a4005e3402a78	Bacteria	Actinobacteriota	Thermoleophilia	Solirubrobacterales	67-14	67-14	Solirubrobacterales_bacterium	0	0	0	0	0	0	0	0	0	0	0	0	0	0	0	0	0	0	0	0	0	0	0	0	0	0	0	0	0	5	0	0	0	0	0	0	0	0	0	0	0	0
d2d3ce8132b87d3f12f2edff67b63bf4	Bacteria	Actinobacteriota	Thermoleophilia	Solirubrobacterales	67-14	67-14	0.8529624452356652	0	0	0	0	0	0	0	0	0	0	0	0	0	0	0	0	0	12	0	0	0	0	0	0	0	0	0	0	0	0	0	0	0	0	0	0	0	0	0	0	0	0
d6a8243d18caaf58d24ac8f1039379e4	Bacteria	Actinobacteriota	Thermoleophilia	Solirubrobacterales	67-14	67-14	uncultured_Rubrobacteraceae	0	0	0	0	0	0	0	0	0	0	0	0	0	0	0	0	0	0	0	0	0	0	0	0	0	0	0	0	0	0	0	0	0	0	0	0	0	0	0	0	0	0
d95ab2e02628cea1b503604f58eb30eb	Bacteria	Actinobacteriota	Thermoleophilia	Solirubrobacterales	67-14	67-14	uncultured_Conexibacter	0	0	0	0	0	0	0	0	0	0	0	0	0	0	0	0	0	0	0	0	0	0	0	0	0	0	0	0	0	0	0	0	0	0	0	0	0	0	0	0	0	0
df8ee068cb5d9ea773ed8213d99a8187	Bacteria	Actinobacteriota	Thermoleophilia	Solirubrobacterales	67-14	67-14	0.9999986008891321	0	0	0	0	0	0	0	0	0	0	0	0	0	0	0	0	0	0	0	0	0	0	0	0	0	0	0	0	0	0	0	0	0	0	0	0	3	0	0	0	0	0
e3f5e9eb735626061536c57194dd3f55	Bacteria	Actinobacteriota	Thermoleophilia	Solirubrobacterales	67-14	67-14	metagenome	0	0	0	0	0	0	0	0	0	0	0	0	0	0	0	0	0	22	0	0	0	0	0	0	0	27	0	0	0	0	0	0	0	0	0	0	0	0	0	0	0	0
e427454edbe54295f38f024e5f8be297	Bacteria	Actinobacteriota	Thermoleophilia	Solirubrobacterales	67-14	67-14	metagenome	0	0	0	0	0	0	0	0	0	0	0	0	25	0	0	0	0	0	0	0	0	0	0	0	0	0	0	0	0	0	0	0	0	0	0	0	8	0	0	0	0	0
e5158ea4f45d13d9cf990d29a75778fa	Bacteria	Actinobacteriota	Thermoleophilia	Solirubrobacterales	67-14	67-14	metagenome	0	0	0	0	0	0	0	0	0	0	0	0	0	0	0	0	0	0	0	0	0	0	0	0	0	0	0	0	0	0	0	0	0	0	0	0	0	0	0	0	0	0
e5f8a23f9b19560686fd07bf14dfedb8	Bacteria	Actinobacteriota	Thermoleophilia	Solirubrobacterales	67-14	67-14	metagenome	0	0	0	0	0	0	0	0	0	0	0	0	0	0	0	0	0	0	0	0	0	0	0	0	0	0	0	0	0	0	0	0	0	0	0	0	0	0	64	0	0	0
e81c91edec701967199cf228d237b4b2	Bacteria	Actinobacteriota	Thermoleophilia	Solirubrobacterales	67-14	67-14	metagenome	0	0	0	0	0	0	0	0	0	0	0	0	0	0	0	0	0	0	0	0	0	0	0	0	0	0	0	0	0	0	0	0	0	0	0	0	0	0	0	0	0	0
ebb17f8bc381a315e512ff56b9873e52	Bacteria	Actinobacteriota	Thermoleophilia	Solirubrobacterales	67-14	67-14	metagenome	0	0	0	0	0	0	0	0	0	0	0	0	0	0	0	0	0	0	0	0	0	0	0	0	0	0	0	0	0	0	0	0	0	0	0	0	0	0	0	0	0	0
ed6f0e21bdb9420e149d5841547725cd	Bacteria	Actinobacteriota	Thermoleophilia	Solirubrobacterales	67-14	67-14	metagenome	0	0	0	0	0	0	0	0	0	0	0	0	0	0	0	0	0	0	0	0	0	0	0	0	0	0	0	0	0	0	0	0	0	0	0	0	0	0	0	0	0	0
ef3b8995031becec049fe2525aa3fef5	Bacteria	Actinobacteriota	Thermoleophilia	Solirubrobacterales	67-14	67-14	0.95409339474863	0	0	0	0	0	0	0	0	0	0	0	0	0	0	0	0	0	0	0	0	0	0	0	0	0	0	0	0	0	0	0	0	0	0	0	0	0	0	0	0	0	0
f09d1d37bdc16c94eb819bc4b500d89f	Bacteria	Actinobacteriota	Thermoleophilia	Solirubrobacterales	67-14	67-14	metagenome	0	0	0	0	0	0	0	0	0	0	0	0	0	0	0	0	0	0	0	0	0	0	0	0	0	0	0	0	0	0	0	0	0	0	0	0	0	0	0	0	0	0
10516814c3b1b24fe2db5707697413f0	Bacteria	Proteobacteria	Alphaproteobacteria	Rhizobiales	A0839	A0839	0.9999999974811211	0	0	0	0	0	0	0	0	0	0	0	0	2	0	0	0	0	0	0	0	0	0	0	0	0	0	0	0	0	0	0	0	0	0	0	0	0	0	0	0	0	0
505be5389235c3d234d60d57ab8995db	Bacteria	Proteobacteria	Alphaproteobacteria	Rhizobiales	A0839	A0839	uncultured_proteobacterium	0	0	0	0	0	0	0	0	0	0	0	0	0	0	0	0	0	0	0	0	0	0	0	0	0	0	0	0	0	0	0	0	0	0	0	0	0	0	0	0	0	0
12c1dcae4d5c5db8dede7b15b235e458	Bacteria	Proteobacteria	Gammaproteobacteria	Burkholderiales	A21b	A21b	uncultured_bacterium	0	0	0	0	0	0	0	0	0	0	0	0	0	0	0	0	0	0	0	0	0	0	0	0	0	0	0	0	0	0	0	0	0	0	0	0	0	0	0	0	0	0
4330fbdcac4b626ca3910627426ae520	Bacteria	Proteobacteria	Gammaproteobacteria	Burkholderiales	A21b	A21b	uncultured_Rhodocyclaceae	0	0	0	0	0	0	0	0	0	0	0	0	0	0	0	0	0	0	0	0	0	0	0	0	0	0	0	0	0	0	0	0	0	0	0	0	0	0	0	0	0	0
62847811d3c82f5af185bbfbab8eed80	Bacteria	Proteobacteria	Gammaproteobacteria	Burkholderiales	A21b	A21b	uncultured_bacterium	0	0	0	0	0	0	0	0	0	0	0	0	0	0	0	0	0	0	0	0	0	0	0	0	0	0	0	0	0	0	0	0	0	0	0	0	0	0	0	0	0	0
9c07ceb64b6de4e83b7bac09a3bb602a	Bacteria	Proteobacteria	Gammaproteobacteria	Burkholderiales	A21b	A21b	uncultured_Rhodocyclaceae	0	0	0	0	0	0	0	0	0	0	0	0	0	0	0	0	0	0	0	0	0	0	0	0	0	0	0	0	0	0	0	0	0	0	0	0	0	0	0	0	0	0
a7f9ad32f6b36a58bed5a7f838bd9931	Bacteria	Proteobacteria	Gammaproteobacteria	Burkholderiales	A21b	A21b	uncultured_bacterium	0	0	0	0	0	0	0	0	0	0	0	0	2	0	0	0	0	0	0	0	0	0	0	0	0	0	0	0	0	0	0	0	0	0	0	0	0	0	0	0	0	0
dbfcd975ebfcbdd86bb98ee5ee4305c4	Bacteria	Proteobacteria	Gammaproteobacteria	Burkholderiales	A21b	A21b	0.9601938880614691	0	0	0	0	0	0	0	0	0	0	0	0	0	0	0	0	0	0	0	0	0	0	0	0	0	0	0	0	0	0	0	0	0	0	0	0	0	0	0	0	0	2
0400e180beab264854aea4415d2ad0e6	Bacteria	Chloroflexi	Anaerolineae	SBR1031	A4b	A4b	uncultured_bacterium	0	0	0	0	0	0	0	0	0	0	0	0	0	0	0	0	0	0	0	0	0	0	0	0	0	0	0	0	0	0	0	0	0	0	2	0	0	0	0	0	0	0
0650e03ed38a859a82a87cf6e76101bf	Bacteria	Chloroflexi	Anaerolineae	SBR1031	A4b	A4b	0.9999999888564711	0	0	0	0	0	0	0	0	165	0	0	0	0	0	0	0	0	0	0	0	0	0	0	0	0	0	0	0	0	0	0	0	0	0	0	0	0	0	0	0	0	0
0ca18f7576dcbb82e0127d91619dc21d	Bacteria	Chloroflexi	Anaerolineae	SBR1031	A4b	A4b	wastewater_metagenome	0	0	0	0	0	0	0	0	0	0	0	40	58	0	0	0	0	0	0	0	0	0	0	0	0	0	0	0	0	0	0	0	0	0	0	0	0	0	0	0	0	0
0fcb9f9710461dd08e0899bb05b39dfb	Bacteria	Chloroflexi	Anaerolineae	SBR1031	A4b	OLB13	uncultured_bacterium	0	0	0	0	0	0	0	0	0	0	0	0	0	0	0	0	0	0	6	0	0	0	0	82	0	0	0	0	0	0	0	0	45	30	0	0	0	0	0	0	0	23
49392b1ddeddba74434683c86aa73047	Bacteria	Chloroflexi	Anaerolineae	SBR1031	A4b	A4b	metagenome	0	0	0	0	0	0	0	0	0	0	0	0	0	0	0	0	0	0	0	0	0	0	0	0	0	0	0	0	0	0	0	0	0	0	0	0	0	0	0	0	0	0
4e937352c70c44a2674123772965e65a	Bacteria	Chloroflexi	Anaerolineae	SBR1031	A4b	A4b	0.9999999821188107	0	0	0	0	0	0	0	0	0	0	0	0	0	0	0	0	0	0	0	0	0	0	0	0	0	0	0	0	0	0	44	0	0	0	0	0	0	0	0	0	0	0
7dbbb5c5955fb48fb91f305b30bf8522	Bacteria	Chloroflexi	Anaerolineae	SBR1031	A4b	A4b	wastewater_metagenome	0	0	0	0	0	0	0	0	0	0	0	0	0	0	0	0	0	0	0	0	0	0	0	0	0	0	0	0	0	0	0	0	0	0	0	0	0	0	0	0	0	0
8b545457b28522e4772b9ae55f8f1207	Bacteria	Chloroflexi	Anaerolineae	SBR1031	A4b	A4b	0.9999999794229918	0	0	0	0	0	0	0	0	0	0	0	0	0	0	0	0	0	0	0	0	0	0	0	0	0	0	0	0	0	0	0	0	0	0	0	0	0	0	0	0	0	0
8d7f8d5ee872295a982a10cb27b2be62	Bacteria	Chloroflexi	Anaerolineae	SBR1031	A4b	A4b	wastewater_metagenome	0	0	0	0	0	0	0	0	0	0	0	0	0	0	0	0	0	2	0	0	0	0	0	0	0	0	0	0	0	0	0	0	0	0	0	0	0	0	0	0	0	0
b37f32adc0c03336a508f606d7ab8561	Bacteria	Chloroflexi	Anaerolineae	SBR1031	A4b	A4b	metagenome	0	0	0	0	0	0	0	0	0	0	0	0	0	0	0	0	0	0	0	0	0	0	0	0	0	0	0	0	0	0	0	0	0	0	0	0	0	0	0	0	0	0
02053bc687f7f98484308cb1c576383d	Bacteria	Proteobacteria	Alphaproteobacteria	Rickettsiales	AB1	AB1	0.8710099786010027	0	0	0	0	0	0	0	0	0	0	0	0	0	0	0	0	0	0	0	0	0	0	0	0	0	0	0	0	0	0	0	0	0	0	0	0	0	0	0	0	0	0
0346d05fc5d0e7e3b901382ad03d6ff0	Bacteria	Proteobacteria	Alphaproteobacteria	Rickettsiales	AB1	AB1	uncultured_bacterium	0	0	0	0	0	0	0	0	0	0	0	0	0	0	0	0	0	0	0	0	0	0	0	0	0	0	0	0	0	0	0	0	0	0	0	0	0	0	0	0	0	0
07c9008b5db17e074c4ef3b4ed227a4f	Bacteria	Proteobacteria	Alphaproteobacteria	Rickettsiales	AB1	AB1	uncultured_bacterium	0	0	0	0	0	0	0	0	0	0	0	0	0	0	0	0	0	0	0	31	0	0	0	0	0	0	0	0	0	0	0	0	0	0	0	0	0	0	0	0	0	43
07cf2d96b31f340efc77208504d0748e	Bacteria	Proteobacteria	Alphaproteobacteria	Rickettsiales	AB1	AB1	0.7780051568980063	0	0	0	0	0	0	0	0	0	0	0	0	0	0	0	0	0	0	0	0	0	8	0	0	0	0	0	0	0	0	0	0	0	0	0	0	0	0	0	0	0	0
1646eb8a0fd343e4bad50dcd72604461	Bacteria	Proteobacteria	Alphaproteobacteria	Rickettsiales	AB1	AB1	uncultured_bacterium	0	0	0	0	0	0	0	0	0	0	0	0	0	0	0	0	0	0	0	0	0	0	0	0	0	0	0	0	0	0	0	0	0	0	0	0	0	0	0	0	0	12
17ec95cac8f83ef6488ad5e07e8c0d78	Bacteria	Proteobacteria	Alphaproteobacteria	Rickettsiales	AB1	AB1	uncultured_bacterium	0	0	0	0	0	0	0	0	0	0	0	0	0	0	0	0	0	0	0	0	0	0	0	0	0	0	0	0	0	0	0	0	0	0	0	0	0	0	0	0	0	0
1802dc695c4be5c7f2d285b98993d7c0	Bacteria	Proteobacteria	Alphaproteobacteria	Rickettsiales	AB1	AB1	uncultured_bacterium	0	0	0	0	0	0	0	0	0	0	0	0	0	0	14	0	0	0	0	0	0	0	0	0	0	0	0	0	0	0	0	0	0	0	0	0	0	0	0	0	0	0
252b204483bf92cc81bf0e2464405507	Bacteria	Proteobacteria	Alphaproteobacteria	Rickettsiales	AB1	AB1	uncultured_bacterium	0	0	0	1294	0	0	0	0	0	0	0	0	0	0	0	0	0	0	0	0	0	0	0	0	0	0	0	0	0	0	0	0	0	0	0	0	0	0	0	0	0	0
2960e35a4bdbe19d70c92fe3cb68eb63	Bacteria	Proteobacteria	Alphaproteobacteria	Rickettsiales	AB1	AB1	uncultured_bacterium	0	0	0	0	0	0	0	0	0	0	0	0	0	0	0	0	0	0	0	0	0	0	0	0	6	0	0	0	0	0	0	0	0	0	0	0	0	0	0	0	0	0
339cbadc82e7e665cafefc50a6426259	Bacteria	Proteobacteria	Alphaproteobacteria	Rickettsiales	AB1	AB1	uncultured_bacterium	0	0	0	0	0	0	0	0	0	0	0	0	0	0	0	0	0	0	0	0	0	0	0	0	0	0	0	0	0	0	0	0	0	0	0	0	0	0	0	0	0	0
3a4c9eb28c6c2f09c4bb375841609141	Bacteria	Proteobacteria	Alphaproteobacteria	Rickettsiales	AB1	AB1	uncultured_bacterium	0	0	0	0	0	0	0	0	0	0	0	0	0	0	0	0	0	0	0	0	0	0	0	0	0	0	0	0	0	0	0	0	0	0	0	0	0	0	0	0	0	0
43d27d536653ed15a978ca463ce7b8d9	Bacteria	Proteobacteria	Alphaproteobacteria	Rickettsiales	AB1	AB1	uncultured_bacterium	0	0	0	0	0	0	0	0	0	0	0	0	0	0	0	0	0	0	0	0	0	0	0	0	0	0	0	0	0	0	0	0	0	0	0	0	0	0	0	0	0	0
44cc811e0f2f236f3aec3858ef008071	Bacteria	Proteobacteria	Alphaproteobacteria	Rickettsiales	AB1	AB1	uncultured_bacterium	0	0	0	0	0	0	0	0	0	0	0	0	0	0	0	0	0	0	0	0	0	0	0	0	0	0	0	0	0	0	0	0	1	0	0	0	0	0	0	0	0	0
4c81e3937ad6c8511c27523aaef4f989	Bacteria	Proteobacteria	Alphaproteobacteria	Rickettsiales	AB1	AB1	0.906792584116793	0	0	0	0	0	0	0	0	0	0	0	0	0	0	0	0	0	0	0	0	0	0	0	0	0	0	0	0	0	0	0	0	0	0	0	0	0	0	0	0	0	0
525fce04a0c4a399c48daba2e03e3568	Bacteria	Proteobacteria	Alphaproteobacteria	Rickettsiales	AB1	AB1	uncultured_bacterium	0	0	0	0	0	0	0	0	0	0	0	0	0	0	0	0	0	0	0	15	20	137	0	35	0	0	0	0	0	0	0	0	0	13	0	0	0	0	0	107	0	0
53e75051a60a1949e6b4cc4436b5b771	Bacteria	Proteobacteria	Alphaproteobacteria	Rickettsiales	AB1	AB1	0.7714993494263445	0	0	0	0	0	0	0	0	0	0	0	0	0	0	3	0	0	0	0	0	0	0	0	0	0	0	0	0	0	0	0	0	0	0	0	0	0	0	0	0	0	0
5867ffda7a38822a585c789ec143f616	Bacteria	Proteobacteria	Alphaproteobacteria	Rickettsiales	AB1	AB1	uncultured_bacterium	0	0	0	0	0	0	0	0	0	0	0	0	0	0	0	0	0	0	0	0	0	0	0	0	0	0	0	0	0	0	0	0	0	0	0	0	0	0	0	0	0	0
5a7cc919a625453475bc792db6cf7789	Bacteria	Proteobacteria	Alphaproteobacteria	Rickettsiales	AB1	AB1	0.874913558065353	0	0	0	0	0	0	0	0	0	0	0	0	0	0	0	0	0	0	0	0	0	0	0	2	0	0	0	0	0	0	0	0	0	0	0	0	0	0	0	0	0	0
603ee729278476f33596c2d3455025fc	Bacteria	Proteobacteria	Alphaproteobacteria	Rickettsiales	AB1	AB1	uncultured_bacterium	0	0	0	0	0	0	0	0	0	0	0	0	0	0	0	14	0	0	0	0	0	0	0	0	0	0	0	0	0	0	0	17	0	0	0	0	0	0	0	0	0	0
67940dfa2cc375451c5e0a2443bbc8fe	Bacteria	Proteobacteria	Alphaproteobacteria	Rickettsiales	AB1	AB1	uncultured_bacterium	0	0	0	0	0	0	0	0	0	0	0	0	0	0	0	0	0	0	0	0	0	0	0	0	0	0	0	0	0	0	0	0	0	0	0	0	14	0	0	0	0	0
76a672618542582ab3837d527df9f357	Bacteria	Proteobacteria	Alphaproteobacteria	Rickettsiales	AB1	AB1	Alphaproteobacteria_bacterium	0	0	0	0	0	0	0	0	0	0	0	0	0	0	0	0	0	0	0	0	0	0	0	0	0	0	0	0	0	0	0	0	0	0	0	0	2	0	0	0	0	0
7e23faa8bd9ca60b97e7224d11585e80	Bacteria	Proteobacteria	Alphaproteobacteria	Rickettsiales	AB1	AB1	uncultured_bacterium	0	0	0	0	0	0	0	0	0	0	0	0	0	0	0	0	0	0	0	0	0	0	0	0	0	0	0	0	0	0	0	0	0	0	0	0	0	0	7	0	0	0
8cfbcb41e8f2619683a62218e2f39103	Bacteria	Proteobacteria	Alphaproteobacteria	Rickettsiales	AB1	AB1	uncultured_bacterium	0	0	0	0	0	0	0	0	0	0	0	0	0	0	0	0	0	0	0	5	0	0	0	0	0	0	0	0	0	0	0	0	0	0	0	0	0	0	0	0	0	0
944bc5f832ab54df3fe3952c152b6755	Bacteria	Proteobacteria	Alphaproteobacteria	Rickettsiales	AB1	AB1	uncultured_bacterium	0	0	0	0	0	0	0	0	0	0	0	0	0	0	14	0	0	0	0	0	0	0	0	0	0	57	0	0	0	0	0	0	0	0	0	0	0	0	14	0	0	0
956da8049c099c4e981d28b05318984a	Bacteria	Proteobacteria	Alphaproteobacteria	Rickettsiales	AB1	AB1	uncultured_bacterium	0	0	0	0	0	0	0	0	0	0	0	0	0	0	0	0	0	0	0	0	0	0	0	0	0	0	0	0	0	0	0	0	0	0	0	0	0	0	0	0	0	2
962ed66cb6150852a6a431949e258f7d	Bacteria	Proteobacteria	Alphaproteobacteria	Rickettsiales	AB1	AB1	uncultured_bacterium	0	0	0	0	0	0	0	0	0	0	0	0	0	6	0	0	0	0	0	0	0	0	0	0	0	0	0	0	0	0	0	0	0	0	0	0	0	0	0	0	0	0
9cc55d2d381f55fd75da737b091f3f96	Bacteria	Proteobacteria	Alphaproteobacteria	Rickettsiales	AB1	AB1	0.9865298001416548	0	0	0	0	0	0	0	0	0	0	0	0	0	0	0	0	0	0	0	0	0	0	0	0	0	0	0	0	0	0	0	0	0	0	0	0	0	0	0	0	0	0
9cc8ce9df10b2b291ade808b513a0c42	Bacteria	Proteobacteria	Alphaproteobacteria	Rickettsiales	AB1	AB1	uncultured_bacterium	0	0	0	0	0	0	0	0	0	0	0	0	0	0	0	0	0	0	0	0	0	0	0	0	2	0	0	0	0	0	0	0	0	0	0	0	0	0	0	0	0	0
9f03fec24a54ea0adda0ed163a719c0e	Bacteria	Proteobacteria	Alphaproteobacteria	Rickettsiales	AB1	AB1	0.9954683961703916	0	0	0	0	0	0	0	0	0	0	0	0	0	0	0	0	0	0	0	0	0	0	0	0	0	0	0	0	0	0	0	0	0	0	0	0	0	0	0	0	0	0
abe6219e3fbcf0873c22df584e64e5d9	Bacteria	Proteobacteria	Alphaproteobacteria	Rickettsiales	AB1	AB1	Alphaproteobacteria_bacterium	0	0	0	0	0	0	0	0	0	0	0	0	0	0	0	0	0	0	0	0	0	0	0	0	0	0	0	0	0	0	0	0	0	0	0	0	0	0	0	0	0	0
b3f08638481d6f7c0cb2e0f7eb862251	Bacteria	Proteobacteria	Alphaproteobacteria	Rickettsiales	AB1	AB1	uncultured_bacterium	0	0	0	0	0	0	0	0	0	0	0	0	0	0	0	0	0	0	0	0	0	0	0	0	0	0	0	0	0	0	0	0	0	0	0	0	0	0	0	0	0	0
bb9913af8190b0438e5f88d2f04d3b33	Bacteria	Proteobacteria	Alphaproteobacteria	Rickettsiales	AB1	AB1	uncultured_bacterium	0	0	0	0	0	0	0	0	0	0	0	0	0	0	0	0	0	0	0	0	0	0	0	0	0	0	0	0	0	0	0	0	0	0	0	0	0	0	0	0	0	0
c1331a6426a58e677d9c1629f9c0a5a6	Bacteria	Proteobacteria	Alphaproteobacteria	Rickettsiales	AB1	AB1	uncultured_bacterium	0	0	0	0	0	0	0	0	0	0	0	0	0	0	0	0	0	0	0	0	0	0	0	0	0	0	0	0	0	0	0	0	0	0	0	0	0	0	0	0	0	0
c9e04af988227ce68e2d5ddbec829394	Bacteria	Proteobacteria	Alphaproteobacteria	Rickettsiales	AB1	AB1	uncultured_bacterium	0	0	0	0	0	0	0	0	0	0	0	0	0	0	0	0	0	0	0	0	0	0	0	0	0	0	0	0	0	30	0	0	0	0	0	0	0	0	0	0	0	0
d1c707e32ec6f6f71e7625939bfbe635	Bacteria	Proteobacteria	Alphaproteobacteria	Rickettsiales	AB1	AB1	uncultured_bacterium	0	0	0	0	0	0	0	0	0	0	0	0	0	0	0	0	0	0	0	0	0	0	0	0	0	0	0	0	0	0	0	0	0	0	0	0	0	0	0	0	0	0
d58921d4ac333010b70e0fe7017ade4c	Bacteria	Proteobacteria	Alphaproteobacteria	Rickettsiales	AB1	AB1	uncultured_bacterium	0	0	0	0	0	0	0	0	0	0	0	0	0	0	0	0	0	0	0	0	0	0	0	0	0	0	0	0	0	0	0	0	0	0	0	0	0	0	0	0	0	0
dd4c6bf12e6cffffbde451990e2dd8ee	Bacteria	Proteobacteria	Alphaproteobacteria	Rickettsiales	AB1	AB1	uncultured_bacterium	0	0	0	0	0	0	0	0	0	0	0	0	0	0	0	0	0	0	0	0	0	0	0	0	0	0	0	0	0	0	0	0	0	0	0	0	0	0	0	0	0	0
f0159a4964c2ae204fd8906275e510d5	Bacteria	Proteobacteria	Alphaproteobacteria	Rickettsiales	AB1	AB1	uncultured_bacterium	0	0	0	0	0	0	0	0	0	0	0	0	0	0	0	0	0	0	0	0	0	0	0	0	0	0	0	0	0	0	0	0	0	0	0	0	0	0	0	0	0	0
f047a451216be027ffa315bcb32ac447	Bacteria	Proteobacteria	Alphaproteobacteria	Rickettsiales	AB1	AB1	uncultured_bacterium	0	0	0	0	14	0	0	0	0	0	0	0	0	0	9	0	0	0	0	0	0	0	0	0	0	0	0	0	0	0	0	0	0	0	0	0	0	0	0	0	0	0
f2ec840eec4c28f7e4bb5402bf7d064e	Bacteria	Proteobacteria	Alphaproteobacteria	Rickettsiales	AB1	AB1	uncultured_bacterium	0	0	0	0	0	0	0	0	0	0	0	0	0	0	0	0	0	0	0	0	0	0	0	0	0	0	0	0	0	0	0	0	0	0	0	0	0	0	0	0	0	0
f3982ab63786e7676680bdc3b284c670	Bacteria	Proteobacteria	Alphaproteobacteria	Rickettsiales	AB1	AB1	Alphaproteobacteria_bacterium	0	0	0	0	0	0	0	0	0	0	0	0	0	0	0	0	0	0	0	0	0	0	0	0	0	0	0	0	0	0	0	0	0	0	0	0	0	0	0	0	0	0
6b846e87c0a0191dd8093810953c56e1	Bacteria	Abditibacteriota	Abditibacteria	Abditibacteriales	Abditibacteriaceae	Abditibacterium	uncultured_bacterium	0	0	0	0	0	0	0	0	0	0	0	0	0	0	0	0	0	0	0	0	0	0	0	0	0	0	0	0	0	0	0	0	0	0	0	0	0	0	0	0	0	0
a5a40ec90017d3c870644e0e6418e4f8	Bacteria	Abditibacteriota	Abditibacteria	Abditibacteriales	Abditibacteriaceae	Abditibacterium	uncultured_soil	0	0	0	0	66	105	23	0	0	0	58	45	16	0	22	0	0	29	0	0	0	0	0	0	68	0	43	0	0	0	62	0	0	0	0	0	33	0	37	0	0	0
a7469ca4bf52dd2b452e59a803e9675b	Bacteria	Abditibacteriota	Abditibacteria	Abditibacteriales	Abditibacteriaceae	Abditibacterium	Abditibacterium_utsteinense	0	0	0	0	0	0	0	0	0	0	0	0	0	0	0	0	0	0	0	0	0	0	0	0	0	0	0	0	0	0	0	0	0	0	0	0	0	0	0	0	0	0
aed74f83066a4616784e7af20e868496	Bacteria	Abditibacteriota	Abditibacteria	Abditibacteriales	Abditibacteriaceae	Abditibacterium	uncultured_bacterium	0	0	0	0	0	0	0	0	0	0	0	0	0	0	0	0	0	0	0	0	0	0	0	0	0	1	0	0	0	0	0	0	0	0	0	0	0	0	0	0	0	0
008464a34334d2713731bf48052c5f9a	Bacteria	Proteobacteria	Alphaproteobacteria	Acetobacterales	Acetobacteraceae	0.9999950928875135		0	0	0	0	0	0	0	0	0	0	0	0	0	0	0	0	0	0	0	0	0	0	0	0	0	0	0	0	0	0	0	0	0	0	0	0	0	0	0	0	0	0
00c6a0f6f5fe16299089e727a219822e	Bacteria	Proteobacteria	Alphaproteobacteria	Acetobacterales	Acetobacteraceae	0.9999994985155862		0	0	0	0	0	0	0	0	0	0	0	0	0	0	0	0	99	0	14	56	221	248	0	101	0	0	0	0	0	0	0	157	53	63	0	84	0	9	0	226	0	92
00e07f32f751e0c43331a1a502c95d22	Bacteria	Proteobacteria	Alphaproteobacteria	Acetobacterales	Acetobacteraceae	uncultured	0.7550586925958929	0	17	0	0	12	0	0	0	0	0	18	0	0	0	0	0	0	39	0	0	0	0	0	0	0	0	0	0	0	0	0	0	0	0	0	0	12	40	0	0	0	0
00f9524ebfdc215ea7af9265427b2b01	Bacteria	Proteobacteria	Alphaproteobacteria	Acetobacterales	Acetobacteraceae	Acidisoma	0.982849570761624	0	0	0	0	0	0	0	0	0	0	0	0	0	0	0	0	0	0	0	0	0	0	0	0	0	0	0	0	0	0	0	0	0	0	0	0	0	0	0	0	0	0
0102dfb01f616557cac3eef52128fb43	Bacteria	Proteobacteria	Alphaproteobacteria	Acetobacterales	Acetobacteraceae	Acidocella	uncultured_eubacterium	0	0	0	0	0	0	0	0	0	0	0	0	0	0	0	0	0	0	0	0	0	0	0	0	0	0	0	0	0	0	0	0	0	0	0	0	0	0	0	0	0	0
0116e84ecd245a6a9a24a7c6b2887103	Bacteria	Proteobacteria	Alphaproteobacteria	Acetobacterales	Acetobacteraceae	Rhodovastum	uncultured_bacterium	0	0	0	0	0	0	0	0	0	0	0	0	0	15	0	0	0	0	0	0	0	0	0	0	0	0	0	0	0	0	0	0	0	0	0	0	0	0	0	0	0	0
014220120e6cae5c49108434be2e2ba4	Bacteria	Proteobacteria	Alphaproteobacteria	Acetobacterales	Acetobacteraceae	Acidiphilium	uncultured_eubacterium	0	0	0	0	0	0	0	0	0	0	0	0	2	0	0	0	0	0	0	0	0	0	0	0	0	0	0	0	0	0	0	0	0	0	0	0	0	0	0	0	0	0
0145f4372088f9b47b0b4f033270f533	Bacteria	Proteobacteria	Alphaproteobacteria	Acetobacterales	Acetobacteraceae	0.9999999274302678		0	0	0	0	0	0	0	0	0	0	0	0	0	0	0	0	0	0	0	0	0	0	0	0	0	0	0	0	0	0	0	0	0	0	0	0	0	0	0	0	0	0
014e6f5fdb31ce86fccf6620d88caa80	Bacteria	Proteobacteria	Alphaproteobacteria	Acetobacterales	Acetobacteraceae	0.9999944514209284		0	0	0	0	0	0	0	0	0	0	0	0	0	0	0	0	0	0	0	0	0	0	0	0	0	0	0	0	0	0	0	0	0	0	0	0	0	0	0	0	0	0
0160963fb7be5eea93ea324842efef0a	Bacteria	Proteobacteria	Alphaproteobacteria	Acetobacterales	Acetobacteraceae	Acidiphilium	0.9936694077862269	0	0	0	0	0	0	0	0	0	0	0	0	1	0	0	0	0	0	0	0	0	0	0	0	0	0	0	0	0	0	0	0	0	0	0	0	0	0	0	0	0	0
017854610568b29ee59d7237ba031519	Bacteria	Proteobacteria	Alphaproteobacteria	Acetobacterales	Acetobacteraceae	Acidisphaera	0.7696432154827372	0	0	0	0	0	0	0	0	0	0	0	0	0	0	0	0	0	0	0	0	0	0	0	0	0	0	0	0	0	0	0	0	0	0	0	0	0	0	0	0	0	0
01824c3ecf68181a112c0dc7b476f938	Bacteria	Proteobacteria	Alphaproteobacteria	Acetobacterales	Acetobacteraceae	0.9029078303125958		0	0	0	0	0	0	0	0	0	0	0	0	0	0	0	0	0	0	0	0	0	0	0	0	0	0	0	0	0	0	0	0	0	0	0	0	0	0	0	0	0	0
01972c88f3d8299eca31fe0b57b98c8f	Bacteria	Proteobacteria	Alphaproteobacteria	Acetobacterales	Acetobacteraceae	0.920179009592152		0	0	0	0	0	0	0	0	0	0	0	0	0	0	0	0	0	0	0	0	0	0	0	0	0	0	0	0	0	0	0	0	0	0	0	0	0	0	0	0	0	0
01a4541fc48636389722455aa77acc38	Bacteria	Proteobacteria	Alphaproteobacteria	Acetobacterales	Acetobacteraceae	Acidocella	uncultured_bacterium	0	0	0	0	0	0	0	0	0	0	0	0	0	0	0	0	0	0	5	0	0	0	0	0	0	0	0	0	0	0	0	0	0	0	0	0	0	0	0	0	0	0
0206622fedf5019377d6d76f65f8d109	Bacteria	Proteobacteria	Alphaproteobacteria	Acetobacterales	Acetobacteraceae	uncultured	0.9020196034197905	0	0	0	0	0	0	0	0	0	0	0	0	0	0	0	0	0	0	0	0	0	0	0	0	0	0	0	0	0	0	0	0	0	0	0	0	0	0	0	0	0	0
0268a1777c4a16f7b5c379a065eec7c3	Bacteria	Proteobacteria	Alphaproteobacteria	Acetobacterales	Acetobacteraceae	0.9999995669369788		0	0	0	0	0	0	0	0	0	0	0	0	0	0	0	0	0	0	0	0	0	0	0	0	0	0	0	0	0	0	0	0	0	0	0	0	0	0	0	0	0	0
02694926a598007b936e92da754be3d2	Bacteria	Proteobacteria	Alphaproteobacteria	Acetobacterales	Acetobacteraceae	Acidocella	uncultured_eubacterium	0	0	0	0	0	0	0	0	0	0	0	0	0	0	0	0	0	0	0	0	0	0	0	0	0	0	0	0	0	0	0	0	0	0	0	0	0	0	0	0	0	0
028b5aa2e8f043415d5e02b6ec6797c4	Bacteria	Proteobacteria	Alphaproteobacteria	Acetobacterales	Acetobacteraceae	uncultured	0.8725644499249398	0	0	0	0	0	0	0	0	0	0	0	0	0	0	0	0	0	0	0	0	0	0	0	0	0	0	0	0	0	0	0	0	0	0	0	0	0	0	0	0	0	0
02e1f9af56dfe84f6bfa7d6a86ac020d	Bacteria	Proteobacteria	Alphaproteobacteria	Acetobacterales	Acetobacteraceae	0.9951155903201403		0	0	0	0	0	0	0	0	0	0	0	0	0	0	0	0	0	0	0	0	0	0	0	0	0	0	0	0	0	0	0	0	0	0	0	0	0	0	0	0	0	0
02ec35517dea824ff1d19be89771e692	Bacteria	Proteobacteria	Alphaproteobacteria	Acetobacterales	Acetobacteraceae	0.9999997208895062		0	0	0	0	0	0	0	0	0	0	0	0	0	0	0	0	0	0	0	0	0	0	0	0	0	0	0	0	0	0	0	0	0	0	0	0	0	0	0	0	0	0
02f3c86494ba787bddfed6048a482a2c	Bacteria	Proteobacteria	Alphaproteobacteria	Acetobacterales	Acetobacteraceae	0.9999520590257797		0	0	0	0	0	0	0	0	0	0	0	0	0	0	0	0	0	0	0	0	0	0	0	0	0	0	0	0	0	0	0	0	0	0	0	0	0	0	0	0	0	0
02ff0f9af577688bcbeac5e997e8cc8c	Bacteria	Proteobacteria	Alphaproteobacteria	Acetobacterales	Acetobacteraceae	0.8832647628185515		0	0	0	0	0	0	0	0	0	0	0	0	0	0	23	0	0	0	0	0	0	0	0	0	0	0	0	0	0	0	0	0	0	0	0	0	0	0	77	0	0	0
0304a4a2a2ec3b694ee5b6cdb0ea36b0	Bacteria	Proteobacteria	Alphaproteobacteria	Acetobacterales	Acetobacteraceae	0.9999995657468528		0	0	0	0	0	0	0	0	0	0	0	0	0	0	0	0	0	0	0	0	0	0	153	0	0	0	0	0	0	0	0	0	0	0	63	0	0	0	0	0	0	0
03096acf852b8c2d7d020076fafdb358	Bacteria	Proteobacteria	Alphaproteobacteria	Acetobacterales	Acetobacteraceae	Acidisoma	0.9845619586550874	0	0	0	0	0	0	0	0	0	0	0	0	0	0	0	0	0	0	0	0	0	0	0	0	0	0	0	0	0	0	0	0	0	0	0	0	0	0	0	0	0	0
03273791cea0ae98e9ee51bbb35d7fcd	Bacteria	Proteobacteria	Alphaproteobacteria	Acetobacterales	Acetobacteraceae	uncultured	0.8165342706134884	0	0	0	0	0	0	0	0	0	0	0	0	0	0	0	0	0	0	0	0	0	0	0	0	0	0	0	0	0	0	0	0	0	0	0	0	0	0	0	0	0	0
032fd71a3946c72c76d0bf23ea32b79c	Bacteria	Proteobacteria	Alphaproteobacteria	Acetobacterales	Acetobacteraceae	0.7662172663763159		0	0	0	0	0	0	0	0	0	0	0	0	0	0	0	0	0	0	0	0	0	0	0	0	0	0	0	0	0	0	0	0	0	0	0	0	0	0	0	0	0	0
0359d1e041f5d463005de8f533eeaa57	Bacteria	Proteobacteria	Alphaproteobacteria	Acetobacterales	Acetobacteraceae	Acidocella	uncultured_eubacterium	0	0	0	0	0	0	0	0	0	0	0	0	0	0	0	0	0	0	0	0	0	0	0	0	0	0	0	0	0	0	0	0	0	0	0	0	0	0	0	0	0	0
03954e0da85249f3990867fbd3f92188	Bacteria	Proteobacteria	Alphaproteobacteria	Acetobacterales	Acetobacteraceae	Acidiphilium	metagenome	0	0	0	0	0	0	0	0	0	0	0	0	0	0	0	0	0	0	0	0	0	0	0	0	0	0	0	0	0	0	0	0	0	0	0	0	0	0	0	0	0	0
044eabc35e56ed2ff3738af7ebd3c5b2	Bacteria	Proteobacteria	Alphaproteobacteria	Acetobacterales	Acetobacteraceae	Acidiphilium	Acetobacteraceae_bacterium	0	0	0	0	9	0	0	0	0	0	0	0	0	0	0	0	0	0	0	0	0	0	0	0	0	0	0	0	0	13	0	0	0	0	0	0	0	0	0	0	0	0
04b6e7362bf6aadff3b19de08afb64e5	Bacteria	Proteobacteria	Alphaproteobacteria	Acetobacterales	Acetobacteraceae	Acidocella	uncultured_eubacterium	0	0	0	0	0	0	0	0	0	0	0	0	0	0	0	0	0	0	0	0	0	0	0	0	0	0	0	19	0	0	0	0	0	0	0	0	0	0	0	0	0	0
04dc18f59d5c7b531f9e79645033894c	Bacteria	Proteobacteria	Alphaproteobacteria	Acetobacterales	Acetobacteraceae	Acidiphilium	uncultured_soil	0	0	0	0	0	0	0	0	0	0	0	0	0	0	0	0	0	0	0	0	0	0	0	0	54	0	14	0	0	0	0	0	0	0	0	0	0	0	0	0	0	0
05085ada8f371894f0cc6f10246f6b5f	Bacteria	Proteobacteria	Alphaproteobacteria	Acetobacterales	Acetobacteraceae	Acidiphilium	0.9998920561349898	0	0	0	0	0	0	0	0	0	0	21	0	0	0	0	0	0	0	0	0	0	0	0	0	0	0	0	0	0	35	0	0	0	0	0	0	0	0	0	0	0	0
050a09e7be15d549a0573a6032773546	Bacteria	Proteobacteria	Alphaproteobacteria	Acetobacterales	Acetobacteraceae	0.9999995123075209		0	0	0	0	0	0	0	0	0	0	0	0	27	0	0	0	0	0	0	0	0	0	0	0	0	0	0	0	0	0	0	0	0	0	0	0	0	0	0	0	0	0
052e2fe58ffac7d37a75565cd67ba7de	Bacteria	Proteobacteria	Alphaproteobacteria	Acetobacterales	Acetobacteraceae	Acidocella	0.9999868774812676	0	0	0	0	0	0	0	0	0	0	0	0	0	0	0	0	0	0	0	0	0	0	0	0	0	0	0	0	0	0	0	0	0	9	0	0	0	0	0	0	0	0
053f2e5754e02381e63d21cdb0daf01b	Bacteria	Proteobacteria	Alphaproteobacteria	Acetobacterales	Acetobacteraceae	Acidiphilium	uncultured_Alphaproteobacteria	0	0	0	0	0	0	0	0	0	0	0	0	0	0	0	0	0	0	0	0	0	0	0	0	0	0	0	0	0	0	0	0	0	0	0	0	0	0	0	0	0	0
0556d3d4d17cf07e13f3c4f0ed4e605c	Bacteria	Proteobacteria	Alphaproteobacteria	Acetobacterales	Acetobacteraceae	0.9987132359651347		0	0	0	0	0	0	0	0	0	0	0	0	0	0	0	0	0	0	0	0	0	0	0	0	0	0	0	0	0	0	0	0	0	0	0	0	0	0	0	0	0	0
0578e226b1a18d7e77e993946f26aa05	Bacteria	Proteobacteria	Alphaproteobacteria	Acetobacterales	Acetobacteraceae	Acidocella	0.9999868810873953	0	0	0	0	0	0	0	0	0	0	0	0	0	0	0	0	0	0	0	0	0	0	0	0	0	0	0	0	0	0	0	0	20	0	0	0	0	0	0	0	0	0
058c0c9322c0f02341cd36d21911556b	Bacteria	Proteobacteria	Alphaproteobacteria	Acetobacterales	Acetobacteraceae	0.9999992872259156		0	0	0	0	0	0	0	0	0	0	0	0	0	0	0	0	0	0	0	0	0	0	0	0	0	0	0	0	0	0	0	0	0	0	0	0	0	0	0	0	0	0
05a7fe07b8ff5f6a6cce92e2a1dca607	Bacteria	Proteobacteria	Alphaproteobacteria	Acetobacterales	Acetobacteraceae	uncultured	0.903045313124527	0	0	0	0	0	0	0	0	0	0	0	0	0	0	0	0	0	0	0	0	0	0	0	0	0	0	0	0	0	0	0	0	0	0	0	0	0	0	0	0	0	0
05d685942911d40669ac31596e23475d	Bacteria	Proteobacteria	Alphaproteobacteria	Acetobacterales	Acetobacteraceae	Acidisoma	0.9188999462960319	0	0	0	0	0	0	0	0	0	0	0	0	0	0	0	0	0	0	0	0	0	0	0	0	0	2	0	0	0	0	0	0	0	0	0	0	0	0	0	0	0	0
0615e256493317c31a725f7e7f807e41	Bacteria	Proteobacteria	Alphaproteobacteria	Acetobacterales	Acetobacteraceae	0.9999988726362341		0	0	0	0	0	0	0	0	0	0	0	0	0	2	0	0	0	0	0	0	0	0	0	0	0	0	0	0	0	0	0	0	0	0	0	0	0	0	0	0	0	0
063dd839b8ef30630bb21dd891f33b59	Bacteria	Proteobacteria	Alphaproteobacteria	Acetobacterales	Acetobacteraceae	Acidocella	0.9972122350233634	0	0	0	0	0	0	0	0	0	0	0	0	0	0	0	0	0	0	0	0	0	0	0	0	0	0	0	0	0	0	0	0	2	0	0	0	0	0	0	0	0	0
0690942c09f81550edbbc9d5ce6e2568	Bacteria	Proteobacteria	Alphaproteobacteria	Acetobacterales	Acetobacteraceae	uncultured	0.8051494561400933	0	0	0	0	0	0	0	0	0	0	0	0	0	0	0	0	0	0	0	0	0	0	0	0	0	0	0	0	0	0	0	0	0	0	0	0	0	0	0	0	0	0
06b196030b1455717295b241ba37b1cb	Bacteria	Proteobacteria	Alphaproteobacteria	Acetobacterales	Acetobacteraceae	Endobacter	0.9276139429868063	0	0	0	0	0	0	0	0	0	0	0	0	0	0	0	0	0	0	0	0	0	0	0	0	0	0	0	0	0	0	0	0	0	0	0	0	0	0	0	0	0	0
06b7355436053a7340f45a7feb2672a6	Bacteria	Proteobacteria	Alphaproteobacteria	Acetobacterales	Acetobacteraceae	0.9985272129460498		0	0	0	0	0	0	0	0	0	0	0	0	0	0	0	0	0	0	0	0	0	0	0	0	0	0	0	0	0	0	0	0	0	0	0	0	0	0	0	0	0	0
06d579369a1e6f1bfdf9e1fa2a54fe71	Bacteria	Proteobacteria	Alphaproteobacteria	Acetobacterales	Acetobacteraceae	Acidisoma	0.8942087587266901	0	0	0	0	0	0	0	0	0	0	0	0	0	0	0	0	0	0	0	0	0	0	0	0	0	0	0	0	0	0	0	0	0	0	0	0	0	0	0	0	0	0
06f4240869dc23443aab82a9b89545c3	Bacteria	Proteobacteria	Alphaproteobacteria	Acetobacterales	Acetobacteraceae	Acidocella	uncultured_eubacterium	0	0	0	0	0	0	0	0	0	0	0	0	0	0	0	0	0	0	0	0	0	0	0	0	0	0	0	0	0	0	0	0	0	0	0	0	0	0	0	0	0	0
071fe73064541032ea4dc681b3d8878e	Bacteria	Proteobacteria	Alphaproteobacteria	Acetobacterales	Acetobacteraceae	0.999999967247488		0	0	0	0	0	0	0	0	0	0	0	0	0	98	0	0	0	0	0	0	0	0	0	0	0	0	0	0	0	0	0	0	0	0	0	0	0	0	0	0	0	0
07265e918dac28d8d2ad21aa2e0b32ce	Bacteria	Proteobacteria	Alphaproteobacteria	Acetobacterales	Acetobacteraceae	uncultured	0.8322064129657349	0	0	0	0	0	0	0	0	0	0	0	7	0	0	0	0	0	0	0	0	0	0	0	0	0	0	0	0	0	0	0	0	0	0	0	0	0	0	0	0	0	0
073a1aa1a510a86b87d124080a05d08c	Bacteria	Proteobacteria	Alphaproteobacteria	Acetobacterales	Acetobacteraceae	0.9999999173255101		0	0	0	0	0	0	0	0	0	0	0	0	0	0	0	0	0	0	0	0	0	0	0	0	0	0	0	0	0	0	0	0	0	0	0	0	47	0	0	0	0	0
076cd3e26320912242b8e5292816cb52	Bacteria	Proteobacteria	Alphaproteobacteria	Acetobacterales	Acetobacteraceae	0.9998702065399503		0	0	0	0	0	0	0	0	0	0	0	0	0	0	0	0	0	0	0	0	0	0	0	0	0	0	0	0	0	0	0	0	0	0	0	0	0	0	0	0	0	0
07dbf95ce0f4947e33f5c84c7abfb4ed	Bacteria	Proteobacteria	Alphaproteobacteria	Acetobacterales	Acetobacteraceae	0.9998611143185557		0	0	0	0	0	32	0	0	0	0	0	0	0	0	0	0	0	0	0	0	0	0	0	0	0	0	0	0	0	0	0	0	0	0	0	0	0	3	0	0	0	0
07fec7c1020eaecd93c2bdab0d3bc5c2	Bacteria	Proteobacteria	Alphaproteobacteria	Acetobacterales	Acetobacteraceae	uncultured	0.8654469642000775	0	0	0	486	0	0	0	0	0	0	0	0	0	0	0	0	0	0	0	0	0	0	0	0	0	0	0	0	0	0	0	0	0	0	0	0	0	0	0	0	0	0
08112b8cc4fd684255412fda288c4045	Bacteria	Proteobacteria	Alphaproteobacteria	Acetobacterales	Acetobacteraceae	0.9999992291407263		0	0	0	0	0	0	0	0	0	0	0	0	0	0	0	0	0	0	0	0	0	0	0	0	0	0	0	0	0	0	0	0	0	0	0	0	0	0	0	0	0	0
08345fa572ed70ec6364229791ec921b	Bacteria	Proteobacteria	Alphaproteobacteria	Acetobacterales	Acetobacteraceae	0.999915503781765		0	0	0	0	0	0	0	0	0	0	0	0	0	0	0	0	0	0	0	0	0	0	0	0	0	0	0	0	0	0	0	0	0	0	0	0	0	0	0	0	0	0
08460ffde2b88b07aa58f538aaad30ec	Bacteria	Proteobacteria	Alphaproteobacteria	Acetobacterales	Acetobacteraceae	0.7891262686385657		0	0	0	0	0	0	0	0	0	0	0	0	0	0	0	0	0	0	0	0	0	0	0	0	0	0	0	0	0	0	0	0	0	0	0	0	0	0	0	0	0	0
0866833da5348e90e5b51323f9592090	Bacteria	Proteobacteria	Alphaproteobacteria	Acetobacterales	Acetobacteraceae	0.9999962637877763		0	0	0	0	0	0	0	0	0	0	0	0	0	0	0	0	0	0	0	0	4	0	0	0	0	0	0	0	0	0	0	5	34	39	0	0	0	0	0	0	0	0
086b9bd9c6ffbec956a173aaadff2b8d	Bacteria	Proteobacteria	Alphaproteobacteria	Acetobacterales	Acetobacteraceae	0.9999999909487378		0	0	0	0	0	0	0	0	0	0	0	0	0	0	0	0	0	0	0	0	0	0	0	0	0	0	0	0	0	0	0	0	0	0	0	0	0	0	0	0	0	0
08721f49e0e97631a21d186a5c51fcbb	Bacteria	Proteobacteria	Alphaproteobacteria	Acetobacterales	Acetobacteraceae	Acidisoma	0.9837074462170916	0	0	0	0	0	0	0	0	0	0	0	0	0	0	0	0	0	0	0	0	0	0	0	0	0	0	0	0	0	0	0	0	0	0	0	0	0	0	0	0	0	0
08a8ee71e9f1581f60c79f672bd24ca9	Bacteria	Proteobacteria	Alphaproteobacteria	Acetobacterales	Acetobacteraceae	0.9999258798947871		0	0	0	0	0	0	0	0	0	0	0	0	0	0	0	0	0	0	0	0	0	0	0	0	0	0	0	0	0	0	0	0	0	0	0	0	0	0	0	0	0	0
08c0f208f793e3d77df206682728c8a4	Bacteria	Proteobacteria	Alphaproteobacteria	Acetobacterales	Acetobacteraceae	Acidocella	uncultured_eubacterium	0	0	0	0	0	0	0	0	0	0	0	0	0	0	0	0	0	0	0	0	9	0	0	0	0	0	0	0	0	0	0	0	0	0	0	0	0	0	0	0	0	0
08deeaf6a61ae314c14269d734f548e1	Bacteria	Proteobacteria	Alphaproteobacteria	Acetobacterales	Acetobacteraceae	uncultured	uncultured_proteobacterium	27	0	0	0	13	0	0	0	0	0	0	0	0	0	0	0	0	0	0	0	0	0	0	0	0	0	0	0	0	0	0	0	0	0	0	0	0	54	0	0	0	0
08fea2b2022a80c4df8bec684ba915b4	Bacteria	Proteobacteria	Alphaproteobacteria	Acetobacterales	Acetobacteraceae	0.7953141225717455		0	0	0	0	0	0	0	0	0	0	0	0	0	0	0	0	0	0	0	0	0	0	0	0	0	0	0	0	0	0	0	0	0	0	0	0	0	0	0	0	0	0
092950c8cf3a92b465ac7c91e9e5b2da	Bacteria	Proteobacteria	Alphaproteobacteria	Acetobacterales	Acetobacteraceae	0.9958747921855734		0	0	0	0	0	0	0	0	0	0	0	0	0	0	0	0	0	0	0	0	0	0	0	0	0	0	0	0	0	0	0	0	0	0	0	0	0	0	0	0	0	0
0956bc3d56bd65c7d87f972d24448b45	Bacteria	Proteobacteria	Alphaproteobacteria	Acetobacterales	Acetobacteraceae	Rhodovastum	0.9916050565574582	0	0	0	0	0	0	0	0	0	0	0	0	0	0	0	0	0	0	0	0	0	0	0	0	0	0	0	0	0	0	0	0	0	0	0	0	0	0	0	0	0	0
09dfbba50c5544e7eef050ebae73ccab	Bacteria	Proteobacteria	Alphaproteobacteria	Acetobacterales	Acetobacteraceae	Acidocella	uncultured_eubacterium	0	0	0	0	0	0	0	0	0	0	0	0	0	0	0	0	0	0	0	0	0	0	0	0	0	0	0	0	0	0	0	0	0	0	0	0	0	4	0	0	0	0
09ee3492daeb8922e5d4db88c9a7f10e	Bacteria	Proteobacteria	Alphaproteobacteria	Acetobacterales	Acetobacteraceae	Acidiphilium	0.9524550583792599	0	0	0	0	0	0	0	0	0	0	0	0	0	0	0	0	0	0	0	0	0	0	0	0	0	0	0	0	0	0	0	0	0	0	0	0	0	0	0	0	0	0
0a086d1fc74eadfb0a6e990b6efe22b2	Bacteria	Proteobacteria	Alphaproteobacteria	Acetobacterales	Acetobacteraceae	uncultured	0.8948830150457063	0	0	0	0	0	0	0	0	0	0	0	0	0	0	0	0	0	0	0	0	0	0	0	0	0	0	0	3	0	0	0	0	0	0	0	0	0	0	0	0	0	0
0a1b8bb9d185c61a805f74bcbe014594	Bacteria	Proteobacteria	Alphaproteobacteria	Acetobacterales	Acetobacteraceae	uncultured	0.8878796605900875	0	0	0	0	0	0	0	0	0	0	0	0	0	0	0	0	0	0	0	6	0	0	0	28	0	0	0	0	0	0	0	0	14	0	0	0	0	0	0	0	0	0
0a7e55da98256128855f37711528f440	Bacteria	Proteobacteria	Alphaproteobacteria	Acetobacterales	Acetobacteraceae	Endobacter	0.8320877468244327	0	0	0	0	0	0	0	0	0	0	0	0	15	0	0	0	0	0	0	0	0	0	0	0	0	0	0	0	0	0	0	0	0	0	0	0	16	0	0	0	0	0
0a8f6f765c1eba0547449d44016f9b89	Bacteria	Proteobacteria	Alphaproteobacteria	Acetobacterales	Acetobacteraceae	0.9999924558693608		0	0	0	0	0	0	0	0	0	0	0	0	0	0	0	0	0	0	0	0	0	0	0	0	0	0	0	0	0	0	0	0	0	0	0	0	0	0	0	0	0	0
0acccad02d66fc9ad77884f4af8661e5	Bacteria	Proteobacteria	Alphaproteobacteria	Acetobacterales	Acetobacteraceae	0.9999996638004363		0	0	0	0	0	0	0	0	0	0	0	0	0	0	0	0	0	0	0	0	0	0	0	0	0	0	0	0	0	0	0	0	0	0	0	0	0	0	0	0	0	0
0adfc374872f50e22489c2896277b35b	Bacteria	Proteobacteria	Alphaproteobacteria	Acetobacterales	Acetobacteraceae	0.9999999891306603		0	0	0	0	0	0	0	0	0	0	0	0	0	0	0	0	0	0	0	0	0	2	0	0	0	0	0	0	0	0	0	0	0	0	0	0	0	0	0	0	0	0
0ae3b7f8043807d2a426177df5f99fdd	Bacteria	Proteobacteria	Alphaproteobacteria	Acetobacterales	Acetobacteraceae	Acidocella	0.9948805727953699	0	0	0	0	0	0	0	0	0	0	0	0	0	0	0	0	0	0	0	0	0	0	0	0	0	0	0	0	0	0	0	0	0	0	0	0	0	0	0	0	0	0
0ae64cc40ea209a8dbaece2e44bb9c8a	Bacteria	Proteobacteria	Alphaproteobacteria	Acetobacterales	Acetobacteraceae	0.9988125517698132		0	0	0	0	0	0	0	0	0	0	0	0	0	0	0	0	0	0	0	0	0	0	0	0	0	0	0	0	0	0	0	0	0	0	0	0	0	0	0	0	0	0
0ae89d8d4642a61d5e0a70190508c68c	Bacteria	Proteobacteria	Alphaproteobacteria	Acetobacterales	Acetobacteraceae	0.9980413191504331		0	0	0	0	0	0	0	0	0	0	0	0	0	0	0	4	0	0	0	0	0	0	0	0	0	0	0	0	0	0	0	0	0	0	0	0	0	0	0	0	0	0
0af66758d43eef9b55fedaa2dc879f3b	Bacteria	Proteobacteria	Alphaproteobacteria	Acetobacterales	Acetobacteraceae	Acidisoma	0.9882034175904821	0	0	0	0	0	0	0	0	0	0	0	0	0	0	0	0	0	0	0	0	0	0	0	0	0	0	0	0	0	0	0	0	0	0	0	0	0	0	0	0	0	0
0afb9790cbd19d93e23bd66abcac568c	Bacteria	Proteobacteria	Alphaproteobacteria	Acetobacterales	Acetobacteraceae	0.9999998405598924		0	0	0	0	0	0	0	0	0	0	0	0	0	0	0	0	0	0	0	0	0	0	0	0	0	0	0	0	0	0	0	0	0	0	0	0	0	0	0	0	0	0
0b02d2bf2e1b62a088973e1f4ba63119	Bacteria	Proteobacteria	Alphaproteobacteria	Acetobacterales	Acetobacteraceae	Endobacter	Acetobacteraceae_bacterium	0	0	0	0	0	0	0	0	0	0	3	0	0	0	0	0	0	0	0	0	0	0	0	0	0	0	0	0	0	0	0	0	0	0	0	0	0	0	0	0	0	0
0b08a5a38d4e7028fde2c9fd2cd969a6	Bacteria	Proteobacteria	Alphaproteobacteria	Acetobacterales	Acetobacteraceae	uncultured	0.9826126616582167	9	0	0	0	68	0	0	0	0	0	0	0	0	0	0	0	0	0	0	0	0	0	0	0	0	0	0	0	0	0	0	0	0	0	0	0	0	0	0	0	0	0
0b1735dd78141bde566b7490a71fcf8d	Bacteria	Proteobacteria	Alphaproteobacteria	Acetobacterales	Acetobacteraceae	Rhodovastum	uncultured_bacterium	0	0	0	0	0	0	0	0	0	0	0	0	0	0	0	0	0	0	0	0	0	0	0	0	0	0	0	0	0	0	0	0	0	0	0	0	0	0	0	0	0	0
0b30ff4d3cbef86287391c1c4646efb5	Bacteria	Proteobacteria	Alphaproteobacteria	Acetobacterales	Acetobacteraceae	Acidisoma	uncultured_bacterium	3	0	0	0	0	0	0	0	0	0	0	0	0	0	0	0	0	0	0	0	0	0	0	0	0	0	0	0	0	0	0	0	0	0	0	0	0	0	0	0	0	0
0b57c4c6c5927d058d4b262ddc898092	Bacteria	Proteobacteria	Alphaproteobacteria	Acetobacterales	Acetobacteraceae	Acidocella	uncultured_eubacterium	0	0	0	0	0	0	0	0	0	0	0	0	0	0	0	0	0	0	0	0	0	0	0	0	0	0	0	0	0	0	0	0	0	0	0	0	4	0	0	0	0	0
0b5e5c19fae84b9909344d65f6316456	Bacteria	Proteobacteria	Alphaproteobacteria	Acetobacterales	Acetobacteraceae	0.9999999614250629		0	0	0	0	0	0	0	0	0	0	0	0	0	0	0	0	0	0	0	0	0	0	0	0	0	0	0	0	0	0	0	0	0	0	0	0	0	0	0	0	0	0
0ba7e45a85b5068db3ae96b8a6ded8e2	Bacteria	Proteobacteria	Alphaproteobacteria	Acetobacterales	Acetobacteraceae	Acidiphilium	uncultured_eubacterium	0	0	0	0	0	0	0	0	0	0	0	0	0	0	0	0	0	0	0	0	0	0	13	0	0	0	0	0	0	0	0	0	0	0	0	0	0	0	0	0	0	0
0bacb3881b74cb0ec420875bed04ee48	Bacteria	Proteobacteria	Alphaproteobacteria	Acetobacterales	Acetobacteraceae	0.9999622823322797		0	0	0	0	0	0	0	0	0	0	0	0	0	0	0	0	0	0	0	0	0	0	0	0	0	0	0	0	0	0	0	0	0	0	0	0	0	0	0	0	0	12
0bbea91fcd79692681364ffa7e6203ac	Bacteria	Proteobacteria	Alphaproteobacteria	Acetobacterales	Acetobacteraceae	Acidisoma	0.9999388251367174	0	0	0	0	105	0	47	0	0	0	106	52	0	0	48	0	0	0	0	0	0	0	0	0	0	0	0	0	0	34	0	0	0	0	0	0	24	0	0	0	0	0
0bcc9fad8060d2f07772c99b08767da6	Bacteria	Proteobacteria	Alphaproteobacteria	Acetobacterales	Acetobacteraceae	Acidiphilium	metagenome	0	0	0	0	0	0	3	0	0	0	0	0	0	0	0	0	0	0	0	0	0	0	0	0	0	0	0	0	0	0	0	0	0	0	0	0	0	0	0	0	0	0
0c05b128898e8c2d007971a1cf2b0bec	Bacteria	Proteobacteria	Alphaproteobacteria	Acetobacterales	Acetobacteraceae	0.9999999797330166		0	0	0	0	0	0	0	0	0	0	0	0	0	0	0	0	0	0	0	0	0	0	0	0	0	0	0	0	0	0	0	0	0	0	0	0	0	0	0	0	0	0
0c3bfe089603e866ed6e904639ba90fa	Bacteria	Proteobacteria	Alphaproteobacteria	Acetobacterales	Acetobacteraceae	Acidiphilium	0.9999669332482424	0	0	0	0	0	0	0	0	0	0	0	0	0	0	0	0	0	0	0	0	0	2	0	0	0	0	0	0	0	0	0	0	0	0	0	0	0	0	0	0	0	0
0c3fa65dc54422095a083c2acd6de682	Bacteria	Proteobacteria	Alphaproteobacteria	Acetobacterales	Acetobacteraceae	uncultured	0.748358467759212	0	0	0	0	0	0	0	0	0	0	0	0	0	0	0	0	0	0	0	0	0	0	0	0	0	0	0	0	0	0	0	0	0	0	0	0	0	0	0	0	0	0
0c50fab571af1f5c3a2357955fdd18ea	Bacteria	Proteobacteria	Alphaproteobacteria	Acetobacterales	Acetobacteraceae	0.9811347010582386		0	0	0	0	0	0	0	0	0	0	0	0	0	0	0	0	0	0	0	0	0	0	0	0	0	0	0	0	0	0	0	0	0	0	0	0	0	0	0	0	0	0
0c5925ad0d6f95cbf0962efa926917b8	Bacteria	Proteobacteria	Alphaproteobacteria	Acetobacterales	Acetobacteraceae	Acidocella	uncultured_bacterium	0	0	0	0	0	0	0	0	0	0	0	0	0	0	0	0	0	0	0	0	0	0	0	0	0	11	0	0	0	0	0	0	0	0	0	0	0	0	0	0	0	0
0c7322c4b94ac0a30a3d7f68d77ee961	Bacteria	Proteobacteria	Alphaproteobacteria	Acetobacterales	Acetobacteraceae	0.9999431925322376		0	0	0	0	0	0	0	0	0	0	0	0	0	0	0	0	0	0	0	0	0	0	0	0	0	0	0	0	0	0	0	0	0	0	0	0	0	0	0	0	0	0
0c946d3418fdae065b2e78548a6f6396	Bacteria	Proteobacteria	Alphaproteobacteria	Acetobacterales	Acetobacteraceae	uncultured	0.9698148277855575	0	0	0	0	0	0	0	0	0	0	0	0	0	0	0	0	0	0	0	0	0	0	0	0	0	0	0	0	0	0	0	0	0	0	0	0	0	0	0	0	0	0
0cbef9bfca047eac3b3d2949e75aa6d5	Bacteria	Proteobacteria	Alphaproteobacteria	Acetobacterales	Acetobacteraceae	0.9994489771861155		0	0	0	0	0	0	0	0	0	0	0	0	0	0	0	0	0	0	0	0	0	0	0	0	0	0	0	23	0	0	0	0	0	0	0	0	0	0	0	39	0	0
0cc0c4f6270b1cba0fa1ba3d7fdcf889	Bacteria	Proteobacteria	Alphaproteobacteria	Acetobacterales	Acetobacteraceae	0.999999756214706		0	0	0	0	0	0	0	0	0	0	0	0	0	0	0	0	0	0	0	0	0	0	0	0	0	0	0	0	0	0	0	0	0	0	0	0	0	0	0	0	0	0
0cc19d203c4b17cb70367f26904e7bfc	Bacteria	Proteobacteria	Alphaproteobacteria	Acetobacterales	Acetobacteraceae	Acidisoma	0.9254376086080328	0	0	0	0	0	0	0	0	0	0	0	0	0	0	0	0	0	0	0	0	0	136	0	0	0	0	0	0	0	0	0	0	0	0	0	0	0	0	0	129	0	0
0cf9001d8170a279a86e2f68a948f0a7	Bacteria	Proteobacteria	Alphaproteobacteria	Acetobacterales	Acetobacteraceae	Endobacter	0.7016501612223028	0	0	0	0	0	0	0	0	0	0	0	0	0	0	0	0	0	0	0	0	0	0	0	0	0	0	0	0	0	0	0	0	0	0	0	0	0	0	0	2	0	0
0d3a1f8a03cfda45a1c17c66269c6947	Bacteria	Proteobacteria	Alphaproteobacteria	Acetobacterales	Acetobacteraceae	Acidiphilium	0.9806549172698379	0	0	0	0	0	0	0	0	0	0	0	0	0	0	0	0	0	0	0	0	0	12	0	0	0	0	0	0	0	0	0	0	0	0	0	0	0	0	0	0	0	0
0db97ea48119f6387d4ac79a60f947c1	Bacteria	Proteobacteria	Alphaproteobacteria	Acetobacterales	Acetobacteraceae	Acidocella	0.9990195465078744	0	0	0	0	0	0	0	0	0	0	0	0	0	0	0	0	0	0	0	0	0	0	0	0	0	0	0	0	0	0	0	0	0	0	0	0	0	0	0	0	0	0
0dd7a1fdcc1c763a40e7cbcd7110b86d	Bacteria	Proteobacteria	Alphaproteobacteria	Acetobacterales	Acetobacteraceae	uncultured	uncultured_Acetobacteraceae	0	0	0	0	0	0	0	0	0	0	0	0	0	0	0	0	0	0	0	0	0	0	0	0	0	0	0	0	0	0	0	0	0	0	0	0	0	0	0	0	0	0
0dfa0d57d580053ea03328e296962fdd	Bacteria	Proteobacteria	Alphaproteobacteria	Acetobacterales	Acetobacteraceae	0.9999997468224542		0	0	0	0	0	0	26	0	0	0	0	0	0	0	0	0	0	0	0	0	0	0	0	0	0	0	0	0	0	0	0	0	0	0	0	0	0	0	0	0	0	0
0e535bc3670d21df6333eef08f56fd39	Bacteria	Proteobacteria	Alphaproteobacteria	Acetobacterales	Acetobacteraceae	0.9999984748321971		0	0	0	0	0	0	0	0	0	0	0	0	0	0	0	0	0	0	0	0	0	0	0	0	35	0	6	0	0	0	0	0	0	0	0	0	0	0	0	0	0	0
0e63aecaaee117caa4508a332710938b	Bacteria	Proteobacteria	Alphaproteobacteria	Acetobacterales	Acetobacteraceae	Acidiphilium	uncultured_soil	0	0	0	0	0	0	0	0	0	0	0	0	0	0	0	0	0	0	0	0	0	0	0	0	0	0	0	0	0	0	0	0	0	0	0	0	0	3	0	0	0	0
0e86f6ed2b94a246f01918003ae574ba	Bacteria	Proteobacteria	Alphaproteobacteria	Acetobacterales	Acetobacteraceae	0.9999989434336846		0	0	0	0	0	0	0	0	0	0	0	0	0	0	0	0	0	0	0	0	0	0	0	0	0	0	0	30	0	0	0	0	0	0	0	0	0	0	0	0	0	0
0ea384484f0e4d05cd0652d0690a0fea	Bacteria	Proteobacteria	Alphaproteobacteria	Acetobacterales	Acetobacteraceae	Acidocella	0.9999985931897042	0	0	0	0	0	0	0	0	0	0	0	0	0	0	0	0	0	0	0	0	0	0	0	0	0	0	0	0	0	0	0	0	0	0	0	0	0	0	0	0	0	0
0ed5940501699e7ab5dfcd6436623861	Bacteria	Proteobacteria	Alphaproteobacteria	Acetobacterales	Acetobacteraceae	Acidisoma	0.8135849067262517	0	0	0	0	0	0	0	0	0	0	0	0	0	0	0	0	0	0	0	0	0	0	0	0	0	0	0	0	0	0	0	0	0	0	0	0	5	0	0	0	0	0
0edbc9389551312e52497c1371b5c864	Bacteria	Proteobacteria	Alphaproteobacteria	Acetobacterales	Acetobacteraceae	Rhodovastum	uncultured_bacterium	0	0	0	0	0	0	0	0	0	0	0	0	0	0	0	0	0	0	0	0	10	0	0	0	0	0	0	0	0	0	0	0	0	0	0	0	0	0	0	0	0	0
0eed4fd9e54c7e0ce203144e44b5eed9	Bacteria	Proteobacteria	Alphaproteobacteria	Acetobacterales	Acetobacteraceae	Acidisoma	0.9998764345889523	0	0	0	0	0	0	0	0	0	0	0	0	0	0	0	0	0	1	0	0	0	0	0	0	0	0	0	0	0	0	0	0	0	0	0	0	0	0	0	0	0	0
0f72617d037ca9b8d833c2f60491680b	Bacteria	Proteobacteria	Alphaproteobacteria	Acetobacterales	Acetobacteraceae	0.9998670519304385		0	0	0	0	0	4	0	0	0	0	0	0	0	0	0	0	0	0	0	0	0	0	0	0	0	0	0	0	0	0	0	0	0	0	0	0	0	0	0	0	0	0
0f938fc1af4907563649575a1c5118b0	Bacteria	Proteobacteria	Alphaproteobacteria	Acetobacterales	Acetobacteraceae	uncultured	0.9072307138900765	0	0	0	0	0	0	0	0	0	0	0	0	0	0	0	0	0	0	0	0	0	0	0	0	0	0	0	0	0	0	0	0	0	0	0	0	0	0	0	0	0	0
0f97066e7dd97f41f0f1e8abc3f9adfc	Bacteria	Proteobacteria	Alphaproteobacteria	Acetobacterales	Acetobacteraceae	0.9999970791062993		0	0	0	0	0	0	0	0	0	0	0	0	0	0	0	0	0	0	0	0	0	0	0	0	0	0	0	0	0	0	0	0	0	0	0	0	0	0	0	0	0	0
0fa4df4bb772732b964f3b60aa358791	Bacteria	Proteobacteria	Alphaproteobacteria	Acetobacterales	Acetobacteraceae	Acidiphilium	0.9907417008192385	0	0	0	0	0	0	0	0	0	0	0	0	6	0	0	0	0	0	0	0	0	0	0	0	0	0	0	0	0	0	0	0	0	0	0	0	0	0	0	0	0	0
0faa4e785f1974e308e65c7e30fe2e10	Bacteria	Proteobacteria	Alphaproteobacteria	Acetobacterales	Acetobacteraceae	Acidiphilium	0.9999971775953248	0	0	0	0	0	0	0	0	0	0	0	0	0	0	0	0	0	0	0	0	0	0	0	0	0	0	0	0	0	0	0	0	0	0	0	0	0	0	0	0	0	0
0fb8843401cab0943cf8a7880654135b	Bacteria	Proteobacteria	Alphaproteobacteria	Acetobacterales	Acetobacteraceae	Acidocella	uncultured_bacterium	0	0	0	0	0	0	0	0	0	0	0	0	0	0	0	0	0	0	0	0	0	0	0	0	0	0	0	0	0	0	0	0	0	0	0	0	0	0	0	0	0	0
0fbd0fc12a91bc33815d698195b1d9ac	Bacteria	Proteobacteria	Alphaproteobacteria	Acetobacterales	Acetobacteraceae	Acidiphilium	uncultured_eubacterium	0	0	0	0	0	0	0	0	0	0	0	0	0	0	0	0	0	0	2	0	0	0	0	0	0	0	0	0	0	0	0	0	0	0	0	0	0	0	0	0	0	0
0fcf6709ec32e403457ee35805007065	Bacteria	Proteobacteria	Alphaproteobacteria	Acetobacterales	Acetobacteraceae	Endobacter	0.7947666231247843	0	0	0	0	0	0	0	0	0	0	0	0	0	0	0	0	0	0	0	0	0	0	0	0	0	0	0	0	0	0	0	0	0	0	0	0	0	0	0	0	0	0
0fdbd510ee95b8f0cc90152448bf230b	Bacteria	Proteobacteria	Alphaproteobacteria	Acetobacterales	Acetobacteraceae	0.7592511626585947		29	36	0	0	42	0	55	0	0	0	3	59	0	0	0	0	0	0	0	0	0	0	0	0	0	0	0	0	0	0	39	0	0	0	0	0	0	0	0	0	0	0
0fe511d6e38fcdeb0245acb1a51cded7	Bacteria	Proteobacteria	Alphaproteobacteria	Acetobacterales	Acetobacteraceae	Acidocella	uncultured_eubacterium	0	0	0	0	2	0	0	0	0	0	0	0	0	0	0	0	0	0	0	0	0	0	0	0	0	0	0	0	0	0	0	0	0	0	0	0	0	0	0	0	0	0
0ff4e1be183b3d756ac99198cf18899f	Bacteria	Proteobacteria	Alphaproteobacteria	Acetobacterales	Acetobacteraceae	uncultured	uncultured_proteobacterium	0	0	0	0	0	0	0	0	0	0	0	0	0	0	0	0	0	0	0	0	0	0	0	0	0	0	0	0	0	0	0	0	0	0	0	0	0	0	0	0	0	0
101336fc326f0d23e26666abc4ac5a51	Bacteria	Proteobacteria	Alphaproteobacteria	Acetobacterales	Acetobacteraceae	0.9999998490790051		0	0	0	7175	0	0	0	0	0	0	0	0	0	0	0	0	0	0	0	0	0	0	0	0	0	0	0	0	0	0	0	0	0	0	0	0	0	0	0	0	0	0
1036af283f8768eecc56a0b645fb56f7	Bacteria	Proteobacteria	Alphaproteobacteria	Acetobacterales	Acetobacteraceae	uncultured	0.9441651302417325	0	0	0	0	0	0	0	0	0	0	0	0	5	0	0	0	0	0	0	0	0	0	0	0	0	0	0	0	0	0	0	0	0	0	0	0	0	0	0	0	0	0
1049bcbac70d2065e91e458529a73bc4	Bacteria	Proteobacteria	Alphaproteobacteria	Acetobacterales	Acetobacteraceae	0.9999697937491956		0	0	0	0	0	0	0	0	0	0	0	0	0	0	0	0	0	0	0	0	0	0	0	0	0	0	0	0	0	0	0	0	0	0	0	0	0	0	0	0	0	0
1091a54bb9755d3711ec8b0e456e7e21	Bacteria	Proteobacteria	Alphaproteobacteria	Acetobacterales	Acetobacteraceae	0.893715041794908		0	0	0	0	0	0	0	0	0	0	0	0	0	0	0	0	0	0	0	0	0	0	0	0	0	0	0	0	0	0	0	0	0	0	0	0	0	0	0	0	0	0
10a1e3420e7e2f50cec686c044254cd8	Bacteria	Proteobacteria	Alphaproteobacteria	Acetobacterales	Acetobacteraceae	Acidiphilium	0.9824154671945058	0	0	0	0	0	0	0	0	0	0	0	0	0	0	0	0	0	0	0	0	0	0	0	0	0	0	0	0	0	0	0	0	0	0	0	0	0	0	0	0	0	0
10aa1664042f0c6c83c86a82294f16cb	Bacteria	Proteobacteria	Alphaproteobacteria	Acetobacterales	Acetobacteraceae	Acidocella	uncultured_bacterium	0	0	0	0	0	0	0	0	0	0	0	0	0	0	0	0	0	0	0	0	2	0	0	0	0	0	0	0	0	0	0	0	0	0	0	0	0	0	0	0	0	0
10cc6c8f39796eda477bcd2bf35f2a21	Bacteria	Proteobacteria	Alphaproteobacteria	Acetobacterales	Acetobacteraceae	0.9314671849935653		0	0	0	0	0	0	0	0	0	0	0	0	0	0	0	0	0	0	0	0	0	2	0	0	0	0	0	0	0	0	0	0	0	0	0	0	0	0	0	0	0	0
10edffe1e639b7ccb6fc550562ffd54f	Bacteria	Proteobacteria	Alphaproteobacteria	Acetobacterales	Acetobacteraceae	Acidocella	uncultured_eubacterium	0	0	0	0	0	0	0	0	0	0	0	0	0	0	0	0	0	0	0	0	0	0	0	0	0	0	0	0	0	0	0	0	0	0	0	0	0	0	0	0	0	38
10f0991172d4fedfaeebf4e45bdfbf44	Bacteria	Proteobacteria	Alphaproteobacteria	Acetobacterales	Acetobacteraceae	0.9999998363924278		0	0	0	0	0	0	0	0	0	0	0	0	0	0	0	0	0	0	0	0	0	0	0	0	0	0	0	0	0	0	0	0	0	0	0	0	0	0	0	0	0	0
11281d7067be9d490a2c89b239677400	Bacteria	Proteobacteria	Alphaproteobacteria	Acetobacterales	Acetobacteraceae	Acidocella	uncultured_eubacterium	0	0	0	0	0	0	0	0	0	0	0	0	0	0	0	0	0	0	0	0	0	0	0	0	0	0	0	0	0	0	0	0	0	0	0	0	0	0	0	0	0	0
1136243677b4689df0e3685ebf71746b	Bacteria	Proteobacteria	Alphaproteobacteria	Acetobacterales	Acetobacteraceae	0.9999990945406354		0	0	0	0	0	0	0	0	0	0	0	0	0	0	0	0	0	0	0	0	0	0	0	0	0	0	0	0	0	0	0	0	0	0	0	0	0	0	0	0	0	0
11474e6db7ea72c7691deec8852caab9	Bacteria	Proteobacteria	Alphaproteobacteria	Acetobacterales	Acetobacteraceae	0.9999999206596288		0	0	0	0	0	0	0	0	0	0	0	0	0	0	0	0	0	0	0	0	0	0	0	0	0	0	0	0	0	0	0	0	0	0	0	0	0	0	0	0	0	0
11718f4e7be1b46a91e98e3e6478b3b2	Bacteria	Proteobacteria	Alphaproteobacteria	Acetobacterales	Acetobacteraceae	uncultured	uncultured_Acetobacteraceae	0	0	0	0	0	0	0	0	0	0	0	0	0	0	0	0	0	0	0	0	0	0	0	0	0	0	0	0	0	0	0	0	0	0	0	0	0	0	0	0	0	0
11c774aaeb2234873acf4381615b64b0	Bacteria	Proteobacteria	Alphaproteobacteria	Acetobacterales	Acetobacteraceae	Endobacter	0.7765077994782741	0	0	0	0	0	0	0	0	0	0	0	0	0	0	0	0	0	0	0	0	0	0	0	0	0	0	0	0	0	0	0	0	0	0	0	0	0	0	0	0	0	0
11eb21653c165f0f46b8065404d3b90d	Bacteria	Proteobacteria	Alphaproteobacteria	Acetobacterales	Acetobacteraceae	Acidiphilium	0.9359881146014972	0	0	0	0	0	0	0	0	0	0	0	0	0	0	0	0	0	0	0	0	0	0	0	0	0	0	0	0	0	0	0	0	0	0	0	0	0	0	0	0	0	0
1225e85520287b084a208fec1d362a78	Bacteria	Proteobacteria	Alphaproteobacteria	Acetobacterales	Acetobacteraceae	Acidiphilium	0.9907416452115217	0	0	0	0	0	0	0	0	0	0	0	0	0	0	0	0	0	0	0	0	0	0	0	0	0	0	0	0	0	0	0	0	0	0	0	0	0	0	0	0	0	0
12463a021e27eccff348eaf28d55e1e4	Bacteria	Proteobacteria	Alphaproteobacteria	Acetobacterales	Acetobacteraceae	Endobacter	uncultured_bacterium	16	0	0	0	0	0	0	0	0	0	0	0	0	0	0	0	0	0	0	0	0	0	0	0	0	0	0	0	0	0	0	0	0	0	0	0	0	0	0	0	0	0
1283db7bc1da6139f38700f4867d3b6f	Bacteria	Proteobacteria	Alphaproteobacteria	Acetobacterales	Acetobacteraceae	0.9999971520785873		0	0	0	0	0	0	9	0	0	0	0	0	0	0	0	0	0	0	0	0	0	0	0	0	0	0	0	0	0	0	0	0	0	0	0	0	0	0	0	0	0	0
12c8cd1e327a17370d0869c0479928cb	Bacteria	Proteobacteria	Alphaproteobacteria	Acetobacterales	Acetobacteraceae	uncultured	0.79421991456685	0	0	0	0	0	0	0	0	0	0	0	0	0	0	0	0	0	0	0	0	0	0	0	0	0	0	0	0	0	0	0	0	0	0	0	0	0	0	0	0	0	0
12d9b2398aa40ed9a5bf8eedc61f2f7e	Bacteria	Proteobacteria	Alphaproteobacteria	Acetobacterales	Acetobacteraceae	0.9999885438473117		0	0	0	0	0	0	0	0	0	0	0	0	0	0	0	0	0	0	6	0	0	0	0	0	0	0	0	0	0	0	0	0	0	0	0	0	0	0	0	0	0	0
12f26d447242b2023c0187e17c3280e7	Bacteria	Proteobacteria	Alphaproteobacteria	Acetobacterales	Acetobacteraceae	uncultured	uncultured_Acetobacteraceae	0	0	0	0	0	0	0	0	0	0	0	0	0	0	0	0	0	0	0	0	0	0	0	0	0	0	0	0	0	0	0	0	0	0	0	0	0	0	0	0	0	0
1317fc76f1d90f2be6fb37ff2a867dc4	Bacteria	Proteobacteria	Alphaproteobacteria	Acetobacterales	Acetobacteraceae	0.949965670527856		0	0	0	0	0	0	0	0	0	0	0	0	0	0	0	0	0	0	0	0	0	0	0	0	0	0	0	0	0	0	0	0	0	0	0	0	0	0	0	0	0	0
132f8441bb702135a77e1c1e66e13313	Bacteria	Proteobacteria	Alphaproteobacteria	Acetobacterales	Acetobacteraceae	Acidocella	0.99999992021325	0	0	0	0	0	0	0	0	0	0	0	0	0	0	0	0	0	0	0	0	0	0	0	0	0	0	0	0	0	0	0	0	0	0	0	0	0	0	0	0	0	0
134ac1a1147fdce44829b0524bfdaa30	Bacteria	Proteobacteria	Alphaproteobacteria	Acetobacterales	Acetobacteraceae	uncultured	0.9679854894884702	0	0	0	0	0	0	0	0	0	0	0	0	0	0	0	0	0	0	0	0	0	0	0	0	0	0	0	0	0	0	0	0	0	0	0	0	0	0	0	0	0	0
13702117e271ce26bc307af048be92f0	Bacteria	Proteobacteria	Alphaproteobacteria	Acetobacterales	Acetobacteraceae	uncultured	uncultured_soil	0	0	0	0	0	0	0	0	0	0	0	0	0	0	0	0	0	0	0	3	0	0	0	0	0	0	0	0	0	0	0	0	0	0	0	0	0	0	0	0	0	0
139c7e8e19886a16210ba299a0ea514d	Bacteria	Proteobacteria	Alphaproteobacteria	Acetobacterales	Acetobacteraceae	uncultured	0.9846459345601097	0	0	0	0	0	0	0	0	0	0	0	0	0	0	0	0	0	0	0	0	0	0	0	0	0	0	0	0	0	0	0	0	0	0	0	0	0	0	0	0	0	0
13bad825cf4756fe1a57e3dc79f68d38	Bacteria	Proteobacteria	Alphaproteobacteria	Acetobacterales	Acetobacteraceae	0.9291322224565841		0	0	0	0	0	0	0	0	0	0	0	0	0	0	0	0	0	0	0	0	0	0	0	0	0	0	0	0	0	0	0	0	0	0	0	0	0	0	0	0	0	0
13be275a90e18f80b4f34275a85d581a	Bacteria	Proteobacteria	Alphaproteobacteria	Acetobacterales	Acetobacteraceae	Acidocella	0.8328222155830266	0	0	0	0	0	0	0	0	0	0	0	0	0	0	0	0	0	0	0	0	0	0	0	3	0	0	0	0	0	0	0	0	0	0	0	0	0	0	0	0	0	0
13f7082734dd0876421c7c011ec5f314	Bacteria	Proteobacteria	Alphaproteobacteria	Acetobacterales	Acetobacteraceae	0.9993883329002543		0	0	0	0	0	0	0	0	0	0	0	0	0	0	0	0	0	0	0	0	0	0	0	0	0	0	0	0	0	0	0	0	0	0	0	0	0	0	0	0	0	0
143bc7f1d2da320b9618f0c2ea37a351	Bacteria	Proteobacteria	Alphaproteobacteria	Acetobacterales	Acetobacteraceae	Acidisoma	0.9851549247400331	0	0	0	0	0	0	0	0	0	0	0	0	0	0	0	0	0	0	0	0	0	0	0	0	0	0	0	0	0	0	0	0	8	0	0	0	0	0	0	0	0	0
14591de7423b6cc791a30bb40500e2d7	Bacteria	Proteobacteria	Alphaproteobacteria	Acetobacterales	Acetobacteraceae	0.9999991105046064		0	0	0	0	0	0	0	0	0	0	0	0	0	0	0	0	0	0	0	0	0	0	6	0	0	0	0	0	0	0	0	0	0	0	0	0	0	0	0	0	0	0
147b58cb9a142abb1b6a2d4973b05d92	Bacteria	Proteobacteria	Alphaproteobacteria	Acetobacterales	Acetobacteraceae	Acidocella	0.9851025197596823	0	0	0	0	0	0	0	0	0	0	0	0	0	0	0	0	0	0	0	0	0	0	0	0	0	0	0	0	0	0	0	0	0	0	0	0	0	0	0	0	0	0
14807cfbf8b13e8ff3920accd71cfb12	Bacteria	Proteobacteria	Alphaproteobacteria	Acetobacterales	Acetobacteraceae	0.999999530772931		0	0	0	0	0	0	0	0	0	0	0	0	0	0	0	0	0	0	0	0	0	0	0	0	0	0	0	0	0	0	0	0	0	0	0	0	0	0	0	0	0	0
14a3075b9c068c83a6cc9e652608835c	Bacteria	Proteobacteria	Alphaproteobacteria	Acetobacterales	Acetobacteraceae	0.9145521115707068		0	0	0	0	0	0	0	0	0	0	0	0	0	0	0	0	0	0	0	0	0	0	0	0	0	0	0	0	0	0	0	0	0	0	0	0	0	0	0	0	0	0
15016a3f952976f8d8ddacf2fd367c81	Bacteria	Proteobacteria	Alphaproteobacteria	Acetobacterales	Acetobacteraceae	Acidocella	uncultured_eubacterium	0	0	0	0	0	0	0	0	0	0	0	0	0	0	0	0	0	0	0	0	0	0	0	0	0	0	0	0	0	0	0	0	0	0	0	0	2	0	0	0	0	0
15149409276198a3fe1c78cc21fa100a	Bacteria	Proteobacteria	Alphaproteobacteria	Acetobacterales	Acetobacteraceae	0.9993347070232795		0	0	0	0	0	0	0	0	0	0	0	0	0	0	0	0	0	0	0	0	0	0	0	0	0	0	0	0	0	0	0	0	0	0	0	0	0	0	0	0	0	0
152cc0d9535518db2ca8ab7663bc9f62	Bacteria	Proteobacteria	Alphaproteobacteria	Acetobacterales	Acetobacteraceae	0.9999985806000969		0	0	0	0	0	0	0	0	0	0	0	5	42	0	0	0	0	0	0	0	0	0	0	0	0	0	0	0	0	0	0	0	0	0	0	0	0	0	0	0	0	0
1564fedd1b2bec83346c31efbe4cf564	Bacteria	Proteobacteria	Alphaproteobacteria	Acetobacterales	Acetobacteraceae	0.9999915485100164		0	0	0	0	0	0	0	0	0	0	0	0	0	0	0	0	0	0	0	0	0	0	0	0	0	0	0	0	0	0	0	0	0	0	0	17	0	0	0	0	0	0
15b89122671dd0e5cf49f6096154e3d1	Bacteria	Proteobacteria	Alphaproteobacteria	Acetobacterales	Acetobacteraceae	0.994633073430021		0	0	0	0	0	0	0	0	0	0	0	0	0	0	0	0	0	0	0	0	0	0	0	0	0	0	0	0	0	0	0	0	0	0	0	0	0	0	0	0	0	0
160acda37b0bbc3fee844fdc4be58b4c	Bacteria	Proteobacteria	Alphaproteobacteria	Acetobacterales	Acetobacteraceae	0.9999957796106803		0	0	0	0	0	0	0	0	0	0	0	0	0	0	0	0	0	0	0	0	0	0	0	0	0	0	0	0	0	0	0	0	0	0	0	0	0	0	0	0	0	0
163a29f9384dbb095ff84e47504c334b	Bacteria	Proteobacteria	Alphaproteobacteria	Acetobacterales	Acetobacteraceae	0.9999954248397184		0	0	0	0	0	0	0	0	0	0	0	0	0	0	0	0	0	0	0	0	0	34	0	0	0	0	0	0	0	0	0	0	0	0	0	0	0	0	0	27	0	0
165c9a7fbf64a4a27eeea4b3c81fa97c	Bacteria	Proteobacteria	Alphaproteobacteria	Acetobacterales	Acetobacteraceae	Acidicaldus	uncultured_bacterium	0	0	0	0	0	39	0	0	0	0	0	0	0	0	0	0	0	0	0	0	0	0	0	0	0	0	0	0	0	0	0	0	0	0	0	0	0	0	0	0	0	0
168834c3de16f375f18b203f92c5cdab	Bacteria	Proteobacteria	Alphaproteobacteria	Acetobacterales	Acetobacteraceae	0.9998348078198451		0	0	0	0	0	0	0	0	0	0	0	0	0	0	0	0	0	0	0	0	0	0	0	0	0	0	0	0	0	0	0	0	0	0	0	0	0	0	0	0	0	0
168871ddb8e8ae01b3e90653e1e68847	Bacteria	Proteobacteria	Alphaproteobacteria	Acetobacterales	Acetobacteraceae	0.9999999639107223		0	0	0	0	0	0	0	0	0	0	0	0	0	0	0	13	0	0	0	0	0	0	0	0	0	0	0	0	0	0	0	0	0	0	0	0	0	0	0	0	0	0
169a4d04b0ea276c86b5e0ed0e055674	Bacteria	Proteobacteria	Alphaproteobacteria	Acetobacterales	Acetobacteraceae	Acidocella	0.908623669022507	0	0	0	0	0	46	24	0	0	0	0	21	0	0	0	0	0	0	0	0	0	0	0	0	0	0	0	0	0	0	0	0	0	0	0	0	0	0	0	0	0	0
16a06d7a3c6958e7b09be803ecf4d498	Bacteria	Proteobacteria	Alphaproteobacteria	Acetobacterales	Acetobacteraceae	Acidisoma	0.9870294047767916	0	0	0	0	0	0	0	0	0	0	0	0	0	0	0	0	0	0	0	0	0	0	0	0	0	0	0	0	0	0	0	0	0	0	0	0	0	0	0	0	0	0
16be588b850b3e4ada85ed52b2e9001a	Bacteria	Proteobacteria	Alphaproteobacteria	Acetobacterales	Acetobacteraceae	Acidiphilium	uncultured_bacterium	0	0	0	0	0	0	0	0	0	0	0	0	0	0	0	0	0	0	0	0	0	0	0	0	0	0	0	0	0	0	0	0	0	0	0	0	0	0	0	0	0	0
16c4c619a606c0ff30cdc2ebe1b3252e	Bacteria	Proteobacteria	Alphaproteobacteria	Acetobacterales	Acetobacteraceae	0.9999629823590245		0	0	0	0	0	0	0	0	0	0	0	0	0	0	0	0	0	0	0	0	0	0	0	0	0	0	0	0	0	0	0	0	0	0	0	0	0	0	0	0	0	0
16cef0694487596b3694523726df9be1	Bacteria	Proteobacteria	Alphaproteobacteria	Acetobacterales	Acetobacteraceae	Acidocella	uncultured_bacterium	0	0	0	0	0	0	0	0	0	0	0	0	0	0	0	0	0	0	0	0	0	0	0	0	0	0	0	0	0	0	0	0	0	0	0	0	0	0	0	0	0	0
1710e568e89d2de067da55f65e107079	Bacteria	Proteobacteria	Alphaproteobacteria	Acetobacterales	Acetobacteraceae	0.9994555591198787		0	0	0	0	0	0	0	0	0	0	0	0	0	0	0	0	0	0	0	0	0	0	0	0	0	0	0	0	0	0	0	0	0	0	0	0	0	0	0	0	0	0
17151662cc089ebd88f9ce919b6dc77e	Bacteria	Proteobacteria	Alphaproteobacteria	Acetobacterales	Acetobacteraceae	0.9998017119084781		0	0	0	0	0	0	0	0	0	0	0	0	0	0	0	0	0	0	0	0	0	0	0	0	0	0	0	0	0	0	0	0	0	0	0	0	0	0	0	0	0	0
172b59c16800bc915c3d605dfa1e9031	Bacteria	Proteobacteria	Alphaproteobacteria	Acetobacterales	Acetobacteraceae	0.9999162596204428		0	0	0	0	0	0	0	0	0	0	0	0	0	0	0	0	0	0	0	0	0	0	0	0	0	0	0	0	0	0	0	0	0	0	0	0	0	0	0	0	0	0
1745d7cf3b0edaffb9605bb0f9d14ebc	Bacteria	Proteobacteria	Alphaproteobacteria	Acetobacterales	Acetobacteraceae	Acidocella	0.9876370915334858	0	0	0	0	0	0	0	0	0	0	0	0	0	0	0	0	0	0	0	0	0	0	0	0	0	0	0	0	0	0	0	0	0	0	0	0	0	0	0	0	0	0
1792c7f3b0b22505aa30380aa0a70ce7	Bacteria	Proteobacteria	Alphaproteobacteria	Acetobacterales	Acetobacteraceae	0.9999996606618948		0	0	0	0	0	0	0	0	0	0	0	0	0	0	0	0	0	0	0	0	0	0	0	0	0	0	0	0	0	0	0	0	0	0	0	0	0	9	0	0	0	0
17b5634e4ad77db5fc2f5a327852a6fd	Bacteria	Proteobacteria	Alphaproteobacteria	Acetobacterales	Acetobacteraceae	0.9994646003816124		0	0	0	0	0	0	0	0	0	0	0	0	0	0	0	0	0	0	0	0	0	0	0	0	0	0	0	0	0	0	0	0	0	0	0	0	0	0	0	0	0	0
17b89fe5a8c2c5ab41ce1f8de608703e	Bacteria	Proteobacteria	Alphaproteobacteria	Acetobacterales	Acetobacteraceae	Acidocella	0.7647312589254998	0	0	0	0	0	0	0	0	0	0	0	0	0	0	0	0	0	0	0	0	0	0	0	0	0	0	0	0	0	0	0	0	0	0	0	0	0	0	0	0	0	0
17bf4b8b5ee7abffe0b95d5d3f6d577b	Bacteria	Proteobacteria	Alphaproteobacteria	Acetobacterales	Acetobacteraceae	Acidocella	0.9706701991925706	0	0	0	0	0	0	0	0	0	0	0	0	0	3	0	0	0	0	0	0	0	0	0	0	0	0	0	0	0	0	0	0	0	0	0	0	0	0	0	0	0	0
188b45de04e5ee46703393689cbaa8a9	Bacteria	Proteobacteria	Alphaproteobacteria	Acetobacterales	Acetobacteraceae	Acidiphilium	uncultured_soil	0	0	0	0	0	0	0	0	0	0	0	0	0	0	0	105	0	0	0	0	0	0	0	48	0	0	0	0	0	0	0	0	50	0	0	59	0	0	0	0	0	0
1898854935d10fb9b896a90a100c5f47	Bacteria	Proteobacteria	Alphaproteobacteria	Acetobacterales	Acetobacteraceae	Acidocella	0.998947648538834	0	0	0	0	0	0	0	0	0	0	0	0	0	0	0	0	0	0	0	0	0	0	11	0	0	0	0	0	0	0	0	0	0	0	0	0	0	0	0	0	0	0
18c42d4e9929c5537432e1639a7e6b30	Bacteria	Proteobacteria	Alphaproteobacteria	Acetobacterales	Acetobacteraceae	Acidocella	uncultured_eubacterium	0	0	0	0	0	0	0	0	0	0	0	0	0	0	0	0	0	0	0	0	0	0	0	0	0	0	0	0	0	0	0	0	0	0	0	0	0	0	0	0	0	0
18f383ae7368bf86482f5e8c4c8cc7e8	Bacteria	Proteobacteria	Alphaproteobacteria	Acetobacterales	Acetobacteraceae	0.7009088090022095		0	0	0	0	0	0	0	0	0	0	0	0	0	0	0	0	0	0	0	0	0	0	0	0	0	0	0	0	0	0	0	0	0	0	0	0	0	0	0	0	0	0
191894c6c6bc735ce89b60559e13b3ad	Bacteria	Proteobacteria	Alphaproteobacteria	Acetobacterales	Acetobacteraceae	uncultured	0.9922824450775265	0	0	0	0	0	0	0	0	0	0	0	0	0	0	0	0	0	0	0	0	0	0	0	0	0	0	0	0	0	0	0	0	0	0	0	0	4	0	0	0	0	0
19374e4c7f30daba7e58851ba508ad55	Bacteria	Proteobacteria	Alphaproteobacteria	Acetobacterales	Acetobacteraceae	0.9998018801766481		0	0	0	0	0	0	0	0	0	0	0	0	0	0	0	0	0	0	0	0	0	0	0	0	0	0	0	0	0	0	0	0	0	0	0	0	0	0	0	0	0	0
196ab0b924f6fc8905809c9d979cd8e7	Bacteria	Proteobacteria	Alphaproteobacteria	Acetobacterales	Acetobacteraceae	0.9999993524534537		0	0	0	0	0	0	0	0	434	0	0	0	0	0	0	0	0	0	0	0	0	0	0	0	0	0	0	0	0	0	0	0	0	0	0	0	0	0	0	0	0	0
1989a6183407c9ca9b1f7c26234d23e7	Bacteria	Proteobacteria	Alphaproteobacteria	Acetobacterales	Acetobacteraceae	uncultured	0.7571401405273959	0	0	0	0	0	0	0	0	0	0	0	0	0	0	0	0	0	0	0	0	0	0	0	0	0	0	0	0	0	0	0	0	0	0	0	0	0	0	0	0	0	0
19b1603f51ee290ef9f3317591ffc163	Bacteria	Proteobacteria	Alphaproteobacteria	Acetobacterales	Acetobacteraceae	Acidisoma	0.9995533992127524	0	0	0	0	0	0	0	0	0	0	0	0	0	0	0	0	0	0	0	0	0	0	0	0	0	0	0	0	0	0	0	0	0	0	0	0	0	0	0	0	0	11
1aa191649d5a32a7c4697c1dacdb7296	Bacteria	Proteobacteria	Alphaproteobacteria	Acetobacterales	Acetobacteraceae	0.9964011207467052		0	0	0	0	0	0	0	0	0	0	0	0	0	0	0	0	0	0	0	0	0	0	0	0	0	0	0	0	0	0	0	0	0	0	0	0	0	0	0	0	0	25
1ae23931b41fb00927c5b9c88f0eae29	Bacteria	Proteobacteria	Alphaproteobacteria	Acetobacterales	Acetobacteraceae	Acidocella	0.8946020235897348	23	0	0	0	45	0	10	0	0	0	0	80	0	0	49	0	0	0	0	0	0	0	0	0	0	0	0	0	0	22	60	0	0	0	0	0	0	0	158	0	0	0
1b024ef6a1eaff2d1b9454b6e6c43056	Bacteria	Proteobacteria	Alphaproteobacteria	Acetobacterales	Acetobacteraceae	0.9998604543788486		0	0	0	0	0	0	0	0	0	0	0	0	2	0	0	0	0	0	0	0	0	0	0	0	0	0	0	0	0	0	0	0	0	0	0	0	0	0	0	0	0	0
1b91bc95a7dd8eb0a3b33e3e267572c7	Bacteria	Proteobacteria	Alphaproteobacteria	Acetobacterales	Acetobacteraceae	Acidocella	0.9364126925430545	0	0	0	0	0	0	0	0	0	0	0	0	0	0	0	0	0	0	0	0	0	0	0	0	0	0	0	0	0	0	0	0	0	0	0	0	0	0	0	0	0	0
1ba86087a3805b0f83d13b20b6ec1b66	Bacteria	Proteobacteria	Alphaproteobacteria	Acetobacterales	Acetobacteraceae	Endobacter	0.8379952565346489	0	0	0	0	0	0	0	0	0	0	0	0	0	0	0	0	0	0	0	0	0	0	0	0	0	0	0	0	0	0	0	0	0	0	0	0	0	0	0	0	0	0
1bc1a7fd5d59230dbc46388e56c13cd9	Bacteria	Proteobacteria	Alphaproteobacteria	Acetobacterales	Acetobacteraceae	Acidocella	uncultured_bacterium	0	0	0	0	0	0	0	0	0	0	0	0	0	0	0	0	0	0	0	0	0	0	0	0	0	0	0	0	0	0	0	0	0	0	0	0	0	0	0	1	0	0
1bc8f4715640b6dbf77889f3c3440360	Bacteria	Proteobacteria	Alphaproteobacteria	Acetobacterales	Acetobacteraceae	0.9999922072996578		0	0	0	0	0	0	0	0	0	0	0	0	0	0	0	0	0	0	0	0	0	0	0	0	0	0	0	0	0	0	0	0	0	0	0	0	0	0	0	0	0	0
1be42d4e08d01b1b74e6f7945de81bb6	Bacteria	Proteobacteria	Alphaproteobacteria	Acetobacterales	Acetobacteraceae	0.9999998151770584		0	0	0	0	0	0	0	0	0	0	0	0	0	0	0	0	0	0	0	0	0	5	0	0	0	0	0	0	0	0	0	0	0	0	0	0	0	0	0	0	0	0
1be56c9d19842fa50858429216876c1d	Bacteria	Proteobacteria	Alphaproteobacteria	Acetobacterales	Acetobacteraceae	0.9999995583329081		0	0	0	0	0	0	0	0	0	0	0	0	0	0	0	0	0	0	0	0	0	0	0	0	0	0	0	0	0	0	0	0	0	0	0	0	0	0	0	0	0	0
1c5ae2d70294475c2bda631a93ad707d	Bacteria	Proteobacteria	Alphaproteobacteria	Acetobacterales	Acetobacteraceae	Acidisphaera	metagenome	0	0	0	0	0	0	0	0	0	0	0	0	0	0	0	0	0	0	0	0	0	0	0	0	0	0	0	0	0	0	0	0	0	0	0	0	0	0	0	0	0	0
1c60975938b4a7944a58ccc67d6debe9	Bacteria	Proteobacteria	Alphaproteobacteria	Acetobacterales	Acetobacteraceae	0.9992347632484371		0	0	0	0	0	0	0	0	0	0	0	0	0	0	0	0	0	0	0	0	0	0	0	0	0	0	0	0	0	0	0	0	0	0	0	0	0	0	0	0	0	0
1c8f4732aa1448d1033053e7c6b67717	Bacteria	Proteobacteria	Alphaproteobacteria	Acetobacterales	Acetobacteraceae	0.9965964866006569		0	0	0	0	0	0	0	0	0	0	0	0	0	0	0	0	0	0	0	0	0	0	0	0	0	0	0	0	0	0	0	0	0	0	0	0	0	0	0	0	0	0
1c954f768856c10d509a0e63a9b467a5	Bacteria	Proteobacteria	Alphaproteobacteria	Acetobacterales	Acetobacteraceae	0.9999526220804673		0	0	0	0	0	0	0	0	0	0	0	0	0	0	0	0	0	0	0	0	0	0	0	0	0	0	0	0	0	0	0	0	0	0	0	0	0	0	0	0	0	0
1ca59ccc9a7e6fcfc351cec1741bd0e0	Bacteria	Proteobacteria	Alphaproteobacteria	Acetobacterales	Acetobacteraceae	0.999999211212983		0	0	0	0	0	0	0	0	0	0	0	0	0	0	0	0	0	0	0	0	0	0	0	0	0	0	0	0	0	0	0	0	0	0	0	0	0	0	0	0	0	0
1d23c9bda55036875d6e0cedbd2a316e	Bacteria	Proteobacteria	Alphaproteobacteria	Acetobacterales	Acetobacteraceae	Endobacter	0.9843382370771309	0	0	0	0	0	0	0	0	0	0	0	0	0	0	0	0	0	0	0	0	0	0	0	0	0	0	0	0	0	0	0	0	0	0	0	0	0	0	0	0	0	0
1d88b975d4a43908f46e61662fedcd45	Bacteria	Proteobacteria	Alphaproteobacteria	Acetobacterales	Acetobacteraceae	0.9998785520769794		0	0	0	0	0	0	0	0	0	0	0	0	0	0	0	0	0	0	0	0	0	0	0	12	0	0	0	0	0	0	0	0	0	10	0	0	0	0	0	0	0	0
1d961b061c68b8a85ac8dcb356f1f69c	Bacteria	Proteobacteria	Alphaproteobacteria	Acetobacterales	Acetobacteraceae	0.999594924837081		0	0	0	0	0	0	0	0	0	0	0	0	0	0	0	0	0	0	0	0	0	0	0	0	0	0	0	0	0	0	0	0	0	0	0	0	2	0	0	0	0	0
1d9bb27fd2cb1386f6ad2adf637ba364	Bacteria	Proteobacteria	Alphaproteobacteria	Acetobacterales	Acetobacteraceae	0.9998830091499048		0	0	0	0	0	0	0	0	0	0	0	0	0	0	0	0	0	0	0	0	0	0	0	0	0	0	0	0	0	0	0	0	0	0	0	0	0	0	0	0	0	0
1d9f9735d3443031bd0be4030aa5d274	Bacteria	Proteobacteria	Alphaproteobacteria	Acetobacterales	Acetobacteraceae	0.9999998765878148		0	0	0	0	0	0	0	0	0	0	0	0	0	0	0	0	0	0	0	0	0	0	0	0	0	0	0	0	0	0	0	0	0	0	0	0	0	0	0	0	0	0
1de2760c1a92277bc214ca3557f2424c	Bacteria	Proteobacteria	Alphaproteobacteria	Acetobacterales	Acetobacteraceae	uncultured	0.9072388588236399	0	0	0	0	0	0	0	0	0	0	0	0	0	0	0	0	0	0	0	2	0	0	0	0	0	0	0	0	0	0	0	0	0	0	0	0	0	0	0	0	0	0
1de5b41b4d6716b9d9ddd1242773c056	Bacteria	Proteobacteria	Alphaproteobacteria	Acetobacterales	Acetobacteraceae	0.9758785649173867		0	0	0	0	0	0	0	0	0	0	0	0	0	0	0	0	0	0	0	0	0	0	0	0	0	0	0	0	0	0	0	0	0	0	0	0	0	0	0	0	0	0
1de8e42b634a922d3e9dbe7a40544b4a	Bacteria	Proteobacteria	Alphaproteobacteria	Acetobacterales	Acetobacteraceae	0.9999998256731002		0	0	0	0	0	0	0	0	0	0	0	0	0	0	0	0	0	0	0	0	0	0	0	0	0	0	0	0	0	0	0	0	0	0	0	0	0	0	0	0	0	0
1e26176e7ea0aefa6d7d629d255bfa31	Bacteria	Proteobacteria	Alphaproteobacteria	Acetobacterales	Acetobacteraceae	uncultured	0.709944408605284	0	0	0	0	0	30	0	0	0	0	0	0	0	0	0	0	0	0	0	0	0	0	0	0	0	0	0	0	0	0	0	0	0	0	0	0	0	0	0	0	0	0
1ea80db76859b2ee75bed77e6e5aac60	Bacteria	Proteobacteria	Alphaproteobacteria	Acetobacterales	Acetobacteraceae	Acidocella	uncultured_bacterium	0	0	0	0	0	0	0	0	0	0	0	0	0	0	0	0	0	0	0	0	0	0	0	0	0	0	0	0	0	0	0	0	0	0	0	0	0	0	0	2	0	0
1eaa59935b25b9453ad822d245858649	Bacteria	Proteobacteria	Alphaproteobacteria	Acetobacterales	Acetobacteraceae	0.9999996060926568		0	0	0	0	0	0	0	0	0	0	0	0	0	0	0	0	0	0	0	0	0	0	0	0	0	0	0	0	0	0	0	0	0	0	0	0	0	0	0	0	0	0
1eda19a8cef944d1c95f37d337165f65	Bacteria	Proteobacteria	Alphaproteobacteria	Acetobacterales	Acetobacteraceae	0.9971309579994536		0	0	0	0	0	0	0	0	0	0	0	0	0	0	0	0	0	0	0	0	0	0	0	0	0	0	0	0	0	0	0	0	0	0	0	0	0	0	0	0	0	0
1f024311b3bbc0bbe0d094e5c42fc336	Bacteria	Proteobacteria	Alphaproteobacteria	Acetobacterales	Acetobacteraceae	0.9999968177626857		0	0	0	0	0	0	0	0	0	0	6	0	0	0	0	0	0	0	0	0	0	0	0	0	0	0	0	0	0	0	0	0	0	0	0	0	0	0	0	0	0	0
1f1f80e19f1f7a30a1ba39a7f85e9fc4	Bacteria	Proteobacteria	Alphaproteobacteria	Acetobacterales	Acetobacteraceae	uncultured	0.9307217493617319	0	0	0	0	0	0	0	0	0	0	0	0	0	0	0	0	0	0	0	0	0	0	0	0	0	0	0	0	0	0	0	0	0	0	0	0	0	0	0	0	0	0
1f4369e56f3ce468189d1beaaf8057c8	Bacteria	Proteobacteria	Alphaproteobacteria	Acetobacterales	Acetobacteraceae	0.9999986560264287		0	0	0	0	0	0	0	0	0	0	0	0	0	0	0	0	0	0	0	0	0	0	0	0	0	0	0	0	20	0	0	0	0	0	0	0	0	0	0	0	0	0
1f5c970c7d1d542165fdd77c4d6598bf	Bacteria	Proteobacteria	Alphaproteobacteria	Acetobacterales	Acetobacteraceae	Acidocella	0.7043150800099772	0	0	0	0	0	0	0	0	0	0	0	0	0	0	0	16	0	0	0	15	0	0	0	0	0	0	0	0	0	0	0	0	0	0	0	0	0	0	0	0	0	0
1f678732dfd52a72f75d5d313e4c522a	Bacteria	Proteobacteria	Alphaproteobacteria	Acetobacterales	Acetobacteraceae	Acidiphilium	metagenome	0	0	0	0	0	0	0	0	0	0	0	0	0	0	0	0	0	0	0	0	0	0	0	0	0	0	0	0	0	0	0	0	0	0	0	0	0	0	0	0	0	0
1f8ac92bda625aff815f3e5821d5f183	Bacteria	Proteobacteria	Alphaproteobacteria	Acetobacterales	Acetobacteraceae	0.9999980943694626		0	0	0	0	0	0	0	0	0	0	0	0	0	0	0	0	0	0	0	0	0	0	0	0	0	0	0	0	0	0	0	0	0	0	0	0	0	0	0	0	0	0
1fe08c84e445335c86fc54431a7e9325	Bacteria	Proteobacteria	Alphaproteobacteria	Acetobacterales	Acetobacteraceae	0.9980044986500146		0	0	0	0	0	0	0	0	0	0	0	0	0	0	0	0	0	0	0	0	0	0	0	0	0	0	0	0	0	0	0	0	0	0	0	0	0	3	0	0	0	0
20001c8a300a8dd3d692376c9fcaedd7	Bacteria	Proteobacteria	Alphaproteobacteria	Acetobacterales	Acetobacteraceae	Acidisoma	0.8527427158235004	0	0	0	0	0	0	0	0	0	0	0	0	0	0	0	0	0	0	0	0	0	0	0	0	0	0	0	0	0	0	0	0	0	0	0	0	0	0	0	2	0	0
2074db067c22e6028e8d55ea59ad882c	Bacteria	Proteobacteria	Alphaproteobacteria	Acetobacterales	Acetobacteraceae	0.999116449769323		0	0	0	0	0	0	0	0	0	0	0	0	0	0	0	0	0	0	0	0	0	0	0	0	0	0	0	0	0	0	0	0	0	0	0	0	0	0	0	0	0	0
2074e32c402e4352b9dcd41ab015fc0d	Bacteria	Proteobacteria	Alphaproteobacteria	Acetobacterales	Acetobacteraceae	0.9994076899654752		0	0	0	0	0	0	0	0	0	0	0	0	0	0	0	0	0	0	0	0	0	0	0	0	0	13	0	0	0	0	0	0	0	0	0	0	0	0	0	0	0	0
20b17642d7de00404c8f89867e34119d	Bacteria	Proteobacteria	Alphaproteobacteria	Acetobacterales	Acetobacteraceae	Acidiphilium	0.7847666817932315	0	0	0	0	0	0	0	0	0	0	0	0	0	0	0	0	0	0	0	0	0	0	0	0	0	0	0	0	0	0	0	0	0	0	0	0	0	0	0	0	0	0
20b62dd89b6a4156c472d2ef88c56ce0	Bacteria	Proteobacteria	Alphaproteobacteria	Acetobacterales	Acetobacteraceae	uncultured	0.7860888349889741	0	0	0	0	14	0	0	0	0	0	0	0	0	0	0	0	0	0	0	0	0	0	0	0	0	0	0	0	0	0	0	0	0	0	0	0	0	0	0	0	0	0
2127e73355baf7ef6fd8d4ea37680422	Bacteria	Proteobacteria	Alphaproteobacteria	Acetobacterales	Acetobacteraceae	0.9945595987226021		0	0	0	0	0	0	18	0	0	0	0	0	0	0	0	0	0	0	0	0	0	0	0	0	0	0	0	0	0	0	0	0	0	0	0	0	0	0	0	0	0	0
212fc120596520ce2b0a9603a0019c5e	Bacteria	Proteobacteria	Alphaproteobacteria	Acetobacterales	Acetobacteraceae	Acidiphilium	0.9524545210345793	0	0	0	0	0	0	0	0	0	0	0	0	0	0	0	0	0	0	0	0	0	0	0	0	0	0	0	0	0	0	0	0	0	0	39	0	0	0	0	0	0	0
215254a6f5e5ff547b421b17d59eb63d	Bacteria	Proteobacteria	Alphaproteobacteria	Acetobacterales	Acetobacteraceae	uncultured	metagenome	0	0	0	0	0	0	0	0	0	0	0	0	0	0	0	0	0	0	0	0	0	0	0	0	0	0	0	0	0	0	0	0	0	0	0	0	2	0	0	0	0	0
21aa11a3271481ad6ea8786e9958fe65	Bacteria	Proteobacteria	Alphaproteobacteria	Acetobacterales	Acetobacteraceae	Acidisoma	0.9895995972679917	0	0	0	0	0	0	0	0	0	0	0	0	0	0	0	0	0	0	0	0	0	0	0	0	0	0	0	0	0	0	0	0	0	0	0	0	0	0	0	0	0	0
21af703f3e6604c1a02029e11fccb4cb	Bacteria	Proteobacteria	Alphaproteobacteria	Acetobacterales	Acetobacteraceae	Acidocella	0.9040864301052853	0	0	0	0	0	0	0	0	0	0	0	0	0	0	0	0	0	0	0	0	0	0	0	0	0	0	0	0	0	0	0	0	0	0	0	0	0	0	0	0	0	0
21b9e960fb9dbec88d8f0dd58be8d2cc	Bacteria	Proteobacteria	Alphaproteobacteria	Acetobacterales	Acetobacteraceae	Acidocella	0.9989051022830271	0	0	0	0	0	0	0	0	0	0	0	0	0	0	0	0	0	0	0	0	0	0	0	0	0	0	0	0	0	0	0	0	0	0	0	0	0	0	0	0	0	0
21de6a27fc801ab360dfba70c00b19f2	Bacteria	Proteobacteria	Alphaproteobacteria	Acetobacterales	Acetobacteraceae	Acidocella	uncultured_bacterium	0	0	0	0	0	0	0	0	0	0	0	0	0	0	0	0	0	0	0	0	0	0	0	0	0	0	0	0	0	0	0	0	0	0	0	0	0	0	0	0	0	0
2225b9847f0b218b983c1569e280e019	Bacteria	Proteobacteria	Alphaproteobacteria	Acetobacterales	Acetobacteraceae	0.9999999597820635		0	0	0	0	0	0	0	0	0	0	0	0	0	0	0	0	13	0	0	0	0	0	0	0	0	0	0	0	0	0	0	0	0	0	0	0	0	0	0	0	0	0
225de2504949f78dce7d2545cbc6382c	Bacteria	Proteobacteria	Alphaproteobacteria	Acetobacterales	Acetobacteraceae	Acidiphilium	0.9933068621026875	0	0	0	0	0	0	0	0	0	0	0	0	0	0	7	0	0	0	0	0	0	0	0	0	0	0	0	0	0	0	0	0	0	0	0	0	0	0	0	0	0	0
22cfd2980d5e44f8af238593ab19830c	Bacteria	Proteobacteria	Alphaproteobacteria	Acetobacterales	Acetobacteraceae	0.9999997336525546		0	0	0	0	0	0	0	0	0	0	0	0	0	0	0	0	0	0	0	0	0	0	0	0	0	0	0	0	0	0	0	0	0	0	0	0	0	0	0	0	0	0
22d3ad4f13af9303d8652282ee8d852d	Bacteria	Proteobacteria	Alphaproteobacteria	Acetobacterales	Acetobacteraceae	uncultured	0.9140748182166925	0	0	0	0	0	0	0	0	0	0	0	0	0	0	0	0	0	0	0	0	0	0	0	0	0	0	0	0	0	0	0	0	0	0	0	0	0	0	6	0	0	0
22e5c5df39b4426d42fa2a905b4db476	Bacteria	Proteobacteria	Alphaproteobacteria	Acetobacterales	Acetobacteraceae	Endobacter	0.783502236917207	0	0	0	0	0	0	0	0	0	0	0	0	0	0	0	0	0	0	0	0	0	0	0	2	0	0	0	0	0	0	0	0	0	0	0	0	0	0	0	0	0	0
22e82696669eb8880a781cbad0c361e4	Bacteria	Proteobacteria	Alphaproteobacteria	Acetobacterales	Acetobacteraceae	0.9999999608848308		0	0	0	0	0	0	0	0	0	0	0	0	0	0	0	0	0	0	0	0	0	0	0	0	0	0	0	0	0	0	0	0	19	0	0	0	0	0	0	0	0	0
22faa5aae8540c0cf03fc4e137f7b103	Bacteria	Proteobacteria	Alphaproteobacteria	Acetobacterales	Acetobacteraceae	Acidiphilium	0.9985859536530165	0	0	0	0	0	0	0	0	0	0	0	0	0	0	0	0	0	0	0	0	14	0	0	0	0	0	0	0	0	0	0	0	0	0	0	0	0	0	0	0	0	19
23244573bbfaf641078c12fec9b0dd86	Bacteria	Proteobacteria	Alphaproteobacteria	Acetobacterales	Acetobacteraceae	0.999999980331695		0	0	0	0	0	0	0	0	0	0	0	0	0	0	0	0	0	0	0	0	0	0	0	0	0	0	0	0	0	0	0	0	0	0	0	0	0	0	0	0	0	0
239982ba1ab7b9e6b885dbf96fe1b188	Bacteria	Proteobacteria	Alphaproteobacteria	Acetobacterales	Acetobacteraceae	uncultured	metagenome	0	0	0	0	0	0	0	0	0	0	0	0	0	0	0	0	0	0	0	0	0	0	0	0	0	0	0	0	0	0	0	0	0	0	0	0	0	0	0	0	0	0
2412830dc571222b5ab45d412de97b36	Bacteria	Proteobacteria	Alphaproteobacteria	Acetobacterales	Acetobacteraceae	Acidocella	uncultured_bacterium	0	0	0	0	0	0	0	0	0	0	0	0	0	0	0	0	0	0	0	0	0	0	0	0	0	0	0	0	0	0	0	0	0	0	0	0	0	0	0	0	0	0
2420e705d9b1b8fcf126207b10f1dbab	Bacteria	Proteobacteria	Alphaproteobacteria	Acetobacterales	Acetobacteraceae	Acidocella	0.9967985642781715	0	0	0	0	0	22	0	0	0	0	0	0	0	0	0	0	0	0	0	0	0	0	0	0	0	0	0	0	0	0	0	0	0	0	0	0	0	0	0	0	0	0
2476894582c91ff3927c30d40a196188	Bacteria	Proteobacteria	Alphaproteobacteria	Acetobacterales	Acetobacteraceae	0.9989613400051487		0	0	0	0	0	0	0	0	0	0	0	0	0	0	0	0	0	0	0	0	0	0	12	0	0	0	0	0	0	0	0	0	0	0	0	0	0	0	0	0	0	0
254613a94f59a86d9f72665aa201b31d	Bacteria	Proteobacteria	Alphaproteobacteria	Acetobacterales	Acetobacteraceae	Acidocella	0.9939588092446355	0	0	0	0	0	0	0	0	0	0	0	0	0	0	0	0	0	0	0	0	0	0	0	0	0	0	0	0	0	0	0	0	0	0	0	0	0	0	0	4	0	0
258766d2a16680cb2f701b44225fd58e	Bacteria	Proteobacteria	Alphaproteobacteria	Acetobacterales	Acetobacteraceae	uncultured	0.7981217919485418	0	0	0	0	0	0	0	0	0	0	0	0	0	0	0	0	0	0	0	0	0	0	0	0	0	0	0	0	0	0	0	0	0	0	0	2	0	0	0	0	0	0
2597d5d1924a5669d73790cbbd30e896	Bacteria	Proteobacteria	Alphaproteobacteria	Acetobacterales	Acetobacteraceae	0.9531155216890441		0	0	0	0	0	0	0	0	0	0	0	0	0	0	0	0	0	0	0	0	0	0	0	0	0	0	0	0	0	0	0	0	0	0	0	0	0	0	0	0	0	0
25a7428c41e7af1680e27c4d2f666d1e	Bacteria	Proteobacteria	Alphaproteobacteria	Acetobacterales	Acetobacteraceae	0.9962374197372227		0	0	0	0	0	0	0	0	0	0	0	0	0	0	0	0	0	0	0	0	0	0	0	0	0	0	0	0	0	0	0	0	0	0	0	4	0	0	0	0	0	0
25ca18456a83f0e0782e8cca30fbdc06	Bacteria	Proteobacteria	Alphaproteobacteria	Acetobacterales	Acetobacteraceae	Acidocella	uncultured_eubacterium	0	0	0	0	0	0	0	0	0	0	0	0	0	0	0	0	0	0	0	0	0	0	0	0	0	0	0	0	0	0	0	0	0	0	0	0	0	0	0	0	0	0
25ceb55164e822eb020c573962616c38	Bacteria	Proteobacteria	Alphaproteobacteria	Acetobacterales	Acetobacteraceae	0.999281249216577		0	0	0	0	0	0	3	0	0	0	0	0	0	0	0	0	0	0	0	0	0	0	0	0	0	0	0	0	0	0	0	0	0	0	0	0	0	0	0	0	0	0
25d1c144ae73aa786ef453fd125862fd	Bacteria	Proteobacteria	Alphaproteobacteria	Acetobacterales	Acetobacteraceae	Acidocella	uncultured_bacterium	0	0	0	0	0	0	0	0	0	0	0	0	7	0	0	0	0	0	0	0	0	0	0	0	0	0	0	0	0	0	0	0	0	0	0	0	0	0	0	0	0	0
25ebbcb2eb4866b755e8dd3ac9c385a6	Bacteria	Proteobacteria	Alphaproteobacteria	Acetobacterales	Acetobacteraceae	Acidocella	0.9996465077964778	0	0	0	0	0	0	0	0	0	0	0	0	0	0	0	0	0	0	0	0	0	0	0	0	0	0	0	0	0	0	0	0	0	0	0	0	0	0	0	0	0	0
25f866e45beb45dfbbfa1623aed4415a	Bacteria	Proteobacteria	Alphaproteobacteria	Acetobacterales	Acetobacteraceae	Acidocella	0.9999842182560396	0	0	0	0	0	0	0	0	0	0	0	0	0	0	0	0	0	0	0	0	0	0	0	0	0	0	0	0	0	0	0	0	0	0	0	0	0	0	0	0	0	0
260f548c9d4fdb49e355702d18704001	Bacteria	Proteobacteria	Alphaproteobacteria	Acetobacterales	Acetobacteraceae	uncultured	0.9054818516791086	0	0	0	0	0	0	0	0	0	0	0	0	0	6	0	0	0	0	0	0	0	0	0	0	0	0	0	0	0	0	0	0	0	0	0	0	0	0	0	0	0	0
262477fba224c77f8a01262c5519f321	Bacteria	Proteobacteria	Alphaproteobacteria	Acetobacterales	Acetobacteraceae	Acidiphilium	0.937119256448868	0	0	0	0	0	0	0	0	0	0	0	0	0	0	0	0	0	0	0	0	0	0	0	0	0	0	0	0	0	0	0	0	0	0	0	0	0	0	0	0	0	0
263f603dc7bec22b4af304727f3fcca6	Bacteria	Proteobacteria	Alphaproteobacteria	Acetobacterales	Acetobacteraceae	0.9976594398247656		0	0	0	0	0	0	0	0	0	0	0	0	0	0	0	0	0	0	0	0	0	0	0	0	0	0	0	0	0	0	0	0	0	0	0	0	0	0	0	0	0	3
264f00ca570bb6f2797687c588906d69	Bacteria	Proteobacteria	Alphaproteobacteria	Acetobacterales	Acetobacteraceae	0.9998598659001027		0	0	0	0	0	0	0	0	0	0	0	0	0	0	0	0	0	0	0	0	0	0	0	0	0	0	0	0	0	0	0	0	0	0	0	0	0	0	0	0	0	0
267775455b94e03d69fa189573c36981	Bacteria	Proteobacteria	Alphaproteobacteria	Acetobacterales	Acetobacteraceae	Acidocella	0.908623681304963	0	0	0	0	0	0	0	0	0	0	0	0	0	0	0	0	0	0	0	0	0	0	0	0	0	0	0	0	0	0	0	0	0	0	0	0	0	0	0	0	0	0
269662231e7f883498beb5e257a749b5	Bacteria	Proteobacteria	Alphaproteobacteria	Acetobacterales	Acetobacteraceae	Acidocella	uncultured_eubacterium	0	0	0	0	0	0	0	0	0	0	0	0	0	0	0	0	0	0	0	0	0	0	0	0	0	0	0	0	0	0	0	0	0	0	0	0	0	0	0	0	0	0
269d10a065b79ef8209b47f57e8f2529	Bacteria	Proteobacteria	Alphaproteobacteria	Acetobacterales	Acetobacteraceae	0.9999998223542375		0	0	0	0	0	0	0	0	0	0	0	0	0	0	0	0	0	0	0	0	0	0	0	0	0	0	0	0	0	0	0	0	0	0	0	0	0	0	0	0	0	0
26ada25b24c3d310cce1d734ca79b596	Bacteria	Proteobacteria	Alphaproteobacteria	Acetobacterales	Acetobacteraceae	0.9996534456852544		0	0	0	0	73	0	0	0	0	0	0	0	0	0	0	0	0	0	0	0	0	0	0	0	38	0	54	0	0	0	0	0	0	0	0	0	0	0	0	0	0	0
26c085b8d0a1c94249cc6f27769d24fb	Bacteria	Proteobacteria	Alphaproteobacteria	Acetobacterales	Acetobacteraceae	Endobacter	0.7309771795371158	0	0	0	0	0	0	0	0	0	0	0	0	0	0	3	0	0	0	0	0	0	0	0	0	0	0	0	0	0	0	0	0	0	0	0	0	0	0	0	0	0	0
26d25117c9bff7fd7434dbeab06f6c27	Bacteria	Proteobacteria	Alphaproteobacteria	Acetobacterales	Acetobacteraceae	uncultured	0.9818817729009971	0	0	0	0	0	0	0	0	0	0	0	0	0	0	0	0	0	0	0	0	0	0	0	0	0	0	0	0	0	0	0	0	0	0	0	0	0	0	0	0	0	0
27846d1d01f26c6f23736d902bb19773	Bacteria	Proteobacteria	Alphaproteobacteria	Acetobacterales	Acetobacteraceae	Acidocella	0.9626840484225969	0	0	0	0	5	0	0	0	0	0	0	0	0	0	0	0	0	0	0	0	0	0	0	0	0	0	0	0	0	0	0	0	0	0	0	0	0	0	0	0	0	0
27aeebb978eb214ab6a866f461585153	Bacteria	Proteobacteria	Alphaproteobacteria	Acetobacterales	Acetobacteraceae	Acidisoma	0.9999661688411692	0	0	0	0	0	0	0	0	0	0	0	0	0	0	0	0	0	0	0	0	0	0	0	0	0	27	0	0	0	0	0	0	0	0	0	0	0	0	0	0	0	0
27ffbccd3e9aff74e0f4b40476d0938d	Bacteria	Proteobacteria	Alphaproteobacteria	Acetobacterales	Acetobacteraceae	Acidisoma	0.9980167716793186	0	0	0	0	0	0	0	0	0	0	0	0	2	0	0	0	0	0	0	0	0	0	0	0	0	0	0	0	0	0	0	0	0	0	0	0	0	0	0	0	0	0
28045b047dba72aef84b99d3f764c388	Bacteria	Proteobacteria	Alphaproteobacteria	Acetobacterales	Acetobacteraceae	Acidocella	0.9999997185299997	0	0	0	0	0	0	0	0	0	0	0	0	0	0	0	0	0	0	0	0	0	0	0	0	0	0	0	0	0	0	0	0	0	0	0	0	0	0	0	0	0	0
284a25583da6c6993d9e354c8c7db604	Bacteria	Proteobacteria	Alphaproteobacteria	Acetobacterales	Acetobacteraceae	uncultured	0.8823623720759906	0	0	0	0	0	0	0	0	0	0	0	0	0	0	0	0	0	0	0	0	0	0	0	0	24	21	0	0	0	0	0	0	0	0	0	0	0	0	0	0	0	0
284f631cb20a06d517bdd10f06563298	Bacteria	Proteobacteria	Alphaproteobacteria	Acetobacterales	Acetobacteraceae	Acidocella	0.8165810718053446	0	0	0	0	0	0	0	0	0	0	0	0	0	0	0	0	0	0	0	0	0	0	0	0	0	0	0	0	0	0	0	0	0	0	0	0	0	0	0	0	0	0
285b9f221ec7ad953ec36d5a588154bd	Bacteria	Proteobacteria	Alphaproteobacteria	Acetobacterales	Acetobacteraceae	uncultured	0.8322001624380425	0	0	0	0	0	0	0	0	0	0	0	0	0	0	0	0	0	0	0	0	0	0	0	0	16	0	6	0	0	0	0	0	0	0	0	0	0	0	0	0	0	0
286bf0fcd47fb9f3dab4d70fa1358836	Bacteria	Proteobacteria	Alphaproteobacteria	Acetobacterales	Acetobacteraceae	0.9999999278623442		0	0	0	0	0	0	0	0	0	0	0	0	0	0	0	0	0	0	0	0	0	0	0	0	0	0	0	0	0	0	0	0	0	0	0	0	0	2	0	0	0	0
289222cbde7abdf82a10fe04c27c79b4	Bacteria	Proteobacteria	Alphaproteobacteria	Acetobacterales	Acetobacteraceae	Acidisoma	0.8504515592554324	0	0	0	0	0	0	0	0	0	0	0	0	0	0	0	0	0	0	0	0	0	0	0	0	0	0	0	0	0	0	0	0	0	0	0	0	4	0	0	0	0	0
28cdb6da6cebee863cb2e48297a488f0	Bacteria	Proteobacteria	Alphaproteobacteria	Acetobacterales	Acetobacteraceae	uncultured	0.7895290765352674	0	0	0	0	0	0	0	0	0	0	0	0	0	5	0	0	0	0	0	0	0	0	0	0	0	0	0	0	0	0	0	0	0	0	0	0	0	0	0	0	0	0
291ab19b4dbf20d05d3db7c7d07c3c1c	Bacteria	Proteobacteria	Alphaproteobacteria	Acetobacterales	Acetobacteraceae	Roseomonas	0.9955803441367421	0	0	0	3	0	0	0	0	0	0	0	0	0	0	0	0	0	0	0	0	0	0	0	0	0	0	0	0	0	0	0	0	0	0	0	0	0	0	0	0	0	0
2922c0f26572f9d88d890ae1f319b0ca	Bacteria	Proteobacteria	Alphaproteobacteria	Acetobacterales	Acetobacteraceae	uncultured	uncultured_Acetobacteraceae	0	0	0	0	0	0	0	0	0	0	0	0	0	0	0	0	0	0	0	0	0	0	0	0	0	0	0	0	0	0	0	0	0	0	0	0	0	0	0	0	0	0
292339b2064939066b29659e7c223eb4	Bacteria	Proteobacteria	Alphaproteobacteria	Acetobacterales	Acetobacteraceae	Acidiphilium	0.8527413005658931	0	0	0	0	0	0	0	0	0	0	0	0	0	0	0	0	0	0	0	0	0	0	6	0	0	0	0	0	0	0	0	0	0	0	0	0	0	0	0	0	0	0
293dcdbba5be98f309eae3c914cf6a4e	Bacteria	Proteobacteria	Alphaproteobacteria	Acetobacterales	Acetobacteraceae	uncultured	0.9072391522676669	0	0	0	41	0	0	0	0	0	0	0	0	0	0	0	0	0	0	0	0	0	0	0	0	0	0	0	0	0	0	0	0	0	0	0	0	0	0	0	0	0	0
2963876e5b4400d0edd05e562e31f793	Bacteria	Proteobacteria	Alphaproteobacteria	Acetobacterales	Acetobacteraceae	0.9999731381370812		0	0	0	0	0	0	0	0	0	0	0	0	0	0	0	0	0	0	0	0	0	0	0	0	0	0	0	0	0	0	0	0	0	0	0	0	0	0	0	0	0	0
296e43b03afac81aaea37c55920ad342	Bacteria	Proteobacteria	Alphaproteobacteria	Acetobacterales	Acetobacteraceae	Acidiphilium	uncultured_eubacterium	0	0	0	0	0	0	0	0	0	0	0	0	0	0	0	0	0	0	0	0	0	0	0	26	0	0	0	58	0	0	0	0	0	0	0	0	0	0	0	0	0	0
297e3fff0723f156c582e30c731faead	Bacteria	Proteobacteria	Alphaproteobacteria	Acetobacterales	Acetobacteraceae	0.9999998894671567		0	0	0	0	0	0	0	0	0	0	0	0	0	0	0	0	0	0	0	0	0	0	0	0	0	0	0	0	0	0	0	0	0	0	0	0	0	0	0	0	0	0
2986aadd099d5930e31295f61d78e5f5	Bacteria	Proteobacteria	Alphaproteobacteria	Acetobacterales	Acetobacteraceae	Acidocella	0.996237739592847	0	0	0	0	0	0	0	0	0	0	0	0	0	0	0	0	0	0	0	0	0	0	0	0	0	0	0	0	0	0	0	0	0	0	0	0	0	13	0	0	0	0
29b62dd6f9a227b9b6c435363b0eaadd	Bacteria	Proteobacteria	Alphaproteobacteria	Acetobacterales	Acetobacteraceae	Acidocella	uncultured_eubacterium	0	0	0	0	0	0	0	0	0	0	0	0	0	0	0	0	0	0	0	0	0	0	0	0	0	0	0	0	0	0	0	0	0	0	0	0	0	0	0	0	0	0
29d0a60d7660246d11a665eef91ebab7	Bacteria	Proteobacteria	Alphaproteobacteria	Acetobacterales	Acetobacteraceae	Endobacter	Heliconius_melpomene	0	0	0	0	0	0	0	0	0	0	0	0	0	0	0	0	0	0	0	0	0	0	0	0	0	0	0	0	0	0	2	0	0	0	0	0	0	0	0	0	0	0
29ebca4b22e69621453e8e4794c136e8	Bacteria	Proteobacteria	Alphaproteobacteria	Acetobacterales	Acetobacteraceae	Acidiphilium	0.8327852653041395	0	0	0	0	0	0	0	0	0	0	0	0	0	0	0	0	0	0	0	23	45	70	0	0	0	0	0	0	0	0	0	27	0	38	0	0	0	0	0	78	0	0
29f20b625cf6acfba989bdb78e60f75f	Bacteria	Proteobacteria	Alphaproteobacteria	Acetobacterales	Acetobacteraceae	0.9940582838976706		0	0	0	0	0	0	0	0	0	0	0	0	0	0	31	0	0	0	0	0	0	0	0	0	0	0	0	0	0	0	0	0	0	0	0	0	0	0	52	0	0	0
29fe56eeb06c8e02669dcb6aa0a3cf89	Bacteria	Proteobacteria	Alphaproteobacteria	Acetobacterales	Acetobacteraceae	0.7973454591434521		0	0	0	0	0	0	0	0	0	0	0	0	0	0	0	0	0	0	0	0	0	0	0	0	0	0	0	0	0	0	0	0	0	0	0	0	0	0	0	0	0	0
2a3752ae15c757fc367ebab32f30e2fa	Bacteria	Proteobacteria	Alphaproteobacteria	Acetobacterales	Acetobacteraceae	Acidiphilium	0.8275994291215438	0	0	0	0	0	0	0	0	0	0	0	0	0	0	0	0	0	0	0	0	0	0	0	0	0	0	0	0	0	0	0	0	0	0	0	0	0	0	0	0	0	0
2a5b7bf4c3b984bd180f0821eee58dd3	Bacteria	Proteobacteria	Alphaproteobacteria	Acetobacterales	Acetobacteraceae	0.9982266755494845		0	0	0	0	0	0	0	0	0	0	0	0	0	0	0	0	0	0	0	0	0	0	0	0	0	0	0	0	0	0	0	0	0	0	0	0	0	0	0	0	0	0
2a6619f0a55f897fc53ebe2b06abcaac	Bacteria	Proteobacteria	Alphaproteobacteria	Acetobacterales	Acetobacteraceae	Acidicaldus	uncultured_bacterium	0	32	0	0	12	0	0	0	0	0	10	0	0	0	0	0	0	0	0	0	0	0	0	0	0	0	0	0	0	54	0	0	0	0	0	0	0	0	0	0	0	0
2a708016307b685c05d94f79d500a47f	Bacteria	Proteobacteria	Alphaproteobacteria	Acetobacterales	Acetobacteraceae	Acidocella	uncultured_eubacterium	0	0	0	0	0	0	0	0	0	0	0	0	0	0	0	0	0	0	0	0	0	0	0	0	0	0	0	0	0	0	0	0	0	0	0	0	0	0	0	0	0	0
2a808dbd7940130a40b1452e22c7f501	Bacteria	Proteobacteria	Alphaproteobacteria	Acetobacterales	Acetobacteraceae	Acidocella	0.8349529848833933	0	0	0	0	0	0	0	0	0	0	0	0	0	0	0	0	0	0	0	0	0	0	0	0	0	0	0	0	0	0	0	0	0	0	0	0	0	0	0	0	0	0
2a9e203e039d93298010e3fc01b57db2	Bacteria	Proteobacteria	Alphaproteobacteria	Acetobacterales	Acetobacteraceae	0.9996319665682977		0	0	0	0	0	0	0	0	0	0	0	0	0	0	0	0	0	0	0	0	0	0	0	0	0	0	0	0	0	0	0	0	0	0	0	0	0	0	0	0	0	0
2ab5ce192066782c9c7ed2f40ac954a8	Bacteria	Proteobacteria	Alphaproteobacteria	Acetobacterales	Acetobacteraceae	uncultured	0.7866236936572405	0	0	0	0	0	0	0	0	0	0	0	0	0	0	0	0	0	0	0	0	0	0	0	0	0	0	0	0	0	0	0	0	0	0	0	0	0	0	0	0	0	0
2adeb6a059825edf84d89110615a2e8f	Bacteria	Proteobacteria	Alphaproteobacteria	Acetobacterales	Acetobacteraceae	0.845532726038589		0	0	0	0	0	0	0	0	0	0	0	0	0	0	0	0	0	0	0	0	0	0	0	0	0	0	0	0	0	0	0	0	0	0	0	0	0	0	0	0	0	0
2af03968d4c1203c264aa84deb2a9221	Bacteria	Proteobacteria	Alphaproteobacteria	Acetobacterales	Acetobacteraceae	0.9998889297564926		0	0	0	0	0	0	0	0	0	0	0	0	0	0	0	0	0	0	0	0	0	0	0	0	0	0	0	0	0	0	0	0	0	0	0	0	0	0	0	0	0	0
2b0ad23ed011929e6e94d9651d2eef7f	Bacteria	Proteobacteria	Alphaproteobacteria	Acetobacterales	Acetobacteraceae	Acidocella	0.970240502618144	0	0	0	0	0	0	0	0	0	0	0	0	0	0	0	0	0	0	0	0	0	0	0	0	0	0	0	0	0	0	0	0	0	0	0	0	0	0	0	0	0	0
2b2b8cedc9accf8938d4f79d43ee461e	Bacteria	Proteobacteria	Alphaproteobacteria	Acetobacterales	Acetobacteraceae	uncultured	0.9809493668520353	0	0	0	0	0	0	0	0	0	0	0	0	0	0	0	0	0	0	0	0	0	0	0	0	0	0	0	0	0	0	0	0	0	0	0	0	0	7	0	0	0	0
2b32db7749cfea823a162f7f0bf75448	Bacteria	Proteobacteria	Alphaproteobacteria	Acetobacterales	Acetobacteraceae	0.9999996514781994		0	0	0	0	0	0	0	0	0	0	0	0	0	0	0	0	0	0	0	0	0	0	0	0	0	0	0	0	0	0	0	0	0	0	0	0	0	0	0	0	0	0
2b65301e496a1e44545f2f8eb6adfbbe	Bacteria	Proteobacteria	Alphaproteobacteria	Acetobacterales	Acetobacteraceae	0.9998940529536011		0	0	0	0	0	0	0	0	0	0	0	0	0	0	0	0	0	0	0	0	0	0	0	0	0	0	0	0	0	0	0	0	0	0	0	0	0	0	0	0	0	0
2b8a6f3c446e1a15fd09683b4a43414a	Bacteria	Proteobacteria	Alphaproteobacteria	Acetobacterales	Acetobacteraceae	0.9999938760660572		0	0	0	0	0	0	0	0	0	0	0	0	0	0	0	0	0	0	0	0	0	0	0	0	0	0	0	0	0	0	0	0	0	0	0	0	0	0	0	0	0	0
2bf238804e1e6af8643cda41cbb92da9	Bacteria	Proteobacteria	Alphaproteobacteria	Acetobacterales	Acetobacteraceae	Acidocella	uncultured_eubacterium	0	0	0	0	0	0	0	0	0	0	0	0	0	0	0	0	0	0	0	0	0	14	0	0	0	0	0	0	0	0	0	0	0	0	0	0	0	0	0	25	0	0
2c154ea1408c275df9fa45c52c2ff2ee	Bacteria	Proteobacteria	Alphaproteobacteria	Acetobacterales	Acetobacteraceae	uncultured	0.9861553213320492	0	0	0	0	0	0	0	0	0	0	0	0	0	0	0	0	0	0	0	0	0	0	0	0	0	0	0	0	0	0	0	0	0	0	0	0	0	0	0	0	0	0
2c1e05c8cdc95b85ec5904db1c58d5d5	Bacteria	Proteobacteria	Alphaproteobacteria	Acetobacterales	Acetobacteraceae	Acidiphilium	0.7657726674080685	0	0	0	0	0	0	0	0	0	0	0	0	0	0	0	0	0	0	0	0	0	0	0	0	0	0	0	0	0	0	0	0	0	0	0	0	0	0	0	0	0	0
2c2ddcc238620893342b1dd94ff640fc	Bacteria	Proteobacteria	Alphaproteobacteria	Acetobacterales	Acetobacteraceae	uncultured	0.7554364561439945	0	0	0	0	0	0	0	0	0	0	0	0	4	0	0	0	0	0	0	0	0	0	0	0	0	0	0	0	0	0	0	0	0	0	0	0	0	0	0	0	0	0
2c7c8d9e227259b06b752fc01d637f9a	Bacteria	Proteobacteria	Alphaproteobacteria	Acetobacterales	Acetobacteraceae	Acidocella	uncultured_eubacterium	0	0	0	0	0	0	0	0	0	0	0	0	0	0	0	0	0	0	0	0	0	0	0	0	0	0	0	0	0	0	0	0	0	0	0	0	0	0	0	0	0	0
2ca0be35ac6099762558b1be6006ee6a	Bacteria	Proteobacteria	Alphaproteobacteria	Acetobacterales	Acetobacteraceae	Endobacter	0.8399907686920202	0	0	0	0	0	0	0	0	0	0	0	0	0	0	0	0	0	0	0	0	0	0	0	0	0	0	0	0	0	0	0	0	0	0	0	0	3	0	0	0	0	0
2ca47ed9238313fe6fe01c53da20930f	Bacteria	Proteobacteria	Alphaproteobacteria	Acetobacterales	Acetobacteraceae	Acidiphilium	metagenome	0	0	0	0	0	0	0	0	0	0	0	0	0	0	0	0	0	0	0	0	0	0	0	0	0	0	0	0	0	0	0	0	0	0	0	0	0	0	0	0	0	0
2cd763caef76c07124d23cc070034905	Bacteria	Proteobacteria	Alphaproteobacteria	Acetobacterales	Acetobacteraceae	0.9988211130067219		0	0	0	0	0	0	0	0	0	0	0	0	0	0	0	0	0	0	0	0	0	0	0	0	0	0	0	0	0	0	0	0	0	0	17	0	12	0	0	0	0	0
2cfbcc119cdcaf2480559b4761e9c143	Bacteria	Proteobacteria	Alphaproteobacteria	Acetobacterales	Acetobacteraceae	uncultured	0.9675064335058989	0	0	0	0	0	0	0	0	0	0	0	2	0	0	0	0	0	0	0	0	0	0	0	0	0	0	0	0	0	0	0	0	0	0	0	0	0	0	0	0	0	0
2d004f579e643d63f2e68d87161df8b0	Bacteria	Proteobacteria	Alphaproteobacteria	Acetobacterales	Acetobacteraceae	Acidocella	0.9861721975626756	0	20	0	0	0	0	0	0	0	0	0	0	0	151	19	15	0	52	41	19	106	0	0	90	45	42	16	0	0	0	0	31	82	54	0	19	0	155	14	0	0	32
2d14f774278231bc1f85ad52a0fc7bb7	Bacteria	Proteobacteria	Alphaproteobacteria	Acetobacterales	Acetobacteraceae	0.9991497996203518		0	0	0	0	0	0	0	0	0	0	0	0	0	0	0	0	0	0	0	0	0	0	0	0	0	0	0	0	0	0	0	0	0	0	0	0	0	0	0	0	0	0
2d15c39bf45163515fbfa1c7fecb2aa9	Bacteria	Proteobacteria	Alphaproteobacteria	Acetobacterales	Acetobacteraceae	uncultured	0.979563188591092	0	0	0	0	0	0	0	0	0	0	0	0	0	0	0	0	0	0	0	0	0	0	0	0	0	0	0	0	0	0	0	0	0	0	0	0	0	0	0	0	0	0
2d1e9c20626e6be6d62d68698eec97da	Bacteria	Proteobacteria	Alphaproteobacteria	Acetobacterales	Acetobacteraceae	0.9977087706781942		0	0	0	0	0	0	0	0	0	0	0	0	0	0	0	0	0	0	0	0	2	0	0	0	0	0	0	0	0	0	0	0	0	0	0	0	0	0	0	0	0	0
2d211223098234272e34c59dc78cf023	Bacteria	Proteobacteria	Alphaproteobacteria	Acetobacterales	Acetobacteraceae	0.9999998575476399		0	0	0	0	0	0	0	0	0	0	0	0	0	0	0	0	0	0	0	0	0	0	0	0	0	0	0	0	0	0	0	0	0	0	0	0	0	0	0	0	0	0
2d2eaabea72e1de9d50722ded2f1af60	Bacteria	Proteobacteria	Alphaproteobacteria	Acetobacterales	Acetobacteraceae	0.9985713138764495		0	0	0	0	0	0	0	0	0	0	0	0	0	0	0	0	0	0	0	0	0	0	0	0	0	0	0	0	0	0	0	0	0	0	0	0	2	0	0	0	0	0
2d3e2065e5cf4876e9c822ae03d8c836	Bacteria	Proteobacteria	Alphaproteobacteria	Acetobacterales	Acetobacteraceae	0.9999999655170541		0	0	0	0	0	0	0	0	0	0	0	0	0	0	0	0	0	0	0	0	0	0	0	0	0	0	0	0	0	0	0	0	0	0	0	0	0	0	0	0	0	0
2d649bfcdacd94b826c60415f631cc89	Bacteria	Proteobacteria	Alphaproteobacteria	Acetobacterales	Acetobacteraceae	0.9999999410888364		0	0	0	0	0	0	0	0	0	0	0	0	0	0	0	0	0	0	0	0	0	2	0	0	0	0	0	0	0	0	0	0	0	0	0	0	0	0	0	0	0	0
2dace1ca8f394453af05e004ac465c90	Bacteria	Proteobacteria	Alphaproteobacteria	Acetobacterales	Acetobacteraceae	0.9999980533234092		0	0	0	0	0	0	0	0	0	0	0	0	0	0	0	0	10	0	0	0	0	0	0	0	0	0	0	0	0	0	0	0	0	0	0	0	0	0	0	0	0	0
2ded6e607cfd5c250adc619e3b3636d9	Bacteria	Proteobacteria	Alphaproteobacteria	Acetobacterales	Acetobacteraceae	0.9999973274085084		0	0	0	0	0	0	0	0	0	0	0	0	0	0	0	0	0	0	0	0	0	0	0	0	0	0	0	0	0	0	0	0	0	0	0	0	0	0	0	0	0	0
2e114b76e74a3eb819d70393d8587e98	Bacteria	Proteobacteria	Alphaproteobacteria	Acetobacterales	Acetobacteraceae	Acidocella	0.9999029469830923	0	0	0	0	0	0	0	0	0	0	0	0	0	0	0	0	0	0	0	0	0	0	0	0	0	0	0	0	0	0	0	5	0	0	0	0	0	0	0	0	0	0
2e28cd82a55fa0909b09461b85622ab3	Bacteria	Proteobacteria	Alphaproteobacteria	Acetobacterales	Acetobacteraceae	0.9999999540099849		0	0	0	0	0	2	0	0	0	0	0	0	0	0	0	0	0	0	0	0	0	0	0	0	0	0	0	0	0	0	0	0	0	0	0	0	0	0	0	0	0	0
2e2bcee2ca8c48c39a9e954f21b113e4	Bacteria	Proteobacteria	Alphaproteobacteria	Acetobacterales	Acetobacteraceae	0.837372759790689		0	0	0	0	0	0	0	0	0	0	0	0	0	0	0	0	0	0	0	0	0	0	0	0	0	0	0	0	0	0	0	0	0	0	0	0	0	0	0	0	0	0
2e317bad06b1e74e7c4a8eb76cceb206	Bacteria	Proteobacteria	Alphaproteobacteria	Acetobacterales	Acetobacteraceae	0.999999891940472		0	0	0	0	0	0	0	0	0	0	0	0	0	0	0	0	0	0	0	0	0	0	0	0	0	0	0	0	0	0	0	0	10	0	0	0	0	0	0	0	0	0
2e846176a41e390b7e4e8cad9c62ccc7	Bacteria	Proteobacteria	Alphaproteobacteria	Acetobacterales	Acetobacteraceae	0.9999428153325823		0	0	0	0	0	0	0	0	0	0	0	0	0	0	0	0	0	0	0	0	0	0	0	0	0	0	0	2	0	0	0	0	0	0	0	0	0	0	0	0	0	0
2e90292a6690494fec337fbe7150ce33	Bacteria	Proteobacteria	Alphaproteobacteria	Acetobacterales	Acetobacteraceae	uncultured	0.9826111963173401	0	0	0	0	0	0	0	0	0	0	0	0	0	0	0	0	0	0	0	0	0	0	0	0	0	0	0	0	0	0	0	0	0	0	0	0	0	0	0	0	0	0
2ec3c4bb24a2958b8fd8b116ef72a336	Bacteria	Proteobacteria	Alphaproteobacteria	Acetobacterales	Acetobacteraceae	0.9997391080188571		0	0	0	0	0	0	0	0	0	0	0	0	0	18	0	0	0	0	0	0	0	0	0	0	0	0	0	0	0	0	0	0	0	0	0	0	0	0	0	0	0	0
2f4d798313bb56ee0465c2a530fc451c	Bacteria	Proteobacteria	Alphaproteobacteria	Acetobacterales	Acetobacteraceae	uncultured	0.8225651988419366	0	0	0	0	0	0	0	0	0	0	0	0	0	0	0	0	0	0	0	0	0	0	33	0	0	0	0	0	0	0	0	0	0	0	0	0	0	0	0	0	0	0
2f65b624c8feef862f6dc9a012c09052	Bacteria	Proteobacteria	Alphaproteobacteria	Acetobacterales	Acetobacteraceae	0.9990114224604131		0	0	0	0	0	0	0	0	0	0	0	0	0	0	0	0	0	0	0	0	0	0	0	0	0	0	0	0	0	0	0	0	0	0	0	0	0	0	0	0	0	0
2fb27ab89258b43db47537f023ab8646	Bacteria	Proteobacteria	Alphaproteobacteria	Acetobacterales	Acetobacteraceae	0.9999921084538448		0	0	0	0	0	0	0	0	0	0	0	0	0	8	0	0	0	0	0	0	0	0	0	0	0	0	0	0	0	0	0	0	0	0	0	0	0	0	0	0	0	0
2fdfe349d073a77c2b8766673516a980	Bacteria	Proteobacteria	Alphaproteobacteria	Acetobacterales	Acetobacteraceae	0.9999996452951203		0	0	0	0	0	0	0	0	0	0	0	0	0	0	0	0	0	0	0	0	0	0	0	0	0	0	0	0	0	0	0	0	0	0	0	0	0	0	0	0	0	0
3036e92acb7ad7dfd234ba44123b87a6	Bacteria	Proteobacteria	Alphaproteobacteria	Acetobacterales	Acetobacteraceae	Acidiphilium	0.9989039746740602	0	0	0	0	0	0	0	0	0	0	0	0	0	0	0	0	0	0	0	0	0	0	0	0	0	2	0	0	0	0	0	0	0	0	0	0	0	0	0	0	0	0
3038bde3b659e3cb89b9f8570aa26d59	Bacteria	Proteobacteria	Alphaproteobacteria	Acetobacterales	Acetobacteraceae	Acidocella	0.9803676548078313	0	0	0	0	0	0	0	0	0	0	0	0	0	0	0	0	0	0	0	0	0	0	0	0	0	0	0	0	0	0	0	0	0	0	0	0	0	0	0	0	0	0
3043b44ffcca8cfeb8c3f93dd9c998ef	Bacteria	Proteobacteria	Alphaproteobacteria	Acetobacterales	Acetobacteraceae	Acidocella	uncultured_eubacterium	0	0	0	0	0	0	0	0	0	0	0	0	0	0	0	0	0	0	0	0	0	0	0	0	0	0	0	0	0	0	0	0	0	0	0	0	0	0	0	0	0	0
304e9df10e5371b9709ae9e4899061ad	Bacteria	Proteobacteria	Alphaproteobacteria	Acetobacterales	Acetobacteraceae	0.9944549438169621		0	0	0	0	0	0	0	0	0	0	0	0	7	0	0	0	0	0	0	0	0	0	0	0	0	0	0	0	0	0	0	0	0	0	0	0	0	0	0	0	0	0
307377363ed24e30ada2351a619de558	Bacteria	Proteobacteria	Alphaproteobacteria	Acetobacterales	Acetobacteraceae	0.9999999760802899		0	0	0	0	0	0	0	0	0	0	0	0	0	0	0	0	0	0	0	0	0	0	0	0	0	0	0	0	0	0	0	0	72	0	0	0	0	0	0	0	0	0
3077906890397af114cee8e10cc6be44	Bacteria	Proteobacteria	Alphaproteobacteria	Acetobacterales	Acetobacteraceae	Acidocella	uncultured_eubacterium	0	0	0	0	0	0	0	0	0	0	0	0	0	0	0	0	0	0	0	0	0	0	0	0	0	0	0	0	0	11	0	0	0	0	0	0	0	0	0	0	0	0
30a1a2ec8828337272a5553aeeac9a19	Bacteria	Proteobacteria	Alphaproteobacteria	Acetobacterales	Acetobacteraceae	Acidisoma	0.7823053646063175	0	0	0	0	0	0	0	0	0	0	0	0	0	0	0	0	0	0	0	0	0	0	0	0	0	0	0	0	0	0	0	0	0	0	0	0	0	0	0	0	0	0
31342b74fee456d4c9f9a8bbcc8fd0fe	Bacteria	Proteobacteria	Alphaproteobacteria	Acetobacterales	Acetobacteraceae	0.9999999901259535		0	0	0	0	0	0	0	0	0	0	0	0	0	0	0	0	0	0	0	0	0	0	0	0	0	0	0	0	0	0	0	0	0	0	0	0	0	0	0	18	0	0
316ecb737281b16280edc59bdcc9d9da	Bacteria	Proteobacteria	Alphaproteobacteria	Acetobacterales	Acetobacteraceae	uncultured	0.9822085618388795	0	0	0	0	0	0	0	0	0	0	0	0	0	0	0	0	0	0	0	0	0	0	0	0	0	0	0	0	0	0	0	0	0	0	0	0	0	0	0	0	0	0
3181d0eeb4b04ede21228c53a38654b1	Bacteria	Proteobacteria	Alphaproteobacteria	Acetobacterales	Acetobacteraceae	Endobacter	uncultured_bacterium	0	0	0	0	0	0	0	0	0	0	0	0	0	0	0	0	0	0	0	0	0	0	0	0	0	0	0	0	0	0	0	0	0	0	0	3	0	0	0	0	0	0
3185925c5da6019a36b878ae6cce9610	Bacteria	Proteobacteria	Alphaproteobacteria	Acetobacterales	Acetobacteraceae	uncultured	0.8723450285790446	0	0	0	0	0	0	0	0	0	0	0	0	0	0	0	0	0	0	0	0	0	0	0	0	0	0	0	0	0	0	0	0	0	0	0	0	0	0	0	0	0	0
31903d78ac4e4bde2ad6b1270db81535	Bacteria	Proteobacteria	Alphaproteobacteria	Acetobacterales	Acetobacteraceae	Acidocella	uncultured_eubacterium	0	0	0	0	0	0	0	0	0	0	0	0	0	0	0	0	0	0	0	0	0	0	0	0	0	0	0	0	0	0	0	0	0	0	0	0	0	0	0	0	0	0
31d13028787fb3c5709afdc5612aa333	Bacteria	Proteobacteria	Alphaproteobacteria	Acetobacterales	Acetobacteraceae	0.987873466429288		0	0	0	0	0	0	0	0	0	0	0	0	0	0	0	0	0	0	0	0	0	0	0	0	0	0	0	0	0	0	0	0	0	0	0	0	0	0	0	0	0	0
31e2b496566c945c6efd1b2ab158ed0c	Bacteria	Proteobacteria	Alphaproteobacteria	Acetobacterales	Acetobacteraceae	Acidocella	uncultured_eubacterium	0	0	0	0	0	0	0	0	0	0	0	6	0	0	0	0	0	0	0	0	0	0	0	0	0	0	0	0	0	0	0	0	0	0	0	0	0	0	0	0	0	0
3209b531156a16e639b54be5f4ea5f35	Bacteria	Proteobacteria	Alphaproteobacteria	Acetobacterales	Acetobacteraceae	0.9994850647682594		0	0	0	0	0	0	0	0	0	0	0	0	0	0	0	0	0	0	0	0	8	0	0	0	0	0	0	0	0	0	0	0	16	0	0	0	0	0	0	0	0	0
320b730427b555faa51d8fd6cd93ab14	Bacteria	Proteobacteria	Alphaproteobacteria	Acetobacterales	Acetobacteraceae	Acidocella	uncultured_eubacterium	0	0	0	0	0	0	0	0	0	0	0	0	0	0	0	0	0	0	0	0	0	0	0	0	15	0	0	0	0	0	0	0	0	0	0	0	0	0	0	0	0	0
321cf76c3dc860443aa0adf765506a33	Bacteria	Proteobacteria	Alphaproteobacteria	Acetobacterales	Acetobacteraceae	0.9962529457966569		0	0	0	0	0	0	0	0	0	0	0	0	0	0	0	0	0	0	0	0	0	0	0	0	0	0	0	0	0	0	0	0	0	0	0	0	0	0	0	0	0	0
3250fca57f00579cdd1ec17fcdcd1f49	Bacteria	Proteobacteria	Alphaproteobacteria	Acetobacterales	Acetobacteraceae	0.9998474223666953		0	0	0	0	0	0	0	0	0	0	0	0	0	0	0	0	0	0	0	0	0	0	0	0	0	0	0	0	0	0	0	0	0	0	0	0	0	0	0	0	0	0
327558d6b6869f25d362a4bc2d0df2e8	Bacteria	Proteobacteria	Alphaproteobacteria	Acetobacterales	Acetobacteraceae	0.999999245521372		0	0	0	0	0	0	0	0	0	0	0	0	5	0	0	0	0	0	0	0	0	0	0	0	0	0	0	0	0	0	0	0	0	0	0	0	0	0	0	0	0	0
327ae4454c4c1adfa2a7c8feefa07ab4	Bacteria	Proteobacteria	Alphaproteobacteria	Acetobacterales	Acetobacteraceae	Acidisoma	0.9995718677689369	0	0	0	0	0	0	0	0	0	0	0	0	0	0	0	0	0	0	0	0	0	0	0	0	0	0	0	0	0	0	0	0	0	0	0	0	0	0	0	0	0	0
329ad2ecdab0d945802ded26dbe8314b	Bacteria	Proteobacteria	Alphaproteobacteria	Acetobacterales	Acetobacteraceae	Acidiphilium	0.9989136560851474	0	0	0	0	0	0	0	0	0	0	0	0	0	0	0	0	0	0	0	0	0	0	0	0	0	0	0	0	0	0	0	0	0	0	0	0	0	0	0	0	0	0
32fc3769257de4b10a89e007ac0b3bcf	Bacteria	Proteobacteria	Alphaproteobacteria	Acetobacterales	Acetobacteraceae	Acidocella	0.9978614186163178	0	0	0	0	0	0	0	0	0	0	0	0	0	0	0	0	0	0	0	0	0	0	0	0	0	0	0	0	0	0	0	0	0	0	0	0	0	0	0	0	0	0
331d94659b52c71b3176ba74cdb70fcd	Bacteria	Proteobacteria	Alphaproteobacteria	Acetobacterales	Acetobacteraceae	0.999999970596698		0	0	0	0	0	0	0	0	0	0	0	0	24	0	0	0	0	0	0	0	0	0	0	0	0	0	0	0	0	0	0	0	0	0	0	0	16	0	0	0	0	0
3336233c34162708abf037afc45bc899	Bacteria	Proteobacteria	Alphaproteobacteria	Acetobacterales	Acetobacteraceae	0.9999999867634799		0	0	0	0	0	0	0	0	0	0	0	0	0	0	0	0	0	0	0	0	0	0	0	0	0	0	0	0	0	0	0	0	0	0	0	0	0	0	0	0	0	0
333e808ba140379729c271ed554e1152	Bacteria	Proteobacteria	Alphaproteobacteria	Acetobacterales	Acetobacteraceae	0.9981052578241071		0	0	0	0	0	0	0	0	0	0	0	0	0	0	0	0	0	0	0	0	0	0	0	0	0	0	0	0	0	0	0	0	0	0	0	0	0	0	0	0	0	0
33545039ae94196a2ee0350e333c1bbf	Bacteria	Proteobacteria	Alphaproteobacteria	Acetobacterales	Acetobacteraceae	uncultured	uncultured_Acetobacteraceae	0	0	0	0	0	0	0	0	0	0	0	0	0	0	0	0	0	0	0	0	0	0	0	0	0	0	0	0	0	0	0	0	0	0	0	0	0	0	0	0	0	2
338f03951f3a9be0cbca0cea3c817ca8	Bacteria	Proteobacteria	Alphaproteobacteria	Acetobacterales	Acetobacteraceae	0.9993147860925841		0	0	0	0	0	0	0	0	0	21	0	0	0	0	0	0	0	0	0	0	0	0	0	0	0	0	0	0	0	0	0	0	0	0	0	0	0	0	0	0	0	0
33d3eb2266a0860c4bc3cb7f00706771	Bacteria	Proteobacteria	Alphaproteobacteria	Acetobacterales	Acetobacteraceae	Acidiphilium	0.8496099952259615	0	0	0	0	0	0	0	0	0	0	0	0	0	0	0	0	0	0	0	0	0	0	0	0	0	0	0	0	0	0	5	0	0	0	0	0	0	0	0	0	0	0
33f096ac38be4c81037bb3674f0fad49	Bacteria	Proteobacteria	Alphaproteobacteria	Acetobacterales	Acetobacteraceae	uncultured	0.9835825549177756	0	0	0	0	0	0	0	0	0	0	0	0	0	0	0	0	0	0	0	0	0	0	7	0	0	0	0	0	0	0	0	0	0	0	14	0	0	0	0	0	0	0
344108898f433f8482e7bd2bcdc0fbd3	Bacteria	Proteobacteria	Alphaproteobacteria	Acetobacterales	Acetobacteraceae	Acidiphilium	0.9827147980495163	0	0	0	0	0	0	0	0	0	0	0	0	0	0	0	0	0	0	0	0	0	0	0	0	0	0	0	0	0	10	0	0	0	0	0	0	0	0	0	0	0	0
34663e2f2b853a9a8f805cdd2f689997	Bacteria	Proteobacteria	Alphaproteobacteria	Acetobacterales	Acetobacteraceae	0.99999998503925		0	0	0	0	17	0	0	0	0	0	0	0	0	0	17	0	0	0	0	0	0	0	0	0	0	0	0	0	0	0	0	0	0	0	0	0	0	0	9	0	0	0
3473960f3d63f5f1c4ba40b679d571ce	Bacteria	Proteobacteria	Alphaproteobacteria	Acetobacterales	Acetobacteraceae	Endobacter	0.7630491239324046	0	0	0	0	0	0	0	0	0	0	0	0	0	0	0	0	0	0	0	0	0	0	0	0	0	0	0	0	0	0	0	0	0	0	0	0	0	0	0	0	0	0
34ac4bfbcc6da13e747c50bac0d0b34b	Bacteria	Proteobacteria	Alphaproteobacteria	Acetobacterales	Acetobacteraceae	0.9546257750185048		0	0	0	0	0	0	0	0	0	0	0	0	0	0	0	0	0	0	0	0	0	0	0	0	0	0	0	0	0	0	0	0	0	0	0	0	0	0	0	0	0	0
34e7d5c7148db77854d5396f22ce0af3	Bacteria	Proteobacteria	Alphaproteobacteria	Acetobacterales	Acetobacteraceae	uncultured	0.9835814218551542	0	0	0	0	0	0	0	0	0	0	0	0	0	0	0	0	0	0	0	0	0	0	0	0	0	0	0	0	0	0	0	0	0	0	0	0	8	0	0	0	0	0
34f7fcef5af9e95f14f53c8342b43bb9	Bacteria	Proteobacteria	Alphaproteobacteria	Acetobacterales	Acetobacteraceae	uncultured	0.9829467473982327	0	0	0	0	0	0	0	0	0	0	0	0	0	0	0	0	0	0	0	0	0	0	0	0	0	0	0	0	0	0	0	0	0	0	0	0	0	0	0	0	0	0
356622a18c933284ce4560abb6593772	Bacteria	Proteobacteria	Alphaproteobacteria	Acetobacterales	Acetobacteraceae	0.9999979740334342		0	0	0	0	0	0	0	0	0	0	0	0	0	0	0	6	0	0	0	0	0	31	0	0	0	0	0	0	0	0	0	0	0	0	0	0	0	0	0	0	0	0
3567ad349ad3247e00f91f005ce75a4f	Bacteria	Proteobacteria	Alphaproteobacteria	Acetobacterales	Acetobacteraceae	Acidocella	0.9999985934121605	0	0	0	0	0	0	0	0	0	0	0	0	0	0	0	0	0	0	0	0	0	0	0	0	0	0	0	0	0	0	0	0	0	0	0	0	0	0	0	0	0	0
35c3f701f88ffa762c9acbc0315fc5ec	Bacteria	Proteobacteria	Alphaproteobacteria	Acetobacterales	Acetobacteraceae	uncultured	0.9771883254175483	0	0	0	0	0	0	0	0	0	0	0	0	0	0	0	0	0	0	0	0	0	0	0	0	12	0	0	0	0	0	0	0	0	0	0	0	0	81	43	0	0	0
3639d3adebb1f567250964bcc4296a2e	Bacteria	Proteobacteria	Alphaproteobacteria	Acetobacterales	Acetobacteraceae	uncultured	0.990991232750762	0	0	0	0	0	0	0	0	0	0	0	0	0	0	0	0	0	0	0	0	0	0	0	0	0	0	0	0	0	0	0	0	0	0	0	0	0	0	0	0	0	0
365a62430e17a156825d7c040460b2cf	Bacteria	Proteobacteria	Alphaproteobacteria	Acetobacterales	Acetobacteraceae	Acidocella	uncultured_eubacterium	0	0	0	0	0	0	0	0	0	0	0	0	0	0	0	0	0	0	0	0	0	0	59	0	0	0	0	15	0	0	0	0	0	0	24	0	0	0	0	0	0	0
367df3aafa0884145c1b13efc516a04f	Bacteria	Proteobacteria	Alphaproteobacteria	Acetobacterales	Acetobacteraceae	Acidisoma	0.9790752237079252	0	0	0	0	0	0	0	0	0	0	0	0	0	0	0	0	0	0	0	0	0	0	0	0	0	0	0	0	0	0	0	0	0	0	0	0	0	0	0	0	0	0
36841d681a7c76c55afb9c367799ab8e	Bacteria	Proteobacteria	Alphaproteobacteria	Acetobacterales	Acetobacteraceae	Acidiphilium	metagenome	0	0	0	0	0	0	0	0	0	0	0	0	0	0	0	0	0	0	0	0	0	0	0	0	0	0	0	0	0	0	0	0	0	0	0	0	0	0	0	0	0	0
3698762de9ce15608cc231bccbff31b5	Bacteria	Proteobacteria	Alphaproteobacteria	Acetobacterales	Acetobacteraceae	uncultured	0.7916610834607709	0	0	0	0	0	0	0	0	0	0	0	0	0	0	0	0	0	0	0	0	0	0	6	0	0	0	0	0	0	0	0	0	0	0	0	0	0	0	0	0	0	0
36abe02f6c25532c4e48a01a0fe27df9	Bacteria	Proteobacteria	Alphaproteobacteria	Acetobacterales	Acetobacteraceae	Acidocella	0.9668060415288916	0	0	0	0	0	0	0	0	0	0	0	0	0	0	0	0	0	0	0	0	0	0	0	0	0	0	0	0	0	0	0	0	0	0	0	0	0	0	0	0	0	0
36cbce4fdcf867c5f9371b4611a69a2e	Bacteria	Proteobacteria	Alphaproteobacteria	Acetobacterales	Acetobacteraceae	0.9999996466524597		0	0	0	0	0	0	0	0	0	0	0	0	0	0	0	0	0	0	0	0	0	0	0	0	0	0	0	0	0	0	0	0	0	0	0	0	0	0	0	0	0	0
36df42cfa19c5c5f9b3a23f36f067127	Bacteria	Proteobacteria	Alphaproteobacteria	Acetobacterales	Acetobacteraceae	Acidisoma	0.9993557615211902	0	0	0	0	0	0	0	0	0	0	0	0	0	0	0	0	0	0	0	0	0	0	0	0	0	0	0	0	0	0	0	0	0	0	0	0	0	0	0	0	0	0
370eb99718dca18403c77ff1cec21e8a	Bacteria	Proteobacteria	Alphaproteobacteria	Acetobacterales	Acetobacteraceae	0.9999998071873879		0	0	0	0	0	0	0	0	0	0	0	0	0	4	0	0	0	0	0	0	0	0	0	0	0	0	0	0	0	0	0	0	0	0	0	0	0	0	0	0	0	0
3720a09b0172fcf90c0d4ef7a0d03529	Bacteria	Proteobacteria	Alphaproteobacteria	Acetobacterales	Acetobacteraceae	0.9999991675776715		0	0	0	0	0	0	0	0	0	0	0	0	0	0	0	0	0	0	0	0	0	0	0	0	0	0	0	0	0	0	0	0	0	0	0	0	0	0	0	0	0	0
3723542a60220fa795cb8dd7e9fe9dff	Bacteria	Proteobacteria	Alphaproteobacteria	Acetobacterales	Acetobacteraceae	0.9999964730678175		0	0	0	0	0	0	0	0	0	0	0	0	0	0	0	0	0	0	38	0	0	0	0	0	0	0	0	0	0	0	0	0	0	0	0	0	0	0	0	0	0	0
3734f0773f81ad5dd08b34fe367a0529	Bacteria	Proteobacteria	Alphaproteobacteria	Acetobacterales	Acetobacteraceae	Acidocella	uncultured_eubacterium	0	0	0	0	0	0	0	0	0	0	0	0	0	0	0	0	0	0	0	0	0	0	0	0	0	0	0	0	0	0	0	0	0	0	0	0	0	0	0	0	0	0
375085c9b15c1f22f1db00e5bcf6525a	Bacteria	Proteobacteria	Alphaproteobacteria	Acetobacterales	Acetobacteraceae	uncultured	0.8868297077896332	0	0	0	0	0	0	0	0	0	0	0	0	0	0	0	0	0	0	0	0	0	0	21	0	0	0	0	0	0	0	0	0	0	0	0	0	0	0	0	0	0	0
378a7e2523278d0ec6767126ecd5f759	Bacteria	Proteobacteria	Alphaproteobacteria	Acetobacterales	Acetobacteraceae	Acidiphilium	uncultured_bacterium	0	0	0	0	0	0	0	0	0	0	0	0	0	0	0	0	0	0	0	0	0	0	0	0	0	0	0	0	0	0	0	0	0	0	15	0	0	0	0	0	0	0
378d708e8c22173efb9d9f99aaf46a59	Bacteria	Proteobacteria	Alphaproteobacteria	Acetobacterales	Acetobacteraceae	0.9379526799529225		0	0	0	0	0	0	0	0	0	0	0	0	0	0	0	0	0	0	0	0	0	0	1	0	0	0	0	0	0	0	0	0	0	0	0	0	0	0	0	0	0	0
37ce047c3f7b6b2b1621788825a39e44	Bacteria	Proteobacteria	Alphaproteobacteria	Acetobacterales	Acetobacteraceae	Acidicaldus	uncultured_bacterium	0	0	0	0	0	0	0	0	0	0	0	0	0	0	0	12	0	0	0	0	0	0	0	0	0	0	0	0	0	0	0	0	40	0	0	0	0	0	0	0	0	0
37d23b30b178cbcbfbff26e6f8fe6155	Bacteria	Proteobacteria	Alphaproteobacteria	Acetobacterales	Acetobacteraceae	Acidiphilium	0.9957015696256317	0	0	0	0	0	0	0	0	0	0	0	0	0	0	0	0	0	0	0	0	0	0	0	0	0	0	0	0	0	0	0	0	0	0	0	0	0	0	0	0	0	0
38209e5c8f6467b29c28524efe35ba9a	Bacteria	Proteobacteria	Alphaproteobacteria	Acetobacterales	Acetobacteraceae	0.9999999949031879		0	0	0	0	0	25	0	0	0	0	0	0	0	0	0	0	0	0	0	0	0	0	0	0	0	0	0	0	0	0	0	0	0	0	0	0	0	0	0	0	0	0
382c7dc8adcf29b3d2440fbfb1920881	Bacteria	Proteobacteria	Alphaproteobacteria	Acetobacterales	Acetobacteraceae	0.9999999546287993		0	0	0	0	0	0	0	0	0	0	0	0	0	0	0	0	0	0	0	0	0	0	0	0	0	0	0	0	0	0	0	0	0	0	0	0	0	0	0	0	0	0
382cdd6ce0ddd0b0b7905ba4211d349f	Bacteria	Proteobacteria	Alphaproteobacteria	Acetobacterales	Acetobacteraceae	Acidocella	0.9171660832948783	0	0	0	0	0	0	0	0	0	0	0	0	0	0	0	0	0	0	0	0	0	0	0	0	0	0	0	0	0	0	0	0	0	0	0	0	0	0	0	0	0	0
3875a9b3e5d3e05e280e20f80d701c53	Bacteria	Proteobacteria	Alphaproteobacteria	Acetobacterales	Acetobacteraceae	Endobacter	0.8683907325856426	0	0	0	0	0	0	0	0	0	0	0	0	0	0	0	0	0	0	0	0	0	0	0	0	0	0	0	0	0	0	0	0	0	0	0	0	0	0	0	0	0	0
388d08dd52e9630024bc03adfc4ff15c	Bacteria	Proteobacteria	Alphaproteobacteria	Acetobacterales	Acetobacteraceae	Acidisoma	0.771724728216351	0	0	0	0	0	0	0	0	0	0	0	0	0	0	0	0	61	0	0	0	0	0	0	0	0	0	0	0	0	0	0	0	0	0	0	0	0	0	0	0	0	0
388ef02bd1a399fd0a5dadd6691f5818	Bacteria	Proteobacteria	Alphaproteobacteria	Acetobacterales	Acetobacteraceae	0.9991006317149786		0	0	0	0	0	0	0	0	0	0	0	0	0	0	0	0	0	0	0	0	0	0	0	0	0	0	0	0	0	0	0	0	0	0	0	0	0	0	0	0	0	0
3892299d76d69526300fd364d8fb5ff5	Bacteria	Proteobacteria	Alphaproteobacteria	Acetobacterales	Acetobacteraceae	Endobacter	Acetobacteraceae_bacterium	0	0	0	0	0	0	0	0	0	0	0	0	0	0	0	0	0	0	0	0	0	0	0	0	0	0	0	0	0	0	0	0	0	0	0	0	0	0	0	0	0	0
38b7442dec128248f4e6e1f2812d2045	Bacteria	Proteobacteria	Alphaproteobacteria	Acetobacterales	Acetobacteraceae	Acidocella	uncultured_bacterium	0	0	0	0	0	0	0	0	0	0	0	0	0	0	0	0	0	0	0	0	0	0	0	0	0	0	0	0	0	0	0	0	0	0	0	0	0	0	0	0	0	0
38f0ef34122f9f105de09839b8937dcb	Bacteria	Proteobacteria	Alphaproteobacteria	Acetobacterales	Acetobacteraceae	0.9999987955506711		0	0	0	0	0	0	0	0	0	0	0	0	0	0	0	0	0	0	0	0	0	0	0	0	0	0	0	0	0	0	0	0	0	0	0	0	0	0	0	0	0	0
38fa1a6dbeecd8c52ffed34f67319483	Bacteria	Proteobacteria	Alphaproteobacteria	Acetobacterales	Acetobacteraceae	Acidiphilium	0.9975669142786917	0	0	0	0	0	0	0	0	0	0	0	0	0	0	33	0	0	0	0	0	0	0	0	0	0	0	0	0	0	20	0	0	0	0	0	0	0	0	0	0	0	0
39500801bead2f974e972a5d7c7f3aaf	Bacteria	Proteobacteria	Alphaproteobacteria	Acetobacterales	Acetobacteraceae	Acidiphilium	0.9999656659406745	0	0	0	0	0	0	0	0	0	0	0	0	0	0	0	0	0	0	0	0	0	0	0	0	0	0	0	0	0	0	0	3	0	0	0	0	0	0	0	0	0	0
3956b467334a1300d5f8a0be5de01517	Bacteria	Proteobacteria	Alphaproteobacteria	Acetobacterales	Acetobacteraceae	0.9999955256359135		0	0	0	0	0	0	0	0	0	0	0	0	0	0	0	0	0	0	0	0	0	0	0	0	0	0	0	0	0	0	0	0	0	0	0	0	0	0	0	0	0	0
3964a9204c0cd28dc57f189c798cbcef	Bacteria	Proteobacteria	Alphaproteobacteria	Acetobacterales	Acetobacteraceae	0.9999999819143495		0	0	0	0	0	0	0	0	0	0	0	0	0	0	0	0	0	0	0	0	0	0	0	0	0	0	0	0	0	0	0	0	0	0	0	0	0	0	0	0	0	0
3971e3e14a71d8f916a6f4a75e090e54	Bacteria	Proteobacteria	Alphaproteobacteria	Acetobacterales	Acetobacteraceae	Acidocella	uncultured_eubacterium	0	0	0	0	0	0	0	0	0	0	0	0	0	0	0	0	0	0	0	0	0	0	0	0	0	0	0	0	0	0	0	0	0	0	0	0	0	0	0	0	0	0
39c3aecf0e7db951cd11234e128dd923	Bacteria	Proteobacteria	Alphaproteobacteria	Acetobacterales	Acetobacteraceae	uncultured	0.886624262685957	0	0	0	0	0	0	0	0	0	0	0	0	0	0	0	0	0	0	0	0	0	0	0	0	19	0	0	0	0	0	0	0	0	0	0	0	0	0	0	0	0	0
39cf2cec8cf755d5a76946b123ef8860	Bacteria	Proteobacteria	Alphaproteobacteria	Acetobacterales	Acetobacteraceae	Endobacter	uncultured_bacterium	0	0	0	0	0	0	0	0	0	0	0	0	0	0	0	0	0	0	0	0	0	0	0	0	0	0	0	7	0	0	0	0	0	12	0	0	0	0	0	0	0	0
39e6b3f353079e566b833a8ca4ebbc30	Bacteria	Proteobacteria	Alphaproteobacteria	Acetobacterales	Acetobacteraceae	Acidiphilium	uncultured_eubacterium	0	0	0	0	13	0	0	0	0	0	0	0	0	21	0	0	0	0	0	0	0	0	0	0	45	0	0	0	0	0	0	0	0	0	0	0	0	45	56	0	0	0
3a4888693001b5e9f83bca6dd30d0b96	Bacteria	Proteobacteria	Alphaproteobacteria	Acetobacterales	Acetobacteraceae	0.9999998994253785		0	0	0	0	0	3	0	0	0	0	14	0	0	0	0	0	0	0	0	0	0	0	0	0	0	0	0	0	0	0	0	0	0	0	0	0	0	0	0	0	0	0
3a5c6d224492d33dc3848f21213b5bb1	Bacteria	Proteobacteria	Alphaproteobacteria	Acetobacterales	Acetobacteraceae	0.9921162978471835		0	0	0	0	0	0	0	0	0	0	0	0	0	0	0	0	0	0	0	0	0	0	0	0	0	0	0	0	0	0	0	0	0	0	0	0	0	0	0	0	0	0
3a968e7a9e4c85193749a49d801ce27c	Bacteria	Proteobacteria	Alphaproteobacteria	Acetobacterales	Acetobacteraceae	Acidocella	0.7870644279454142	0	0	0	0	0	0	0	0	0	0	0	0	0	0	0	0	0	0	0	0	0	0	0	0	0	0	0	96	0	0	0	0	0	0	0	0	0	0	0	0	0	0
3aa6e52ecb1c22027b2c89bf76927f0d	Bacteria	Proteobacteria	Alphaproteobacteria	Acetobacterales	Acetobacteraceae	Acidiphilium	0.9975383031924394	0	0	0	0	0	0	0	0	0	0	0	0	0	0	0	0	0	0	0	0	0	0	0	0	0	0	0	0	0	0	0	0	0	0	0	0	0	0	0	0	0	15
3acc558decba562bd2234a233ca8db9e	Bacteria	Proteobacteria	Alphaproteobacteria	Acetobacterales	Acetobacteraceae	Acidiphilium	0.8080905233990993	0	0	0	0	0	0	0	0	0	0	0	0	0	0	0	0	0	0	0	0	0	0	0	0	0	0	0	0	0	0	0	0	0	0	0	0	0	0	0	0	0	0
3ad7b05cd36debdd4f0c1c29d54909e7	Bacteria	Proteobacteria	Alphaproteobacteria	Acetobacterales	Acetobacteraceae	uncultured	0.7186994042099933	0	0	0	0	0	0	0	0	0	0	0	0	0	0	0	0	0	0	0	0	0	0	0	0	0	0	0	0	0	0	0	0	0	0	0	0	4	0	0	0	0	0
3adc2c9b8a3018e068a3a771a796a076	Bacteria	Proteobacteria	Alphaproteobacteria	Acetobacterales	Acetobacteraceae	Acidiphilium	uncultured_Alphaproteobacteria	0	0	0	0	0	0	0	0	0	0	0	0	0	0	0	0	0	0	0	0	0	0	0	0	0	0	0	0	0	0	0	0	9	0	0	0	0	0	12	0	0	0
3ade96bc129c95a2ce8796e7a41c30fe	Bacteria	Proteobacteria	Alphaproteobacteria	Acetobacterales	Acetobacteraceae	Acidiphilium	metagenome	0	0	0	0	29	0	0	0	0	0	0	0	0	0	0	0	0	0	0	0	0	0	0	0	0	0	0	0	0	0	0	0	0	0	0	0	0	0	0	0	0	0
3aedf0260efeffe93f1654576c58ced0	Bacteria	Proteobacteria	Alphaproteobacteria	Acetobacterales	Acetobacteraceae	0.9999987354925777		0	0	0	0	0	0	0	0	0	0	0	0	0	0	0	0	0	0	0	0	0	0	0	0	0	0	0	0	0	0	0	0	0	0	0	0	0	0	0	0	0	0
3af77a7b166c1aa27d96c71859a7fd0f	Bacteria	Proteobacteria	Alphaproteobacteria	Acetobacterales	Acetobacteraceae	0.9999999360842727		0	0	0	0	0	0	0	0	0	0	0	0	0	0	0	0	0	0	0	0	0	0	0	0	0	0	0	0	0	0	0	0	0	0	0	0	0	0	0	0	0	0
3b02cf99d86f57624601fc713d123d51	Bacteria	Proteobacteria	Alphaproteobacteria	Acetobacterales	Acetobacteraceae	uncultured	0.9731580092647839	0	0	0	0	0	0	0	0	0	0	0	0	0	0	0	0	0	6	0	0	0	0	0	0	0	8	0	0	0	0	0	0	0	0	0	0	0	0	0	0	0	0
3b1825f0bc962af679dbf5655cc5d80d	Bacteria	Proteobacteria	Alphaproteobacteria	Acetobacterales	Acetobacteraceae	Acidocella	0.999649727196568	0	0	0	0	0	0	0	0	0	0	0	0	0	0	0	0	0	0	0	0	0	0	0	0	0	0	0	0	0	0	0	0	0	0	0	0	0	43	0	0	0	0
3b37c2370226a6c764d535f302e1a3f5	Bacteria	Proteobacteria	Alphaproteobacteria	Acetobacterales	Acetobacteraceae	0.9829234260369522		0	0	0	0	0	0	0	0	0	0	0	0	0	0	0	0	0	0	0	0	0	0	0	0	0	0	0	0	0	0	0	0	0	0	0	0	0	0	0	0	0	0
3b3fff26ec7287350970c704db1368bb	Bacteria	Proteobacteria	Alphaproteobacteria	Acetobacterales	Acetobacteraceae	0.9972820853090762		0	0	0	0	0	0	0	0	0	0	0	0	0	0	0	0	0	0	0	0	0	0	0	0	0	0	0	0	0	0	0	0	0	0	0	0	0	0	0	0	0	0
3b51a1f9fd22b509bb1b64203c0426e1	Bacteria	Proteobacteria	Alphaproteobacteria	Acetobacterales	Acetobacteraceae	Acidocella	uncultured_bacterium	0	0	0	0	0	0	0	0	0	0	0	0	0	0	0	0	0	0	0	0	0	0	0	0	0	0	0	0	0	0	0	0	0	0	0	0	0	0	0	0	0	0
3b7968f65830caa2f6031c6a0352016d	Bacteria	Proteobacteria	Alphaproteobacteria	Acetobacterales	Acetobacteraceae	Acidiphilium	0.73707573511965	0	0	0	0	0	0	0	0	0	0	0	0	0	0	0	0	0	0	0	0	0	0	0	0	0	0	0	0	0	0	0	0	0	0	0	0	0	0	0	0	0	0
3b80fc83ce31772f04b4423f9dc6041a	Bacteria	Proteobacteria	Alphaproteobacteria	Acetobacterales	Acetobacteraceae	0.999452535404052		0	0	0	0	3	0	0	0	0	0	0	0	0	0	0	0	0	0	0	0	0	0	0	0	0	0	0	0	0	0	0	0	0	0	0	0	0	0	0	0	0	0
3b872928872fc5e7d9e992c9f2ab28b3	Bacteria	Proteobacteria	Alphaproteobacteria	Acetobacterales	Acetobacteraceae	0.9999836392916199		0	0	0	0	0	0	0	0	0	0	0	0	0	0	0	0	0	0	0	0	0	0	0	0	0	0	0	0	0	0	0	0	0	0	0	0	0	0	0	0	0	0
3b9d04c17e8760658eb24ae5266a656d	Bacteria	Proteobacteria	Alphaproteobacteria	Acetobacterales	Acetobacteraceae	Acidiphilium	uncultured_bacterium	0	0	0	0	0	0	0	0	0	0	0	0	0	0	0	0	0	0	0	0	0	0	0	0	0	0	0	0	0	0	0	0	0	0	0	0	0	0	0	0	0	0
3baab2fe5a78ac2546987fd10cb18a8e	Bacteria	Proteobacteria	Alphaproteobacteria	Acetobacterales	Acetobacteraceae	Acidocella	uncultured_eubacterium	0	0	0	0	0	0	0	0	0	0	0	0	0	0	0	0	0	0	0	0	0	0	0	0	0	0	0	0	0	0	0	0	0	0	0	0	0	0	0	0	0	0
3bb6f09660571f347a507fe8f79a4426	Bacteria	Proteobacteria	Alphaproteobacteria	Acetobacterales	Acetobacteraceae	Acidisoma	0.9872702209381723	0	0	0	0	0	0	0	0	0	0	0	0	0	0	0	0	0	0	0	0	0	0	0	0	0	0	0	0	0	0	0	0	0	0	0	0	0	0	0	0	0	0
3bc17fdf760554187f81fbab0269a8c8	Bacteria	Proteobacteria	Alphaproteobacteria	Acetobacterales	Acetobacteraceae	Acidocella	uncultured_eubacterium	0	0	0	0	0	0	0	0	0	0	0	0	0	0	0	0	0	0	0	0	0	0	0	0	0	0	0	0	0	0	0	0	0	0	0	0	0	0	0	0	0	0
3bf3aaf2a4c3870d9b3862a00f13fbbd	Bacteria	Proteobacteria	Alphaproteobacteria	Acetobacterales	Acetobacteraceae	0.9998532136970137		0	0	0	0	0	0	0	0	0	0	0	0	0	0	0	0	0	0	0	0	0	0	0	0	0	0	0	0	0	0	0	0	0	0	0	0	0	0	0	0	0	0
3c0a175d2e71bf2de1b337d34723ff69	Bacteria	Proteobacteria	Alphaproteobacteria	Acetobacterales	Acetobacteraceae	0.9999996806264277		0	0	0	0	0	0	39	0	0	0	27	53	0	0	17	0	0	0	0	0	0	0	0	0	0	0	0	0	0	0	31	0	0	0	0	0	0	0	81	0	0	0
3c16785567206f23c949bea7b575de4f	Bacteria	Proteobacteria	Alphaproteobacteria	Acetobacterales	Acetobacteraceae	0.9996805607386487		0	0	0	0	0	0	0	0	0	0	0	0	0	4	0	0	0	0	0	0	0	0	0	0	0	0	0	0	0	0	0	0	0	0	0	0	0	0	0	0	0	0
3c5558d60151d3e01386b0d5ab4439ac	Bacteria	Proteobacteria	Alphaproteobacteria	Acetobacterales	Acetobacteraceae	0.99999366192965		0	0	0	0	0	0	0	0	0	0	0	0	0	90	0	0	0	0	115	46	346	0	0	586	0	0	0	0	78	0	0	102	413	204	0	360	0	0	0	0	0	41
3c6486afdef8012edf0a8d685ecb5bc6	Bacteria	Proteobacteria	Alphaproteobacteria	Acetobacterales	Acetobacteraceae	Endobacter	uncultured_bacterium	0	0	0	0	0	0	0	0	0	0	0	0	0	0	0	0	0	0	0	0	0	0	0	0	0	0	0	0	0	0	0	0	0	0	0	0	0	0	0	0	0	0
3c749f4b1bfe3cd09c9437f8391ea113	Bacteria	Proteobacteria	Alphaproteobacteria	Acetobacterales	Acetobacteraceae	0.9999994372430845		0	0	0	0	0	0	0	0	0	0	0	0	0	0	0	0	0	0	0	0	0	0	0	0	0	0	0	0	0	0	0	0	0	0	0	0	0	0	26	0	0	0
3cc774ceaf8ec9eb7906594b50ffeb09	Bacteria	Proteobacteria	Alphaproteobacteria	Acetobacterales	Acetobacteraceae	0.9969809655616546		0	0	0	0	0	0	0	0	0	0	0	0	0	0	0	0	0	0	0	0	0	0	0	0	0	0	0	0	0	0	0	0	0	0	0	0	0	0	0	0	0	0
3ccc4b3410569c5bd5f97bb07a7db6a9	Bacteria	Proteobacteria	Alphaproteobacteria	Acetobacterales	Acetobacteraceae	Acidiphilium	0.9880515125151212	0	0	0	0	0	0	0	0	0	0	0	0	0	0	0	0	0	0	0	0	0	0	0	0	0	0	0	0	0	0	0	0	0	0	0	0	0	0	0	0	0	0
3cd2c2d0d7bfbba669a90063f6c7d936	Bacteria	Proteobacteria	Alphaproteobacteria	Acetobacterales	Acetobacteraceae	Endobacter	Endobacter_medicaginis	0	0	0	0	0	0	0	0	0	0	0	0	0	0	0	0	0	0	0	0	0	0	0	0	0	0	0	0	0	0	3	0	0	0	0	0	0	0	0	0	0	0
3cd9c3e6f6af2e43a2f26677cbe46880	Bacteria	Proteobacteria	Alphaproteobacteria	Acetobacterales	Acetobacteraceae	Acidocella	uncultured_eubacterium	0	0	0	0	0	0	0	0	0	0	0	0	0	0	0	0	0	0	0	0	0	0	0	0	0	0	0	0	0	0	0	0	0	0	0	0	0	0	0	0	0	0
3cfc80440a78d1b4d658fbce38200366	Bacteria	Proteobacteria	Alphaproteobacteria	Acetobacterales	Acetobacteraceae	Acidiphilium	uncultured_bacterium	0	0	0	0	0	0	0	0	0	0	0	0	0	0	0	0	0	0	0	0	0	0	0	0	0	0	0	0	5	0	0	0	0	0	0	0	0	0	0	0	0	0
3cfd447f32722d5f83813980f2dab85c	Bacteria	Proteobacteria	Alphaproteobacteria	Acetobacterales	Acetobacteraceae	uncultured	0.711706859020415	0	0	0	0	0	0	0	0	0	0	0	0	0	0	0	0	0	0	0	0	0	0	0	0	0	0	0	0	0	0	0	0	0	0	0	0	0	0	0	0	0	0
3d32e86e7e67ee23d5f4ee6a0d1e3234	Bacteria	Proteobacteria	Alphaproteobacteria	Acetobacterales	Acetobacteraceae	Endobacter	uncultured_bacterium	0	0	0	0	0	0	0	0	0	0	0	0	0	0	0	0	0	5	0	0	0	0	0	0	0	8	0	0	0	0	0	0	0	0	0	0	0	0	0	0	0	0
3d33c3eebadd2f56c30ea4fa7c221929	Bacteria	Proteobacteria	Alphaproteobacteria	Acetobacterales	Acetobacteraceae	Endobacter	Acetobacteraceae_bacterium	1	0	0	0	0	0	0	0	0	0	0	0	0	0	0	0	0	0	0	0	0	0	0	0	0	0	0	0	0	0	0	0	0	0	0	0	0	0	0	0	0	0
3d6f230cb049ab9cbc214d43b66611fb	Bacteria	Proteobacteria	Alphaproteobacteria	Acetobacterales	Acetobacteraceae	Acidiphilium	0.9933058053282431	0	0	0	0	0	0	0	0	0	0	0	0	0	24	0	0	0	0	0	0	0	0	0	0	0	0	0	0	0	0	0	0	0	0	0	0	0	0	0	0	0	0
3d8257a692a49032b24d199910b33196	Bacteria	Proteobacteria	Alphaproteobacteria	Acetobacterales	Acetobacteraceae	uncultured	metagenome	0	0	0	0	0	0	0	0	0	0	0	0	0	0	0	0	0	0	0	0	0	0	0	0	12	0	0	0	0	0	0	0	0	0	0	0	0	0	0	0	0	0
3db678cd0e4ce7f0c282eedbfb98119f	Bacteria	Proteobacteria	Alphaproteobacteria	Acetobacterales	Acetobacteraceae	0.9999921242415317		0	0	0	0	0	0	0	0	0	0	0	0	0	0	0	0	0	0	0	0	0	0	0	0	0	0	0	0	0	0	0	0	0	0	0	0	0	0	0	0	0	0
3dbc8e15fef8df0a96c0cffa8a5137bf	Bacteria	Proteobacteria	Alphaproteobacteria	Acetobacterales	Acetobacteraceae	Acidocella	uncultured_eubacterium	0	0	0	0	0	0	0	0	0	0	0	0	0	0	0	0	111	0	0	0	0	0	0	0	0	0	0	0	0	0	0	0	0	0	0	0	0	0	0	0	0	0
3dc2232e8ba7eab24636245a0661148c	Bacteria	Proteobacteria	Alphaproteobacteria	Acetobacterales	Acetobacteraceae	Acidocella	0.9898638216228502	0	0	0	0	0	0	0	0	0	0	0	0	0	0	0	0	0	0	0	0	0	0	0	0	0	0	0	0	0	0	0	0	0	0	0	0	0	0	0	0	0	0
3df3d1e3574c5b3adf39e176f7e57fc1	Bacteria	Proteobacteria	Alphaproteobacteria	Acetobacterales	Acetobacteraceae	Acidocella	0.8766693412913644	0	0	0	0	0	0	0	0	0	0	0	0	0	0	0	0	0	0	0	0	0	0	0	0	0	0	0	0	0	0	0	0	0	0	0	0	0	0	0	0	0	0
3e1ae7889e008e4e7e473ae984229466	Bacteria	Proteobacteria	Alphaproteobacteria	Acetobacterales	Acetobacteraceae	Acidiphilium	0.9962935044834516	0	0	0	0	0	0	0	0	0	0	0	0	3	0	0	0	0	0	0	0	0	0	0	0	0	0	0	0	0	0	0	0	0	0	0	0	0	0	0	0	0	0
3e317c39619656731fa66fbbb67f195d	Bacteria	Proteobacteria	Alphaproteobacteria	Acetobacterales	Acetobacteraceae	Acidocella	0.9961958899384467	0	0	0	0	0	0	0	0	0	0	0	0	0	0	0	0	0	0	0	0	0	0	0	0	0	0	0	0	0	0	0	0	0	0	0	0	0	0	0	0	0	0
3e3302c6accc3d81cbc21bccdede2b00	Bacteria	Proteobacteria	Alphaproteobacteria	Acetobacterales	Acetobacteraceae	0.9994645072435342		0	0	0	0	0	0	0	0	0	0	0	0	0	0	0	0	0	0	3	0	18	0	0	0	0	0	0	0	29	0	0	0	0	0	0	0	0	0	0	0	0	0
3edbd4e5da05c4b5ecd4a6ce8462ac79	Bacteria	Proteobacteria	Alphaproteobacteria	Acetobacterales	Acetobacteraceae	0.9999996624806666		0	0	0	0	0	0	0	0	0	0	0	0	0	0	0	0	0	0	0	0	0	0	0	0	0	10	0	0	0	0	0	0	0	0	0	0	0	0	0	0	0	0
3ef5989bd188168917396b2bf7b37db1	Bacteria	Proteobacteria	Alphaproteobacteria	Acetobacterales	Acetobacteraceae	0.9999999505154239		0	0	0	0	0	0	0	0	0	0	0	0	0	0	0	0	0	0	0	0	0	0	0	0	0	0	0	0	0	0	0	0	0	0	0	0	0	0	0	0	0	0
3effaf71af687565cb870c64c6412672	Bacteria	Proteobacteria	Alphaproteobacteria	Acetobacterales	Acetobacteraceae	0.9999966586835973		0	0	0	0	0	0	0	0	0	0	0	0	0	0	0	0	0	0	0	0	0	0	0	0	0	0	0	0	0	0	0	0	0	0	0	0	0	0	0	0	0	0
3f030046ffd5b9f541bfb8452871e1eb	Bacteria	Proteobacteria	Alphaproteobacteria	Acetobacterales	Acetobacteraceae	Acidiphilium	0.9992250116605874	0	11	0	0	22	0	0	0	0	0	0	0	12	0	0	0	0	0	0	0	0	0	0	0	0	0	0	0	0	0	0	0	0	0	0	0	0	0	0	0	0	0
3f231a295c096bcd97824c5454680340	Bacteria	Proteobacteria	Alphaproteobacteria	Acetobacterales	Acetobacteraceae	0.9999789450491349		3	0	0	0	0	0	0	0	0	0	0	0	0	0	0	0	0	0	0	0	0	0	0	0	0	0	0	0	0	0	0	0	0	0	0	0	0	0	0	0	0	0
3f45e5a757e10b3edd8114778282f63e	Bacteria	Proteobacteria	Alphaproteobacteria	Acetobacterales	Acetobacteraceae	uncultured	0.8250381629010363	0	0	0	0	0	0	0	0	0	0	0	0	0	0	0	0	0	0	61	0	0	0	0	0	0	0	0	0	0	0	0	0	0	0	0	0	0	0	0	0	0	0
3f487ca396d776f154c846c2826ee39f	Bacteria	Proteobacteria	Alphaproteobacteria	Acetobacterales	Acetobacteraceae	Acidocella	0.8675533166576337	0	0	0	0	0	0	0	0	0	0	0	0	0	0	0	0	0	0	0	0	0	0	0	0	0	0	2	0	0	0	0	0	0	0	0	0	0	0	0	0	0	0
3f6125653ad71c8345e1fa26a6b3185a	Bacteria	Proteobacteria	Alphaproteobacteria	Acetobacterales	Acetobacteraceae	Rhodovastum	Acetobacteraceae_bacterium	0	0	0	0	0	0	0	0	0	0	0	0	0	0	0	0	0	0	0	0	0	0	0	0	0	0	0	0	0	0	0	0	0	0	0	0	0	0	0	0	0	0
3f708a87964d1d1bbf73453dd9a5ab2a	Bacteria	Proteobacteria	Alphaproteobacteria	Acetobacterales	Acetobacteraceae	uncultured	0.785406895200333	0	0	0	0	0	10	0	0	0	0	0	0	0	0	0	0	0	0	0	0	0	0	0	0	0	0	0	0	0	0	0	0	0	0	0	0	0	0	0	0	0	0
3fa9f5b68eecfbf91a133a1020e33281	Bacteria	Proteobacteria	Alphaproteobacteria	Acetobacterales	Acetobacteraceae	Acidisoma	0.9772231046133695	0	0	0	0	0	0	0	0	0	0	0	0	0	0	0	0	4	0	0	0	0	0	0	0	0	0	0	0	0	0	0	0	0	0	0	0	0	0	0	0	0	0
3fd48ff7e5a6b94931a5f0cb57bfd2cd	Bacteria	Proteobacteria	Alphaproteobacteria	Acetobacterales	Acetobacteraceae	Acidocella	uncultured_eubacterium	0	0	0	0	0	0	0	0	0	0	0	0	0	0	0	0	0	0	0	0	3	0	0	0	0	0	0	0	0	0	0	0	0	0	0	0	0	0	0	0	0	0
401f998b9af7f3fb59f2a64228ae9ac6	Bacteria	Proteobacteria	Alphaproteobacteria	Acetobacterales	Acetobacteraceae	0.9999079696919546		0	0	0	0	0	0	0	0	0	0	0	0	0	0	0	0	0	0	0	17	0	0	0	0	0	0	0	0	0	0	0	0	0	0	0	0	0	0	0	0	0	0
4021cee1837680328929121256e6b130	Bacteria	Proteobacteria	Alphaproteobacteria	Acetobacterales	Acetobacteraceae	0.9999947835227316		0	0	0	0	0	0	0	0	0	0	0	0	0	0	0	0	0	0	0	0	0	0	0	0	0	0	0	0	0	0	0	0	0	0	0	0	0	0	0	0	0	0
402d8e8cd3d51d88288a13a6de14922a	Bacteria	Proteobacteria	Alphaproteobacteria	Acetobacterales	Acetobacteraceae	0.9999989312294756		0	0	0	0	0	0	0	0	0	0	0	0	0	0	0	0	0	0	0	0	0	0	0	0	0	0	0	0	0	0	0	0	0	0	0	0	0	0	0	0	0	0
4055d1b3f615258ee8ee8fe52657eae0	Bacteria	Proteobacteria	Alphaproteobacteria	Acetobacterales	Acetobacteraceae	Rhodopila	metagenome	0	0	0	0	0	0	0	0	0	0	0	0	0	0	0	0	0	0	0	0	0	0	0	0	0	0	0	0	0	0	0	0	0	0	0	0	0	0	0	0	0	0
40658adef6ca0dd541c0af446c4e7764	Bacteria	Proteobacteria	Alphaproteobacteria	Acetobacterales	Acetobacteraceae	uncultured	0.7088232819152437	0	0	0	0	0	0	0	0	0	0	0	0	0	0	0	0	0	0	0	0	0	0	0	0	0	0	0	0	0	0	0	0	0	0	0	0	0	0	0	0	0	0
40bc07fb9ce0b6ae1b3d37e2b844f57f	Bacteria	Proteobacteria	Alphaproteobacteria	Acetobacterales	Acetobacteraceae	uncultured	0.8276723870172291	0	0	0	0	0	0	0	0	0	0	0	0	0	0	0	0	0	0	0	0	0	0	0	0	0	0	0	0	0	0	0	0	0	0	0	0	0	0	0	0	0	0
40c5e834dced9d01469e80a03c1a9612	Bacteria	Proteobacteria	Alphaproteobacteria	Acetobacterales	Acetobacteraceae	Acidisphaera	Acetobacteraceae_bacterium	0	0	0	0	0	0	0	0	0	0	0	0	0	0	0	0	0	0	0	0	0	0	0	0	0	0	0	0	0	0	0	0	0	0	0	0	0	0	0	0	0	0
411fd8e2a7d868b09688933ff0eb36ad	Bacteria	Proteobacteria	Alphaproteobacteria	Acetobacterales	Acetobacteraceae	Acidiphilium	0.9437042072434121	0	0	0	0	0	0	0	0	0	0	0	0	0	0	0	0	0	0	0	0	0	0	0	0	0	0	0	0	0	0	0	0	0	0	0	0	0	0	0	0	0	0
4154c5e046c16e1181f6fae995400215	Bacteria	Proteobacteria	Alphaproteobacteria	Acetobacterales	Acetobacteraceae	Acidocella	uncultured_eubacterium	0	0	0	0	0	0	0	0	0	0	0	0	0	0	0	0	0	0	0	0	0	0	0	0	0	0	0	0	0	0	0	0	0	0	0	0	0	0	0	0	0	0
4168c87129605f5df96fa44c21053e32	Bacteria	Proteobacteria	Alphaproteobacteria	Acetobacterales	Acetobacteraceae	0.8337956403224489		0	0	0	0	0	0	0	0	0	0	0	2	0	0	0	0	0	0	0	0	0	0	0	0	0	0	0	0	0	0	0	0	0	0	0	0	0	0	0	0	0	0
41bcd297c4ff8000f23276db20801620	Bacteria	Proteobacteria	Alphaproteobacteria	Acetobacterales	Acetobacteraceae	0.9925374817790033		0	0	0	0	0	0	0	0	0	0	0	0	0	0	0	0	0	0	0	0	0	0	0	0	0	0	0	0	0	0	0	0	0	0	0	0	0	0	0	0	0	0
41cb7d7fa1ef18aef0c3057b7d30f1fa	Bacteria	Proteobacteria	Alphaproteobacteria	Acetobacterales	Acetobacteraceae	0.9999768033374058		0	0	0	0	0	0	0	0	0	0	0	0	0	0	0	0	0	0	0	0	0	0	0	0	0	0	0	0	0	0	0	0	0	16	0	0	0	0	0	0	0	0
41d882d6570f8bb8f5664d9f64b0b07e	Bacteria	Proteobacteria	Alphaproteobacteria	Acetobacterales	Acetobacteraceae	uncultured	0.9273541962583373	0	0	0	0	0	0	0	0	0	0	0	0	0	0	0	0	0	0	0	0	0	0	0	2	0	0	0	0	0	0	0	0	0	0	0	0	0	0	0	0	0	0
41dd25f80d081f01b2abc39c91139c4b	Bacteria	Proteobacteria	Alphaproteobacteria	Acetobacterales	Acetobacteraceae	Acidiphilium	0.7417871022812952	0	0	0	0	0	0	0	0	0	0	0	0	12	0	0	0	0	0	0	0	0	0	0	0	0	0	0	0	0	0	0	0	0	0	0	0	0	0	0	0	0	0
41fb3a90fb043c0f5aa8010d40dcc2ad	Bacteria	Proteobacteria	Alphaproteobacteria	Acetobacterales	Acetobacteraceae	Acidocella	uncultured_eubacterium	0	0	0	0	0	0	0	0	0	0	0	0	0	0	0	0	0	0	0	0	0	0	0	0	0	0	0	0	0	0	0	0	0	0	0	0	0	0	0	0	0	0
420092a3a323abef9bd0718bae02f6a1	Bacteria	Proteobacteria	Alphaproteobacteria	Acetobacterales	Acetobacteraceae	0.9999999139020529		0	0	0	0	0	0	0	0	0	0	0	0	0	0	0	0	0	0	0	0	0	0	0	0	0	0	0	0	0	0	0	0	0	0	0	0	0	0	0	0	0	0
42022370f9daaf8b082a1676840b1d89	Bacteria	Proteobacteria	Alphaproteobacteria	Acetobacterales	Acetobacteraceae	Acidocella	0.7562401187792205	0	0	0	0	0	0	0	0	0	0	0	0	0	0	0	0	0	0	0	0	0	0	0	0	0	0	0	0	0	0	0	0	0	0	0	0	0	0	0	0	0	0
4219e5443424e6753d57a108ba2febcb	Bacteria	Proteobacteria	Alphaproteobacteria	Acetobacterales	Acetobacteraceae	0.9012629627940666		0	0	0	0	0	0	0	0	0	0	0	0	0	0	0	0	0	0	0	0	0	0	0	0	0	0	0	12	0	0	0	0	0	0	0	0	0	0	0	0	0	0
4245da9a40cdf7c1d75472fdab3bd1b6	Bacteria	Proteobacteria	Alphaproteobacteria	Acetobacterales	Acetobacteraceae	Acidocella	uncultured_eubacterium	0	0	0	0	0	0	0	0	0	0	0	0	0	0	0	0	0	0	0	0	0	0	0	0	0	0	0	0	0	0	0	0	0	0	0	0	0	0	0	0	0	0
4254ce4ba15b66307d8191d305f6c227	Bacteria	Proteobacteria	Alphaproteobacteria	Acetobacterales	Acetobacteraceae	Acidicaldus	uncultured_bacterium	0	0	0	0	0	0	0	0	0	0	0	0	0	0	0	0	0	0	0	0	0	0	0	0	0	0	0	0	0	0	0	0	0	0	0	0	0	0	0	0	0	0
4260100ccc18adcba3812ac390e066ad	Bacteria	Proteobacteria	Alphaproteobacteria	Acetobacterales	Acetobacteraceae	0.9999998111783333		0	0	0	0	0	0	0	0	0	0	0	0	0	0	0	0	0	0	0	0	0	0	0	0	0	0	0	0	0	0	0	0	0	0	0	0	0	0	0	0	0	0
428738d2308cc01aaae37fb04fcfbc10	Bacteria	Proteobacteria	Alphaproteobacteria	Acetobacterales	Acetobacteraceae	Endobacter	uncultured_bacterium	0	0	0	0	0	0	0	0	0	0	0	0	0	0	0	0	0	0	0	0	0	0	0	0	0	0	0	117	0	0	0	0	0	0	0	0	0	0	0	0	0	0
428a5f814ab33212dc7fc7e55098102d	Bacteria	Proteobacteria	Alphaproteobacteria	Acetobacterales	Acetobacteraceae	uncultured	0.7478507958238035	54	0	0	0	28	0	0	0	0	0	21	92	0	0	0	0	0	288	0	0	0	0	0	0	0	301	0	0	0	0	57	0	0	0	0	0	0	0	53	0	0	0
428fb6d0983625571d9c4f2cb2fbb67a	Bacteria	Proteobacteria	Alphaproteobacteria	Acetobacterales	Acetobacteraceae	0.999999919464804		0	0	0	0	0	0	0	0	0	0	0	0	0	0	0	0	0	0	0	0	0	0	0	0	0	0	0	0	0	0	0	0	0	0	0	0	0	0	0	0	0	0
42cae38b4a0a723872f2dabc46312c14	Bacteria	Proteobacteria	Alphaproteobacteria	Acetobacterales	Acetobacteraceae	0.9999997689511665		0	0	0	0	0	0	0	0	0	0	0	0	0	0	0	0	0	0	0	0	0	0	0	0	0	0	0	0	0	0	0	0	0	0	0	0	0	0	0	0	0	0
42e45b791230e1c6927eedce48eb6ec2	Bacteria	Proteobacteria	Alphaproteobacteria	Acetobacterales	Acetobacteraceae	0.9999892182341313		0	0	0	0	0	0	0	0	0	0	0	0	0	0	0	0	0	0	0	0	0	0	0	0	0	0	0	0	0	0	0	0	0	0	0	0	0	0	0	0	0	0
42f94833da5f7885fcaf757d7c2c64c4	Bacteria	Proteobacteria	Alphaproteobacteria	Acetobacterales	Acetobacteraceae	uncultured	0.7498479856819422	0	0	0	0	0	0	0	0	0	0	0	0	0	0	0	0	0	0	0	0	0	0	0	0	0	0	0	0	0	0	0	0	0	0	0	0	0	0	0	0	0	0
42fdca1f260f81de1d386c3ffcc73eef	Bacteria	Proteobacteria	Alphaproteobacteria	Acetobacterales	Acetobacteraceae	Acidocella	uncultured_eubacterium	0	0	0	0	0	0	0	0	0	0	0	0	0	0	0	0	0	0	0	0	0	0	0	0	0	0	0	0	0	0	0	0	0	0	0	0	0	0	0	0	0	0
4349f2f54faa1d90f65318d3468bd4f7	Bacteria	Proteobacteria	Alphaproteobacteria	Acetobacterales	Acetobacteraceae	0.9941378124814269		0	0	0	0	0	0	0	0	0	0	0	0	0	0	0	0	0	0	0	0	0	0	0	0	0	0	0	0	0	0	0	0	0	0	0	0	0	0	0	0	0	0
435586d125605378685834d5292a1944	Bacteria	Proteobacteria	Alphaproteobacteria	Acetobacterales	Acetobacteraceae	Acidocella	uncultured_eubacterium	0	0	0	0	0	0	0	0	0	0	0	0	0	0	0	0	0	0	0	0	0	0	0	0	0	0	0	0	0	0	0	0	0	0	0	0	0	0	0	0	0	0
4364aaafe09d9c959f92d84f8040797a	Bacteria	Proteobacteria	Alphaproteobacteria	Acetobacterales	Acetobacteraceae	0.9999932281853005		0	0	0	0	0	0	0	0	0	0	0	0	0	0	0	0	0	0	0	0	0	0	0	0	0	0	0	0	0	0	0	0	0	0	0	0	0	0	0	0	0	0
43b17f2e7aebff36b296035f83c7a418	Bacteria	Proteobacteria	Alphaproteobacteria	Acetobacterales	Acetobacteraceae	0.9999998378715624		0	0	0	0	0	0	0	0	0	0	0	0	0	0	0	0	0	0	0	0	0	0	0	0	0	0	0	0	0	0	0	0	0	0	0	0	0	0	0	0	0	0
43c0e1dd52083de8b3a1d3ae8fc1dc8d	Bacteria	Proteobacteria	Alphaproteobacteria	Acetobacterales	Acetobacteraceae	Acidisoma	0.9989229756681968	0	0	0	0	0	0	0	0	0	0	0	0	0	0	0	0	0	0	0	0	0	0	0	0	0	0	0	0	0	0	0	0	0	0	0	0	0	0	0	0	0	0
43d409b5ea158a9422b7c34667ebeba2	Bacteria	Proteobacteria	Alphaproteobacteria	Acetobacterales	Acetobacteraceae	Acidiphilium	0.9999656642559502	0	0	0	0	0	0	0	0	0	0	0	0	0	0	0	0	0	0	0	0	0	0	0	0	0	0	0	0	0	0	0	0	0	0	0	0	0	0	0	0	0	0
43d81fb9b0ce64bcd93963314da9fb57	Bacteria	Proteobacteria	Alphaproteobacteria	Acetobacterales	Acetobacteraceae	0.9996151762064162		0	0	0	0	0	0	0	0	0	0	0	2	0	0	0	0	0	0	0	0	0	0	0	0	0	0	0	0	0	0	0	0	0	0	0	0	0	0	0	0	0	0
43edecf1d4d82f1d0ce5549762778808	Bacteria	Proteobacteria	Alphaproteobacteria	Acetobacterales	Acetobacteraceae	0.996604608146654		0	0	0	0	0	0	0	0	0	0	0	25	0	0	0	0	0	0	0	0	0	0	0	0	0	0	0	0	0	0	57	0	0	0	0	0	0	0	70	0	0	0
4411f24519bc3ec1919a3c044721557f	Bacteria	Proteobacteria	Alphaproteobacteria	Acetobacterales	Acetobacteraceae	Endobacter	uncultured_bacterium	0	0	0	0	0	0	0	0	0	0	0	0	0	0	0	0	0	0	0	0	0	0	0	0	0	0	0	0	0	2	0	0	0	0	0	0	0	0	0	0	0	0
44193505960e48c9bb26806a13a8163e	Bacteria	Proteobacteria	Alphaproteobacteria	Acetobacterales	Acetobacteraceae	uncultured	0.9232976400415431	0	0	0	0	0	0	0	0	0	0	0	0	0	0	0	0	0	0	0	0	0	0	0	0	0	0	0	0	0	0	0	0	0	0	0	0	0	0	53	0	0	0
442069d2c1327a53eb34ad127668a07b	Bacteria	Proteobacteria	Alphaproteobacteria	Acetobacterales	Acetobacteraceae	uncultured	uncultured_Acetobacteraceae	0	0	0	0	0	0	0	0	0	0	0	0	0	0	0	0	0	0	0	0	0	0	0	0	0	0	0	0	0	0	0	0	0	0	0	0	0	0	0	0	0	0
4446d60b404859051940c43ade3a4c92	Bacteria	Proteobacteria	Alphaproteobacteria	Acetobacterales	Acetobacteraceae	Acidocella	0.9999903021024921	0	0	0	0	0	0	0	0	0	0	0	3	0	0	0	0	0	0	0	0	0	0	0	0	0	0	0	0	0	0	0	0	0	0	0	0	0	0	0	0	0	0
445410cf901ef9acfdfe72ebfe354537	Bacteria	Proteobacteria	Alphaproteobacteria	Acetobacterales	Acetobacteraceae	0.999894860120338		0	0	0	0	0	0	0	0	0	0	0	0	0	0	0	0	0	0	0	0	0	0	0	22	0	0	0	0	0	0	0	0	0	0	0	0	0	0	0	0	0	0
445de3a77120dddb49c779aebf86b726	Bacteria	Proteobacteria	Alphaproteobacteria	Acetobacterales	Acetobacteraceae	0.9999999036481094		2	0	0	0	0	0	0	0	0	0	0	0	0	0	0	0	0	0	0	0	0	0	0	0	0	0	0	0	0	0	0	0	0	0	0	0	16	0	0	0	0	0
449a123d52eb6ce3489d30159df0ef73	Bacteria	Proteobacteria	Alphaproteobacteria	Acetobacterales	Acetobacteraceae	Acidocella	uncultured_bacterium	0	0	0	0	0	0	0	0	0	0	0	0	0	0	0	0	0	0	0	64	0	0	0	0	0	0	0	0	0	0	0	0	0	0	0	0	0	0	0	0	0	48
44d3083d89451e615a8b681453eda076	Bacteria	Proteobacteria	Alphaproteobacteria	Acetobacterales	Acetobacteraceae	0.9989015863105433		0	0	0	0	0	0	0	0	0	0	0	0	0	0	0	0	0	0	0	0	22	0	0	0	0	0	0	0	0	0	0	0	0	0	0	0	0	0	0	0	0	0
45175fca232f090cc15fccf91b44cdd3	Bacteria	Proteobacteria	Alphaproteobacteria	Acetobacterales	Acetobacteraceae	0.9999999960985559		0	0	0	0	0	0	0	0	0	0	0	0	0	0	0	0	0	0	0	0	0	0	0	0	0	0	0	0	0	0	0	0	0	0	0	0	0	0	0	0	0	0
4526a5310d24ae56a4ae87eb728f670a	Bacteria	Proteobacteria	Alphaproteobacteria	Acetobacterales	Acetobacteraceae	uncultured	bacterium_enrichment	0	0	0	0	0	0	0	0	0	0	0	0	0	0	0	0	0	0	0	0	0	0	0	0	0	0	0	0	0	0	0	0	0	0	0	0	0	0	0	0	0	0
452824a390a41150431b8407f80549e7	Bacteria	Proteobacteria	Alphaproteobacteria	Acetobacterales	Acetobacteraceae	0.9965545517794377		0	0	0	0	0	0	0	0	0	0	0	0	0	0	0	0	0	0	0	0	0	0	0	0	0	0	0	0	0	0	0	0	0	0	0	0	0	0	0	0	0	0
45346748c1d0e6d676891a9e18f0bc21	Bacteria	Proteobacteria	Alphaproteobacteria	Acetobacterales	Acetobacteraceae	uncultured	0.9463181959853524	0	0	0	0	0	0	0	0	0	0	0	0	0	0	0	0	0	0	0	0	0	0	0	0	0	0	0	0	0	0	0	0	0	0	0	6	0	0	0	0	0	0
454ff943b2a2281106b6de70f1598222	Bacteria	Proteobacteria	Alphaproteobacteria	Acetobacterales	Acetobacteraceae	0.9999038954506173		0	0	0	0	0	0	0	0	0	0	0	0	0	0	0	0	0	0	0	0	0	0	0	0	0	0	0	0	0	0	0	0	0	0	0	0	0	0	0	0	0	0
459b6e4d7ceb7f45273cf68a589c3092	Bacteria	Proteobacteria	Alphaproteobacteria	Acetobacterales	Acetobacteraceae	Acidiphilium	0.7609217782998589	0	0	0	0	0	0	0	0	0	0	0	0	0	0	0	0	0	0	0	0	0	0	0	0	0	0	0	0	0	0	0	0	0	0	0	0	0	0	0	0	0	0
45ad9640015e67d26bed108cd9685edb	Bacteria	Proteobacteria	Alphaproteobacteria	Acetobacterales	Acetobacteraceae	Acidiphilium	uncultured_eubacterium	0	0	0	0	0	0	0	0	0	0	0	0	38	0	0	0	0	0	0	0	0	0	0	0	0	0	0	0	0	0	0	0	0	0	0	0	0	0	0	0	0	0
45cd2676db15ee293095ab2727809e4c	Bacteria	Proteobacteria	Alphaproteobacteria	Acetobacterales	Acetobacteraceae	Acidocella	uncultured_eubacterium	0	0	0	0	0	0	0	0	0	0	0	0	3	0	0	0	0	0	0	0	0	0	0	0	0	0	0	0	0	0	0	0	0	0	0	0	0	0	0	0	0	0
45eaf908c7181c04e081bbece183a847	Bacteria	Proteobacteria	Alphaproteobacteria	Acetobacterales	Acetobacteraceae	0.994851614993376		0	0	0	0	0	0	0	0	0	0	0	0	0	0	0	0	0	11	0	0	0	0	0	0	0	0	0	0	0	0	0	0	0	0	0	0	0	0	0	0	0	0
45f76d8e445aa09156a8c552f12020b9	Bacteria	Proteobacteria	Alphaproteobacteria	Acetobacterales	Acetobacteraceae	Acidocella	uncultured_eubacterium	0	0	0	0	0	0	0	0	0	0	0	0	0	0	0	0	0	3	0	0	0	0	0	0	0	0	0	0	0	0	0	0	0	0	0	0	0	0	0	0	0	0
460d5ffd3a87aa16115123ac47b2911f	Bacteria	Proteobacteria	Alphaproteobacteria	Acetobacterales	Acetobacteraceae	0.9999999811658028		0	0	0	0	0	149	12	0	0	0	0	0	42	90	0	0	0	32	0	0	0	0	52	0	29	0	66	23	0	0	0	0	0	0	101	0	61	0	155	0	0	0
461199c11747fd592d437593737cfd26	Bacteria	Proteobacteria	Alphaproteobacteria	Acetobacterales	Acetobacteraceae	0.9999999713554408		0	0	0	0	0	0	0	0	0	0	0	0	0	0	0	0	0	0	0	0	0	0	0	0	0	0	0	0	0	0	0	0	0	0	0	0	0	0	0	0	0	3
4631e47562fd37274065f696e96cfe1f	Bacteria	Proteobacteria	Alphaproteobacteria	Acetobacterales	Acetobacteraceae	0.9998701772843754		0	0	0	0	0	0	0	0	0	0	0	0	0	0	0	0	0	0	0	0	0	0	0	0	0	0	0	0	0	2	0	0	0	0	0	0	0	0	0	0	0	0
4634b80a0d827fa68a695bdf12aaeb61	Bacteria	Proteobacteria	Alphaproteobacteria	Acetobacterales	Acetobacteraceae	Acidiphilium	uncultured_bacterium	0	0	0	0	0	0	0	0	0	0	0	0	0	0	0	0	0	0	0	0	0	0	0	0	0	0	0	0	0	0	0	0	0	0	0	0	0	0	0	0	0	0
463670d46b9ac4767980095aac54481b	Bacteria	Proteobacteria	Alphaproteobacteria	Acetobacterales	Acetobacteraceae	Acidocella	0.9999879388630486	0	0	0	0	0	0	0	0	0	0	0	0	0	0	0	0	0	0	0	0	0	0	0	0	0	0	0	0	0	0	0	0	0	0	0	0	0	0	0	0	0	0
4639a9be069e3607628e5c890ee554f7	Bacteria	Proteobacteria	Alphaproteobacteria	Acetobacterales	Acetobacteraceae	Endobacter	0.7972828865865448	9	0	0	0	0	0	0	0	0	0	0	0	0	0	0	0	0	0	0	0	0	0	0	0	0	0	0	0	0	0	0	0	0	0	0	0	0	0	12	0	0	0
4642b70b645b78f2100820582277d0a9	Bacteria	Proteobacteria	Alphaproteobacteria	Acetobacterales	Acetobacteraceae	Acidiphilium	uncultured_soil	0	0	0	0	0	0	0	0	0	0	0	0	0	0	0	0	0	0	0	0	0	0	0	0	0	0	0	0	0	0	0	0	0	0	0	0	0	0	0	0	0	0
47a6a22cc41ed0ede929b4b3dff39d16	Bacteria	Proteobacteria	Alphaproteobacteria	Acetobacterales	Acetobacteraceae	0.9355352467329846		0	0	0	0	0	0	0	0	0	0	0	0	3	0	0	0	0	0	0	0	0	0	0	0	0	0	0	0	0	0	0	0	0	0	0	0	0	0	0	0	0	0
47b5da2e94650bc2ede7b98f3135b9a7	Bacteria	Proteobacteria	Alphaproteobacteria	Acetobacterales	Acetobacteraceae	Roseococcus	0.9995940811784773	0	0	0	0	0	0	0	0	0	0	0	0	0	0	0	0	0	0	0	0	0	0	0	0	0	0	0	0	0	0	0	0	0	0	0	0	0	0	0	0	0	0
47d4e93449af5554b4f52443605b5a55	Bacteria	Proteobacteria	Alphaproteobacteria	Acetobacterales	Acetobacteraceae	0.9998772670294207		0	0	0	0	0	0	0	0	0	0	0	0	0	0	0	0	0	0	0	0	0	0	0	10	0	0	0	0	0	0	0	0	0	13	0	0	0	0	0	0	0	0
47e9dd6cbca06d6a8ad01b97493dc246	Bacteria	Proteobacteria	Alphaproteobacteria	Acetobacterales	Acetobacteraceae	Acidocella	uncultured_eubacterium	0	0	0	0	0	0	0	0	0	0	0	0	24	0	0	0	0	0	0	0	0	0	0	0	0	0	0	0	0	0	0	0	0	0	0	0	0	0	0	0	0	0
47f043db579219c4945cd2aba42cda9b	Bacteria	Proteobacteria	Alphaproteobacteria	Acetobacterales	Acetobacteraceae	Acidisoma	0.9746005080544639	0	0	0	0	0	0	0	0	0	0	0	0	0	0	0	0	10	0	0	0	0	0	0	0	0	0	0	0	0	0	0	0	0	0	0	0	0	0	0	0	0	0
482f53431e565ec881fcc7682c3a5f64	Bacteria	Proteobacteria	Alphaproteobacteria	Acetobacterales	Acetobacteraceae	uncultured	0.716570342096906	0	0	0	0	0	0	0	0	0	0	0	11	6	0	2	0	0	0	0	0	0	0	0	0	0	0	0	0	0	0	5	0	0	0	0	0	0	0	8	0	0	0
48c0c3bea9e1d3bb3414da8d4a5673d3	Bacteria	Proteobacteria	Alphaproteobacteria	Acetobacterales	Acetobacteraceae	Acidocella	0.9998891721254273	0	0	0	0	0	0	0	0	0	0	0	0	0	0	0	0	0	0	0	0	0	0	0	0	0	0	0	0	0	0	0	0	0	0	0	0	0	0	0	0	0	0
4909cd65e1d59afba10620608dbb1d08	Bacteria	Proteobacteria	Alphaproteobacteria	Acetobacterales	Acetobacteraceae	0.9999976814978055		0	0	0	0	0	0	0	0	0	0	0	0	0	0	0	0	0	0	0	0	0	0	0	0	0	0	0	0	0	0	0	0	0	0	0	0	0	0	0	0	0	0
493cd59ce10bd8f9c0ec0e8732584e1b	Bacteria	Proteobacteria	Alphaproteobacteria	Acetobacterales	Acetobacteraceae	Acidisoma	0.9989229637669322	0	0	0	0	0	0	0	0	0	0	0	0	0	0	0	0	0	0	0	19	0	0	0	84	0	0	0	0	0	0	0	0	0	71	0	84	0	0	0	0	0	30
4943dad4fbf8333cf90a871afa08255d	Bacteria	Proteobacteria	Alphaproteobacteria	Acetobacterales	Acetobacteraceae	Acidiphilium	0.8677106772283754	0	0	0	0	0	0	0	0	0	0	0	0	0	5	0	0	0	0	0	0	0	0	0	0	0	0	0	0	0	0	0	0	0	0	0	0	0	0	0	0	0	0
49491ae254907ac88080e43087584282	Bacteria	Proteobacteria	Alphaproteobacteria	Acetobacterales	Acetobacteraceae	Acidocella	uncultured_eubacterium	0	0	0	0	0	0	0	0	0	0	0	0	0	0	0	0	0	0	0	0	0	0	0	0	0	3	0	0	0	0	0	0	0	0	0	0	0	0	0	0	0	0
4952da7718593539cfd06d00ec93e410	Bacteria	Proteobacteria	Alphaproteobacteria	Acetobacterales	Acetobacteraceae	Acidocella	0.9978614322987376	0	0	0	0	0	0	0	0	0	0	0	0	0	0	0	0	0	0	0	0	6	0	0	0	0	0	0	0	0	0	0	0	0	0	0	0	0	0	0	0	0	0
497c0d545e303f9152927fc29cd37d43	Bacteria	Proteobacteria	Alphaproteobacteria	Acetobacterales	Acetobacteraceae	uncultured	0.7439679934800083	0	0	0	0	0	0	0	0	0	0	0	0	0	0	0	0	0	0	0	0	0	0	0	0	0	0	0	0	0	0	0	0	0	0	0	0	0	0	0	0	0	0
49c9d0366c4b3a85577bd3f8250a7ca2	Bacteria	Proteobacteria	Alphaproteobacteria	Acetobacterales	Acetobacteraceae	0.9984168840809662		0	0	0	0	0	0	0	0	0	0	0	0	0	0	0	0	0	0	0	0	0	0	0	0	0	0	0	0	0	0	0	0	0	0	0	0	0	0	0	0	0	0
49cd9602a2ca6f2a48c14af0f2cdf947	Bacteria	Proteobacteria	Alphaproteobacteria	Acetobacterales	Acetobacteraceae	Acidiphilium	0.9998627947511924	0	0	0	0	0	0	0	0	0	0	0	0	0	0	0	0	0	41	0	0	0	0	0	0	0	37	0	0	0	0	0	0	0	0	0	0	0	0	0	0	0	0
49e390bc9801f73ad91673a825edf4fc	Bacteria	Proteobacteria	Alphaproteobacteria	Acetobacterales	Acetobacteraceae	0.9966322431450059		0	0	0	0	0	0	0	0	0	0	0	0	0	0	0	0	0	0	0	0	0	0	0	0	0	0	0	0	0	0	0	0	0	0	0	0	0	0	0	0	0	0
49ee9e3246814e83229282a342201325	Bacteria	Proteobacteria	Alphaproteobacteria	Acetobacterales	Acetobacteraceae	Acidocella	uncultured_bacterium	0	0	0	0	0	0	0	0	0	0	0	0	0	0	0	0	0	0	0	0	0	0	0	0	0	0	0	0	0	0	0	0	0	0	0	0	0	0	0	0	0	0
4a04057e7369ee530cc2f3ce7c94c842	Bacteria	Proteobacteria	Alphaproteobacteria	Acetobacterales	Acetobacteraceae	0.9999996917072218		0	0	0	0	0	0	0	0	0	0	0	0	0	0	0	0	0	0	0	0	0	0	0	0	0	0	0	0	0	0	0	0	0	0	0	0	0	0	0	0	0	0
4aef6c7a8b6304624e93ba2d8fc13709	Bacteria	Proteobacteria	Alphaproteobacteria	Acetobacterales	Acetobacteraceae	Acidisoma	0.9997136927234315	0	0	0	0	0	0	0	0	0	0	0	0	0	0	0	0	0	0	0	0	0	0	0	0	0	0	0	0	0	0	0	0	0	0	0	0	0	0	0	0	0	0
4b19c419960e309dc0234f448aeeadb8	Bacteria	Proteobacteria	Alphaproteobacteria	Acetobacterales	Acetobacteraceae	0.9999996369204265		0	0	0	0	0	0	0	0	0	0	0	0	0	0	0	0	0	0	0	0	0	9	0	0	0	0	0	0	0	0	0	0	0	0	0	0	0	0	0	8	0	0
4b6499735073116fbad443310176746a	Bacteria	Proteobacteria	Alphaproteobacteria	Acetobacterales	Acetobacteraceae	uncultured	0.806941684209525	0	0	0	0	0	0	0	0	0	0	0	0	0	0	0	0	0	0	0	0	0	0	0	0	0	0	0	0	0	0	0	0	0	0	0	0	0	0	0	0	0	0
4b7aa2ac8ede6b975a12544b132ab40c	Bacteria	Proteobacteria	Alphaproteobacteria	Acetobacterales	Acetobacteraceae	uncultured	0.9583700974014469	0	0	0	0	0	0	0	0	0	0	0	0	0	0	0	0	0	0	0	0	0	0	0	0	0	0	0	0	0	0	0	0	0	0	0	0	0	0	0	0	0	0
4bade47d5f35f33b555870b24b68d270	Bacteria	Proteobacteria	Alphaproteobacteria	Acetobacterales	Acetobacteraceae	Acidiphilium	0.9999971778826391	0	0	0	0	0	0	0	0	0	0	0	0	0	0	0	0	0	0	0	0	0	5	0	0	0	0	0	0	0	0	0	0	0	0	0	0	0	0	0	0	0	0
4bb4c0587e59a80336c3f46d4183f40e	Bacteria	Proteobacteria	Alphaproteobacteria	Acetobacterales	Acetobacteraceae	uncultured	0.7827402809250178	0	0	0	0	0	0	0	0	0	0	0	0	0	0	0	0	0	0	0	0	0	0	0	0	0	0	0	0	0	0	0	0	0	0	0	0	0	0	0	0	0	0
4bd46015e197dcecf66aff36fd4e5986	Bacteria	Proteobacteria	Alphaproteobacteria	Acetobacterales	Acetobacteraceae	Rhodovastum	uncultured_bacterium	0	0	0	0	0	0	0	0	0	0	0	0	0	0	0	0	0	3	0	0	0	0	0	0	0	0	0	0	0	0	0	0	0	0	0	0	0	0	0	0	0	0
4bdf7e752e83bda8be18a0f930d8913d	Bacteria	Proteobacteria	Alphaproteobacteria	Acetobacterales	Acetobacteraceae	uncultured	0.716568075535238	0	0	0	0	2	0	0	0	0	0	0	0	0	0	0	0	0	0	0	0	0	0	0	0	0	0	0	0	0	0	0	0	0	0	0	0	0	0	0	0	0	0
4c0aeee97e2b9c6e5de2399ab7283a13	Bacteria	Proteobacteria	Alphaproteobacteria	Acetobacterales	Acetobacteraceae	0.9999998558201109		0	0	0	0	0	0	0	0	0	0	0	0	0	0	0	0	0	0	0	0	21	0	0	0	0	0	0	0	0	0	0	15	0	0	0	0	0	0	0	0	0	0
4c1cfe21ef75fb4cf92f2c27ed50de46	Bacteria	Proteobacteria	Alphaproteobacteria	Acetobacterales	Acetobacteraceae	0.7939957179595107		0	0	0	0	0	0	0	0	0	0	0	0	0	2	0	0	0	0	0	0	0	0	0	0	0	0	0	0	0	0	0	0	0	0	0	0	0	0	0	0	0	0
4c272163899b892b826fdc900881435f	Bacteria	Proteobacteria	Alphaproteobacteria	Acetobacterales	Acetobacteraceae	0.9999835796845848		0	0	0	0	0	0	0	0	0	0	0	0	0	0	0	0	0	0	3	0	0	0	0	0	0	0	0	0	0	0	0	0	0	0	0	0	0	0	0	0	0	0
4c456ab962a0cf779ce813be467e0918	Bacteria	Proteobacteria	Alphaproteobacteria	Acetobacterales	Acetobacteraceae	uncultured	0.9095106695876972	0	0	0	0	0	0	0	0	0	0	0	0	0	0	0	0	0	0	0	0	0	0	0	0	0	0	0	0	0	0	0	0	0	0	0	0	0	0	0	0	0	0
4cdaa009a20a31e0a505343d3ae8e1f7	Bacteria	Proteobacteria	Alphaproteobacteria	Acetobacterales	Acetobacteraceae	Acidocella	0.9626840655294029	0	0	0	0	0	0	0	0	0	0	0	0	0	0	0	0	0	0	0	0	0	3	0	0	0	0	0	0	0	0	0	0	0	0	0	0	0	0	0	0	0	0
4cf763185a17e94a6bc0401457f166ef	Bacteria	Proteobacteria	Alphaproteobacteria	Acetobacterales	Acetobacteraceae	Acidocella	uncultured_bacterium	0	0	0	0	0	0	0	0	0	0	0	0	0	0	0	0	0	0	0	0	0	0	0	0	0	0	0	0	0	0	0	0	0	0	0	0	0	0	0	0	0	0
4d03a2fd3fa344e7303125a380e523b3	Bacteria	Proteobacteria	Alphaproteobacteria	Acetobacterales	Acetobacteraceae	Acidisoma	0.9592832648845139	0	0	0	0	0	0	0	0	0	0	0	0	0	0	0	0	0	0	0	0	0	0	0	0	0	0	0	0	0	0	0	0	0	0	0	0	0	0	0	0	0	0
4d5c211da60d1d1332fc6def5fa1c5e7	Bacteria	Proteobacteria	Alphaproteobacteria	Acetobacterales	Acetobacteraceae	Roseococcus	0.9893895880645736	0	0	0	0	0	0	0	0	0	0	0	0	0	0	0	0	0	0	0	0	0	0	0	0	0	0	0	0	0	0	0	0	0	0	0	0	0	0	0	0	0	0
4d887d8893f2bd7cec6941de565d0cba	Bacteria	Proteobacteria	Alphaproteobacteria	Acetobacterales	Acetobacteraceae	Acidocella	uncultured_eubacterium	34	0	0	0	54	66	57	0	0	0	0	148	392	372	185	58	0	64	0	89	54	51	35	0	174	162	186	51	0	0	84	26	37	0	31	0	547	110	1002	79	0	63
4dad06366d72aae8573d317f6342fbf8	Bacteria	Proteobacteria	Alphaproteobacteria	Acetobacterales	Acetobacteraceae	0.9999999975713583		0	0	0	0	0	0	0	0	0	0	0	0	0	0	0	0	0	0	0	0	0	0	0	0	0	0	0	0	0	0	0	0	0	0	0	0	0	0	0	13	0	0
4db43ec4c7c0695840d40e9d7a3fa155	Bacteria	Proteobacteria	Alphaproteobacteria	Acetobacterales	Acetobacteraceae	uncultured	0.9104439210541655	0	0	0	0	0	0	0	0	0	0	0	0	0	0	0	0	0	0	0	0	0	0	0	0	0	0	0	0	0	0	0	0	3	0	0	0	0	0	0	0	0	0
4dc94b6f6eb18058bafcc798bcd7ed38	Bacteria	Proteobacteria	Alphaproteobacteria	Acetobacterales	Acetobacteraceae	0.985178354081965		0	0	0	0	0	0	0	0	0	0	0	0	0	0	0	0	0	0	0	0	0	0	0	0	0	0	0	0	0	0	0	0	0	0	0	0	0	0	0	0	0	0
4dcdaa9f4bf3e9277cbd9c07893bcc2a	Bacteria	Proteobacteria	Alphaproteobacteria	Acetobacterales	Acetobacteraceae	0.9850450933269849		0	0	0	0	0	0	0	0	0	0	0	0	0	0	0	0	0	0	0	0	0	0	0	0	0	0	0	0	0	0	0	0	0	0	0	0	0	0	0	0	0	0
4dcfa1ed52ec57d9a72b70545c83511e	Bacteria	Proteobacteria	Alphaproteobacteria	Acetobacterales	Acetobacteraceae	Rhodovastum	metagenome	0	0	0	0	0	0	0	0	0	0	0	0	0	0	0	0	0	0	0	0	0	0	0	0	0	0	0	0	0	0	0	0	0	0	0	0	0	0	0	0	0	0
4e53658577e49c8dc7042b3d722ea746	Bacteria	Proteobacteria	Alphaproteobacteria	Acetobacterales	Acetobacteraceae	uncultured	0.8973773610810101	0	0	0	0	0	0	0	0	0	0	0	0	0	0	0	0	0	0	0	0	0	0	0	0	0	0	0	0	0	0	0	0	0	0	0	0	0	0	0	0	0	0
4e61547eddef0f82dad47e63fdd13b31	Bacteria	Proteobacteria	Alphaproteobacteria	Acetobacterales	Acetobacteraceae	Acidiphilium	0.7273581768017284	0	0	0	0	0	0	0	0	0	0	0	0	0	0	0	0	0	0	0	0	0	0	0	0	0	0	0	0	0	0	0	0	0	0	0	0	0	0	0	0	0	0
4e892c113bef6bdc2d46cf62e3326fdf	Bacteria	Proteobacteria	Alphaproteobacteria	Acetobacterales	Acetobacteraceae	0.9997549305781429		0	0	0	0	0	0	0	0	0	0	0	0	0	0	0	0	0	0	0	0	0	0	0	0	0	0	0	0	0	0	0	0	0	0	0	0	0	0	0	0	0	0
4eb47e10bdadf306820b1959a1be15df	Bacteria	Proteobacteria	Alphaproteobacteria	Acetobacterales	Acetobacteraceae	Acidiphilium	0.9988335910404657	0	0	0	0	0	0	0	0	0	0	0	0	0	0	0	0	0	0	0	0	0	37	0	0	0	0	0	0	0	0	0	0	0	0	0	0	0	0	0	60	0	0
4ec6298b804a15bccd3c2fd7617f406e	Bacteria	Proteobacteria	Alphaproteobacteria	Acetobacterales	Acetobacteraceae	0.9983672648523431		0	0	0	0	0	0	0	0	0	0	0	0	0	0	0	0	0	0	0	0	0	0	0	0	0	0	0	0	0	0	0	0	0	0	0	0	0	0	0	0	0	0
4ee409f6b0f541e724eba7d65b4d48dc	Bacteria	Proteobacteria	Alphaproteobacteria	Acetobacterales	Acetobacteraceae	Acidiphilium	0.9989136500727922	318	0	0	0	106	0	117	0	0	0	105	58	49	0	201	0	0	0	0	0	0	0	0	0	0	0	0	0	0	388	0	0	0	0	0	0	0	0	205	0	0	0
4f290661cb39c2e9c2ed85725f7c921d	Bacteria	Proteobacteria	Alphaproteobacteria	Acetobacterales	Acetobacteraceae	0.9079715372191227		0	0	0	0	0	0	0	0	0	0	0	0	0	0	0	0	0	0	0	0	0	0	0	0	0	0	0	0	0	0	0	0	0	0	0	0	0	0	0	0	0	0
4f4705f67804a01ca3deff8798ea12e5	Bacteria	Proteobacteria	Alphaproteobacteria	Acetobacterales	Acetobacteraceae	Acidisoma	0.9097896574452101	0	0	0	0	0	0	0	0	0	0	0	0	0	0	0	0	0	0	0	0	0	0	0	0	0	0	0	0	0	0	0	0	0	0	0	0	0	0	0	0	0	0
4f506c85755c537eada258cfa8245121	Bacteria	Proteobacteria	Alphaproteobacteria	Acetobacterales	Acetobacteraceae	Acidocella	0.8189530960563799	0	0	0	0	0	0	0	0	0	0	0	0	0	0	0	0	0	0	0	0	0	0	0	0	0	0	0	0	0	0	0	0	22	0	0	0	0	0	0	5	0	0
4f8b4e4aa8e89e85dc23685370a883cf	Bacteria	Proteobacteria	Alphaproteobacteria	Acetobacterales	Acetobacteraceae	0.9999999747357609		0	0	0	0	0	0	0	0	0	0	0	0	0	0	0	0	0	0	0	0	0	0	0	0	0	0	0	0	0	0	0	0	0	0	0	0	0	0	0	0	0	0
4fc569a4eaf54c1ba5960618309ff834	Bacteria	Proteobacteria	Alphaproteobacteria	Acetobacterales	Acetobacteraceae	uncultured	bacterium_enrichment	0	0	0	0	0	0	0	0	0	0	0	0	0	0	2	0	0	0	0	0	0	0	0	0	0	0	0	0	0	0	0	0	0	0	0	0	0	0	0	0	0	0
4fd23e4ffb9c0f5f9a4b6287c785ec69	Bacteria	Proteobacteria	Alphaproteobacteria	Acetobacterales	Acetobacteraceae	uncultured	0.8628018050555939	0	0	0	0	0	0	0	0	0	0	0	0	0	0	0	0	0	0	0	0	0	0	0	0	0	0	0	0	0	0	0	0	0	0	0	0	0	0	0	0	0	0
4ff5bcb8ee4a78d9eac7dd77b944cd7e	Bacteria	Proteobacteria	Alphaproteobacteria	Acetobacterales	Acetobacteraceae	Acidisoma	0.8763978775851522	0	0	0	0	0	0	0	0	0	0	0	0	0	0	0	0	0	0	0	0	0	0	0	0	0	0	0	0	0	0	0	0	0	0	0	0	0	0	0	0	0	0
502782e8480243e965bce0d70f728059	Bacteria	Proteobacteria	Alphaproteobacteria	Acetobacterales	Acetobacteraceae	uncultured	0.9691666439981126	0	0	0	0	0	0	0	0	0	0	0	0	0	0	0	0	0	0	0	0	0	0	0	0	0	0	0	0	0	0	0	0	0	0	0	0	0	0	0	0	0	0
503ac0de178805a636ab377920905305	Bacteria	Proteobacteria	Alphaproteobacteria	Acetobacterales	Acetobacteraceae	Acidocella	0.8180130957672925	0	0	0	0	0	0	0	0	0	0	0	0	0	0	0	0	0	0	3	0	0	0	0	0	0	0	0	0	0	0	0	0	0	0	0	0	0	0	0	0	0	0
5046815c8d05c938f5905c3ae6a21dec	Bacteria	Proteobacteria	Alphaproteobacteria	Acetobacterales	Acetobacteraceae	Acidiphilium	0.784781972980589	0	0	0	0	0	0	0	0	0	0	0	0	0	0	0	0	0	0	0	0	0	0	0	0	0	0	0	0	0	0	0	0	0	0	0	0	0	0	0	0	0	0
504dae3f0d53d6905d07048bcf1e582c	Bacteria	Proteobacteria	Alphaproteobacteria	Acetobacterales	Acetobacteraceae	uncultured	0.7633012742660469	0	0	0	0	0	0	0	0	0	0	0	0	0	0	0	0	0	0	0	0	0	0	0	0	24	0	24	0	0	0	0	0	0	0	0	0	0	0	0	0	0	0
5067364c2809c946001cc48c51d5c4ea	Bacteria	Proteobacteria	Alphaproteobacteria	Acetobacterales	Acetobacteraceae	Acidisoma	Acidisoma_sp.	0	0	0	0	0	0	0	0	0	0	0	0	0	0	0	0	0	0	0	0	0	0	0	0	0	0	0	0	0	0	0	0	0	0	0	0	0	0	0	0	0	0
507f69602be62e19656b6eed5b36b15b	Bacteria	Proteobacteria	Alphaproteobacteria	Acetobacterales	Acetobacteraceae	Acidiphilium	uncultured_bacterium	0	0	0	0	0	0	0	0	0	0	0	0	0	0	0	0	0	0	0	17	0	0	0	0	0	0	0	0	0	0	0	0	0	0	0	0	0	0	0	0	0	0
5089029e8bab963cb3d0a3aafc683d34	Bacteria	Proteobacteria	Alphaproteobacteria	Acetobacterales	Acetobacteraceae	uncultured	0.8275951654290272	0	0	0	0	3	0	0	0	0	0	0	0	0	0	0	0	0	0	0	0	0	0	0	0	0	0	0	0	0	0	0	0	0	0	0	0	0	0	0	0	0	0
50a187b1ac34ff092882ca500800de2f	Bacteria	Proteobacteria	Alphaproteobacteria	Acetobacterales	Acetobacteraceae	Acidiphilium	0.9824152533651171	0	0	0	0	0	0	0	0	0	0	0	0	0	0	0	0	0	0	0	0	0	29	0	0	0	0	0	142	0	0	0	0	0	0	27	0	0	0	0	24	0	0
50aa3395680a92901b68d795dd866144	Bacteria	Proteobacteria	Alphaproteobacteria	Acetobacterales	Acetobacteraceae	0.999999933856232		0	0	0	0	0	0	0	0	0	0	0	0	9	0	0	0	0	0	0	0	0	0	0	0	0	0	0	0	0	0	0	0	0	0	0	0	0	0	0	0	0	0
50de5cdf9867bb02e54e7b2c77530374	Bacteria	Proteobacteria	Alphaproteobacteria	Acetobacterales	Acetobacteraceae	0.7595891048221188		0	0	0	0	0	0	0	0	0	0	0	0	0	0	0	0	0	0	0	0	0	0	0	0	0	0	0	0	0	0	0	0	0	0	0	0	0	0	0	0	0	0
50fe04b15a3f6eccf14df3e5e55a4977	Bacteria	Proteobacteria	Alphaproteobacteria	Acetobacterales	Acetobacteraceae	0.999999751833397		0	0	0	0	0	0	0	0	0	0	0	0	0	0	0	0	0	0	0	0	0	0	0	0	0	0	0	0	0	0	0	0	0	0	0	0	0	0	10	0	0	0
512f5cd1964c10ee624da216271cbd10	Bacteria	Proteobacteria	Alphaproteobacteria	Acetobacterales	Acetobacteraceae	Acidiphilium	0.9840020981541566	0	0	0	0	0	0	0	0	0	0	0	0	0	0	0	0	0	0	0	0	0	0	0	0	0	0	0	0	0	0	0	0	0	0	0	0	0	0	0	0	0	0
5139d0b3c1b89a753d98b3d4702fdcea	Bacteria	Proteobacteria	Alphaproteobacteria	Acetobacterales	Acetobacteraceae	0.9999999814618861		0	0	0	0	0	0	0	0	0	0	0	0	0	0	0	0	0	0	0	0	0	0	0	0	0	0	0	0	0	0	0	0	0	0	0	0	0	0	0	0	0	0
5176293b69ad7cad339c21d343b2e69e	Bacteria	Proteobacteria	Alphaproteobacteria	Acetobacterales	Acetobacteraceae	0.9999870971829166		0	0	0	0	0	0	0	0	0	0	0	0	0	0	0	0	0	0	0	0	0	0	0	0	0	0	0	0	0	0	0	0	0	0	0	0	0	0	0	0	0	0
5179d58ff8c9842aa9592a710610385e	Bacteria	Proteobacteria	Alphaproteobacteria	Acetobacterales	Acetobacteraceae	0.8416687824694802		0	0	0	0	0	0	0	0	0	0	0	0	0	0	0	0	0	0	0	0	0	0	0	0	0	0	0	0	0	0	0	0	0	0	0	0	0	0	0	0	0	0
51a2ca183b0a338dd6cfd7354be5e669	Bacteria	Proteobacteria	Alphaproteobacteria	Acetobacterales	Acetobacteraceae	Acidiphilium	uncultured_eubacterium	0	0	0	0	0	0	0	0	0	0	0	0	0	0	0	0	0	0	0	0	0	0	0	0	0	0	0	0	0	0	0	0	0	0	0	0	0	0	0	0	0	0
51dc8178a47b23e0adcaf2abbee66155	Bacteria	Proteobacteria	Alphaproteobacteria	Acetobacterales	Acetobacteraceae	uncultured	0.9820777947867474	0	0	0	0	0	0	0	0	0	0	0	0	0	0	0	0	0	0	0	0	0	0	0	0	0	0	0	0	0	0	0	0	0	0	0	0	0	0	0	0	0	0
51e755fb53433d21962d698b8225bd9c	Bacteria	Proteobacteria	Alphaproteobacteria	Acetobacterales	Acetobacteraceae	Endobacter	0.8825688769350718	0	0	0	0	27	0	0	0	0	0	0	0	0	0	0	0	0	0	0	0	0	0	0	0	0	0	0	0	0	0	0	0	0	0	0	0	0	0	0	0	0	0
51f6d8478770edcee29dbf4c15823fa9	Bacteria	Proteobacteria	Alphaproteobacteria	Acetobacterales	Acetobacteraceae	0.9999999525737562		0	0	0	0	0	4	0	0	0	0	0	0	0	0	0	0	0	0	0	0	0	0	0	0	0	0	0	0	0	0	0	0	0	0	0	0	0	0	0	0	0	0
52bd5307a40ae3a3c1663285bcaafe04	Bacteria	Proteobacteria	Alphaproteobacteria	Acetobacterales	Acetobacteraceae	0.9999986727840646		0	0	0	0	0	0	0	0	0	0	0	0	0	0	0	0	0	0	0	0	0	0	0	0	0	0	0	0	0	0	0	0	0	0	0	0	0	0	0	0	0	0
52d0b3ac39af241927265d14a2d39644	Bacteria	Proteobacteria	Alphaproteobacteria	Acetobacterales	Acetobacteraceae	Acidocella	uncultured_eubacterium	0	0	0	0	0	0	0	0	0	0	0	0	5	0	0	0	0	0	0	0	0	0	0	0	0	0	0	0	0	0	0	0	0	0	0	0	0	0	3	0	0	0
52d2657da4203f500bba4c69f0e0141e	Bacteria	Proteobacteria	Alphaproteobacteria	Acetobacterales	Acetobacteraceae	0.9999995745540575		0	0	0	0	0	0	0	0	0	0	0	0	0	0	0	0	0	0	0	0	0	0	0	0	0	0	0	0	0	0	0	0	0	0	0	0	0	0	0	0	0	0
536a45430175211ab3c1a2386386a574	Bacteria	Proteobacteria	Alphaproteobacteria	Acetobacterales	Acetobacteraceae	Acidocella	0.9736078970200304	0	0	0	0	0	0	0	0	0	0	0	0	32	0	0	0	0	36	0	0	0	0	0	0	0	68	0	0	0	0	0	0	0	0	0	0	0	12	0	0	0	0
53809b7b4b85a8b173e5701173792926	Bacteria	Proteobacteria	Alphaproteobacteria	Acetobacterales	Acetobacteraceae	Endobacter	Heliconius_melpomene	0	0	0	0	0	0	0	0	0	0	0	0	0	15	0	0	0	0	0	0	0	0	0	0	0	0	0	0	0	0	0	0	0	0	0	0	0	0	0	0	0	0
54010298695d07b9c6e5b6fd121adbd3	Bacteria	Proteobacteria	Alphaproteobacteria	Acetobacterales	Acetobacteraceae	Acidiphilium	0.9978810608433345	0	13	0	0	64	0	0	0	0	0	12	36	0	109	6	0	0	0	0	0	0	0	0	0	0	19	0	0	0	18	0	0	0	0	0	0	7	0	21	0	0	0
540234e8db09b732c76b44bed74b93e9	Bacteria	Proteobacteria	Alphaproteobacteria	Acetobacterales	Acetobacteraceae	0.9999961358389021		0	0	0	0	0	0	0	0	0	0	0	0	0	0	0	0	0	0	0	0	13	0	0	0	0	0	0	0	0	0	0	0	0	0	0	0	0	0	0	0	0	0
541ee25a8c4dd33b11be340f0941052e	Bacteria	Proteobacteria	Alphaproteobacteria	Acetobacterales	Acetobacteraceae	0.9999642986371756		0	0	0	0	0	0	0	0	0	0	0	0	0	6	0	0	0	0	0	0	0	0	0	0	0	0	0	0	0	0	0	0	0	0	0	0	0	0	0	0	0	0
543361b5b3bd69c2eaec574aa14ae77e	Bacteria	Proteobacteria	Alphaproteobacteria	Acetobacterales	Acetobacteraceae	Acidisoma	0.9757370305116373	0	0	0	0	0	0	0	0	0	0	0	0	0	0	0	19	0	0	0	0	0	0	0	0	0	0	0	0	0	0	0	0	0	0	0	0	0	0	0	0	0	0
5452f8ce692680a156456b59fbdfc930	Bacteria	Proteobacteria	Alphaproteobacteria	Acetobacterales	Acetobacteraceae	Acidocella	uncultured_bacterium	0	0	0	0	0	0	0	0	0	0	0	0	0	0	0	0	0	0	0	0	0	0	0	0	0	0	0	0	0	0	0	0	0	0	0	0	0	0	0	0	0	0
547e7657100218b66f8e73ce801aa136	Bacteria	Proteobacteria	Alphaproteobacteria	Acetobacterales	Acetobacteraceae	Acidisoma	0.9899393073151623	0	0	0	0	0	0	0	0	0	0	0	0	0	0	0	0	0	0	0	0	0	0	0	0	0	0	0	0	0	0	0	0	0	0	0	0	0	0	0	0	0	0
5499ede19b7296d1d51b28c297393a0f	Bacteria	Proteobacteria	Alphaproteobacteria	Acetobacterales	Acetobacteraceae	0.999999503803707		0	0	0	0	0	0	0	0	0	0	0	0	0	0	0	0	0	163	0	0	0	0	0	0	0	407	0	0	0	0	0	0	0	0	0	0	0	66	0	0	0	0
54bd8bd79b101a292a32538695fdde91	Bacteria	Proteobacteria	Alphaproteobacteria	Acetobacterales	Acetobacteraceae	uncultured	0.7554193463255866	0	0	0	0	0	43	0	0	0	0	0	0	0	0	0	0	0	0	0	0	0	0	0	0	0	0	0	0	0	0	0	0	0	0	0	0	0	0	0	0	0	0
54c2fdf7731887165bcfb6e7945415ee	Bacteria	Proteobacteria	Alphaproteobacteria	Acetobacterales	Acetobacteraceae	0.992203076489975		0	0	0	0	0	0	0	0	0	0	0	0	0	0	0	0	0	0	0	0	0	0	0	0	0	0	0	0	0	0	0	0	0	0	0	0	0	0	0	0	0	0
54f7c3af71e1c89331a78a1228f4cf65	Bacteria	Proteobacteria	Alphaproteobacteria	Acetobacterales	Acetobacteraceae	0.9998141286099004		0	0	0	0	0	0	0	0	0	0	0	0	0	0	0	0	0	0	0	0	0	0	0	0	0	0	0	0	0	0	0	0	0	0	0	0	0	0	0	0	0	0
550c3221165821807fa6b4141510126a	Bacteria	Proteobacteria	Alphaproteobacteria	Acetobacterales	Acetobacteraceae	Endobacter	Heliconius_melpomene	0	0	0	0	0	0	0	0	0	0	0	0	0	0	0	0	0	0	0	0	0	0	0	0	0	0	0	0	0	0	0	0	0	0	0	0	0	0	0	0	0	0
550ebfcf3937c223aa2b327d80adb79e	Bacteria	Proteobacteria	Alphaproteobacteria	Acetobacterales	Acetobacteraceae	0.999746037534671		0	0	0	0	0	0	0	0	0	0	0	0	0	0	0	0	0	0	0	0	0	0	0	0	0	0	0	0	0	0	0	0	0	0	0	0	0	0	0	0	0	0
554980e1db024be86ba1dce86c1f24b2	Bacteria	Proteobacteria	Alphaproteobacteria	Acetobacterales	Acetobacteraceae	Acidisoma	uncultured_bacterium	0	0	0	0	0	0	0	0	0	0	0	0	0	0	6	0	0	0	0	0	0	0	0	0	0	0	0	0	0	0	0	0	0	0	0	0	0	0	0	0	0	0
555f25aa331879c1720d8f26b431f32b	Bacteria	Proteobacteria	Alphaproteobacteria	Acetobacterales	Acetobacteraceae	0.923043929613749		0	0	0	0	0	0	0	0	0	0	0	0	0	0	0	0	0	0	0	0	0	0	0	5	0	0	0	0	0	0	0	0	0	0	0	0	0	0	0	0	0	0
5599e307ce1f5beb81f62e3675552004	Bacteria	Proteobacteria	Alphaproteobacteria	Acetobacterales	Acetobacteraceae	uncultured	0.8455049256290484	0	0	0	0	0	0	0	0	0	0	0	0	0	0	0	0	0	0	0	0	0	0	0	0	0	0	0	0	0	0	0	0	0	0	0	0	0	0	0	0	0	0
55c39f6f32775e914ba5e4f907a1a95b	Bacteria	Proteobacteria	Alphaproteobacteria	Acetobacterales	Acetobacteraceae	Acidocella	uncultured_eubacterium	0	0	0	0	0	0	0	0	0	0	0	0	0	0	0	0	0	0	0	0	0	0	0	0	0	0	0	0	0	0	0	0	0	0	0	0	0	0	0	0	0	0
55ccfb8d267c266432e2056608a41e8b	Bacteria	Proteobacteria	Alphaproteobacteria	Acetobacterales	Acetobacteraceae	Acidocella	uncultured_eubacterium	0	0	0	0	0	0	0	0	0	0	0	0	2	0	0	0	0	0	0	0	0	0	0	0	0	0	0	0	0	0	0	0	0	0	0	0	0	0	0	0	0	0
560d4536a6268a5310539e6db7d53d05	Bacteria	Proteobacteria	Alphaproteobacteria	Acetobacterales	Acetobacteraceae	Acidocella	0.7202658394204412	0	0	0	0	0	0	0	0	0	0	0	0	0	0	0	0	0	0	0	0	0	0	0	0	0	0	0	0	0	0	0	0	0	0	0	0	0	0	0	0	0	0
5630cadc26a6c70e9d888931399178ff	Bacteria	Proteobacteria	Alphaproteobacteria	Acetobacterales	Acetobacteraceae	0.999999959064414		0	0	0	0	0	0	0	0	0	0	0	0	0	0	0	0	0	0	0	0	0	0	24	0	0	0	0	0	0	0	0	0	0	0	0	0	0	0	0	0	0	0
56382f7e6228b9be3764259337c6f8d1	Bacteria	Proteobacteria	Alphaproteobacteria	Acetobacterales	Acetobacteraceae	0.9999996336069465		0	0	0	0	0	0	0	0	0	0	0	0	0	0	0	0	0	0	0	0	0	0	0	0	0	0	0	0	0	0	0	0	0	0	0	0	0	0	0	0	0	0
566c5579784ca84bfedebec07a79dd25	Bacteria	Proteobacteria	Alphaproteobacteria	Acetobacterales	Acetobacteraceae	0.998707335907772		0	0	0	0	0	0	0	0	0	0	0	0	0	0	0	0	0	0	0	0	0	0	0	0	0	0	0	0	0	0	0	0	0	0	0	0	0	0	0	0	0	0
56942f96934886077a50d740cbd4d1e5	Bacteria	Proteobacteria	Alphaproteobacteria	Acetobacterales	Acetobacteraceae	Acidiphilium	0.7100124052351571	0	0	0	0	0	0	0	0	0	0	0	0	0	0	0	0	0	0	0	0	0	0	0	4	0	0	0	0	0	0	0	0	0	0	0	0	0	0	0	0	0	0
56aee67a77592e34d5441c3e8273ce20	Bacteria	Proteobacteria	Alphaproteobacteria	Acetobacterales	Acetobacteraceae	0.9999999117166014		0	0	0	0	0	0	0	0	0	0	0	0	40	0	0	0	0	0	0	0	0	0	0	0	0	0	0	0	0	0	0	0	0	0	0	0	18	0	0	0	0	0
570ed39e6a93385d52c391045407b27c	Bacteria	Proteobacteria	Alphaproteobacteria	Acetobacterales	Acetobacteraceae	uncultured	uncultured_eubacterium	0	0	0	0	0	0	0	0	0	0	0	0	0	0	0	40	0	0	0	0	0	0	0	0	0	0	0	0	0	0	0	0	0	0	0	0	0	0	0	0	0	0
571dca98eb8d48b34e84cc23d96fdec3	Bacteria	Proteobacteria	Alphaproteobacteria	Acetobacterales	Acetobacteraceae	Acidocella	uncultured_eubacterium	0	0	0	0	0	0	0	0	0	0	0	0	0	0	0	0	0	0	0	0	0	0	0	0	0	0	0	0	0	0	0	0	0	0	0	0	0	0	0	0	0	0
5736aed4835293186b72f4ff88868de1	Bacteria	Proteobacteria	Alphaproteobacteria	Acetobacterales	Acetobacteraceae	uncultured	0.9785447356703951	0	0	0	0	0	0	0	0	0	0	0	0	0	0	0	0	0	0	0	0	0	0	0	0	0	0	0	0	0	0	0	0	0	0	0	0	0	0	0	0	0	0
57585bc6de87ca322b282736a1ee10f4	Bacteria	Proteobacteria	Alphaproteobacteria	Acetobacterales	Acetobacteraceae	uncultured	0.8436945790870218	0	0	0	0	0	0	0	0	0	0	0	0	0	0	0	0	0	0	0	0	0	0	0	0	0	0	0	0	0	0	0	0	0	0	0	0	0	0	0	0	0	0
580efc6392d6b2ea078ad750fabbca31	Bacteria	Proteobacteria	Alphaproteobacteria	Acetobacterales	Acetobacteraceae	Acidocella	0.9968503007809261	0	0	0	0	0	0	0	0	0	0	0	0	0	0	0	0	0	0	0	0	0	0	3	0	0	0	0	0	0	0	0	0	0	0	0	0	0	0	0	0	0	0
58291a48f53e61b64169acdc97095345	Bacteria	Proteobacteria	Alphaproteobacteria	Acetobacterales	Acetobacteraceae	0.9999999802298682		0	0	0	0	0	0	0	0	0	0	0	0	0	0	0	0	0	0	0	0	0	0	0	0	0	0	0	0	0	0	0	0	0	0	0	0	0	0	0	0	0	0
58481bc963fe6b517f7ff0c1b39ba77e	Bacteria	Proteobacteria	Alphaproteobacteria	Acetobacterales	Acetobacteraceae	uncultured	0.9827594247790232	0	0	0	0	0	0	0	0	0	0	0	0	0	0	0	0	0	0	0	0	0	0	0	0	0	0	0	0	0	0	0	0	0	0	0	0	0	0	0	0	0	0
587b446d1df52ca029e74870ae488571	Bacteria	Proteobacteria	Alphaproteobacteria	Acetobacterales	Acetobacteraceae	Endobacter	uncultured_bacterium	0	0	0	0	0	0	0	0	0	0	0	10	0	0	0	0	0	0	0	0	0	0	0	0	0	0	0	0	0	0	6	0	0	0	0	0	0	0	0	0	0	0
5897fafcff159c701495f57285b4ae9c	Bacteria	Proteobacteria	Alphaproteobacteria	Acetobacterales	Acetobacteraceae	0.9999786133190296		0	0	0	0	0	0	0	0	0	0	0	0	0	0	0	0	0	0	0	0	0	0	0	0	0	0	0	0	0	0	0	0	0	0	0	0	0	0	0	0	0	0
58e606bccc61c964c16328885c1838f8	Bacteria	Proteobacteria	Alphaproteobacteria	Acetobacterales	Acetobacteraceae	0.9999978337692819		0	0	0	0	0	0	0	0	0	0	0	0	0	0	0	0	0	0	0	0	0	0	0	0	0	0	0	0	0	0	0	0	0	0	0	0	0	0	0	0	0	0
58f1ab964ebfe1cfee7ba8c75c05b649	Bacteria	Proteobacteria	Alphaproteobacteria	Acetobacterales	Acetobacteraceae	uncultured	0.8705113987171683	0	0	0	0	0	0	0	0	0	0	0	0	0	0	0	0	0	0	0	0	0	0	0	0	0	0	0	0	0	0	0	0	0	0	0	0	0	0	0	0	0	0
5933b6ef960cb12f6fec17f6c390cfbd	Bacteria	Proteobacteria	Alphaproteobacteria	Acetobacterales	Acetobacteraceae	Acidiphilium	0.9977310679788953	0	0	0	0	0	0	0	0	0	0	0	0	0	0	0	0	0	0	0	0	0	0	0	0	0	0	0	0	0	0	0	0	0	0	0	0	2	0	0	0	0	0
597ed336f424cbb2b3b4efd3dba1f20f	Bacteria	Proteobacteria	Alphaproteobacteria	Acetobacterales	Acetobacteraceae	Acidocella	0.9969387376031879	0	0	0	0	0	0	0	0	0	0	0	0	0	0	0	0	0	0	0	0	0	0	0	0	0	0	0	0	0	0	0	0	0	0	0	0	0	0	0	0	0	0
59be8806be4f1d1277338640e59084c4	Bacteria	Proteobacteria	Alphaproteobacteria	Acetobacterales	Acetobacteraceae	Acidocella	uncultured_eubacterium	0	0	0	0	0	0	0	0	0	0	0	0	0	0	0	0	0	0	0	0	0	0	0	0	0	0	0	0	0	0	0	0	0	0	0	0	0	0	0	0	0	0
59f36e655f6dad81633e824d12567978	Bacteria	Proteobacteria	Alphaproteobacteria	Acetobacterales	Acetobacteraceae	Acidiphilium	0.9319377677827239	0	0	0	0	0	0	0	0	0	0	0	0	0	0	0	0	0	0	0	0	0	0	0	0	0	0	0	0	0	0	0	0	0	0	0	0	0	0	0	0	0	0
59fb6ce7ef87df66916e2773db4dfac7	Bacteria	Proteobacteria	Alphaproteobacteria	Acetobacterales	Acetobacteraceae	0.9999999766378471		0	0	0	0	0	0	0	0	0	0	0	0	0	0	0	0	0	0	0	0	0	0	0	0	0	0	0	0	0	0	0	0	0	0	0	0	0	0	0	0	0	0
5a4d94be5349e7515856378370211d7b	Bacteria	Proteobacteria	Alphaproteobacteria	Acetobacterales	Acetobacteraceae	Acidisoma	0.7159757764569245	0	0	0	0	0	0	0	0	0	0	0	0	0	0	0	0	0	0	0	0	0	0	0	0	0	0	0	0	0	0	0	0	0	0	0	0	0	0	0	0	0	0
5a874950722a5a7a106f45ab654541f3	Bacteria	Proteobacteria	Alphaproteobacteria	Acetobacterales	Acetobacteraceae	0.9995314614220243		0	0	0	0	0	0	0	0	0	0	0	0	0	0	0	0	0	0	0	0	0	0	0	0	0	0	0	0	0	0	0	0	0	0	0	0	0	0	0	0	0	0
5a8f9ac4664ca3cc03c31308e70e9ca0	Bacteria	Proteobacteria	Alphaproteobacteria	Acetobacterales	Acetobacteraceae	0.9981698782255806		0	0	0	0	0	0	0	0	0	0	0	0	0	0	0	20	0	0	0	0	0	0	0	0	0	0	0	0	0	0	0	0	0	0	10	0	0	0	0	0	0	0
5ace9378aedab7c8a16b09db13219383	Bacteria	Proteobacteria	Alphaproteobacteria	Acetobacterales	Acetobacteraceae	uncultured	0.9909181763679193	0	0	0	0	0	0	0	0	0	0	0	0	0	0	0	0	0	0	26	0	0	0	0	0	0	0	0	0	0	0	0	0	0	0	0	0	0	0	0	0	0	0
5ae33fefb47e1060ccd55b78636fd7d1	Bacteria	Proteobacteria	Alphaproteobacteria	Acetobacterales	Acetobacteraceae	uncultured	0.8455046438169338	0	0	0	0	0	0	0	0	0	0	0	0	0	0	0	0	0	0	0	0	0	0	0	0	0	0	0	0	0	0	0	0	0	0	0	0	0	0	0	0	0	0
5ae7c5196e85cfbd45b6589c314cbec8	Bacteria	Proteobacteria	Alphaproteobacteria	Acetobacterales	Acetobacteraceae	uncultured	0.9189197243407095	0	0	0	0	0	0	0	0	0	0	0	0	0	0	0	0	0	0	0	0	0	0	0	0	0	0	0	0	0	0	0	0	0	0	0	0	16	0	0	0	0	0
5b2a569d984c90cc10a5b14c45cbc32a	Bacteria	Proteobacteria	Alphaproteobacteria	Acetobacterales	Acetobacteraceae	Acidocella	uncultured_bacterium	0	0	0	0	0	0	0	0	0	0	0	0	0	0	0	0	0	0	0	0	0	0	0	0	62	0	0	0	0	0	0	0	0	0	0	0	0	0	0	0	0	0
5b360f6b352e067b237f0a06dccc1864	Bacteria	Proteobacteria	Alphaproteobacteria	Acetobacterales	Acetobacteraceae	uncultured	uncultured_Acetobacteraceae	0	0	0	0	0	0	0	0	0	0	0	0	0	0	0	0	0	0	0	0	0	0	3	0	0	0	0	0	0	0	0	0	0	0	0	0	0	0	0	0	0	0
5b48ffd90e6a54e3f9d13d74891d8c1d	Bacteria	Proteobacteria	Alphaproteobacteria	Acetobacterales	Acetobacteraceae	0.9999999699674692		0	0	0	0	0	0	0	0	0	0	0	0	0	0	0	0	0	0	0	0	0	0	0	0	0	0	0	0	0	0	0	0	0	0	0	0	0	0	0	0	0	0
5bc667fae3cadf77eb5d0c628e0f8b02	Bacteria	Proteobacteria	Alphaproteobacteria	Acetobacterales	Acetobacteraceae	Acidocella	0.8944663989803141	0	0	0	0	0	0	0	0	0	0	0	0	0	0	0	0	0	0	0	0	0	0	0	0	0	0	3	0	0	0	0	0	0	0	0	0	0	0	0	0	0	0
5be11b2be8a797cacfab1e26cabbce2e	Bacteria	Proteobacteria	Alphaproteobacteria	Acetobacterales	Acetobacteraceae	Acidocella	uncultured_eubacterium	0	0	0	0	0	0	0	0	0	0	0	0	0	0	0	0	0	0	0	0	0	0	0	0	0	0	0	0	0	0	0	0	0	0	0	0	0	0	0	0	0	0
5beb28930ec11597755ddd816df02464	Bacteria	Proteobacteria	Alphaproteobacteria	Acetobacterales	Acetobacteraceae	Acidocella	uncultured_eubacterium	0	0	0	0	0	0	0	0	0	0	0	0	0	0	0	0	0	0	0	0	0	0	0	0	0	0	0	0	0	0	0	0	0	0	0	0	0	0	0	0	0	0
5bf02e75510ba211da0a27069803b743	Bacteria	Proteobacteria	Alphaproteobacteria	Acetobacterales	Acetobacteraceae	Acidiphilium	0.8552890047202177	0	0	0	0	0	0	0	0	0	0	0	0	0	0	0	0	0	0	0	0	0	0	0	0	0	0	0	0	0	0	0	0	0	0	0	0	0	0	0	0	0	0
5c101f3e4fdc5ca6a2288d1eef925cb8	Bacteria	Proteobacteria	Alphaproteobacteria	Acetobacterales	Acetobacteraceae	0.8917881140284489		0	0	0	0	0	0	0	0	0	0	0	0	0	0	0	0	0	0	0	0	0	0	0	0	0	0	0	0	0	0	0	0	0	0	0	0	0	0	0	0	0	0
5c1805942b7a2075f1dfa78895e59eb3	Bacteria	Proteobacteria	Alphaproteobacteria	Acetobacterales	Acetobacteraceae	Acidocella	0.9932334578407268	0	0	0	0	0	0	0	0	0	0	0	0	0	0	0	8	0	0	0	12	0	0	0	51	0	0	0	0	0	0	0	0	0	27	0	0	0	0	0	0	0	0
5c8c76e92b7c7a70c9ca8e886e49da6c	Bacteria	Proteobacteria	Alphaproteobacteria	Acetobacterales	Acetobacteraceae	Acidocella	uncultured_eubacterium	0	0	0	0	0	0	0	0	0	0	0	0	0	17	0	0	0	0	0	0	0	0	0	0	0	0	0	0	0	0	0	0	0	0	0	0	0	0	0	0	0	0
5cabea0a2783ba65ec86709f73b9a2ae	Bacteria	Proteobacteria	Alphaproteobacteria	Acetobacterales	Acetobacteraceae	Acidiphilium	0.9177169624492737	0	0	0	0	0	0	0	0	0	0	0	0	0	0	0	0	0	31	0	0	0	0	0	0	0	13	0	0	0	0	0	0	0	0	0	0	0	0	0	0	0	0
5cdc760f47beb5942bd2df513a89872b	Bacteria	Proteobacteria	Alphaproteobacteria	Acetobacterales	Acetobacteraceae	Acidiphilium	0.997820587407031	0	0	0	0	0	0	0	0	0	0	0	0	0	0	0	0	0	0	0	0	0	0	0	0	0	0	0	0	0	0	0	0	0	0	0	0	0	0	0	0	0	0
5ce8547598761661e80d101c4ef5ebff	Bacteria	Proteobacteria	Alphaproteobacteria	Acetobacterales	Acetobacteraceae	0.999999636002525		0	0	0	0	0	0	0	0	0	0	0	0	0	0	0	0	0	0	0	0	0	0	0	0	0	0	0	3	0	0	0	0	0	0	0	0	0	0	0	0	0	0
5cedf4f891ecf6216c97aa219e939650	Bacteria	Proteobacteria	Alphaproteobacteria	Acetobacterales	Acetobacteraceae	0.999999938018584		0	0	0	0	0	0	0	0	0	0	0	0	0	0	0	0	0	0	0	0	0	0	0	0	0	0	0	0	0	0	0	0	0	0	0	0	0	0	0	0	0	0
5cf720799862eb457888799cd0e6bd77	Bacteria	Proteobacteria	Alphaproteobacteria	Acetobacterales	Acetobacteraceae	Acidocella	0.9632323211615068	0	0	0	0	47	0	44	0	0	0	42	58	23	0	0	0	0	0	0	0	0	0	0	0	0	47	0	0	0	0	62	0	0	0	0	0	0	0	72	0	0	0
5d0eb091aab0c1df6c0d3c304ae7f2ff	Bacteria	Proteobacteria	Alphaproteobacteria	Acetobacterales	Acetobacteraceae	uncultured	uncultured_soil	0	0	0	0	0	0	0	0	0	0	0	0	0	0	0	0	0	0	0	0	0	0	0	0	0	0	0	0	0	0	0	0	0	0	0	0	0	0	0	0	0	0
5d0f97b2f9c686b798a831d162b04f9d	Bacteria	Proteobacteria	Alphaproteobacteria	Acetobacterales	Acetobacteraceae	0.9999995375790118		0	0	0	0	0	0	0	0	411	0	0	0	0	140	0	0	0	112	0	0	0	0	0	47	80	208	0	69	0	0	0	0	0	21	0	0	0	223	38	0	0	0
5d51a379e294b406ee262084c9d2157c	Bacteria	Proteobacteria	Alphaproteobacteria	Acetobacterales	Acetobacteraceae	0.999999998424904		0	0	0	0	0	0	0	0	0	0	0	0	0	0	0	0	0	0	0	0	0	0	0	35	0	0	0	0	0	0	0	0	0	21	0	0	0	0	0	0	0	0
5d73276c5d07e32ec3bb14ca862942a7	Bacteria	Proteobacteria	Alphaproteobacteria	Acetobacterales	Acetobacteraceae	0.9999999682418469		0	0	0	0	0	0	0	0	0	0	0	0	0	0	0	0	0	0	0	0	0	0	0	0	0	0	0	0	0	0	0	0	0	0	0	0	0	0	0	0	0	0
5dd3f9ae436ae86ce300f025147f2e4d	Bacteria	Proteobacteria	Alphaproteobacteria	Acetobacterales	Acetobacteraceae	0.9999901303742348		0	0	0	0	0	0	0	0	0	0	0	0	0	0	0	0	0	0	0	0	0	0	0	0	0	0	0	0	0	0	0	0	0	0	0	0	0	0	0	0	0	0
5deea3b36bd8ecf93fe7fd410215d414	Bacteria	Proteobacteria	Alphaproteobacteria	Acetobacterales	Acetobacteraceae	0.9999985229319223		0	0	0	0	0	0	0	0	0	0	0	0	0	0	0	0	0	0	0	0	0	0	0	0	0	0	0	0	0	0	0	0	0	0	0	0	0	0	0	0	0	0
5df0fb4bcf3c354a90c58aaf39ab0d7a	Bacteria	Proteobacteria	Alphaproteobacteria	Acetobacterales	Acetobacteraceae	Acidocella	uncultured_eubacterium	0	0	0	0	0	0	0	0	0	0	0	0	0	0	0	0	0	0	0	0	0	0	0	0	0	0	0	0	0	0	0	0	0	0	0	0	0	0	0	0	0	0
5e5bf898f0d52f544c87a283a7e2d679	Bacteria	Proteobacteria	Alphaproteobacteria	Acetobacterales	Acetobacteraceae	0.9999997306546455		0	0	0	0	0	0	0	0	0	0	0	0	0	0	0	0	0	0	0	0	0	0	0	0	0	0	0	0	0	0	0	0	0	0	0	0	0	0	0	0	0	0
5e6462274d145d33688019d1077c9a09	Bacteria	Proteobacteria	Alphaproteobacteria	Acetobacterales	Acetobacteraceae	0.9999970200939212		0	0	0	0	0	0	0	0	0	0	0	0	0	0	0	0	0	0	0	0	0	0	0	0	0	0	0	0	0	0	0	0	0	0	0	0	0	0	0	0	0	0
5e71bd71b6681a355d5baf74716b261a	Bacteria	Proteobacteria	Alphaproteobacteria	Acetobacterales	Acetobacteraceae	Acidocella	uncultured_eubacterium	0	0	0	0	0	0	0	0	0	0	0	0	0	0	0	0	0	0	0	0	0	0	0	0	0	0	0	0	0	0	0	0	0	0	0	0	0	0	0	0	0	0
5e7f944cddb571b6cc21a462633859e2	Bacteria	Proteobacteria	Alphaproteobacteria	Acetobacterales	Acetobacteraceae	Acidocella	0.9932330977564346	0	0	0	0	0	0	0	0	0	0	0	0	0	0	0	0	0	0	0	0	0	0	0	0	0	0	0	0	0	0	0	0	0	0	0	0	0	0	0	0	0	0
5e9a7cd9724aa61735e40af6f4ddf923	Bacteria	Proteobacteria	Alphaproteobacteria	Acetobacterales	Acetobacteraceae	Acidocella	0.9886423549827896	0	0	0	797	0	0	0	0	0	0	0	0	0	0	0	0	0	0	0	0	0	0	0	0	0	0	0	0	0	0	0	0	0	0	0	0	0	0	0	0	0	0
5ecac0654621d07c6e6db051cacbbfde	Bacteria	Proteobacteria	Alphaproteobacteria	Acetobacterales	Acetobacteraceae	0.9999999457052418		0	0	0	0	0	0	0	0	0	0	0	0	0	0	0	0	0	0	0	0	0	0	0	0	0	0	0	0	0	0	0	0	0	0	0	0	0	0	0	0	0	0
5ef05375f8e001a05ae61654739e4d88	Bacteria	Proteobacteria	Alphaproteobacteria	Acetobacterales	Acetobacteraceae	Acidiphilium	0.7007411859011812	0	0	0	0	0	0	0	0	0	0	0	0	0	0	0	0	0	0	0	0	0	0	0	0	0	0	0	0	0	0	0	0	0	0	0	0	0	0	0	0	0	0
5efcd1453c852d8df033b7304e0a2990	Bacteria	Proteobacteria	Alphaproteobacteria	Acetobacterales	Acetobacteraceae	uncultured	0.9188807734389278	45	0	0	0	6	0	30	0	0	0	0	22	0	0	48	0	0	0	0	0	0	0	0	0	0	0	0	0	0	14	0	0	0	0	0	0	0	0	98	0	0	0
5f3691ee62761f59c3ad44eaa545f1c7	Bacteria	Proteobacteria	Alphaproteobacteria	Acetobacterales	Acetobacteraceae	uncultured	0.8051472855473445	0	0	0	0	0	0	0	0	0	0	0	0	0	0	0	0	0	0	0	0	0	0	0	0	0	0	0	0	0	0	0	0	0	0	0	0	0	0	0	0	0	0
5f47066904a5182a0bd328d6d8e9db1e	Bacteria	Proteobacteria	Alphaproteobacteria	Acetobacterales	Acetobacteraceae	0.9855105081409264		0	0	0	0	0	0	0	0	0	0	0	0	0	0	0	0	0	0	0	0	0	0	0	0	0	0	0	0	0	0	0	0	0	0	0	0	18	0	0	0	0	0
5f4ea485db7c4ce1fd429275df684acb	Bacteria	Proteobacteria	Alphaproteobacteria	Acetobacterales	Acetobacteraceae	Acidocella	uncultured_bacterium	0	0	0	0	0	0	0	0	0	0	0	0	0	0	0	0	0	0	0	0	0	0	0	0	0	0	0	0	0	0	0	0	0	0	0	0	0	0	0	0	0	0
5f7bfb18d9a9db7f0da18a32f6022ab4	Bacteria	Proteobacteria	Alphaproteobacteria	Acetobacterales	Acetobacteraceae	Acidiphilium	uncultured_Alphaproteobacteria	0	0	0	0	0	0	0	0	0	0	0	0	0	0	0	0	0	0	0	0	0	0	0	0	0	0	0	0	0	0	0	0	0	0	0	0	0	0	0	0	0	0
5f84f23a12d6fe09314bfef7edaeacd6	Bacteria	Proteobacteria	Alphaproteobacteria	Acetobacterales	Acetobacteraceae	0.9789539425058392		0	0	0	0	0	0	0	0	0	0	0	0	0	0	0	0	0	0	0	0	0	0	0	0	0	0	0	0	0	0	0	0	0	0	0	0	24	0	0	0	0	0
5fc103ac585354d92f06cdf1609f5391	Bacteria	Proteobacteria	Alphaproteobacteria	Acetobacterales	Acetobacteraceae	uncultured	uncultured_eubacterium	0	0	0	0	0	0	0	0	0	0	0	0	0	0	0	0	0	0	0	0	0	0	0	0	0	0	0	0	0	0	0	0	0	0	0	0	0	0	0	0	0	0
6027711020cd5855525a5d3d90e3106a	Bacteria	Proteobacteria	Alphaproteobacteria	Acetobacterales	Acetobacteraceae	Acidiphilium	uncultured_eubacterium	0	0	0	0	0	0	0	0	0	0	0	0	0	0	0	0	0	0	0	0	0	0	0	0	0	0	0	0	0	0	0	0	0	0	0	0	0	0	0	0	0	0
6040aa4afa55c5f10687a6f3fa58bc17	Bacteria	Proteobacteria	Alphaproteobacteria	Acetobacterales	Acetobacteraceae	0.9828192578197789		0	0	0	0	0	0	0	0	0	0	0	0	0	0	0	0	0	0	0	0	0	0	0	0	0	0	0	0	0	0	0	0	0	0	0	0	0	0	0	0	0	0
606a5e7737f101c75ebefa43a690c055	Bacteria	Proteobacteria	Alphaproteobacteria	Acetobacterales	Acetobacteraceae	uncultured	metagenome	0	0	0	0	0	0	0	0	0	0	0	0	0	0	0	0	0	9	0	0	0	0	0	0	0	0	0	0	0	0	0	0	0	0	0	0	0	0	0	0	0	0
607a9531a714b62f0df70ab3728247ba	Bacteria	Proteobacteria	Alphaproteobacteria	Acetobacterales	Acetobacteraceae	0.993574494853944		0	0	0	0	0	0	0	0	0	0	0	0	0	0	0	0	0	0	29	0	0	0	0	0	0	0	0	0	0	0	0	0	0	0	0	0	0	0	0	0	0	0
607eb8819f83daa1c416c2dc7b1e2376	Bacteria	Proteobacteria	Alphaproteobacteria	Acetobacterales	Acetobacteraceae	Acidocella	0.9999588338712068	0	0	0	0	0	0	0	0	0	0	0	0	0	0	0	0	0	0	0	0	0	0	0	0	0	0	0	0	0	0	0	0	0	0	0	0	0	0	0	0	0	0
608be6a13d6c960911ce229e772042cd	Bacteria	Proteobacteria	Alphaproteobacteria	Acetobacterales	Acetobacteraceae	0.9999999970378508		0	0	0	0	0	0	0	0	0	0	0	0	0	0	0	0	0	0	0	0	0	23	0	0	0	0	0	0	0	0	0	0	0	0	0	0	0	0	0	0	0	0
609dbd068ce2f6b6300cfb19f3dc5c81	Bacteria	Proteobacteria	Alphaproteobacteria	Acetobacterales	Acetobacteraceae	0.9993625647943829		0	0	0	0	0	0	0	0	0	0	0	0	0	0	0	0	0	0	0	0	0	0	0	0	0	0	0	0	0	0	0	0	0	0	0	0	0	0	0	0	0	0
60ae2a0f1930e3c8ab846ee0b800e3bc	Bacteria	Proteobacteria	Alphaproteobacteria	Acetobacterales	Acetobacteraceae	Acidocella	uncultured_eubacterium	0	0	0	0	0	0	0	0	0	0	0	0	0	0	0	0	0	21	0	0	0	0	0	0	0	62	39	0	0	0	0	0	0	0	0	0	0	0	0	0	0	0
60d38649f3093d60853abbc45c7bac90	Bacteria	Proteobacteria	Alphaproteobacteria	Acetobacterales	Acetobacteraceae	0.999999667224394		0	0	0	0	0	0	0	0	0	0	0	0	0	0	0	0	0	0	0	4	0	0	0	0	0	0	0	0	0	0	0	0	0	0	0	0	0	0	0	0	0	3
60ebb2e6cd0ca534515d49952a0bbffc	Bacteria	Proteobacteria	Alphaproteobacteria	Acetobacterales	Acetobacteraceae	0.9999994508328923		0	0	0	0	0	0	0	0	0	0	0	0	0	0	0	0	0	0	0	0	0	0	0	0	0	0	0	0	0	0	0	0	0	0	0	0	0	0	0	0	0	0
60fc243e1e0962e29899c4bf042ceba9	Bacteria	Proteobacteria	Alphaproteobacteria	Acetobacterales	Acetobacteraceae	0.99999918614823		0	0	0	0	0	0	0	0	0	0	0	0	0	0	0	0	0	0	0	0	0	0	0	0	0	0	0	0	0	0	0	0	0	0	0	0	0	0	0	0	0	0
612b949cde88992c4ec13775b78a19bd	Bacteria	Proteobacteria	Alphaproteobacteria	Acetobacterales	Acetobacteraceae	Acidocella	0.9372650258111546	0	0	0	0	0	0	0	0	0	0	0	0	0	0	0	0	0	0	0	0	0	0	0	0	0	0	0	0	0	0	0	0	0	0	0	0	0	0	0	0	0	0
619367a69fabc7ad7e6a2d5c01b58495	Bacteria	Proteobacteria	Alphaproteobacteria	Acetobacterales	Acetobacteraceae	Acidiphilium	0.9988257109900038	0	0	0	0	0	0	0	0	0	0	0	0	0	0	0	0	0	0	0	0	0	0	0	0	0	0	0	0	0	0	0	0	0	0	0	0	0	0	0	0	0	0
61a6918a3fe5fc15b97ce2bfca795e5b	Bacteria	Proteobacteria	Alphaproteobacteria	Acetobacterales	Acetobacteraceae	uncultured	0.9140953956464526	0	0	0	0	0	0	0	0	0	0	0	0	0	0	0	0	0	0	0	0	0	0	0	0	0	0	0	0	0	0	0	0	0	0	0	0	0	0	0	13	0	0
61a6a8aed56a3d1e16f5b42095f9be9a	Bacteria	Proteobacteria	Alphaproteobacteria	Acetobacterales	Acetobacteraceae	uncultured	0.9256098625077681	0	0	0	0	0	0	0	0	0	0	0	0	0	0	0	0	0	0	0	0	0	0	0	0	0	0	0	0	0	0	0	0	0	0	0	0	0	0	0	0	0	0
61d63283b133b471f5cadd6ae3c92886	Bacteria	Proteobacteria	Alphaproteobacteria	Acetobacterales	Acetobacteraceae	Acidocella	uncultured_bacterium	0	0	0	0	0	0	0	0	0	0	0	0	0	3	0	0	0	0	0	0	0	0	0	0	0	0	0	0	0	0	0	0	0	0	0	0	0	0	0	0	0	0
61dd5422129dcd457ebff5fcf6156e7d	Bacteria	Proteobacteria	Alphaproteobacteria	Acetobacterales	Acetobacteraceae	0.9996501759876604		0	0	0	0	0	0	0	0	0	0	0	0	2	0	0	0	0	0	0	0	0	0	0	0	0	0	0	0	0	0	0	0	0	0	0	0	0	0	0	0	0	0
61e1a1162b4718c3803eb6b6c12948cc	Bacteria	Proteobacteria	Alphaproteobacteria	Acetobacterales	Acetobacteraceae	0.9999997913538834		0	0	0	0	0	7	0	0	0	0	0	0	0	0	0	0	0	0	0	0	0	0	0	0	0	0	0	0	0	0	0	0	0	0	0	0	0	0	0	0	0	0
61f789263cb1724a22bb62bb4dc2d7be	Bacteria	Proteobacteria	Alphaproteobacteria	Acetobacterales	Acetobacteraceae	0.9882005695726079		0	0	0	0	0	0	0	0	0	0	0	0	0	0	0	0	0	0	0	0	0	0	0	0	0	0	0	0	0	0	0	0	0	0	0	0	0	0	0	0	0	7
621e29e9ce145eb11d88e7705a5db82b	Bacteria	Proteobacteria	Alphaproteobacteria	Acetobacterales	Acetobacteraceae	uncultured	0.7157141755323415	0	0	0	0	0	0	0	0	0	0	1	0	0	0	0	0	0	0	0	0	0	0	0	0	0	0	0	0	0	0	0	0	0	0	0	0	0	0	0	0	0	0
62464f39b86a3274c9c91e037af74d7f	Bacteria	Proteobacteria	Alphaproteobacteria	Acetobacterales	Acetobacteraceae	Acidocella	uncultured_eubacterium	0	0	0	0	0	0	0	0	0	0	0	0	0	0	0	0	0	0	0	0	0	0	0	0	0	0	0	0	0	0	0	0	0	0	0	0	0	0	0	0	0	0
626eb257be83494b2f78eef53e0dfefa	Bacteria	Proteobacteria	Alphaproteobacteria	Acetobacterales	Acetobacteraceae	Acidisoma	0.9998460660566331	0	0	0	0	0	0	0	0	0	0	0	31	0	0	0	0	0	0	0	0	0	0	0	0	0	0	0	0	0	0	20	0	0	0	0	0	0	0	0	0	0	0
6297cd45eb2b78e2d3c8f653c39bbb3e	Bacteria	Proteobacteria	Alphaproteobacteria	Acetobacterales	Acetobacteraceae	uncultured	0.9938448871715825	0	0	0	0	0	0	0	0	0	0	0	0	0	0	0	0	0	0	0	0	0	0	0	0	0	0	0	0	0	0	0	0	0	0	0	0	0	0	0	0	0	0
629fd3a36dbe252dce0178032fadc7ee	Bacteria	Proteobacteria	Alphaproteobacteria	Acetobacterales	Acetobacteraceae	0.9999779264339033		0	0	0	0	0	42	0	0	0	0	0	0	0	0	0	0	0	0	0	0	0	0	0	0	0	0	0	0	0	0	0	0	0	0	0	0	0	0	0	0	0	0
62d45bd009a65afa8e243746602b0cd2	Bacteria	Proteobacteria	Alphaproteobacteria	Acetobacterales	Acetobacteraceae	0.9542728621930872		0	0	0	0	0	0	0	0	0	0	0	0	0	36	0	0	0	0	0	0	0	0	0	0	0	0	0	0	0	0	0	0	0	0	0	0	0	0	0	0	0	0
62e312c0cb837a5a3728ef04db465c9b	Bacteria	Proteobacteria	Alphaproteobacteria	Acetobacterales	Acetobacteraceae	Acidocella	0.8944673967606938	0	0	0	0	0	0	0	0	0	0	0	0	0	0	0	0	0	0	0	0	48	56	26	0	0	0	0	37	0	0	0	25	0	0	0	0	0	0	0	0	0	0
62e327cfa95ac21d7df322601da1ae40	Bacteria	Proteobacteria	Alphaproteobacteria	Acetobacterales	Acetobacteraceae	0.8494539824402474		0	0	0	0	0	0	0	0	0	0	0	0	0	0	0	0	0	0	0	0	0	0	0	0	0	0	0	0	0	0	0	0	0	0	0	0	0	0	0	0	0	0
630d7b81cad31a6340be6c184e807d03	Bacteria	Proteobacteria	Alphaproteobacteria	Acetobacterales	Acetobacteraceae	0.9996487698030077		0	0	0	0	0	0	0	0	0	0	0	0	0	0	0	0	0	0	0	0	0	0	0	0	0	0	0	0	0	0	0	0	0	0	0	0	0	0	0	0	0	0
633f7f8819be294f44cf2f8675aa6358	Bacteria	Proteobacteria	Alphaproteobacteria	Acetobacterales	Acetobacteraceae	0.9986936772332347		0	0	0	0	0	0	0	0	0	0	0	0	0	0	0	0	0	0	0	0	0	0	0	0	0	0	0	0	0	0	0	0	0	0	0	0	0	0	0	0	0	0
635003221480e6cc924b75d66d2796b8	Bacteria	Proteobacteria	Alphaproteobacteria	Acetobacterales	Acetobacteraceae	uncultured	uncultured_Acetobacteraceae	0	0	0	0	0	0	0	0	0	0	0	0	0	0	0	0	0	0	0	0	0	0	0	0	0	0	0	0	0	0	0	0	0	0	0	0	0	0	0	0	0	0
638e658a6e2e65bfe360174bb983c5df	Bacteria	Proteobacteria	Alphaproteobacteria	Acetobacterales	Acetobacteraceae	0.9999992790912595		0	0	0	0	0	0	0	0	0	0	0	0	0	16	0	0	0	0	0	0	0	0	0	0	22	27	0	0	0	0	0	0	0	0	0	0	0	0	0	0	0	0
63b3a97770f8a79484f15935aefb67da	Bacteria	Proteobacteria	Alphaproteobacteria	Acetobacterales	Acetobacteraceae	0.999999969837578		0	0	0	0	0	0	0	0	0	0	0	0	0	0	0	0	0	0	0	0	111	44	0	0	0	0	0	0	0	0	0	48	51	0	0	0	0	0	0	55	0	0
63e17ff38820cb5c02fed050223a7dab	Bacteria	Proteobacteria	Alphaproteobacteria	Acetobacterales	Acetobacteraceae	Acidisoma	0.9999055820108927	0	0	0	0	0	0	0	0	0	0	0	0	0	0	0	0	0	0	0	0	0	0	0	0	0	0	0	0	0	0	0	0	0	0	0	0	0	0	0	0	0	0
63ee703d1f91038f6f7b3cce3bb13fd4	Bacteria	Proteobacteria	Alphaproteobacteria	Acetobacterales	Acetobacteraceae	Acidocella	uncultured_bacterium	0	0	0	0	0	0	0	0	0	0	0	0	0	0	0	0	0	0	0	0	0	0	0	0	0	0	0	0	0	0	0	0	0	0	0	0	0	0	0	0	0	0
642b5a493d328f76e27ae70fde18f4f1	Bacteria	Proteobacteria	Alphaproteobacteria	Acetobacterales	Acetobacteraceae	Acidiphilium	0.731686215502488	0	0	0	0	0	0	0	0	0	0	0	0	0	0	0	0	0	0	0	0	0	0	0	0	0	0	0	0	0	0	0	0	0	0	0	0	0	0	0	0	0	0
6457e3380afad6af56dc7a4791c25224	Bacteria	Proteobacteria	Alphaproteobacteria	Acetobacterales	Acetobacteraceae	uncultured	0.8323941291164735	0	0	0	0	0	0	0	0	0	0	0	0	0	0	0	0	0	0	0	0	0	0	0	0	0	0	0	0	0	0	0	0	0	0	0	0	0	0	0	0	0	0
64607f0a71c361342f4b78a96dfc6727	Bacteria	Proteobacteria	Alphaproteobacteria	Acetobacterales	Acetobacteraceae	uncultured	0.7799092267650681	0	0	0	0	0	0	0	0	0	0	0	0	9	0	0	0	0	0	0	0	0	0	0	0	0	0	0	0	0	0	0	0	0	0	0	0	0	0	0	0	0	0
64c3bfe8753880c1a5f83d3d164fce24	Bacteria	Proteobacteria	Alphaproteobacteria	Acetobacterales	Acetobacteraceae	0.9964137022933082		0	0	0	0	0	0	0	0	0	0	0	0	0	0	0	0	0	0	0	0	0	0	0	0	0	0	0	0	0	0	0	0	0	0	0	0	0	0	0	0	0	0
64c6e984d647699a10048e6387968ed4	Bacteria	Proteobacteria	Alphaproteobacteria	Acetobacterales	Acetobacteraceae	0.999882069884155		0	0	0	0	0	0	0	0	0	0	0	0	0	0	0	0	0	0	0	0	0	0	0	0	0	0	0	0	0	0	0	0	0	0	0	0	0	0	0	0	0	0
6500db2a119ddfb84951d77985d2dee6	Bacteria	Proteobacteria	Alphaproteobacteria	Acetobacterales	Acetobacteraceae	0.99995789590776		0	0	0	0	0	0	0	0	0	0	0	0	0	0	0	0	0	0	0	0	0	0	0	0	0	0	0	0	0	0	0	0	0	0	0	0	0	0	0	0	0	0
6504aaab9c81659c423169bd761340f5	Bacteria	Proteobacteria	Alphaproteobacteria	Acetobacterales	Acetobacteraceae	0.9998577770282617		0	0	0	0	0	0	0	0	0	0	0	0	0	0	53	0	0	0	0	0	0	0	0	0	0	0	0	0	0	0	0	0	0	0	0	0	0	0	72	0	0	0
651021d966bffa6ac2ab43355c003873	Bacteria	Proteobacteria	Alphaproteobacteria	Acetobacterales	Acetobacteraceae	Acidiphilium	uncultured_soil	0	0	0	0	0	0	0	0	0	0	0	0	0	0	0	0	0	0	0	0	0	0	0	0	0	0	0	0	0	0	0	0	0	2	0	0	0	0	0	0	0	0
656d90e255176c3d66094f3ca43c9d51	Bacteria	Proteobacteria	Alphaproteobacteria	Acetobacterales	Acetobacteraceae	Acidiphilium	uncultured_Alphaproteobacteria	0	0	0	0	0	0	0	0	0	0	0	0	0	0	0	0	0	0	0	0	0	0	0	0	0	0	0	0	0	0	0	0	0	0	0	0	0	0	0	0	0	0
65a9cdca50c6e2c06c3b1c028a45ad46	Bacteria	Proteobacteria	Alphaproteobacteria	Acetobacterales	Acetobacteraceae	Acidocella	0.9916101491557738	0	0	0	0	0	0	0	23	0	0	0	0	0	0	0	0	0	0	0	0	0	0	0	0	0	0	0	0	0	0	0	0	0	0	0	0	0	0	0	0	0	0
65b52533fed1aae166f86a0eef312fc2	Bacteria	Proteobacteria	Alphaproteobacteria	Acetobacterales	Acetobacteraceae	0.9999958312992693		0	0	0	0	0	0	0	0	0	0	0	0	0	0	0	0	0	0	0	0	0	0	0	0	0	0	0	0	0	0	0	0	0	0	0	0	2	0	0	0	0	0
65c5319f0f5910e632cef04946d394cc	Bacteria	Proteobacteria	Alphaproteobacteria	Acetobacterales	Acetobacteraceae	Acidocella	0.9999892060221467	0	0	0	0	0	0	0	0	0	0	0	0	0	0	0	0	0	0	0	0	0	0	0	0	0	0	0	0	0	0	0	0	0	0	0	0	0	0	0	0	0	0
65fb8c1dbf9062a0702f89a488fbcb14	Bacteria	Proteobacteria	Alphaproteobacteria	Acetobacterales	Acetobacteraceae	0.979833025571706		0	0	0	0	0	0	0	0	0	0	0	0	0	0	0	0	0	0	0	0	0	0	0	0	0	0	0	0	0	0	0	0	0	0	0	0	0	0	0	0	0	0
6600280acd88b02d65151b2d14f33e7a	Bacteria	Proteobacteria	Alphaproteobacteria	Acetobacterales	Acetobacteraceae	Endobacter	0.938166947528935	0	0	0	0	0	0	0	0	0	0	0	0	0	0	0	0	0	0	0	0	0	0	0	0	0	0	0	0	0	0	0	0	0	0	0	0	0	0	0	0	0	0
660d6d64b009a628705b7e27d914fb42	Bacteria	Proteobacteria	Alphaproteobacteria	Acetobacterales	Acetobacteraceae	Acidocella	uncultured_bacterium	0	0	0	0	0	0	0	0	0	0	0	0	0	0	0	0	0	0	0	0	0	0	0	0	0	0	0	0	0	0	0	0	0	0	0	0	0	0	0	0	0	0
66880d6c3aed32504dc3a5acaf6665dd	Bacteria	Proteobacteria	Alphaproteobacteria	Acetobacterales	Acetobacteraceae	Acidiphilium	uncultured_eubacterium	0	0	0	0	0	0	0	0	0	0	0	0	0	0	0	0	0	0	0	0	0	0	0	0	0	0	0	0	0	0	0	0	0	0	0	0	0	0	0	0	0	0
66b723753c13b0859ee85a1b523e0bfd	Bacteria	Proteobacteria	Alphaproteobacteria	Acetobacterales	Acetobacteraceae	Acidisoma	0.8966025452739048	0	0	0	0	0	0	0	0	0	0	0	0	101	0	0	0	0	0	0	0	0	0	0	0	0	0	0	0	0	0	0	0	0	0	0	0	38	0	0	0	0	0
66b909eede59f5c03021ddcc97e9feb2	Bacteria	Proteobacteria	Alphaproteobacteria	Acetobacterales	Acetobacteraceae	0.9999990470530853		0	0	0	0	0	0	0	0	0	0	0	0	0	0	0	0	0	0	0	0	0	0	0	0	0	0	0	0	0	0	0	0	0	0	0	0	0	0	0	0	0	0
670c27082ed41168c8cf9c44447ab69d	Bacteria	Proteobacteria	Alphaproteobacteria	Acetobacterales	Acetobacteraceae	0.9999999144987952		0	0	0	0	0	0	0	0	0	0	0	0	0	0	0	0	0	0	0	0	0	0	0	0	2	0	0	0	0	0	0	0	0	0	0	0	0	0	0	0	0	0
6718bf26e1c34cb9be3376bd71aa8d05	Bacteria	Proteobacteria	Alphaproteobacteria	Acetobacterales	Acetobacteraceae	0.9999998064464606		0	0	0	0	0	0	0	0	0	0	0	0	0	0	0	0	0	0	0	0	0	0	0	0	0	0	0	0	0	0	0	0	0	0	0	0	0	0	0	0	0	0
672f7a63e40be2ee8c35c6f26b1d7f50	Bacteria	Proteobacteria	Alphaproteobacteria	Acetobacterales	Acetobacteraceae	uncultured	uncultured_soil	0	0	0	0	0	0	0	0	0	0	0	0	0	0	0	0	0	0	0	0	0	0	0	0	0	0	0	0	0	0	0	0	0	0	0	0	0	0	0	0	0	0
67bc0d2c43ff60388069b9818348f06c	Bacteria	Proteobacteria	Alphaproteobacteria	Acetobacterales	Acetobacteraceae	uncultured	0.946107495460166	0	0	0	0	0	0	0	0	0	0	0	0	0	0	0	0	0	0	0	0	0	0	0	0	0	0	0	0	0	0	0	0	0	0	0	0	9	0	0	0	0	0
67c0aad4636241a78f08a0fa729496f4	Bacteria	Proteobacteria	Alphaproteobacteria	Acetobacterales	Acetobacteraceae	0.9999999538148985		0	0	0	0	0	0	0	0	0	0	0	0	0	0	0	0	0	0	0	0	0	0	0	0	0	0	0	0	0	0	0	0	0	0	0	0	0	0	0	0	0	0
67e151293164f0b417e2909618d1d0a1	Bacteria	Proteobacteria	Alphaproteobacteria	Acetobacterales	Acetobacteraceae	Acidocella	0.9980805336193328	0	0	0	0	0	0	0	0	0	0	0	0	0	0	0	0	0	0	0	0	0	0	0	0	0	0	0	0	0	0	0	0	0	0	0	0	0	0	0	0	0	0
67f688866639b64d0bc697374b1458db	Bacteria	Proteobacteria	Alphaproteobacteria	Acetobacterales	Acetobacteraceae	Acidiphilium	0.9437048768186287	0	0	0	0	0	0	59	0	0	0	51	81	0	0	0	0	0	0	108	0	0	0	0	0	0	0	0	0	0	0	93	0	0	0	0	0	0	0	101	0	0	0
6808cecceaaae6094d5095816c5aaad1	Bacteria	Proteobacteria	Alphaproteobacteria	Acetobacterales	Acetobacteraceae	Acidiphilium	uncultured_bacterium	0	0	0	0	0	0	0	0	0	0	0	0	0	0	0	2	0	0	0	0	0	0	0	0	0	0	0	0	0	0	0	0	0	0	0	0	0	0	0	0	0	0
684568bd7b2f7a419f0f63202e41ad1c	Bacteria	Proteobacteria	Alphaproteobacteria	Acetobacterales	Acetobacteraceae	Acidiphilium	0.8126265079633844	0	0	0	0	0	0	0	0	0	0	0	0	0	0	0	0	0	0	0	0	0	0	0	0	0	0	0	0	0	0	0	0	0	0	22	0	0	0	0	0	0	0
6846b2ad500fb7f79a9181f1f90d23fb	Bacteria	Proteobacteria	Alphaproteobacteria	Acetobacterales	Acetobacteraceae	0.9929603990751792		0	0	0	0	0	0	0	0	0	0	0	0	0	0	0	0	0	0	0	0	0	0	0	0	0	0	0	0	0	0	0	0	0	0	0	0	0	0	0	0	0	0
6846d0ba313bb3b55d015f80b68b6cd3	Bacteria	Proteobacteria	Alphaproteobacteria	Acetobacterales	Acetobacteraceae	Endobacter	Acetobacteraceae_bacterium	0	71	0	0	267	56	0	0	0	0	87	117	62	0	64	0	0	48	0	0	0	85	0	0	0	73	0	0	0	92	79	0	0	0	0	0	33	25	152	229	0	0
68592a7466bbba09dfd835a3a220ce41	Bacteria	Proteobacteria	Alphaproteobacteria	Acetobacterales	Acetobacteraceae	0.9999993246536711		0	0	0	0	0	0	0	0	0	0	0	0	0	0	0	0	0	0	0	0	0	0	2312	0	0	0	0	271	0	0	0	0	0	0	4200	0	0	0	0	0	0	0
6859de584d2d01c934fa2c2bc43143c6	Bacteria	Proteobacteria	Alphaproteobacteria	Acetobacterales	Acetobacteraceae	0.9999998889115397		0	0	0	0	22	23	0	0	0	0	0	0	0	0	0	0	0	0	0	0	0	0	0	0	0	0	0	0	0	0	0	0	0	0	0	0	0	0	0	0	0	0
6877f31006813fdfd307b7f5900a7339	Bacteria	Proteobacteria	Alphaproteobacteria	Acetobacterales	Acetobacteraceae	Acidocella	uncultured_Acidocella	0	0	0	0	0	0	0	0	0	0	0	0	0	0	0	0	0	0	0	0	0	0	0	0	47	0	0	0	0	0	0	0	0	0	0	0	0	11	0	0	0	0
68a1a058bd6cf089282d4c84a0179977	Bacteria	Proteobacteria	Alphaproteobacteria	Acetobacterales	Acetobacteraceae	uncultured	0.8008375255567078	0	0	0	0	0	0	0	0	0	0	0	0	0	0	0	0	0	0	0	0	0	0	0	0	0	0	0	0	0	0	0	0	0	0	0	0	0	0	0	0	0	0
68a4a87e15689470a63ca7a1277c7eaf	Bacteria	Proteobacteria	Alphaproteobacteria	Acetobacterales	Acetobacteraceae	uncultured	0.9273890581879773	0	0	0	0	0	0	0	0	0	0	0	0	0	0	0	0	0	0	0	0	0	0	0	0	0	0	0	0	0	0	0	0	0	0	0	0	0	0	0	0	0	0
68dac75a132dcf84a6f2d8fe38c133ab	Bacteria	Proteobacteria	Alphaproteobacteria	Acetobacterales	Acetobacteraceae	uncultured	0.8537463571617367	0	0	0	0	0	0	0	0	0	0	0	0	0	0	0	0	0	2	0	0	0	0	0	0	0	0	0	0	0	0	0	0	0	0	0	0	0	0	0	0	0	0
6904778bad79645d6a359f0eed479c38	Bacteria	Proteobacteria	Alphaproteobacteria	Acetobacterales	Acetobacteraceae	0.9997043851170924		0	0	0	0	0	0	0	0	0	0	0	0	0	0	0	0	0	0	0	0	0	0	0	0	0	0	0	0	0	0	0	0	0	0	0	0	0	0	0	0	0	0
6932366a4259f2c4d5c78f4bbd6046a3	Bacteria	Proteobacteria	Alphaproteobacteria	Acetobacterales	Acetobacteraceae	Acidiphilium	0.9265600374795403	0	0	0	0	0	0	0	0	0	0	0	0	0	0	0	0	0	0	0	0	0	0	0	0	0	0	0	0	0	0	0	0	0	0	0	0	0	0	0	0	0	0
69a7afdae70a66112bd2ff44f9e0dfc8	Bacteria	Proteobacteria	Alphaproteobacteria	Acetobacterales	Acetobacteraceae	0.9997490621087233		0	0	0	0	0	0	0	0	0	0	0	0	0	0	0	0	0	0	0	0	0	0	0	0	0	0	0	0	0	0	0	0	0	0	0	0	2	0	0	0	0	0
6a10b3b50277bd81e29de59d4e6664a3	Bacteria	Proteobacteria	Alphaproteobacteria	Acetobacterales	Acetobacteraceae	uncultured	0.9277669086275632	0	0	0	0	0	0	0	0	0	0	0	0	0	0	0	0	0	0	0	0	0	0	0	0	0	0	0	0	0	0	0	0	0	0	0	0	0	0	0	0	0	0
6a70cc6b887d8cc9280e381e164e4bf1	Bacteria	Proteobacteria	Alphaproteobacteria	Acetobacterales	Acetobacteraceae	uncultured	uncultured_proteobacterium	0	0	0	0	0	0	0	0	0	0	0	0	0	0	0	0	0	0	0	0	0	0	0	5	0	0	0	0	0	0	0	0	0	0	0	0	0	0	0	0	0	0
6a77a8c849262c8efddac7f97ee00031	Bacteria	Proteobacteria	Alphaproteobacteria	Acetobacterales	Acetobacteraceae	Acidiphilium	0.9177166396484894	0	0	0	0	0	0	0	0	0	0	0	0	0	0	0	0	0	0	0	0	0	0	0	0	0	0	0	0	0	0	0	0	0	0	0	0	0	0	0	0	0	0
6a799de26d7ba9e561c364c1e275dde9	Bacteria	Proteobacteria	Alphaproteobacteria	Acetobacterales	Acetobacteraceae	uncultured	bacterium_enrichment	0	0	0	0	0	0	0	0	0	0	0	0	0	0	0	0	0	0	0	0	0	0	0	0	22	0	0	0	0	0	0	0	0	0	0	0	0	0	0	0	0	0
6a7a5a9d545f2d60e7b82d5504eeab08	Bacteria	Proteobacteria	Alphaproteobacteria	Acetobacterales	Acetobacteraceae	Acidocella	0.7573752491483775	0	0	0	0	0	0	0	0	0	0	0	0	0	0	0	0	0	0	0	0	0	0	0	0	0	0	0	0	0	0	0	0	0	0	0	0	0	0	0	0	0	0
6a7d284a8aba6a71ea5da640e0f66a08	Bacteria	Proteobacteria	Alphaproteobacteria	Acetobacterales	Acetobacteraceae	Acidiphilium	0.976686028805113	0	0	0	0	0	0	0	0	0	0	0	26	49	0	0	0	0	0	0	0	0	0	0	0	0	0	0	0	0	0	17	0	0	0	0	0	41	0	0	0	0	0
6a9433f335ed9e2bcdbe2f0bba0734ad	Bacteria	Proteobacteria	Alphaproteobacteria	Acetobacterales	Acetobacteraceae	0.9999999631587662		0	0	0	0	0	0	0	0	0	0	0	0	0	0	0	0	0	0	0	0	0	0	0	0	0	0	0	0	0	0	0	0	0	0	0	0	0	0	0	0	0	0
6abb72f9d9b303495b8ea9cc799166fd	Bacteria	Proteobacteria	Alphaproteobacteria	Acetobacterales	Acetobacteraceae	uncultured	0.865445646197762	0	0	0	0	0	0	0	0	0	0	0	0	0	0	0	0	0	0	0	0	0	0	0	0	0	0	0	0	0	0	0	0	0	0	0	0	0	0	0	0	0	0
6ad5b13feb4ce837bf3686e67d8e637b	Bacteria	Proteobacteria	Alphaproteobacteria	Acetobacterales	Acetobacteraceae	Acidocella	uncultured_bacterium	0	0	0	0	0	0	0	0	0	0	0	0	0	0	0	0	0	0	0	0	0	0	0	0	0	0	0	0	0	0	0	0	28	0	0	0	0	0	0	0	0	0
6b098e6b1b061f6a9ed75a80a6d3e867	Bacteria	Proteobacteria	Alphaproteobacteria	Acetobacterales	Acetobacteraceae	uncultured	0.7799517536922873	0	0	0	0	0	0	2	0	0	0	0	0	0	0	0	0	0	0	0	0	0	0	0	0	0	0	0	0	0	0	0	0	0	0	0	0	0	0	0	0	0	0
6b0d4816c19aadaa00058bbede56df39	Bacteria	Proteobacteria	Alphaproteobacteria	Acetobacterales	Acetobacteraceae	uncultured	0.9150713292333414	0	0	0	0	0	0	0	0	0	0	0	0	0	0	0	0	0	0	0	0	0	0	0	0	0	0	0	0	0	0	0	0	0	0	0	0	0	0	0	0	0	0
6b3e1f98637e2e8393b73f6fdb88123e	Bacteria	Proteobacteria	Alphaproteobacteria	Acetobacterales	Acetobacteraceae	0.9651453194947271		0	0	0	0	0	0	0	0	0	0	0	0	0	0	0	0	0	0	0	0	0	0	0	0	0	0	0	0	0	0	0	0	0	0	0	0	0	0	0	0	0	0
6b51ca0c1d243ebcbd6921cc361733e1	Bacteria	Proteobacteria	Alphaproteobacteria	Acetobacterales	Acetobacteraceae	uncultured	0.8730036771879013	0	0	0	0	0	0	0	0	0	0	0	0	0	0	0	0	0	0	0	0	0	0	0	0	0	0	0	0	0	0	0	0	0	0	0	0	0	0	0	0	0	0
6b57cebb211ef3f7a5025c1143baf430	Bacteria	Proteobacteria	Alphaproteobacteria	Acetobacterales	Acetobacteraceae	0.9932040443093891		0	0	0	0	0	0	0	0	0	0	0	0	0	0	0	0	0	0	0	0	0	0	0	0	0	0	0	0	0	0	0	0	0	0	0	0	0	0	0	0	0	0
6b874f7d84f737293f9ee9a8644123f6	Bacteria	Proteobacteria	Alphaproteobacteria	Acetobacterales	Acetobacteraceae	0.9999997391964279		0	0	0	0	0	0	0	0	0	0	0	0	0	0	0	0	0	0	0	0	0	0	0	0	0	0	0	0	0	0	0	0	0	0	0	0	0	0	0	0	0	0
6b89761cb1b1ff32224ca5e77f5c7eef	Bacteria	Proteobacteria	Alphaproteobacteria	Acetobacterales	Acetobacteraceae	0.9999999688943274		0	0	0	0	0	0	0	0	63	0	0	0	0	0	0	0	9	0	18	9	0	0	0	0	0	0	0	0	6	0	0	0	0	0	0	0	0	0	0	0	0	0
6bd18d9a5dfd889f8fb26a1210abc124	Bacteria	Proteobacteria	Alphaproteobacteria	Acetobacterales	Acetobacteraceae	0.7428172311466144		0	0	0	0	0	0	0	0	0	0	0	0	0	0	0	0	0	0	0	16	0	0	0	0	0	0	0	0	0	0	0	0	0	0	0	0	0	0	0	0	0	0
6bf57cacc4461b528e33564dd2561e66	Bacteria	Proteobacteria	Alphaproteobacteria	Acetobacterales	Acetobacteraceae	0.9636154917012081		0	0	0	0	0	0	0	0	0	0	0	0	0	0	0	0	0	0	0	0	0	0	0	0	0	0	0	0	0	0	0	0	0	0	0	0	0	0	0	0	0	0
6c1a999a733fe9e999784a8ef843aa45	Bacteria	Proteobacteria	Alphaproteobacteria	Acetobacterales	Acetobacteraceae	0.896850873487301		0	0	0	0	0	0	0	228	0	0	0	0	0	0	0	0	0	0	0	0	0	0	0	0	0	0	0	0	0	0	0	0	0	0	0	0	0	0	0	0	0	0
6c29f64b6c4bec0f0cee4ae4e31bf358	Bacteria	Proteobacteria	Alphaproteobacteria	Acetobacterales	Acetobacteraceae	Acidisoma	0.9833562417931431	0	0	0	0	0	0	0	0	0	0	0	0	0	0	0	0	0	0	0	0	0	0	0	0	0	0	0	0	0	0	0	0	0	0	0	0	0	0	0	0	0	0
6c8885459d37c55b67794066eb7ab967	Bacteria	Proteobacteria	Alphaproteobacteria	Acetobacterales	Acetobacteraceae	0.9999996710161465		0	0	0	0	0	0	0	0	0	0	0	0	0	0	0	0	0	0	0	0	7	0	0	0	0	0	0	0	0	0	0	0	0	0	0	0	0	0	0	0	0	0
6cad4f38d8cfd8b66aaf7a47e50d07f6	Bacteria	Proteobacteria	Alphaproteobacteria	Acetobacterales	Acetobacteraceae	Acidocella	uncultured_eubacterium	0	0	0	0	0	0	0	0	0	0	0	0	0	0	0	0	0	0	0	0	0	159	0	0	0	0	0	0	0	0	0	0	0	0	0	0	0	0	0	109	0	0
6cdd46baa6711fd452c54b2d13320a06	Bacteria	Proteobacteria	Alphaproteobacteria	Acetobacterales	Acetobacteraceae	Acidocella	uncultured_eubacterium	0	0	0	0	0	0	0	0	0	0	0	0	0	0	0	0	0	0	0	0	0	0	0	0	0	0	0	0	0	0	0	0	0	0	0	0	0	0	0	0	0	0
6cee12cf9d6f17f44d2c533d3eeb7d1e	Bacteria	Proteobacteria	Alphaproteobacteria	Acetobacterales	Acetobacteraceae	Acidiphilium	0.999982959987683	0	0	0	0	0	0	0	0	0	0	0	0	0	0	0	0	0	0	0	0	0	0	0	0	0	0	0	63	0	0	0	0	0	0	0	0	0	0	0	0	0	0
6d2218526d031be71fed27d01acdc5c6	Bacteria	Proteobacteria	Alphaproteobacteria	Acetobacterales	Acetobacteraceae	Acidiphilium	0.998833524419946	0	0	0	0	0	0	0	0	0	0	0	0	3	0	0	0	0	0	0	0	0	0	0	0	0	0	0	0	0	0	0	0	0	0	0	0	0	0	0	0	0	0
6d23d3fad5e8c42c72a47220601489e6	Bacteria	Proteobacteria	Alphaproteobacteria	Acetobacterales	Acetobacteraceae	0.9735472436871193		0	0	0	0	0	0	0	0	0	0	0	0	0	0	0	0	0	54	0	0	0	0	0	0	9	102	0	0	0	0	0	0	0	0	0	0	0	0	0	0	0	0
6d47abd8997eaac15d382a293c644386	Bacteria	Proteobacteria	Alphaproteobacteria	Acetobacterales	Acetobacteraceae	Acidocella	uncultured_bacterium	0	0	0	0	0	0	0	0	0	0	0	0	0	0	0	0	0	0	0	0	0	0	0	0	0	0	0	0	0	0	0	0	15	0	0	0	0	0	0	0	0	0
6d799a0d0e482bda4a51e13f0578b308	Bacteria	Proteobacteria	Alphaproteobacteria	Acetobacterales	Acetobacteraceae	Acidiphilium	metagenome	0	0	0	0	0	0	0	0	0	0	0	0	0	0	0	0	0	0	0	0	0	0	0	0	0	0	0	0	0	0	0	0	0	0	0	0	0	0	0	0	0	0
6d964eb9666a504d36713c28172bf934	Bacteria	Proteobacteria	Alphaproteobacteria	Acetobacterales	Acetobacteraceae	Acidocella	0.9684120313728595	0	0	0	0	0	0	0	0	0	0	0	0	2	0	0	0	0	0	0	0	0	0	0	0	0	0	0	0	0	0	0	0	0	0	0	0	0	0	0	0	0	0
6db787087bfb46ad480a1899b356d25c	Bacteria	Proteobacteria	Alphaproteobacteria	Acetobacterales	Acetobacteraceae	Acidocella	0.9947126314430307	0	0	0	0	0	0	0	0	1245	0	14	8	0	0	0	0	0	0	0	0	0	0	0	0	0	0	0	0	0	0	0	0	0	0	0	0	0	0	20	0	0	0
6dce3e0168e92b83a81d2326667886d0	Bacteria	Proteobacteria	Alphaproteobacteria	Acetobacterales	Acetobacteraceae	0.9999997260023346		0	0	0	0	0	0	0	0	0	0	0	0	0	0	0	0	0	0	0	0	0	0	0	0	0	0	0	0	0	0	0	0	0	0	0	0	0	0	0	0	0	0
6ee378501be844b7a6f92f7231016006	Bacteria	Proteobacteria	Alphaproteobacteria	Acetobacterales	Acetobacteraceae	uncultured	0.7305253039884417	0	0	0	0	0	0	0	0	0	0	0	0	0	0	0	0	0	0	0	0	0	0	0	0	0	0	0	0	0	0	0	0	0	0	0	0	0	0	0	0	0	0
6f2058e6f28bf1445a526e30ea7571d7	Bacteria	Proteobacteria	Alphaproteobacteria	Acetobacterales	Acetobacteraceae	Acidiphilium	uncultured_eubacterium	0	0	0	0	0	0	0	0	0	0	0	0	0	0	0	0	0	0	0	0	0	0	0	0	0	0	0	0	0	0	0	0	0	0	0	0	0	0	0	0	0	0
6f2d5f5e1ad995874a0cd6f428123bbf	Bacteria	Proteobacteria	Alphaproteobacteria	Acetobacterales	Acetobacteraceae	0.9999993594324585		0	0	0	0	23	0	0	0	0	0	0	0	0	32	67	0	0	0	0	0	0	0	0	12	0	0	0	0	0	0	0	0	0	8	0	0	0	0	54	0	0	12
6f470c5016e45e45b70de7b2c624de05	Bacteria	Proteobacteria	Alphaproteobacteria	Acetobacterales	Acetobacteraceae	Acidiphilium	0.9988696380122686	0	0	0	0	0	0	0	0	0	0	0	0	0	0	0	0	0	0	0	0	0	0	0	0	0	0	0	0	0	0	0	0	0	0	0	0	0	0	0	0	0	0
6f62d6e745c3bcb54fcb4c35a7d67df0	Bacteria	Proteobacteria	Alphaproteobacteria	Acetobacterales	Acetobacteraceae	0.9980991300917548		0	0	0	0	58	0	0	0	0	0	0	14	0	13	17	0	0	0	0	0	0	0	0	0	0	0	0	0	0	0	0	0	0	0	0	0	0	0	22	0	0	0
6fb64cd0308b2e1f130adb2029805d02	Bacteria	Proteobacteria	Alphaproteobacteria	Acetobacterales	Acetobacteraceae	Acidocella	0.999996288952726	0	0	0	0	0	0	0	0	0	0	0	0	0	0	0	0	0	0	0	0	0	0	0	0	0	0	0	0	0	0	0	0	0	0	0	0	0	0	0	0	0	0
6fe51d4365aaec56cc73272d3124a71e	Bacteria	Proteobacteria	Alphaproteobacteria	Acetobacterales	Acetobacteraceae	Acidiphilium	0.9265578400438512	0	0	0	0	0	0	0	0	0	0	0	0	0	0	0	0	0	0	0	0	0	0	0	12	0	0	0	0	0	0	0	0	0	0	0	0	0	0	0	0	0	0
70132ead7f27cfa04162b0bde8618021	Bacteria	Proteobacteria	Alphaproteobacteria	Acetobacterales	Acetobacteraceae	0.9538440986182224		0	0	0	0	0	0	0	0	0	0	0	0	0	0	0	0	0	0	0	0	0	0	0	0	0	0	0	0	0	0	0	0	0	0	0	0	0	0	0	0	0	0
703eb2ed633d299ffd734670e023ecce	Bacteria	Proteobacteria	Alphaproteobacteria	Acetobacterales	Acetobacteraceae	Acidocella	uncultured_bacterium	0	0	0	0	0	0	0	0	0	0	0	0	0	0	0	0	0	0	0	0	0	0	0	0	0	0	0	0	0	0	0	0	0	0	0	0	0	0	0	0	0	0
70425f59ab1576ef1fa820a4b416be1a	Bacteria	Proteobacteria	Alphaproteobacteria	Acetobacterales	Acetobacteraceae	Acidisoma	0.9913420858213932	0	0	0	0	0	0	18	0	0	0	0	0	0	0	0	0	0	0	0	0	0	0	0	0	0	0	0	0	0	0	0	0	0	0	0	0	0	0	0	0	0	0
704ab6a990ed7bf92207487545768bb1	Bacteria	Proteobacteria	Alphaproteobacteria	Acetobacterales	Acetobacteraceae	0.9998638326933846		0	0	0	0	0	0	0	0	0	0	0	0	0	0	0	0	0	0	0	0	0	0	0	0	0	0	0	0	0	0	0	0	0	0	0	0	0	0	0	0	0	0
707fabd0f30b0fde14143bf594501eeb	Bacteria	Proteobacteria	Alphaproteobacteria	Acetobacterales	Acetobacteraceae	0.9999999772441253		0	0	0	0	0	0	0	0	0	0	0	0	0	48	0	0	0	0	0	0	0	0	0	0	0	0	0	0	0	0	0	0	0	0	0	0	0	0	0	0	0	0
7092ccc22724c07c91988bd20722663d	Bacteria	Proteobacteria	Alphaproteobacteria	Acetobacterales	Acetobacteraceae	uncultured	uncultured_Acetobacteraceae	0	0	0	0	0	0	0	0	0	0	0	0	0	695	0	0	0	0	0	21	0	0	1302	0	68	0	54	125	0	0	0	0	0	0	583	0	0	0	0	0	0	39
7096e1d6e299738f257ef6adf316888e	Bacteria	Proteobacteria	Alphaproteobacteria	Acetobacterales	Acetobacteraceae	Acidisoma	uncultured_bacterium	0	0	0	0	0	0	0	0	0	0	0	0	0	0	0	0	0	0	0	0	0	0	0	0	0	0	0	0	0	0	0	0	0	0	0	0	0	0	0	0	0	0
70d0fd4a0c72f7dc20e468b6e2c0a2d9	Bacteria	Proteobacteria	Alphaproteobacteria	Acetobacterales	Acetobacteraceae	0.9999998160471861		0	0	0	0	0	0	0	0	0	0	0	0	0	0	0	0	0	0	0	0	0	0	0	0	0	0	0	0	0	0	0	0	0	0	0	0	0	0	0	0	0	0
70feb7fcc653ae7c3cbf6b5de91529cd	Bacteria	Proteobacteria	Alphaproteobacteria	Acetobacterales	Acetobacteraceae	uncultured	0.7504004618801392	0	0	0	0	0	0	0	0	0	0	0	0	0	0	3	0	0	0	0	0	0	0	0	0	0	0	0	0	0	0	0	0	0	0	0	0	0	0	0	0	0	0
711428da972bd559b505c93554b5e54d	Bacteria	Proteobacteria	Alphaproteobacteria	Acetobacterales	Acetobacteraceae	Acidocella	0.8766728478706992	0	0	0	0	0	0	0	0	0	0	0	0	0	0	0	0	0	0	0	0	0	0	0	0	0	0	0	0	0	0	0	0	0	0	0	0	0	0	0	0	0	0
711993635b0e2ef33436bf2bb40833d7	Bacteria	Proteobacteria	Alphaproteobacteria	Acetobacterales	Acetobacteraceae	Acidocella	0.8328220382599285	0	0	0	0	0	0	0	0	0	0	0	0	0	0	0	0	0	0	0	0	0	0	0	0	0	0	0	0	0	0	0	0	0	0	0	0	0	0	0	0	0	0
7123dbe6a8701a69793e33e27ae197a8	Bacteria	Proteobacteria	Alphaproteobacteria	Acetobacterales	Acetobacteraceae	0.999999963870559		0	0	0	0	0	0	0	0	0	0	0	0	0	0	0	0	0	0	0	0	0	0	0	0	0	0	0	0	0	0	0	0	0	0	0	0	0	0	0	0	0	0
712abd4b9d2c8a567fd20cd8b096567d	Bacteria	Proteobacteria	Alphaproteobacteria	Acetobacterales	Acetobacteraceae	0.999998489678412		0	0	0	0	0	0	0	0	0	0	0	0	0	0	0	0	0	0	0	0	0	0	0	0	0	0	0	0	0	0	0	0	0	0	0	0	0	0	0	0	0	0
7184fde8b9d8848ec474ace4f73bc994	Bacteria	Proteobacteria	Alphaproteobacteria	Acetobacterales	Acetobacteraceae	Acidocella	0.9962384039055734	0	0	0	0	0	0	0	0	0	0	0	0	0	0	0	0	0	0	0	0	0	0	0	0	0	0	0	0	0	0	0	0	0	0	0	0	0	0	0	0	0	0
71bb4f3d1150bf6717b3fb6a75b3d50f	Bacteria	Proteobacteria	Alphaproteobacteria	Acetobacterales	Acetobacteraceae	0.9997234096903053		0	0	0	0	0	0	0	0	0	0	0	0	0	0	0	0	0	0	0	0	26	0	0	0	0	0	0	0	0	0	0	0	0	0	0	0	0	0	0	0	0	0
71c3035dcd4568c8a0dfa3ea99142e0c	Bacteria	Proteobacteria	Alphaproteobacteria	Acetobacterales	Acetobacteraceae	0.9999999737965497		0	0	0	0	0	0	0	0	0	0	0	0	0	0	0	0	0	0	0	0	0	0	0	0	0	0	0	0	0	0	0	0	0	0	0	0	0	0	0	0	0	0
7218de2916448ff0763bd236792865c3	Bacteria	Proteobacteria	Alphaproteobacteria	Acetobacterales	Acetobacteraceae	0.9999998416358018		0	0	0	0	0	0	0	0	0	0	0	0	0	0	0	0	0	0	0	0	0	0	0	0	0	0	0	0	0	0	0	0	0	0	0	0	0	3	0	0	0	0
722b092d5ef1227dd047d8c386d9caaa	Bacteria	Proteobacteria	Alphaproteobacteria	Acetobacterales	Acetobacteraceae	Endobacter	uncultured_eubacterium	0	0	0	0	0	0	0	0	0	0	0	0	0	0	0	0	0	0	0	0	0	0	0	0	0	0	0	0	0	0	0	0	0	0	0	0	0	0	0	0	0	0
7236b251ea6619d97199fd163edb5360	Bacteria	Proteobacteria	Alphaproteobacteria	Acetobacterales	Acetobacteraceae	0.9999999885400482		0	0	0	0	0	0	0	0	0	0	0	0	0	0	0	0	0	0	0	0	0	0	0	0	0	0	0	0	0	0	0	0	0	0	0	0	0	0	0	0	0	0
72498270052a3606a111832b216e6a78	Bacteria	Proteobacteria	Alphaproteobacteria	Acetobacterales	Acetobacteraceae	0.9990793132340661		0	36	0	0	81	0	15	0	0	0	43	12	0	0	38	0	0	0	0	0	0	0	0	0	0	0	0	0	0	0	0	0	0	0	0	0	0	0	25	0	0	0
725aa643317316d482bc5f64ed5005c5	Bacteria	Proteobacteria	Alphaproteobacteria	Acetobacterales	Acetobacteraceae	0.9945250143425944		0	0	0	0	0	0	0	0	0	0	0	0	0	0	0	0	0	0	0	0	0	0	0	0	0	0	0	0	0	0	0	0	0	0	0	0	0	0	0	0	0	0
726006a7c83f54b0a9197a46efca7434	Bacteria	Proteobacteria	Alphaproteobacteria	Acetobacterales	Acetobacteraceae	Acidocella	0.9959382199328239	0	0	0	0	0	0	0	0	0	0	0	0	0	0	0	0	0	0	0	0	0	0	0	0	0	0	0	0	0	0	0	0	0	0	0	0	0	0	0	0	0	0
7281c6cf3b72609d6135338a1adbcc52	Bacteria	Proteobacteria	Alphaproteobacteria	Acetobacterales	Acetobacteraceae	0.9999998420081766		0	0	0	0	0	0	0	0	0	0	0	0	0	0	0	0	0	0	0	0	0	0	0	0	0	0	0	0	0	0	0	0	0	0	0	0	0	0	29	0	0	0
72b1644d7c701d2812b069186524c8d4	Bacteria	Proteobacteria	Alphaproteobacteria	Acetobacterales	Acetobacteraceae	uncultured	0.9535524498747568	0	0	0	0	0	0	0	0	0	0	0	0	0	0	0	0	0	0	0	0	0	116	0	0	0	0	0	0	0	0	0	0	0	0	0	0	0	0	0	207	0	0
72d642dce047de1dc04a282cf6f33372	Bacteria	Proteobacteria	Alphaproteobacteria	Acetobacterales	Acetobacteraceae	0.9999995904824786		0	0	0	0	0	0	0	0	0	0	0	0	27	0	0	0	0	0	0	0	0	0	0	0	0	0	0	0	0	0	0	0	0	0	0	0	23	0	0	0	0	0
72dd487a10d079d88a250b259d612318	Bacteria	Proteobacteria	Alphaproteobacteria	Acetobacterales	Acetobacteraceae	Acidisoma	0.9994537393296123	0	0	0	0	0	0	0	0	0	0	0	0	0	0	0	0	0	0	0	0	0	0	0	0	0	0	0	0	0	0	0	0	0	0	0	0	0	0	0	0	0	0
72f0eb5e60326aaaf2e3b9ea383898b4	Bacteria	Proteobacteria	Alphaproteobacteria	Acetobacterales	Acetobacteraceae	0.9997668807737117		0	0	0	0	0	0	0	0	0	0	0	0	0	0	0	0	0	0	0	0	0	0	0	0	0	0	0	0	0	0	0	0	0	0	0	0	0	0	0	0	0	0
7319bb8a380faa11e27258380f0579f3	Bacteria	Proteobacteria	Alphaproteobacteria	Acetobacterales	Acetobacteraceae	0.9999999982666316		0	0	0	0	0	0	0	0	0	0	0	0	0	0	0	0	0	0	0	0	0	0	0	0	0	0	0	0	0	0	0	0	0	0	0	0	0	0	0	0	0	0
7329e1b4892328082a52f99418661bd3	Bacteria	Proteobacteria	Alphaproteobacteria	Acetobacterales	Acetobacteraceae	Acidocella	0.9999982917033485	0	0	0	0	0	0	0	0	0	0	0	0	0	0	0	0	0	0	0	0	0	0	0	0	0	0	0	0	0	0	0	0	0	0	0	0	0	0	0	0	0	0
7352dfd890b33197f158d5d94e2466e0	Bacteria	Proteobacteria	Alphaproteobacteria	Acetobacterales	Acetobacteraceae	0.9989154344036166		0	0	0	0	0	0	0	0	0	0	0	0	0	0	0	0	0	0	0	0	0	0	0	0	0	0	0	0	0	0	0	0	0	0	0	0	0	0	0	0	0	0
738791aa884f951efeb009adf9c2f8c5	Bacteria	Proteobacteria	Alphaproteobacteria	Acetobacterales	Acetobacteraceae	uncultured	0.7534075122268127	0	0	0	0	0	0	0	0	0	0	0	0	0	0	0	0	0	0	0	0	0	0	0	0	0	0	0	0	0	0	0	0	0	0	0	0	0	0	0	0	0	0
738c8be4abf0e8edfd803fc76f6f6585	Bacteria	Proteobacteria	Alphaproteobacteria	Acetobacterales	Acetobacteraceae	0.9979379441639562		0	0	0	0	0	0	0	0	0	0	0	0	0	0	0	0	0	0	0	0	0	0	0	0	0	0	0	0	0	0	0	0	0	0	0	0	0	0	0	0	0	0
73b2a18df01cdb94fbf82996a37d5894	Bacteria	Proteobacteria	Alphaproteobacteria	Acetobacterales	Acetobacteraceae	Acidiphilium	0.918129087947357	0	0	0	0	0	0	0	0	0	0	0	0	0	0	0	0	0	0	0	0	0	0	0	0	0	0	0	0	0	0	0	0	0	0	0	0	0	0	0	0	0	0
73b33f09b3927b00d8d4495a227200c4	Bacteria	Proteobacteria	Alphaproteobacteria	Acetobacterales	Acetobacteraceae	0.9975770518613238		0	0	0	0	0	0	0	0	0	0	0	0	0	0	0	0	0	0	0	0	0	0	0	0	0	0	0	0	0	0	0	0	0	0	0	0	0	0	0	0	0	0
73c1d4f1dca20495c6eadec500f9fc25	Bacteria	Proteobacteria	Alphaproteobacteria	Acetobacterales	Acetobacteraceae	0.9648679948384438		0	0	0	0	0	0	20	0	0	0	0	0	0	0	0	0	0	0	0	0	0	0	0	0	0	0	0	0	0	0	0	0	0	0	0	0	0	0	0	0	0	0
73ec47963a605eda538c2c89d67c6c79	Bacteria	Proteobacteria	Alphaproteobacteria	Acetobacterales	Acetobacteraceae	0.9999854272579357		0	0	0	0	0	51	0	0	0	0	0	0	0	0	17	0	0	0	0	0	0	0	0	0	0	0	0	0	0	44	0	0	0	0	0	0	76	0	0	0	0	0
73ef4da129c4697651481b5f93802d3d	Bacteria	Proteobacteria	Alphaproteobacteria	Acetobacterales	Acetobacteraceae	Acidisphaera	0.754348227683803	0	0	0	0	0	0	0	0	0	0	0	0	0	0	0	0	0	0	0	0	0	0	0	0	0	0	0	0	0	0	0	0	11	0	0	0	0	0	0	0	0	0
742e4c744a48cedae68a5f16a6d96900	Bacteria	Proteobacteria	Alphaproteobacteria	Acetobacterales	Acetobacteraceae	Acidisoma	0.9733263154641029	0	0	0	0	0	0	0	0	0	0	0	0	0	0	0	0	0	0	0	0	0	0	0	0	0	0	0	0	0	0	0	0	0	0	0	0	0	0	0	0	0	0
747337dcbff50d4a7fcf89cabd2b9584	Bacteria	Proteobacteria	Alphaproteobacteria	Acetobacterales	Acetobacteraceae	uncultured	bacterium_enrichment	0	0	0	0	0	74	0	0	0	0	0	49	0	0	0	0	0	0	0	0	0	0	0	0	0	59	0	0	0	0	82	0	0	0	0	0	0	0	89	0	0	0
752b402f758a1bff560fa1195530885f	Bacteria	Proteobacteria	Alphaproteobacteria	Acetobacterales	Acetobacteraceae	0.9999975244861369		0	0	0	0	0	0	0	0	0	0	0	0	0	0	0	0	0	0	0	0	0	0	0	0	0	0	0	0	0	0	0	0	0	0	0	0	0	0	0	0	0	0
753a05b3138126d77ec449461d769f1d	Bacteria	Proteobacteria	Alphaproteobacteria	Acetobacterales	Acetobacteraceae	uncultured	0.9782574538218888	0	0	0	0	0	0	0	0	0	0	0	0	0	0	2	0	0	0	0	0	0	0	0	0	0	0	0	0	0	0	0	0	0	0	0	0	0	0	0	0	0	0
755655b81327ed12aae5e4b79a07ecd6	Bacteria	Proteobacteria	Alphaproteobacteria	Acetobacterales	Acetobacteraceae	Acidocella	uncultured_eubacterium	0	0	0	0	0	0	0	0	0	0	0	0	0	0	0	0	0	0	0	0	6	0	0	0	0	0	0	0	0	0	0	0	0	0	0	5	0	0	0	0	0	0
755a049151a151dcbcde1bc8ee2ac366	Bacteria	Proteobacteria	Alphaproteobacteria	Acetobacterales	Acetobacteraceae	Endobacter	0.9870185948762489	0	0	0	0	0	0	0	0	0	0	0	0	0	0	0	0	0	0	0	0	33	0	0	97	0	0	0	0	0	0	0	0	0	54	0	0	0	0	0	0	0	43
7567fad78690a28379e7a36ead5fde72	Bacteria	Proteobacteria	Alphaproteobacteria	Acetobacterales	Acetobacteraceae	0.997160645733405		15	0	0	0	0	0	0	0	0	0	0	0	0	0	0	0	0	0	0	0	0	0	0	0	0	0	0	0	0	0	0	0	0	0	0	0	0	0	27	0	0	0
759d0b27e202cb5c406ecf8150c7ef47	Bacteria	Proteobacteria	Alphaproteobacteria	Acetobacterales	Acetobacteraceae	0.9999997162796754		0	0	0	0	0	0	0	0	0	0	0	0	0	0	0	0	0	0	0	0	0	0	0	0	0	0	0	0	0	0	0	9	0	0	0	0	0	0	0	0	0	0
75c552ae3ad605e59677144b30ad86bb	Bacteria	Proteobacteria	Alphaproteobacteria	Acetobacterales	Acetobacteraceae	uncultured	0.8298227792293698	0	0	0	0	0	0	0	0	0	0	0	0	0	0	0	0	0	0	0	5	0	0	0	0	0	0	0	0	0	0	0	0	0	0	0	0	0	0	0	0	0	0
75daaa3294c5ff006dd46d7a848f9fbd	Bacteria	Proteobacteria	Alphaproteobacteria	Acetobacterales	Acetobacteraceae	0.9999082860003902		0	0	0	0	0	0	0	0	0	0	0	0	0	0	0	0	0	0	0	0	0	0	0	0	0	0	0	0	0	0	0	0	0	0	0	0	0	0	0	0	0	0
75f1a06a638e0fd8c1975d38f72de5d7	Bacteria	Proteobacteria	Alphaproteobacteria	Acetobacterales	Acetobacteraceae	Acidisoma	0.7171595944421663	0	0	0	0	0	0	0	0	0	0	0	0	0	0	0	0	0	0	0	0	0	0	0	0	0	0	0	0	0	0	0	0	0	0	0	0	0	0	0	0	0	0
7608cb3d84582ef0adeb48d81caf0d31	Bacteria	Proteobacteria	Alphaproteobacteria	Acetobacterales	Acetobacteraceae	uncultured	0.9858804001726756	0	0	0	0	0	0	0	0	0	0	0	0	0	0	0	0	0	0	0	0	0	0	0	0	0	0	0	0	0	0	0	0	0	0	0	0	0	0	0	0	0	0
761588a521af7a3f132aa0a6a3fbeb13	Bacteria	Proteobacteria	Alphaproteobacteria	Acetobacterales	Acetobacteraceae	uncultured	0.7905150078354526	0	0	0	0	0	0	0	0	0	0	0	0	0	0	0	0	0	0	0	0	0	0	0	0	0	0	0	0	0	0	0	0	0	0	0	0	0	0	0	0	0	22
761fa19ce4f0a41a04c27103b4c04ad5	Bacteria	Proteobacteria	Alphaproteobacteria	Acetobacterales	Acetobacteraceae	0.9881140430735287		0	0	0	0	0	0	0	0	0	0	0	0	0	0	0	0	0	0	0	0	0	0	0	0	0	0	0	0	0	0	0	0	2	0	0	0	0	0	0	0	0	0
76dd96154b8edae3bab3207724c23737	Bacteria	Proteobacteria	Alphaproteobacteria	Acetobacterales	Acetobacteraceae	0.9999999397239709		0	0	0	0	0	0	0	0	0	0	0	0	0	0	0	0	0	0	0	0	0	0	0	0	0	0	0	0	0	0	0	0	0	0	0	0	0	0	0	0	0	0
77232250b91390b53b6906f955a0378b	Bacteria	Proteobacteria	Alphaproteobacteria	Acetobacterales	Acetobacteraceae	0.9561272952387564		0	0	0	0	0	0	0	0	0	0	0	0	0	17	0	0	0	0	0	0	0	0	0	0	0	0	0	0	0	0	0	0	0	0	0	0	0	0	0	0	0	0
77592c2c9060ac4496a6fc4c7590f39d	Bacteria	Proteobacteria	Alphaproteobacteria	Acetobacterales	Acetobacteraceae	Acidocella	uncultured_eubacterium	0	0	0	0	0	0	0	0	0	0	0	0	0	0	0	0	0	0	0	0	0	0	0	0	0	0	0	0	0	0	0	0	0	0	0	0	0	0	0	0	0	0
779f3b7c5b61ee5112dc6242fd0f5502	Bacteria	Proteobacteria	Alphaproteobacteria	Acetobacterales	Acetobacteraceae	uncultured	0.9228237958999961	0	0	0	0	0	0	0	0	0	0	0	0	0	0	0	0	0	0	0	0	0	0	0	0	0	0	0	0	0	0	0	0	0	0	0	0	0	0	0	0	0	0
77a301efb84d488a0a0afc6d7abdf768	Bacteria	Proteobacteria	Alphaproteobacteria	Acetobacterales	Acetobacteraceae	uncultured	0.8347412921048238	0	0	0	0	0	0	57	0	0	0	0	0	0	0	0	0	0	0	0	0	0	0	0	0	0	0	0	0	0	0	0	0	0	0	0	0	0	0	0	0	0	0
77cb16959a2ff668b670dee63e7efcbc	Bacteria	Proteobacteria	Alphaproteobacteria	Acetobacterales	Acetobacteraceae	0.9999989064289339		0	0	0	0	0	0	0	0	0	0	0	0	0	0	0	0	0	0	0	0	0	0	0	0	0	0	0	0	0	0	0	0	0	0	0	0	0	0	0	0	0	0
77de5c839ddf23b72d779d09c59bcaa9	Bacteria	Proteobacteria	Alphaproteobacteria	Acetobacterales	Acetobacteraceae	Acidiphilium	0.9999957298302328	0	0	0	0	0	0	0	0	0	0	0	0	0	0	0	0	0	0	4	0	0	0	0	0	0	0	0	0	0	0	0	0	0	0	0	0	0	0	0	0	0	0
77ee64216bb44fb98a528462ff28cf84	Bacteria	Proteobacteria	Alphaproteobacteria	Acetobacterales	Acetobacteraceae	Acidisoma	0.948822713723568	0	0	0	0	0	0	0	0	0	0	0	0	0	0	0	0	0	0	0	0	0	0	0	0	0	0	0	0	0	0	0	0	0	0	0	0	0	0	0	0	0	0
7860358587ed38b6390fdbdb6ec8501a	Bacteria	Proteobacteria	Alphaproteobacteria	Acetobacterales	Acetobacteraceae	0.9999999604155372		0	0	0	0	0	0	0	0	0	0	0	0	0	0	0	0	0	0	0	0	0	0	0	0	0	0	0	0	0	0	0	0	0	0	0	2	0	0	0	0	0	0
789259366c9c123c3ae2560bd72472e0	Bacteria	Proteobacteria	Alphaproteobacteria	Acetobacterales	Acetobacteraceae	Acidisoma	0.9796410349657484	0	0	0	0	0	0	0	0	0	0	0	0	0	0	0	0	0	0	0	0	0	0	0	0	41	0	8	0	0	0	0	0	0	0	0	0	0	0	0	0	0	0
789dbf2791fe090496e7944f92517eb4	Bacteria	Proteobacteria	Alphaproteobacteria	Acetobacterales	Acetobacteraceae	0.9991694504788924		0	0	0	0	0	0	0	0	0	0	0	0	0	0	0	0	0	0	0	0	337	0	0	0	0	0	0	0	12	0	0	130	74	0	0	0	0	0	0	0	0	16
78afc715abd261e7263bc3c6e02daef2	Bacteria	Proteobacteria	Alphaproteobacteria	Acetobacterales	Acetobacteraceae	0.9054823143720887		0	0	0	0	0	0	0	0	0	0	0	0	0	0	0	0	0	0	0	0	0	0	0	0	0	0	0	45	0	0	0	0	0	0	0	0	0	0	0	0	0	0
78bf5d6e8f12b8c1ab8e556ce5572636	Bacteria	Proteobacteria	Alphaproteobacteria	Acetobacterales	Acetobacteraceae	Acidiphilium	0.7741879963661953	21	0	0	0	0	0	0	0	0	0	0	0	0	0	0	0	0	0	0	0	0	0	0	0	0	0	0	0	0	0	0	0	0	0	0	0	0	0	10	0	0	0
78ec165813dace96a7419d73c6b5fcb7	Bacteria	Proteobacteria	Alphaproteobacteria	Acetobacterales	Acetobacteraceae	0.9999440172044121		0	0	0	0	0	0	0	0	0	0	0	0	0	0	0	0	0	0	0	0	0	0	0	0	0	0	0	0	0	0	0	0	0	0	0	0	0	0	0	0	0	0
78fdfb1952a23ad29227d4ea3fe61882	Bacteria	Proteobacteria	Alphaproteobacteria	Acetobacterales	Acetobacteraceae	uncultured	uncultured_Acetobacteraceae	0	0	0	0	0	0	0	0	0	0	0	0	16	0	0	0	0	0	0	0	0	0	0	0	0	0	0	0	0	0	0	0	0	0	0	0	35	0	0	0	0	0
7915004c39bbe103d6751c6324fc3f47	Bacteria	Proteobacteria	Alphaproteobacteria	Acetobacterales	Acetobacteraceae	0.9999999394513319		0	0	0	0	0	0	0	0	0	0	0	0	0	0	0	0	0	0	0	0	0	0	0	0	0	0	0	0	0	6	0	0	0	0	0	0	0	0	0	0	0	0
7927ea27f7e68eb91c596bf2eb94e0b9	Bacteria	Proteobacteria	Alphaproteobacteria	Acetobacterales	Acetobacteraceae	Rhodovastum	uncultured_bacterium	0	0	0	0	0	0	0	0	0	0	0	0	0	0	3	0	0	0	0	0	0	0	0	0	0	0	0	0	0	0	0	0	0	0	0	0	0	0	0	0	0	0
796171683a496554ff16ef84b31a4d87	Bacteria	Proteobacteria	Alphaproteobacteria	Acetobacterales	Acetobacteraceae	0.9998827770140645		0	0	0	0	0	0	0	0	0	0	0	0	0	0	0	0	0	0	0	0	0	0	0	0	0	0	0	0	0	0	0	0	0	0	0	0	0	0	0	0	0	0
7969652bf301d5b6abdacd5d4821f14a	Bacteria	Proteobacteria	Alphaproteobacteria	Acetobacterales	Acetobacteraceae	uncultured	0.9030446762824695	0	0	0	0	0	0	0	0	0	0	0	0	0	14	0	0	0	0	0	0	0	0	0	0	0	0	0	0	0	0	0	0	0	0	0	0	0	0	0	0	0	0
799ee8573b3658a4da22dd0c5fbdc3b8	Bacteria	Proteobacteria	Alphaproteobacteria	Acetobacterales	Acetobacteraceae	0.9998759246175627		0	0	0	0	0	38	0	0	0	0	0	0	0	0	0	0	0	0	0	0	0	0	0	0	0	0	0	0	0	0	0	0	0	0	0	0	0	0	0	0	0	0
79b121d13a79b3691b0797ff68f0a5d0	Bacteria	Proteobacteria	Alphaproteobacteria	Acetobacterales	Acetobacteraceae	Acidiphilium	0.9980963730467096	0	0	0	0	0	0	0	0	0	0	0	0	0	0	0	0	0	0	0	0	0	0	0	0	0	0	0	0	0	0	0	0	0	0	0	0	0	0	0	0	0	0
79ea83744ff3db4e94c5fd562cdceb44	Bacteria	Proteobacteria	Alphaproteobacteria	Acetobacterales	Acetobacteraceae	Acidocella	0.9256039079305299	0	0	0	0	0	0	0	0	0	0	0	0	0	0	0	0	0	0	0	0	0	0	0	0	0	0	0	0	0	0	0	0	0	0	0	0	0	0	0	0	0	0
79f82163271bba6b1371d5ad730e464f	Bacteria	Proteobacteria	Alphaproteobacteria	Acetobacterales	Acetobacteraceae	0.976225628855785		0	0	0	0	0	0	0	0	0	0	0	0	0	0	0	0	0	0	0	0	0	0	0	0	0	0	0	0	0	0	0	0	0	0	0	0	0	0	0	0	0	0
7a049928f38467b5de89196c8f1313ac	Bacteria	Proteobacteria	Alphaproteobacteria	Acetobacterales	Acetobacteraceae	Acidocella	0.9999982916824016	37	21	0	0	43	15	22	0	0	0	62	108	0	0	187	0	0	0	0	0	0	0	0	0	0	0	0	0	0	44	117	0	0	0	0	0	0	0	305	0	0	0
7a24bbcfbb29c0f513ab28c7ad9786cd	Bacteria	Proteobacteria	Alphaproteobacteria	Acetobacterales	Acetobacteraceae	0.9976330308648789		0	0	0	0	0	0	0	0	0	0	0	0	0	11	0	0	0	0	0	0	0	0	0	0	0	0	0	0	0	0	0	0	0	0	0	0	0	0	0	0	0	0
7a2b44a620793fe9379161afc026d121	Bacteria	Proteobacteria	Alphaproteobacteria	Acetobacterales	Acetobacteraceae	Acidocella	0.8091813241742596	0	0	0	0	0	0	0	0	0	0	0	0	0	0	0	0	0	0	0	0	0	0	0	0	0	0	0	5	0	0	0	0	0	0	0	0	0	0	0	0	0	0
7a725340c73f2111f0cc36bd6dcf4a2e	Bacteria	Proteobacteria	Alphaproteobacteria	Acetobacterales	Acetobacteraceae	0.9999996468436946		0	0	0	0	0	0	0	0	0	0	0	0	0	0	0	0	0	0	0	0	0	0	0	0	0	0	0	0	0	0	0	0	0	0	0	0	0	0	0	0	0	0
7a8d01a13a82cc90cd0e7cc4666ac85e	Bacteria	Proteobacteria	Alphaproteobacteria	Acetobacterales	Acetobacteraceae	Acidiphilium	uncultured_soil	0	0	0	0	0	0	0	0	0	0	0	0	0	0	0	0	0	0	0	0	0	0	0	0	0	0	0	0	0	0	0	0	0	0	0	0	0	0	0	0	0	0
7a9e17738febccad5fd7d741a04afa3e	Bacteria	Proteobacteria	Alphaproteobacteria	Acetobacterales	Acetobacteraceae	0.999999952712411		0	0	0	0	0	0	0	0	0	0	4	0	12	0	0	0	0	0	0	0	0	0	0	0	0	0	0	0	0	0	0	0	0	0	0	0	0	0	0	0	0	0
7abfd85a08de3dc710e237574ae9284b	Bacteria	Proteobacteria	Alphaproteobacteria	Acetobacterales	Acetobacteraceae	0.9963121662966783		0	0	0	0	0	13	0	0	0	0	0	0	0	0	0	0	0	0	0	0	0	0	0	0	0	0	0	0	0	0	0	0	0	0	0	0	0	0	0	0	0	0
7acd1f9b65d952fa73d9bcef1f1d4fb1	Bacteria	Proteobacteria	Alphaproteobacteria	Acetobacterales	Acetobacteraceae	0.9999999961909201		0	0	0	0	0	0	0	0	0	0	0	0	0	0	0	0	0	0	0	0	0	0	0	0	0	0	0	0	0	0	0	0	0	0	0	0	0	0	0	0	0	0
7ad901d9a0b5a81e0b42ba62bbf693a3	Bacteria	Proteobacteria	Alphaproteobacteria	Acetobacterales	Acetobacteraceae	Acidocella	uncultured_eubacterium	0	0	0	0	0	0	0	0	0	0	0	0	0	0	0	0	0	0	0	0	0	0	0	0	0	0	0	0	0	0	0	0	0	0	0	0	0	0	0	0	0	0
7adc8fa78b261d89f4589ce3dcbfad33	Bacteria	Proteobacteria	Alphaproteobacteria	Acetobacterales	Acetobacteraceae	0.9916204092058297		0	0	0	0	0	0	0	0	0	0	0	0	0	0	0	0	0	0	0	0	0	0	0	0	0	0	0	0	0	0	0	0	0	0	0	0	0	0	0	0	0	0
7b1f126071f830be066f2a5e35f12af9	Bacteria	Proteobacteria	Alphaproteobacteria	Acetobacterales	Acetobacteraceae	Acidocella	uncultured_bacterium	0	0	0	0	0	0	0	0	0	0	0	0	0	0	0	0	0	0	0	0	0	0	0	0	0	0	0	0	0	0	0	0	0	0	0	0	0	0	0	0	0	0
7b2409964d044f30ca2973a4c03b9a6a	Bacteria	Proteobacteria	Alphaproteobacteria	Acetobacterales	Acetobacteraceae	0.9999997782440341		0	0	0	0	0	0	0	0	0	0	0	0	10	0	0	0	0	0	0	0	0	0	0	0	0	0	0	0	0	0	0	0	0	0	0	0	5	0	0	0	0	0
7b302647d7b0b904ad5027672cfe99c5	Bacteria	Proteobacteria	Alphaproteobacteria	Acetobacterales	Acetobacteraceae	0.9840406049306891		0	0	0	0	0	0	0	0	0	0	0	0	0	0	0	0	0	0	0	0	0	0	0	0	0	0	0	0	0	0	0	0	0	0	0	0	0	0	0	0	0	0
7b49a8693b1e47ef194b42eee11d314e	Bacteria	Proteobacteria	Alphaproteobacteria	Acetobacterales	Acetobacteraceae	Acidocella	uncultured_bacterium	0	0	0	0	0	0	0	0	0	0	0	0	0	0	0	0	0	0	0	0	0	0	0	0	0	0	0	0	0	0	0	0	0	0	11	0	0	0	0	0	0	0
7b507ab203de7fcec8085f8a42891390	Bacteria	Proteobacteria	Alphaproteobacteria	Acetobacterales	Acetobacteraceae	0.9155772932300912		0	0	0	0	0	0	0	0	0	0	0	0	0	0	0	0	0	0	0	0	0	0	0	3	0	0	0	0	0	0	0	0	0	0	0	0	0	0	0	0	0	0
7b79e60d689bc2e114f35a50fac513ed	Bacteria	Proteobacteria	Alphaproteobacteria	Acetobacterales	Acetobacteraceae	uncultured	uncultured_soil	0	0	0	0	0	0	0	0	0	0	0	0	0	0	0	0	0	0	0	0	0	0	0	0	0	0	0	0	0	0	0	0	0	8	0	0	0	0	0	0	0	0
7b7c816b7163852343f08c589be8f9eb	Bacteria	Proteobacteria	Alphaproteobacteria	Acetobacterales	Acetobacteraceae	0.9999978129441891		0	0	0	0	0	0	0	0	0	0	0	0	0	0	0	0	0	0	0	0	0	0	0	0	0	0	0	0	0	0	0	0	0	0	0	0	0	0	0	0	0	0
7c4ac02b5691d1a3bee1c106ec656f4d	Bacteria	Proteobacteria	Alphaproteobacteria	Acetobacterales	Acetobacteraceae	uncultured	metagenome	0	0	0	0	0	0	0	0	0	0	0	0	0	0	0	0	0	0	0	0	0	0	0	0	0	0	0	0	0	0	0	0	0	0	0	0	0	0	0	0	0	0
7c8fccdf5d15be42690538cb4634a268	Bacteria	Proteobacteria	Alphaproteobacteria	Acetobacterales	Acetobacteraceae	uncultured	metagenome	0	0	0	0	0	0	0	0	0	0	0	0	0	0	0	0	0	0	0	0	0	0	0	0	0	0	0	0	0	0	0	0	4	0	0	0	0	0	0	0	0	0
7c91daf79d175264b95d12a18d1e507c	Bacteria	Proteobacteria	Alphaproteobacteria	Acetobacterales	Acetobacteraceae	0.9998868615897499		0	0	0	0	0	0	0	0	0	0	0	0	0	0	0	0	0	0	0	0	0	0	0	0	0	0	0	0	0	0	0	0	0	0	0	0	0	0	0	0	0	0
7cee3e813858bb61171a4b1dfa5277d6	Bacteria	Proteobacteria	Alphaproteobacteria	Acetobacterales	Acetobacteraceae	Acidocella	0.9999990654526755	0	0	0	0	0	0	0	0	0	0	0	0	0	0	0	0	0	0	0	0	0	0	0	0	0	0	0	0	0	0	0	0	0	0	0	0	0	3	0	0	0	0
7cf8ed7dca8377b1ca63088b91028c9c	Bacteria	Proteobacteria	Alphaproteobacteria	Acetobacterales	Acetobacteraceae	Acidocella	0.9832890158393943	0	0	0	0	0	0	0	0	0	0	0	0	0	0	0	0	0	0	0	0	0	0	0	0	0	0	0	0	0	0	0	0	0	0	0	0	0	0	0	0	0	0
7cfa7a22ed32d81cacee95bfa3098902	Bacteria	Proteobacteria	Alphaproteobacteria	Acetobacterales	Acetobacteraceae	0.9999997041373612		0	0	0	0	0	0	0	0	0	0	0	0	0	0	0	0	0	0	0	0	0	0	0	0	0	0	0	0	0	0	0	0	0	0	0	0	0	0	0	0	0	0
7d17a6176e662d2683e51a2b25e22ca7	Bacteria	Proteobacteria	Alphaproteobacteria	Acetobacterales	Acetobacteraceae	0.9999982046533094		0	0	0	0	0	0	0	0	0	0	0	0	0	0	0	0	0	0	0	0	0	0	0	0	0	0	0	0	0	0	0	0	0	0	0	0	0	0	0	0	0	0
7d3504ef2791bc7c69674ac1b8aadb9a	Bacteria	Proteobacteria	Alphaproteobacteria	Acetobacterales	Acetobacteraceae	0.9999999125624457		0	0	0	0	0	0	0	0	0	0	0	0	0	0	0	0	0	0	0	12	0	0	0	41	0	0	0	0	0	0	0	0	0	40	0	0	0	0	0	0	0	0
7d4bc9f7c0acbf9c97229698a2670e12	Bacteria	Proteobacteria	Alphaproteobacteria	Acetobacterales	Acetobacteraceae	Acidiphilium	uncultured_bacterium	0	0	0	0	0	0	0	0	0	0	0	0	0	0	0	0	0	0	0	0	0	0	0	0	0	0	0	0	0	0	0	0	0	0	0	0	0	0	0	0	0	2
7d73dbd882a7dbf2a88d93a75a6c86eb	Bacteria	Proteobacteria	Alphaproteobacteria	Acetobacterales	Acetobacteraceae	Acidocella	uncultured_eubacterium	0	0	0	0	0	41	0	0	0	0	0	0	0	0	0	0	0	0	0	0	0	0	0	0	0	0	0	0	0	0	0	0	0	0	0	0	0	0	0	0	0	0
7dd4d9e69b9669e33316b6ba513232d4	Bacteria	Proteobacteria	Alphaproteobacteria	Acetobacterales	Acetobacteraceae	0.999999579052539		0	0	0	0	0	0	0	0	0	0	0	0	0	0	0	0	0	0	0	0	0	0	0	0	0	0	0	0	0	0	0	0	0	0	0	0	0	0	0	0	0	0
7df6a6f6d3e884bf9b7dd3ebac412333	Bacteria	Proteobacteria	Alphaproteobacteria	Acetobacterales	Acetobacteraceae	Acidocella	uncultured_eubacterium	0	0	0	0	0	0	0	0	0	0	0	0	0	0	0	0	0	0	0	0	0	0	0	0	0	0	0	0	0	0	0	0	0	0	0	0	0	0	0	0	0	0
7e10c156de6077e793e567575d780bb6	Bacteria	Proteobacteria	Alphaproteobacteria	Acetobacterales	Acetobacteraceae	0.9999986887062755		11	0	0	0	46	0	0	0	0	0	32	17	0	0	44	0	0	54	0	0	0	0	0	0	178	53	59	0	0	0	0	0	0	0	0	0	0	0	0	0	0	0
7e34cf0e93c3674a3753991af74d7177	Bacteria	Proteobacteria	Alphaproteobacteria	Acetobacterales	Acetobacteraceae	0.9766018861148668		0	0	0	0	0	0	0	0	0	0	0	0	0	0	0	0	0	0	0	0	0	0	0	0	0	0	0	0	0	0	0	0	0	0	0	0	0	0	0	0	0	0
7e9cffed4d4e4b0d1fdc342eafa47764	Bacteria	Proteobacteria	Alphaproteobacteria	Acetobacterales	Acetobacteraceae	0.96487418275953		0	0	0	0	0	0	0	0	0	0	0	0	0	0	0	0	0	0	0	0	0	0	0	0	0	0	0	0	0	0	0	0	0	0	0	0	0	0	0	0	0	0
7f054a9642599a775c1e56781e6bc45c	Bacteria	Proteobacteria	Alphaproteobacteria	Acetobacterales	Acetobacteraceae	Acidicaldus	uncultured_bacterium	0	0	0	0	0	0	0	0	0	0	0	0	0	0	0	0	0	0	0	0	0	0	0	0	0	0	0	0	0	0	0	0	0	0	0	0	0	0	0	0	0	0
7f13c78a16943c039fb5c463d4446be6	Bacteria	Proteobacteria	Alphaproteobacteria	Acetobacterales	Acetobacteraceae	uncultured	0.7799874846871453	0	0	0	0	0	0	0	0	0	0	0	0	0	0	0	0	0	0	0	0	0	0	0	0	0	0	0	0	0	0	4	0	0	0	0	0	0	0	0	0	0	0
7f30f4c4d029af63bdd69d235e582b89	Bacteria	Proteobacteria	Alphaproteobacteria	Acetobacterales	Acetobacteraceae	0.8819818241315022		0	0	0	0	0	0	0	0	0	0	0	0	0	0	0	0	0	0	0	0	0	0	0	0	0	0	0	0	0	0	0	0	0	0	0	0	0	0	0	0	0	0
7f662553b18c53634ad22bf47de6db06	Bacteria	Proteobacteria	Alphaproteobacteria	Acetobacterales	Acetobacteraceae	Acidocella	uncultured_bacterium	0	0	0	0	0	0	0	0	0	0	0	0	0	0	0	0	0	0	0	0	0	0	0	0	0	0	0	0	0	0	0	0	0	0	0	0	32	0	0	0	0	0
7f7f534196d4e5f9773699528b9318bc	Bacteria	Proteobacteria	Alphaproteobacteria	Acetobacterales	Acetobacteraceae	0.9999999758990601		0	0	0	0	0	0	0	0	0	0	0	0	0	0	0	0	0	0	0	0	0	0	12	0	0	0	0	0	0	0	0	0	0	0	0	0	0	0	0	0	0	0
7f8e869cf9a409fa60cf0ab3722b2165	Bacteria	Proteobacteria	Alphaproteobacteria	Acetobacterales	Acetobacteraceae	Endobacter	0.780660795651255	0	0	0	0	0	0	0	0	0	0	0	0	0	0	0	0	0	0	0	0	0	0	0	0	0	0	0	0	0	0	0	0	0	0	0	0	0	0	0	0	0	0
7fa018e09cbce7ed1cc0e8630c949085	Bacteria	Proteobacteria	Alphaproteobacteria	Acetobacterales	Acetobacteraceae	0.9999961025994648		0	0	0	0	0	0	0	0	0	0	0	0	0	0	0	0	0	0	0	0	0	0	0	0	0	0	0	0	0	0	0	0	0	0	0	0	0	0	0	0	0	0
802212c8220372a929fc21628e134784	Bacteria	Proteobacteria	Alphaproteobacteria	Acetobacterales	Acetobacteraceae	Acidocella	uncultured_bacterium	0	0	0	0	0	0	0	0	0	0	0	0	0	0	0	0	0	0	0	0	0	0	0	0	0	0	0	0	0	0	0	0	0	0	0	0	0	0	0	0	0	0
803dfe8d11e647ed4058545e6be8a9df	Bacteria	Proteobacteria	Alphaproteobacteria	Acetobacterales	Acetobacteraceae	0.9912909657006614		104	0	0	0	68	9	0	0	603	60	0	341	170	0	0	0	0	243	0	0	0	0	0	0	40	291	35	0	0	0	187	0	0	0	0	0	65	18	0	0	0	0
8091fd43a3da85f8848e164841288a46	Bacteria	Proteobacteria	Alphaproteobacteria	Acetobacterales	Acetobacteraceae	0.9996943173478561		0	0	0	0	0	0	0	0	0	0	0	0	0	0	0	0	0	0	0	0	0	0	0	0	0	0	0	0	0	0	0	0	0	0	0	0	0	0	0	0	0	0
80cc4a41eea681e523152ab6eb57c427	Bacteria	Proteobacteria	Alphaproteobacteria	Acetobacterales	Acetobacteraceae	Acidocella	0.7691573162630714	0	0	0	0	0	0	0	0	0	0	0	0	0	0	0	0	0	0	0	0	0	0	0	0	0	0	0	0	0	0	0	0	0	0	0	0	0	0	0	0	0	0
810c73374591371d4f6a296664c58d10	Bacteria	Proteobacteria	Alphaproteobacteria	Acetobacterales	Acetobacteraceae	Acidiphilium	uncultured_bacterium	0	0	0	0	0	0	0	0	0	0	0	0	0	0	0	0	0	0	0	0	0	0	0	0	0	0	0	0	0	0	0	0	0	0	0	0	0	0	0	0	0	0
81109c4f5fa85bd675c9988233003496	Bacteria	Proteobacteria	Alphaproteobacteria	Acetobacterales	Acetobacteraceae	Acidisoma	0.9424454153332821	0	0	0	0	0	0	0	0	0	0	0	0	0	0	0	0	0	0	0	0	0	0	0	0	0	0	0	0	0	0	0	0	0	0	0	0	0	0	0	0	0	0
8121ad9d38101b0e05fc4ca509a2e44d	Bacteria	Proteobacteria	Alphaproteobacteria	Acetobacterales	Acetobacteraceae	0.9999996750161559		0	0	0	0	0	0	0	0	0	0	0	0	0	0	0	0	0	0	170	0	0	0	0	0	0	0	0	0	65	0	0	0	0	0	0	0	0	0	0	0	0	0
815a5db4fefff6befd73db02a85dca36	Bacteria	Proteobacteria	Alphaproteobacteria	Acetobacterales	Acetobacteraceae	0.999952614141836		0	0	0	0	0	0	0	0	0	0	0	0	0	0	0	0	0	0	0	0	11	0	0	0	0	0	0	0	0	0	0	0	0	0	0	0	0	0	0	0	0	0
818b5cbe833b192f1e60365736357172	Bacteria	Proteobacteria	Alphaproteobacteria	Acetobacterales	Acetobacteraceae	Rhodovastum	uncultured_bacterium	0	0	0	0	0	0	0	0	0	0	0	0	0	0	0	0	0	0	0	0	0	0	0	0	0	0	0	0	0	0	0	0	0	0	0	0	0	0	0	0	0	0
81ba707c932c7a88c2398e3255834003	Bacteria	Proteobacteria	Alphaproteobacteria	Acetobacterales	Acetobacteraceae	Acidiphilium	uncultured_soil	0	0	0	0	0	0	0	0	0	0	0	0	0	0	0	0	0	0	0	0	0	0	0	0	0	0	0	0	0	0	0	0	0	0	0	0	0	0	0	0	0	0
81f740bcd579c56ff6f4d1cdd357923c	Bacteria	Proteobacteria	Alphaproteobacteria	Acetobacterales	Acetobacteraceae	0.9999972901145735		0	0	0	0	0	0	0	0	0	0	0	0	0	0	0	0	0	0	0	0	0	0	0	0	0	0	0	0	0	0	0	0	0	0	0	0	0	0	0	0	0	0
820fc6e0d6e23562a13677465640dbb4	Bacteria	Proteobacteria	Alphaproteobacteria	Acetobacterales	Acetobacteraceae	uncultured	0.8750123943863956	0	0	0	0	15	21	0	0	0	0	0	0	0	13	0	0	0	0	0	0	0	0	0	0	28	0	20	0	0	0	0	0	0	0	0	0	0	0	7	0	0	0
8234eeac1cebf5489c9627ee2bea3613	Bacteria	Proteobacteria	Alphaproteobacteria	Acetobacterales	Acetobacteraceae	Acidiphilium	metagenome	0	0	0	0	0	0	0	0	0	0	0	0	0	0	0	0	0	0	45	0	0	0	0	0	0	0	0	0	0	0	0	0	32	0	0	0	0	0	0	0	0	47
823fd0688989a88b4933e715c642f8d3	Bacteria	Proteobacteria	Alphaproteobacteria	Acetobacterales	Acetobacteraceae	0.9999999739630678		0	0	0	0	0	36	0	0	0	0	0	0	0	0	0	0	0	0	0	0	0	0	0	0	0	0	0	0	0	0	0	0	0	0	0	0	0	0	0	0	0	0
8243178406b95af15e9d8e3f22f1b9e6	Bacteria	Proteobacteria	Alphaproteobacteria	Acetobacterales	Acetobacteraceae	0.9999982868192689		0	0	0	0	0	0	0	0	0	0	0	4	0	0	0	0	0	0	0	0	0	0	0	0	0	0	0	0	0	0	0	0	0	0	0	0	0	0	0	0	0	0
825dafd8027322800eb81516a4fdd468	Bacteria	Proteobacteria	Alphaproteobacteria	Acetobacterales	Acetobacteraceae	Acidiphilium	uncultured_soil	0	0	0	0	0	0	0	0	0	0	0	0	0	0	0	0	0	0	0	0	0	0	0	0	0	0	0	0	0	0	0	0	0	0	0	0	0	0	0	0	0	0
82c2fe09f4800faca5ab29ff90674e1b	Bacteria	Proteobacteria	Alphaproteobacteria	Acetobacterales	Acetobacteraceae	Acidocella	uncultured_eubacterium	0	0	0	0	0	0	0	0	0	0	0	0	0	0	0	0	0	0	0	0	0	0	0	0	0	0	0	0	0	0	0	0	0	0	0	0	0	0	0	0	0	0
82d12bcd5e8c7d15cf169785cbdf5b0e	Bacteria	Proteobacteria	Alphaproteobacteria	Acetobacterales	Acetobacteraceae	Acidiphilium	uncultured_soil	0	0	0	0	0	0	0	0	0	0	0	0	0	0	0	0	0	0	0	0	0	0	0	0	0	0	0	0	0	0	0	0	0	0	0	0	0	0	0	0	0	0
8300d2dab2dafa66289883be6d8548e2	Bacteria	Proteobacteria	Alphaproteobacteria	Acetobacterales	Acetobacteraceae	0.999695031302435		0	0	0	0	0	0	0	0	0	0	0	0	0	0	0	7	0	0	0	0	1	0	0	0	0	0	0	0	0	0	0	2	0	7	0	7	0	0	0	0	0	0
83068898faa924b1e9c9c1bb28e82405	Bacteria	Proteobacteria	Alphaproteobacteria	Acetobacterales	Acetobacteraceae	0.9147171279632482		0	0	0	0	0	0	0	0	0	0	0	0	0	0	0	0	0	0	0	0	0	0	0	0	0	0	0	0	0	0	0	0	0	0	0	0	0	0	51	0	0	0
831dfd17db5f5eaaa9be5e251eebd734	Bacteria	Proteobacteria	Alphaproteobacteria	Acetobacterales	Acetobacteraceae	uncultured	0.7516106497962319	0	0	0	0	0	0	0	0	0	0	0	0	0	0	0	0	0	0	0	0	0	0	0	0	0	0	0	0	0	0	0	0	0	0	0	0	0	0	0	0	0	4
83ddf49cec2f3648fa7244d27c238a2a	Bacteria	Proteobacteria	Alphaproteobacteria	Acetobacterales	Acetobacteraceae	Acidocella	uncultured_eubacterium	0	0	0	0	0	0	0	0	0	0	0	0	0	0	0	0	0	0	0	0	0	0	0	0	0	0	0	0	0	0	0	0	0	0	1	0	0	0	0	0	0	0
840dfc5f76078721728a6e146ff19715	Bacteria	Proteobacteria	Alphaproteobacteria	Acetobacterales	Acetobacteraceae	0.9967782133468044		0	0	0	0	0	0	0	0	0	0	0	0	0	0	0	0	0	0	0	0	0	0	0	0	0	0	0	0	0	0	0	0	0	0	0	0	0	0	0	0	0	0
842be3ff55fec506c616c5f36cedf1d2	Bacteria	Proteobacteria	Alphaproteobacteria	Acetobacterales	Acetobacteraceae	uncultured	0.977972980081343	0	0	0	0	0	0	0	0	0	0	0	0	0	0	0	0	0	0	0	0	0	0	0	0	0	0	0	0	0	0	0	0	0	0	0	0	0	0	0	0	0	0
84365229eaf7f181366a49de1218d7ba	Bacteria	Proteobacteria	Alphaproteobacteria	Acetobacterales	Acetobacteraceae	0.9999914531354444		0	0	0	0	0	0	0	0	0	0	0	0	0	0	0	0	0	0	0	0	0	0	0	0	0	0	0	0	0	0	0	0	0	0	0	0	0	2	0	0	0	0
84373fcc0158e5f786235d59d5b62b2e	Bacteria	Proteobacteria	Alphaproteobacteria	Acetobacterales	Acetobacteraceae	0.9985624521014702		0	0	0	0	0	0	0	0	0	0	0	0	0	0	0	0	0	0	0	0	0	0	0	0	0	0	0	0	0	0	0	0	0	0	0	0	0	0	0	0	0	0
846f47dfd598185f9b06886d067f6da8	Bacteria	Proteobacteria	Alphaproteobacteria	Acetobacterales	Acetobacteraceae	uncultured	0.9306164386544252	0	0	0	0	0	0	0	0	0	0	0	0	0	0	0	0	0	0	0	0	0	0	0	0	0	0	0	0	0	0	0	0	0	0	0	0	0	0	0	0	0	0
848e5bcc46ae4b602c036d10988050ec	Bacteria	Proteobacteria	Alphaproteobacteria	Acetobacterales	Acetobacteraceae	0.9999995357457736		0	0	0	0	0	0	0	0	0	0	0	0	0	0	0	0	0	0	0	0	0	0	0	0	0	0	0	0	0	0	0	0	0	0	0	0	0	0	0	0	0	0
84af136049830101cea3359898be36db	Bacteria	Proteobacteria	Alphaproteobacteria	Acetobacterales	Acetobacteraceae	0.7644879808876682		0	0	0	0	0	0	0	0	0	0	0	0	0	0	0	0	0	24	0	0	0	0	0	0	30	72	0	0	0	0	31	0	0	0	0	0	0	0	81	0	0	0
84b8d9be7fbccbaa029446690a614d0d	Bacteria	Proteobacteria	Alphaproteobacteria	Acetobacterales	Acetobacteraceae	Acidocella	0.9969413966212811	0	0	0	0	0	0	0	0	0	0	0	0	0	0	0	0	12	0	0	10	0	0	0	20	0	0	0	107	0	0	0	0	0	0	0	0	0	0	0	0	0	0
84eaafee493be6339a3ffdfe3762c0bf	Bacteria	Proteobacteria	Alphaproteobacteria	Acetobacterales	Acetobacteraceae	0.9999999087177137		0	0	0	0	0	0	0	0	0	0	0	0	0	0	0	0	0	0	0	0	0	0	0	0	0	0	0	0	0	0	0	0	0	0	0	0	0	0	0	0	0	0
8510eec40c22645fe2325805750e025e	Bacteria	Proteobacteria	Alphaproteobacteria	Acetobacterales	Acetobacteraceae	0.9999998950843547		0	0	0	0	0	0	0	0	0	0	0	0	4	0	0	0	0	0	0	0	0	0	0	0	0	0	0	0	0	0	0	0	0	0	0	0	0	0	0	0	0	0
8529dbed634683211d1bcb9b8b62a6f2	Bacteria	Proteobacteria	Alphaproteobacteria	Acetobacterales	Acetobacteraceae	0.9999988350501148		0	0	0	0	0	0	0	0	0	0	0	0	0	0	0	0	0	0	0	0	0	0	0	0	0	0	0	0	0	0	0	0	0	0	0	0	0	0	0	0	0	0
854cfc5020309f254b33754a6ca8ac3d	Bacteria	Proteobacteria	Alphaproteobacteria	Acetobacterales	Acetobacteraceae	Acidocella	uncultured_eubacterium	0	0	0	0	0	0	0	0	0	0	0	0	0	0	0	0	0	0	0	0	0	0	0	0	0	0	0	0	0	0	0	0	0	0	0	0	0	0	0	0	0	0
8551241784a94ce415c8c3310069796b	Bacteria	Proteobacteria	Alphaproteobacteria	Acetobacterales	Acetobacteraceae	0.9999999880399061		0	0	0	0	0	0	0	0	0	0	0	0	0	0	0	0	0	0	0	0	6	0	0	0	0	0	0	0	0	0	0	0	0	0	0	0	0	0	0	0	0	0
8559aec419c4295f64b11e709debecf7	Bacteria	Proteobacteria	Alphaproteobacteria	Acetobacterales	Acetobacteraceae	Endobacter	uncultured_bacterium	0	0	0	0	0	0	0	0	0	0	0	0	0	0	0	0	0	0	0	0	0	0	0	0	0	0	0	0	0	0	0	0	0	0	0	0	0	0	0	0	0	0
[truncated: 15,811 more rows]
[truncated: 43 more columns]
