# Supplementary material for: Moss‐Accumulated eDNA Is a Promising Source for Terrestrial Biodiversity Surveys Across the Tree of Life and Biomes
Source: Mol Ecol Resour. 2025 Dec 12;26(1):e70088. doi: 10.1111/1755-0998.70088 (PMC12701329; doi:10.1111/1755-0998.70088)
Supplement: Supplementary file 10 — Table S10: Cleaned fungal ASV table of moss samples from Lille Vildmose, Denmark. Table is in a separate excel sheet. [file MEN-26-e70088-s011.xlsx]

## Sheet: Meta data
sample-id	Sample_type	Sampling_area	Neg	Sample type
E1_MW_F	Wash	Tofte Skov	FALSE	Sample
D1_MW_F	Wash	Tofte Skov	FALSE	Sample
A1_MW_F	Wash	Tofte Skov	FALSE	Sample
L2_MW_F	Wash	Portlandmosen	FALSE	Sample
L7_MW_F	Wash	Portlandmosen	FALSE	Sample
RB3_MW_F	Wash	Toftebakke	FALSE	Sample
M15_F	Stub	Tofte Skov	FALSE	Sample
M14_F	Stub	Tofte Skov	FALSE	Sample
M21_F	Stub	Toftebakke	FALSE	Sample
M24_F	Stub	Tofte Skov	FALSE	Sample
M10_F	Stub	Portlandmosen	FALSE	Sample
M3_F	Stub	Tofte Skov	FALSE	Sample
S12_F	Swab	Tofte Skov	FALSE	Sample
S3_F	Swab	Portlandmosen	FALSE	Sample
S15_F	Swab	Toftebakke	FALSE	Sample
S19_F	Swab	Portlandmosen	FALSE	Sample
S23_F	Swab	Portlandmosen	FALSE	Sample
S9_F	Swab	Tofte Skov	FALSE	Sample
L1_MW_F	Wash	Portlandmosen	FALSE	Sample
B1_MW_F	Wash	Tofte Skov	FALSE	Sample
RB1_MW_F	Wash	Toftebakke	FALSE	Sample
L5_MW_F	Wash	Portlandmosen	FALSE	Sample
G1_MW_F	Wash	Tofte Skov	FALSE	Sample
J1_MW_F	Wash	Tofte Skov	FALSE	Sample
L9_MW_F	Wash	Portlandmosen	FALSE	Sample
PCR_Blank_F	Blank	Blank	TRUE	Control
L3_MW_F	Wash	Portlandmosen	FALSE	Sample
C1_MW_F	Wash	Tofte Skov	FALSE	Sample
RB2_MW_F	Wash	Toftebakke	FALSE	Sample
L6_MW_F	Wash	Portlandmosen	FALSE	Sample
H1_MW_F	Wash	Tofte Skov	FALSE	Sample
RB5_MW_F	Wash	Toftebakke	FALSE	Sample
L10_MW_F	Wash	Portlandmosen	FALSE	Sample
L4_MW_F	Wash	Portlandmosen	FALSE	Sample
F1_MW_F	Wash	Tofte Skov	FALSE	Sample
RB4_MW_F	Wash	Toftebakke	FALSE	Sample
L8_MW_F	Wash	Portlandmosen	FALSE	Sample
I1_MW_F	Wash	Tofte Skov	FALSE	Sample
RC1_F	Room_Control	Room_Control	TRUE	Control
BC1_F	Buffer_Control	Buffer_Control	TRUE	Control
PCR_Blank_F2	Blank	Blank	TRUE	Control
M1_F	Stub	Toftebakke	FALSE	Sample
M2_F	Stub	Tofte Skov	FALSE	Sample
M4_F	Stub	Tofte Skov	FALSE	Sample
M5_F	Stub	Tofte Skov	FALSE	Sample
M6_F	Stub	Portlandmosen	FALSE	Sample
M7_F	Stub	Portlandmosen	FALSE	Sample
M8_F	Stub	Toftebakke	FALSE	Sample
M9_F	Stub	Tofte Skov	FALSE	Sample
M11_F	Stub	Portlandmosen	FALSE	Sample
M12_F	Stub	Toftebakke	FALSE	Sample
M13_F	Stub	Portlandmosen	FALSE	Sample
M16_F	Stub	Portlandmosen	FALSE	Sample
M17_F	Stub	Toftebakke	FALSE	Sample
M18_F	Stub	Portlandmosen	FALSE	Sample
M19_F	Stub	Portlandmosen	FALSE	Sample
M20_F	Stub	Tofte Skov	FALSE	Sample
M22_F	Stub	Tofte Skov	FALSE	Sample
M23_F	Stub	Portlandmosen	FALSE	Sample
M25_F	Stub	Portlandmosen	FALSE	Sample
EC1_F	Extraction_Blank	Extraction_Blank	TRUE	Control
EC2_F	Extraction_Blank	Extraction_Blank	TRUE	Control
PCR_Blank_F3	Blank	Blank	TRUE	Control
S1_F	Swab	Toftebakke	FALSE	Sample
S2_F	Swab	Tofte Skov	FALSE	Sample
S4_F	Swab	Portlandmosen	FALSE	Sample
S5_F	Swab	Tofte Skov	FALSE	Sample
S6_F	Swab	Tofte Skov	FALSE	Sample
S7_F	Swab	Toftebakke	FALSE	Sample
S8_F	Swab	Portlandmosen	FALSE	Sample
BC2_F	Buffer_Control	Buffer_Control	TRUE	Control
S10_F	Swab	Portlandmosen	FALSE	Sample
S11_F	Swab	Portlandmosen	FALSE	Sample
S13_F	Swab	Tofte Skov	FALSE	Sample
S14_F	Swab	Tofte Skov	FALSE	Sample
S16_F	Swab	Tofte Skov	FALSE	Sample
S17_F	Swab	Tofte Skov	FALSE	Sample
S18_F	Swab	Toftebakke	FALSE	Sample
EC3_F	Extraction_Blank	Extraction_Blank	TRUE	Control
S20_F	Swab	Portlandmosen	FALSE	Sample
S21_F	Swab	Tofte Skov	FALSE	Sample
S22_F	Swab	Toftebakke	FALSE	Sample
S24_F	Swab	Portlandmosen	FALSE	Sample
S25_F	Swab	Portlandmosen	FALSE	Sample
RC2_F	Room_Control	Room_Control	TRUE	Control

## Sheet: ASV table
#OTU ID	Kingdom	Phylum	Class	Order	Family	Genus	Species	Species_SH	Similarity	A1_MW_F	B1_MW_F	BC2_F	C1_MW_F	D1_MW_F	E1_MW_F	EC1_F	EC2_F	EC3_F	F1_MW_F	G1_MW_F	H1_MW_F	I1_MW_F	J1_MW_F	L10_MW_F	L1_MW_F	L2_MW_F	L3_MW_F	L4_MW_F	L5_MW_F	L6_MW_F	L7_MW_F	L8_MW_F	L9_MW_F	M10_F	M11_F	M12_F	M13_F	M14_F	M15_F	M16_F	M17_F	M18_F	M19_F	M1_F	M20_F	M21_F	M22_F	M23_F	M24_F
175ecee367bd1cc33513bb87f85eab34	Fungi	Mortierellomycota	Mortierellomycetes	Mortierellales	Mortierellaceae				0.9999197764518326	0	0	0	0	0	0	0	0	0	0	0	0	0	0	0	0	0	0	0	0	725310	0	0	0	0	0	0	3	0	0	0	0	0	0	0	0	0	0	394850	0
e4ee8921d27ef1c3f9789e0c3ff045f5	Fungi	Basidiomycota	Agaricomycetes	Atheliales	Byssocorticiaceae	Byssocorticium	Byssocorticium_sp		0.8275247443658724	0	0	0	0	0	0	2498	0	0	0	505	0	0	0	0	0	0	3	0	163410	0	0	1782	0	26	0	569	0	0	0	159340	46	2993	0	400	0	327	0	0	1683
5e4bbc0bd7e6f5e0cadf1189fbc3352c	Fungi	Basidiomycota	Agaricomycetes	Sebacinales	Serendipitaceae	Serendipita	Serendipita_sp	sh__SH1053789.10FU	0.9999825545118926	0	0	0	0	0	0	2503	0	0	0	0	0	0	0	0	0	0	0	0	324540	0	0	0	0	0	0	0	0	0	0	255590	0	0	0	0	0	0	0	0	1087
5b315eb7084614a9d6cc995795ce1fe5	Fungi	Basidiomycota	Agaricomycetes	Trechisporales	Hydnodontaceae	Trechispora	Trechispora_sp		0.7365595835508979	0	0	0	0	0	0	0	0	0	273310	0	0	0	0	0	0	0	0	0	0	0	0	0	1295	0	0	0	0	0	0	0	0	0	0	0	0	0	0	0	0
29fee72c9cb65926fb4c8c5523abe5a4	Fungi	Basidiomycota	Agaricomycetes	Agaricales	Mycenaceae	Mycena	Mycena_galopus	sh__SH1071676.10FU	0.9938934013512717	0	0	0	0	0	0	0	0	0	0	0	0	117	0	0	31	0	0	0	0	0	0	0	0	0	0	0	0	0	0	0	0	0	36	0	0	213	0	0	28
5ae3a3ca81f2b3ca994f174f08464779	Fungi	Chytridiomycota	Chytridiomycetes	Chytridiales	Chytriomycetaceae	Rhizidium	Rhizidium_sp	sh__SH1323789.10FU	0.9999999993184474	381	3143	0	343	100	0	6	0	0	231	150	683	451	2014	0	7086	0	0	0	0	0	0	205370	140	0	249	4	0	112	47	0	0	178720	0	7	151	30	274	0	0
3bfd8753f08cde078ace6b79bed9f10a	Fungi								0.9999999999999887	12	572	0	0	0	0	105	0	0	6	49	0	0	0	205380	210	225	67	181340	240	278	2220	917	476	168	705	445	42	10	0	355	224	1041	4777	44	0	6451	0	154	423
45d2bed53aedbbe193dc76e909113be3	Fungi	Basidiomycota	Agaricomycetes	Sebacinales	Sebacinales_fam_Incertae_sedis	Sebacinales_gen_Incertae_sedis	Sebacinales_sp	sh__SH1132942.10FU	0.9793383004589294	0	0	0	0	0	0	0	0	0	0	12	0	0	0	0	8	0	211430	2	0	0	0	4078	0	0	0	0	192810	0	0	5	0	4113	0	0	0	319	0	0	0
0d6782196d097357d8a1d9c4c6451e79	Fungi	Ascomycota	Leotiomycetes	Helotiales	Discinellaceae				0.8439268347647453	0	65	0	0	0	0	0	0	0	0	54	0	0	0	0	353	0	0	116110	0	0	0	3957	0	0	0	3194	0	0	0	0	3669	115370	40	95	0	0	0	0	0
feb7b1ba179ba63aa55c709bb8f750ae	Fungi	Ascomycota	Lecanoromycetes	Ostropales	Stictidaceae	Absconditella	Absconditella_sphagnorum	sh__SH1309051.10FU	0.9999999990137383	0	14	0	0	0	0	48	0	0	0	0	0	0	0	0	0	0	216630	0	136	0	0	0	3	0	13	6	257210	0	0	161	8450	0	0	371	0	236	0	0	0
036b55a196806baba169550e42f50ce5	Fungi	Basidiomycota	Agaricomycetes	Trechisporales	Trechisporales_fam_Incertae_sedis	Trechisporales_gen_Incertae_sedis	Trechisporales_sp	sh__SH1171188.10FU	0.9920032700858638	0	7763	0	3329	111450	985	0	0	0	2350	0	2520	52	128420	0	0	0	23	0	0	0	0	0	89	0	0	0	0	232	36	0	0	0	4	0	3655	0	169240	33	0
7983b2fbf79ba14aeaa1abf32f3a0f1d	Fungi	Basidiomycota	Agaricomycetes	Agaricales	Tricholomataceae	Tricholomataceae_gen_Incertae_sedis	Tricholomataceae_sp	sh__SH1363236.10FU	0.9999707463362107	0	5	0	0	0	0	0	0	0	0	0	0	0	0	0	195190	0	1050	0	0	0	0	0	0	0	0	0	0	0	0	0	0	0	0	0	0	0	0	0	0
cd32ed7db55e6ab79525185d7897ac15	Fungi	Mortierellomycota	Mortierellomycetes	Mortierellales	Mortierellaceae	Mortierellaceae_gen_Incertae_sedis	Mortierellaceae_sp	sh__SH1219938.10FU	0.99348203330053	0	0	0	0	0	0	0	0	0	0	0	0	0	0	0	391	0	52	68	0	0	116	0	12	5	0	0	9	0	0	0	0	0	86	0	0	0	0	0	0
7d07c2e44175dea43b02ac8d7bbc5e6b	Fungi	Basidiomycota	Malasseziomycetes	Malasseziales	Malasseziaceae	Malassezia	Malassezia_restricta	sh__SH1382014.10FU	0.9931877326279286	0	0	0	0	0	0	0	0	0	0	0	0	0	0	0	0	0	0	0	0	0	0	0	0	0	0	0	0	0	0	0	0	0	0	0	0	0	0	0	0
b2eced847e96f35f945d0a499f38b332	Fungi	Basidiomycota	Agaricomycetes	Atheliales	Atheliaceae	Amphinema	Amphinema_sp	sh__SH1311489.10FU	0.9999962886575792	0	0	0	0	0	0	5	0	0	0	0	0	175730	0	0	0	0	0	0	0	0	0	0	0	0	0	0	0	0	0	0	0	0	0	0	0	0	0	0	0
5c25e6065bee803ad8f8fb138ef527bf	Fungi								0.9999999999999988	0	739	0	58	0	0	0	0	0	0	0	129010	0	0	0	0	0	61	0	0	0	0	0	0	0	0	0	0	0	0	0	0	0	0	0	120470	0	0	0	0
c3ea8a807b938c83fbba7dd94b976306	Fungi	Ascomycota	Leotiomycetes	Helotiales	Discinellaceae				0.820097422552847	0	0	0	0	0	0	4086	0	0	0	0	0	0	0	0	0	0	0	0	7910	0	0	0	0	0	0	0	0	0	0	122000	0	0	0	0	0	0	0	0	124
89f5c365141380c1a5190c4a8053191d	Fungi								0.9999999999999898	0	0	0	0	0	0	6	0	0	0	0	0	0	0	474	5121	0	348	0	0	712	101	0	0	5	0	2669	0	0	0	0	9	0	359	4453	0	16	0	403	0
887ea74d7249f048abe0454a93f60abc	Fungi	Basidiomycota	Agaricomycetes	Sebacinales	Serendipitaceae	Serendipitaceae_gen_Incertae_sedis	Serendipitaceae_sp	sh__SH1132876.10FU	0.9893428638743049	0	0	0	0	0	0	3	0	0	0	0	0	0	0	0	1674	0	1026	0	0	0	2676	0	0	48	0	6234	439	0	0	0	28	0	4498	122	0	77	3	0	0
fd96ea820314abed8244287e70ebdc01	Fungi								0.9999999999999988	0	219	0	0	0	0	491	0	0	0	43	0	0	0	170	273	0	773	790	5148	0	6	3038	1114	4	924	21	1344	0	0	4203	499	4116	41	22	0	2	0	0	362
fe8deef7695b0b4290dc910ef640403e	Fungi								1	0	0	0	0	0	0	0	0	0	0	0	0	0	0	0	0	0	0	0	0	92	0	0	0	0	0	24	0	0	0	0	0	0	0	7366	0	0	0	150	0
c62afa137560387df9a7cf9a07dc62f7	Fungi	Basidiomycota	Agaricomycetes	Sebacinales	Serendipitaceae	Serendipitaceae_gen_Incertae_sedis	Serendipitaceae_sp	sh__SH1132876.10FU	0.9895191653466124	0	0	0	0	0	0	0	0	0	0	0	0	0	0	0	0	0	0	0	12	0	0	0	0	0	0	0	0	0	0	0	0	0	0	0	0	0	0	0	0
d78b416a4314cd4008269f78da2a6b53	Fungi	Basidiomycota	Agaricomycetes	Agaricales	Hymenogastraceae	Galerina	Galerina_paludosa	sh__SH1375913.10FU	0.9999921603539753	0	0	0	0	0	0	0	0	0	0	0	0	0	0	0	0	0	0	163160	0	0	0	0	0	0	0	478	0	0	0	0	0	0	0	0	0	0	0	0	0
37208b0b1c7ac0f598457aa0e7547185	Fungi								1	4909	0	0	1773	120420	142	0	0	0	158	8	127	0	2929	0	315	0	0	0	0	0	0	0	2576	0	0	0	0	9411	111	0	5	0	0	0	340	1547	1495	0	0
3380e70bf58df55424779e6c24d846bd	Fungi	Ascomycota	Leotiomycetes	Helotiales	Discinellaceae	Discinellaceae_gen_Incertae_sedis	Discinellaceae_sp	sh__SH1395073.10FU	0.8656998061105361	0	0	0	0	0	0	0	0	0	0	0	0	0	0	0	5391	0	632	0	0	0	0	0	0	0	0	0	0	0	0	0	1522	0	0	3184	0	60	0	0	0
e61bb0a8f535098b67db4a518cba8a58	Fungi	Basidiomycota	Agaricomycetes	Atheliales	Atheliaceae	Amphinema	Amphinema_sp	sh__SH1311489.10FU	0.9999815629225598	0	0	0	0	0	0	0	0	0	0	0	0	120580	0	0	0	0	0	0	0	0	0	0	0	0	0	0	0	0	0	0	0	0	0	0	0	0	0	0	0
6c21edd3d0e918a54f45d64edfe98254	Fungi								1	0	0	0	0	0	0	1385	0	0	0	0	0	0	0	0	0	0	0	896	709	0	0	0	0	0	0	33	0	0	0	6414	163	0	49	0	0	0	0	0	2
38a5fec47123e5ba41e55de221bb010c	Fungi	Ascomycota							0.7931622420635618	0	3	0	0	0	0	4	0	0	0	0	0	0	0	0	0	2336	0	0	0	0	18	0	6624	2542	105780	182	0	0	0	0	0	0	0	0	0	862	0	0	4873
cc55d05756fab11a4f5feab2669100b9	Fungi	Basidiomycota	Agaricomycetes	Agaricales	Clavariaceae	Clavaria	Clavaria_sphagnicola	sh__SH1057633.10FU	0.9539118315758498	0	0	0	0	0	0	0	0	0	0	0	0	0	0	0	0	0	0	0	0	0	0	0	0	0	0	102430	0	0	0	0	9	0	0	0	0	0	3	0	0
84c26d5e870a578640bf3b6e4aaa8d37	Fungi	Basidiomycota	Agaricomycetes	Cantharellales	Cantharellales_fam_Incertae_sedis	Cantharellales_gen_Incertae_sedis	Cantharellales_sp	sh__SH1295945.10FU	0.9982065371322563	0	0	0	0	0	0	0	0	0	0	0	0	0	0	0	0	0	0	0	0	0	0	0	0	0	2	0	0	0	0	0	0	0	0	0	0	0	0	0	0
ab63894fac418561f9dc06a81c4045ec	Fungi	Basidiomycota	Agaricomycetes	Sebacinales	Serendipitaceae	Serendipita	Serendipita_sp	sh__SH1132925.10FU	0.9626769280827885	0	0	0	0	0	0	12	0	0	0	0	0	0	0	0	0	0	0	0	0	0	0	0	0	0	0	0	0	0	0	0	0	0	0	0	0	0	0	0	0
1da506c30d48adc71947ac67a8f37a9b	Fungi	Ascomycota	Leotiomycetes	Helotiales	Discinellaceae				0.7538188477429433	0	0	0	0	0	0	0	0	0	0	0	0	0	0	0	241	0	0	8134	0	0	0	2941	0	0	0	2269	0	0	0	0	2609	8212	0	69	0	0	0	0	0
2e554be3b5882ab58e43a658d4a7d786	Fungi	Ascomycota	Leotiomycetes						0.7631387658722133	0	0	0	0	0	0	2428	0	0	0	21	0	0	0	6890	0	0	0	0	6210	0	0	1881	0	4	0	76	0	0	0	7669	492	3640	0	3299	0	6	0	0	68
34a70526555c3aa37d1c993d27699631	Fungi	Ascomycota	Leotiomycetes						0.8154657739002021	0	16	0	0	0	0	1833	0	0	0	0	0	0	0	4719	0	0	0	0	4623	0	0	1419	0	0	0	77	0	0	0	5630	379	2736	0	2433	0	0	0	0	0
45af959ae551f94335cc44c9d3e4bb43	Fungi	Ascomycota	Taphrinomycetes	Taphrinales	Taphrinaceae	Taphrina	Taphrina_sp	sh__SH1164873.10FU	0.9993880603803519	2152	18	0	13	88	294	0	0	0	3896	135	62	12	2422	0	121	0	0	0	0	0	0	0	135	0	0	0	0	2177	991	0	0	0	0	0	44	84	1741	14	0
7ca07052621faf6b7b3d783defb87ea6	Fungi	Ascomycota	Dothideomycetes						0.9970040515233941	176	671	0	558	963	258	0	0	0	179	67	241	328	315	1294	78	67	60	43	65	383	436	73	98	41	228	64	55	93	335	37	73	51	748	0	141	0	76	341	59
08c6a0c592155a1cd01479deeea99f82	Fungi	Ascomycota	Leotiomycetes	Helotiales	Discinellaceae				0.7150805575653363	0	0	0	0	0	0	2985	0	0	0	0	0	0	0	0	0	0	0	0	5673	0	0	0	0	0	0	0	0	0	0	8655	0	0	0	0	0	0	0	0	91
4a30eb05e2ecaa8abd8838b32a663b3c	Fungi	Ascomycota	Leotiomycetes	Helotiales	Hyphodiscaceae	Catenulifera	Catenulifera_sp	sh__SH1268428.10FU	0.7105277546294165	102	559	0	9	0	0	0	0	0	0	0	0	69	0	0	0	505	0	0	0	0	2487	0	6130	555	8373	474	0	80	0	0	308	0	2092	0	0	375	0	0	410
a9e0aa3626f970bdc5999e042a123712	Fungi	Ascomycota	Leotiomycetes	Helotiales	Discinellaceae	Discinellaceae_gen_Incertae_sedis	Discinellaceae_sp	sh__SH1395073.10FU	0.8174918134929526	0	0	0	0	0	0	0	0	0	0	0	0	0	0	0	3823	0	432	0	0	0	0	0	0	0	0	0	0	0	0	0	1084	0	0	2273	0	54	0	0	0
d8eb02a8762f4d72a41b302f10e8ab9c	Fungi	Basidiomycota	Agaricomycetes	Trechisporales	Trechisporales_fam_Incertae_sedis	Trechisporales_gen_Incertae_sedis	Trechisporales_sp	sh__SH1171188.10FU	0.8794011662577382	4116	0	0	365	3692	0	0	0	0	0	0	0	0	0	0	453	3066	0	0	0	0	19	0	0	3147	0	0	0	2398	23	0	0	0	0	0	0	253	0	0	4616
ca0feff34fdff91330a9108c72c28821	Fungi	Ascomycota	Dothideomycetes	Cladosporiales	Cladosporiaceae	Cladosporium	Cladosporium_herbarum	sh__SH1335104.10FU	0.9479101600985236	430	303	1006	429	554	339	64	0	0	380	0	187	125	610	969	275	176	107	212	69	996	326	87	210	157	171	109	55	252	267	87	85	120	343	39	102	76	260	856	180
8e8e39ab8ff298b7efb161fc46b35292	Fungi								1	3104	933	0	1641	357	456	0	0	0	1432	14	148	0	272	0	189	0	0	0	0	0	0	0	68	0	0	0	0	2038	134	0	0	0	0	0	117	131	155	0	0
f0137ea1a58c2de7f9727eccde2e6c9e	Fungi								0.9999999999999918	0	4	0	0	0	0	74	0	0	0	0	0	0	0	0	0	0	2	9244	927	0	0	0	0	0	0	11	4	0	0	494	151	0	0	0	0	0	0	0	18
ef4533502bfcab43b366435ddb0b6ca5	Fungi								0.9999999999999966	0	651	0	0	0	0	0	0	0	0	0	0	287	0	0	0	1130	16	0	0	0	26	5	0	2872	4479	808	29	0	0	0	0	10	0	438	0	0	0	0	1785
212d0ff5504c4b74bc103d0764cc8af5	Fungi	Basidiomycota	Exobasidiomycetes	Exobasidiales	Exobasidiaceae	Exobasidium	Exobasidium_arescens	sh__SH1300691.10FU	0.9999397458994677	160	67	0	80	35	1293	0	0	0	200	311	88	67	102	0	29	9	0	0	0	3	107	5	0	0	0	45	0	156	581	0	4	0	90	0	31	0	0	0	24
c313c1d63d80542391ca0a32a38881f1	Fungi	Ascomycota	Sordariomycetes	Hypocreales					0.7170933270477295	0	0	0	0	0	620	0	0	0	13	0	0	0	34	0	0	0	0	0	0	0	0	0	0	0	0	0	0	0	17	0	0	0	0	0	0	0	9	0	0
905daecab9b0ea354918d060a70670ab	Fungi								0.9999999999999977	0	0	0	0	0	0	73	0	0	0	0	0	0	0	0	0	0	1443	0	645	0	0	169	0	0	0	3387	2282	0	0	355	1180	687	151	6	0	47	0	0	81
b73929c41092fddf949601e19f046494	Fungi								1	0	44	0	0	0	0	0	0	0	0	0	0	0	0	0	0	0	61	779	42	0	0	36	0	0	0	15	66	0	0	0	2993	15	0	5640	0	90	0	0	0
35c92d90d06d119a52b6b1437b96da54	Fungi								1	0	101	0	0	0	0	21	0	0	0	0	0	0	0	0	0	0	1990	0	70	0	0	0	0	0	0	0	3191	0	0	70	4019	0	0	885	0	0	0	0	0
b34aca142ce16c7396780c07b7b0a822	Fungi								1	0	0	0	0	0	0	0	0	0	0	0	0	0	0	0	0	0	0	0	0	8064	0	0	0	0	0	0	0	0	0	0	0	0	0	0	0	0	0	6338	0
f2217e7a1d12ff9c3c35fe1ef12346ef	Fungi								1	941	226	0	49	36	208	0	0	0	798	0	336	260	446	0	102	0	0	28	15	0	0	16	6	0	2	3	0	981	94	15	0	30	0	0	312	53	373	0	0
9be652967a5abc92c3d006021426795b	Fungi	Ascomycota	Leotiomycetes	Helotiales	Discinellaceae				0.8679172370616303	0	0	0	0	0	0	0	0	0	0	402	0	0	0	0	0	0	0	0	0	0	37	5464	0	21	0	0	0	0	0	0	0	8341	0	0	0	0	0	0	0
05702c46ee7d22b288e719023f39eff6	Fungi	Ascomycota							0.9964352634238214	6343	0	0	0	96	68	0	0	0	21	0	0	0	0	0	497	0	0	0	0	0	0	0	0	0	0	0	0	5703	32	0	0	0	0	0	0	286	0	0	0
130f38e365c22a7596cab58732da772e	Fungi	Ascomycota	Taphrinomycetes	Taphrinales	Taphrinaceae	Taphrina	Taphrina_betulina	sh__SH1164849.10FU	0.9999935331677167	556	74	0	20	15	104	0	0	0	522	14	205	48	246	0	670	15	58	280	0	16	1827	16	783	93	562	65	7	367	60	5	0	16	1422	3	196	38	144	20	30
a305e837ce0963b467e00bfb4f24cd33	Fungi								0.9999999999999905	0	6	0	0	0	0	0	0	0	0	0	0	0	0	0	17	0	0	0	0	17	0	354	7	0	22	34	0	0	0	0	0	235	5	4238	0	307	0	15	0
30c1f0a3253ec41ce3e07cac843616fc	Fungi								0.9999999999999931	710	30	0	0	281	261	0	0	0	2347	43	0	16	95	0	66	0	0	0	0	0	70	0	51	24	77	0	0	3214	364	0	0	0	74	0	0	71	74	0	0
289e40236ed2fd7f51873e4834b9dece	Fungi	Ascomycota	Taphrinomycetes	Taphrinales	Taphrinaceae	Taphrina	Taphrina_sadebeckii	sh__SH1164906.10FU	0.9996209380233747	2732	8	0	15	53	31	0	0	0	2978	0	12	0	679	0	141	0	0	0	0	0	0	0	80	0	0	0	0	2173	68	0	0	0	0	0	13	120	452	0	0
319b77431dd7ece36955caf735c69bd7	Fungi								0.9999999999999856	0	0	0	0	0	0	0	0	0	0	0	0	0	0	925	0	0	0	0	0	1089	0	0	0	0	0	0	0	0	0	0	0	0	0	0	0	0	0	261	0
5914a6507f60765142fc277ed3c027ee	Fungi								1	140	256	0	529	72	1505	0	0	0	172	37	129	148	408	0	75	346	0	0	13	0	20	0	70	504	87	37	0	218	2412	5	30	26	34	756	266	345	244	25	480
e9e28e689dbeba970c1898afad04101e	Fungi								1	46	31	0	19	0	0	99	0	0	0	0	0	0	0	246	48	427	30	421	272	0	414	691	330	300	559	1017	86	44	27	454	103	1141	572	791	0	204	0	0	564
31c9b913464abace3123648828f2a660	Fungi								0.999999999999989	111	167	0	108	136	132	11	0	0	48	0	0	12	260	0	11	1563	57	0	14	230	49	32	415	1668	882	49	211	107	134	0	73	92	88	1180	0	1262	227	507	2032
174a9a4bf817ecd8eb3e600611babc9d	Fungi								1	2154	2501	0	586	1941	1291	0	0	0	232	30	101	0	0	0	10	0	4	0	0	0	0	0	0	0	0	0	0	874	1398	0	0	0	0	0	1039	103	0	0	0
5ebfc3579f7ec0a1e753e95c5004ba67	Fungi	Ascomycota	Leotiomycetes						0.8828943745492268	0	2855	0	1268	0	0	0	0	0	1092	0	1417	0	0	0	0	0	0	0	0	0	0	0	66	0	0	0	0	0	125	0	0	0	0	0	1298	0	0	0	0
154077e4d361883c97c94ca03e4aa144	Fungi								1	0	55	0	6	0	0	0	0	0	0	0	188	35	0	0	295	104	42	377	95	116	161	86	56	0	370	10	0	4	0	19	0	104	1022	0	63	0	0	73	146
936dd910817b9e413c5bb2ed0d3f23aa	Fungi	Ascomycota	Dothideomycetes	Dothideales	Saccotheciaceae	Aureobasidium	Aureobasidium_pullulans	sh__SH1290132.10FU	0.9992720090411181	33	1334	0	290	1023	51	10	0	0	119	42	307	315	1053	0	346	22	74	401	83	41	136	0	82	13	300	63	0	18	324	41	17	0	97	28	138	5	337	27	27
d300051de61a03da7d396616e7e53057	Fungi	Ascomycota	Leotiomycetes	Helotiales	Hyaloscyphaceae	Hyaloscypha	Hyaloscypha_sp	sh__SH1059105.10FU	0.9997457224738295	0	13	0	0	0	0	10	0	0	0	0	0	0	0	0	104	0	2779	783	37	0	0	25	0	0	0	679	439	0	0	40	329	54	0	811	0	7	0	0	0
0e2438815a521d0daee3dc0de6475e7b	Fungi								0.9999999999999922	529	135	0	205	107	265	0	0	0	95	44	87	54	952	0	38	1189	0	0	0	0	0	29	203	1249	498	0	150	467	319	0	40	78	0	554	83	656	765	312	1507
bdcaf5f750f0e5786178f3e4bf4fa25c	Fungi								0.9999999999999954	14	140	0	202	1033	346	0	0	0	67	0	21	52	215	0	0	0	0	0	0	13	0	0	0	0	0	0	0	18	479	0	0	0	0	0	15	0	101	292	0
4773b5ace73a206799d34b034257d824	Fungi	Ascomycota	Leotiomycetes	Helotiales	Arachnopezizaceae	Arachnopeziza			0.9251682134226229	0	33	0	0	0	0	0	0	0	0	0	0	0	0	0	0	0	0	0	0	0	0	0	24	0	19	1702	0	0	0	0	21	0	0	1050	0	49	0	0	0
6465fd4c4bb994191fe558b83ed072af	Fungi	Ascomycota	Leotiomycetes	Helotiales	Discinellaceae				0.785325045779747	0	0	0	0	0	0	0	0	0	0	211	0	0	0	0	0	0	0	0	0	0	0	3827	0	0	0	0	0	0	0	0	0	6100	16	0	0	0	0	0	0
126d1c04e5834892f727a61e61f449ba	Fungi	Chytridiomycota	Chytridiomycetes	Chytridiales	Chytriomycetaceae	Rhizidium	Rhizidium_sp	sh__SH1323789.10FU	0.9999999961142123	0	0	0	0	0	0	0	0	0	0	0	0	0	0	0	0	0	3334	86	0	0	325	0	0	0	0	0	118	0	0	0	927	0	2384	0	0	0	0	0	0
94211f05b4c153221dba323ecc789d27	Fungi	Basidiomycota	Agaricomycetes	Agaricales	Hymenogastraceae	Galerina	Galerina_fallax	sh__SH1241759.10FU	0.9992534009140681	0	0	0	0	0	0	0	0	0	0	0	0	0	0	0	0	0	0	0	0	0	7231	0	0	157	0	0	0	0	0	0	0	0	5256	0	0	0	0	0	0
9b83787b12e687cb2f51387997825de7	Fungi	Basidiomycota	Exobasidiomycetes	Microstromatales	Microstromatales_fam_Incertae_sedis	Pseudomicrostroma	Pseudomicrostroma_sp	sh__SH1344379.10FU	0.9999599549519669	1271	4	0	0	19	42	0	0	0	888	0	21	0	280	0	54	0	0	0	0	0	0	0	10	0	0	0	0	691	37	0	0	0	0	0	20	38	313	0	5
1de9e983184c7e62ab2eae71eb12a560	Fungi	Ascomycota	Leotiomycetes	Helotiales	Arachnopezizaceae	Arachnopeziza			0.9246772822057865	0	37	0	0	0	0	0	0	0	0	0	0	0	0	0	0	0	0	0	0	0	0	0	32	0	21	1490	0	0	0	0	19	0	0	1086	0	49	0	0	0
f38d6adf0c479fa95fddde17c2a3e739	Fungi	Basidiomycota	Agaricomycetes	Trechisporales	Trechisporales_fam_Incertae_sedis	Trechisporales_gen_Incertae_sedis	Trechisporales_sp	sh__SH1171188.10FU	0.9920530773253383	0	4267	0	609	0	0	0	0	0	0	0	612	0	0	0	0	0	0	0	0	0	0	0	0	0	0	0	0	0	0	0	0	0	0	0	650	0	0	0	0
93c7fd6ac3d9902347e5c4e0bb6e633a	Fungi	Ascomycota							0.9856351707422022	3	2	0	8	61	881	0	0	0	278	279	10	0	379	0	0	0	0	0	0	0	0	0	9	0	0	0	0	2	4232	0	0	0	0	0	7	0	328	3	0
f16407228c91eb1914e6ff972068f1a4	Fungi								0.9999999999999947	1950	18	0	257	111	73	0	0	0	47	13	39	0	239	0	121	0	0	5	0	46	0	0	42	0	43	0	0	3338	691	0	0	0	0	37	33	1127	479	110	0
c5a78ca00a4127307d05e4fdbaea6b3a	Fungi	Ascomycota							0.9922556904764706	0	0	0	0	3	0	44	0	0	0	0	0	0	3	4491	0	0	0	0	0	0	0	0	0	0	0	0	0	0	0	0	0	0	0	0	0	0	0	0	0
107ac3876eb55e8f44289e69a892094d	Fungi	Basidiomycota	Agaricomycetes						0.7056241524337565	0	0	0	0	0	0	363	0	0	0	0	0	0	0	0	0	0	0	0	2590	0	0	0	0	0	0	0	0	0	0	4666	0	0	0	0	0	0	0	0	33
7ce53fdcd787033b6e4671e954e6d72e	Fungi	Basidiomycota	Agaricomycetes	Agaricales	Hymenogastraceae	Galerina	Galerina_fallax	sh__SH1241759.10FU	0.9999849477117643	0	325	0	0	0	0	0	0	0	0	0	0	0	0	0	0	0	0	0	0	0	0	0	5258	0	2692	40	0	0	0	0	725	0	0	0	0	0	0	0	0
ebcb54e06f7065a5b31d31f080c6482d	Fungi	Ascomycota							0.9995818398239533	0	0	0	0	0	0	0	0	0	0	0	0	0	0	0	0	0	3884	0	0	0	0	0	0	0	0	0	7239	0	0	0	0	0	0	0	0	0	0	0	0
24fe653b0c39320c1adafdd07574ee32	Fungi	Basidiomycota	Agaricomycetes	Boletales	Boletales_fam_Incertae_sedis	Leucogyrophana	Leucogyrophana_sp	sh__SH1204987.10FU	0.9999999999972715	0	0	0	0	0	0	0	0	0	0	0	0	0	0	0	0	3023	0	0	0	0	0	0	0	1001	0	0	0	0	0	0	0	0	0	0	0	0	0	0	5351
0311b3d327628dfc53695c92209918c0	Fungi	Ascomycota	Leotiomycetes						0.7530185638187697	0	57	0	0	0	0	0	0	0	0	0	0	0	0	1048	0	0	0	0	0	0	0	616	0	0	0	61	0	0	0	0	2867	941	0	106	0	0	0	0	0
ee1a243e0a9f8480f5e402eaafea6201	Fungi								0.9999999999999993	0	0	0	0	0	0	0	0	0	0	0	0	0	0	0	0	0	0	0	0	2331	72	0	0	0	0	540	0	0	0	0	0	0	28	6	0	0	0	3936	0
ad313a79223133cf783739a53afac116	Fungi	Ascomycota	Dothideomycetes	Pleosporales	Pleosporaceae	Alternaria			0.8978338633487449	131	104	0	102	42	0	23	0	0	59	0	100	32	158	546	198	103	34	80	39	595	0	73	188	142	124	87	57	54	0	92	0	66	50	35	60	36	92	566	116
64e0fdf29a5e0f5326018c860d5d57dd	Fungi	Ascomycota	Leotiomycetes	Helotiales	Ploettnerulaceae	Cadophora	Cadophora_sp	sh__SH1396722.10FU	0.9245628805683975	342	87	0	455	104	0	0	0	0	177	0	196	3603	186	0	72	0	2	0	0	0	0	0	23	0	0	0	0	181	0	0	0	0	0	0	99	0	109	0	0
217a3ac7b5110ae23be51c7058ad8bf4	Fungi	Basidiomycota	Agaricomycetes	Agaricales	Mycenaceae	Mycena	Mycena_sanguinolenta	sh__SH1071664.10FU	0.963780562915158	0	0	0	0	0	1371	0	0	0	0	0	0	0	0	0	0	1037	0	0	0	0	0	0	216	288	524	8	0	0	40	0	0	0	0	0	0	0	0	0	1927
4ddf62acc91f41481be58c2b6b6fd9fd	Fungi								1	20	347	0	920	50	25	0	0	0	53	0	68	0	192	0	0	58	0	0	0	0	0	0	368	162	1630	55	0	39	0	0	0	0	20	0	495	2167	177	0	95
45bc5605f75b23aab140f82eba54adcf	Fungi	Basidiomycota	Agaricomycetes	Hymenochaetales	Hymenochaetales_fam_Incertae_sedis	Hymenochaetales_gen_Incertae_sedis	Hymenochaetales_sp	sh__SH1372677.10FU	0.9999999988297645	0	0	0	0	0	0	0	0	0	0	0	0	0	0	0	3440	0	247	0	0	0	0	0	0	0	0	0	0	0	0	0	0	0	0	0	0	0	0	0	0
f4f1a163bd7dc5e6ad090838cb8a49db	Fungi	Ascomycota	Eurotiomycetes	Chaetothyriales					0.9999998491115644	0	0	0	0	0	0	0	690	0	0	0	0	4129	0	0	0	0	0	0	0	0	0	0	0	0	0	0	0	0	0	0	0	0	0	0	0	0	0	0	0
8362b709ccd93fc3a2ea6a5399afd4fb	Fungi	Ascomycota	Leotiomycetes	Helotiales	Mollisiaceae	Phialocephala	Phialocephala_bamuru	sh__SH1255657.10FU	0.8746310553667058	0	0	0	0	0	0	5	0	0	0	0	0	0	0	584	0	0	0	0	0	0	52	0	0	0	0	0	0	0	0	0	0	0	42	0	0	0	0	0	0
6433ccb8b24ce119ed9f0d2f8263ab04	Fungi	Ascomycota	Eurotiomycetes	Chaetothyriales	Chaetothyriales_fam_Incertae_sedis	Chaetothyriales_gen_Incertae_sedis	Chaetothyriales_sp	sh__SH1172033.10FU	0.9847259191950449	4	0	0	0	0	0	0	0	0	0	0	0	0	0	0	0	0	0	0	0	0	0	0	0	0	0	0	0	0	0	0	0	0	0	0	0	3831	0	0	0
c57a1b3a0b4c119a9d2a1d75f7802681	Fungi	Ascomycota	Eurotiomycetes	Eurotiales	Aspergillaceae	Penicillium	Penicillium_adametzioides	sh__SH1223955.10FU	0.9501075959977121	0	0	0	1772	30	0	0	0	0	0	0	0	0	33	0	0	0	0	0	0	0	0	0	0	0	0	0	0	0	0	0	0	0	0	0	0	0	0	0	0
9ea530ee96fa2b7795a51667f189e7e2	Fungi	Ascomycota	Leotiomycetes						0.8832461756238665	0	2037	0	874	0	0	0	0	0	734	0	938	0	0	0	0	0	0	0	0	0	0	0	0	0	0	0	0	0	75	0	0	0	0	0	993	0	0	0	0
8d1fcbdb82e6b9ed303f93d1f2d15277	Fungi	Basidiomycota	Agaricomycetes	Trechisporales	Trechisporales_fam_Incertae_sedis	Trechisporales_gen_Incertae_sedis	Trechisporales_sp		0.9999759988479177	0	0	0	0	0	0	0	0	0	0	0	3772	0	0	0	0	0	43	0	0	0	0	0	0	0	0	0	0	0	0	0	0	0	0	0	5177	0	0	0	0
14cc6ead98a2a80522c6c62d535290a0	Fungi	Ascomycota	Leotiomycetes	Helotiales	Hyaloscyphaceae				0.839251654558401	555	572	0	342	271	325	0	0	0	594	0	0	0	1647	0	28	84	0	0	0	0	0	0	61	87	43	0	0	360	52	0	0	0	0	0	0	51	1549	6	104
ab2b5152598113866489823734016c34	Fungi	Ascomycota	Leotiomycetes	Helotiales	Hyaloscyphaceae	Hyaloscypha	Hyaloscypha_variabilis	sh__SH1255416.10FU	0.9177150270963313	0	0	0	0	0	0	305	0	0	0	0	0	0	0	0	325	0	897	764	941	0	0	0	0	0	0	0	663	0	0	830	29	0	0	475	0	0	0	0	0
85fe89cf71aebeb0248df6a837d73b9e	Fungi	Ascomycota	Leotiomycetes	Helotiales	Hyaloscyphaceae	Hyaloscypha	Hyaloscypha_sp	sh__SH1059105.10FU	0.9998032146525736	0	0	0	0	0	0	0	0	0	0	0	0	0	0	0	62	5	1994	658	0	9	3	28	0	0	0	496	339	0	0	0	225	41	0	602	0	0	0	0	0
54043ae3bbd1522479a4ccc7b478d0ed	Fungi								1	135	78	0	418	34	96	0	0	0	127	0	26	0	443	0	25	42	0	0	0	18	0	0	57	26	171	58	0	188	41	0	0	0	10	46	18	1820	483	39	54
9bed3abbcb00e93e239f5d2508a50752	Fungi	Mortierellomycota	Mortierellomycetes	Mortierellales	Mortierellaceae	Mortierellaceae_gen_Incertae_sedis	Mortierellaceae_sp	sh__SH1081393.10FU	0.9999999998038049	0	0	0	0	0	0	0	0	0	0	0	0	0	0	0	0	0	9	0	34	0	0	7	0	0	0	0	0	0	0	0	0	0	0	0	0	0	0	0	0
0616b85cd6c1bd75bea3c37d979a7bf8	Fungi	Ascomycota	Dothideomycetes	Venturiales	Venturiaceae	Venturia	Venturia_sp	sh__SH1367268.10FU	0.9992561425797316	0	0	0	0	0	0	0	0	0	0	0	0	0	0	0	0	2535	0	0	0	0	48	0	0	2663	0	0	0	0	0	0	0	0	0	0	0	0	0	0	1987
5d74e295d42fa799cf87b84e899ef245	Fungi	Chytridiomycota	Chytridiomycota_cls_Incertae_sedis	Chytridiomycota_ord_Incertae_sedis	Chytridiomycota_fam_Incertae_sedis	Chytridiomycota_gen_Incertae_sedis	Chytridiomycota_sp	sh__SH1387595.10FU	0.9998196939658159	296	87	0	261	7	13	0	0	0	49	0	3096	0	85	0	0	0	0	0	0	0	0	0	0	0	0	0	0	105	43	0	0	0	0	0	4128	55	67	0	61
0a858215df6d85910666f9ed83048cc0	Fungi								0.9999999999999876	5	39	0	474	2	0	0	0	0	0	0	228	0	0	0	17	1625	0	0	0	0	15	0	94	788	42	0	0	0	0	0	9	19	15	630	230	567	0	6	2693
3adf105e0de8bd42e3ea0bac085e4471	Fungi	Basidiomycota	Pucciniomycetes	Platygloeales	Eocronartiaceae	Eocronartium	Eocronartium_sp	sh__SH1219002.10FU	0.7473449885887421	0	0	0	0	0	0	0	0	0	0	0	0	0	0	0	0	0	0	0	0	0	0	0	0	0	0	4886	0	0	0	0	0	0	0	0	0	0	0	0	0
82f044ef7d355e1b68e93fa2682f9108	Fungi	Ascomycota	Eurotiomycetes	Eurotiales	Aspergillaceae	Penicillium			0.9321417589544059	0	40	0	0	0	0	0	0	0	0	0	0	0	0	359	0	91	0	8	0	0	0	7	1435	70	1033	15	14	0	0	0	72	15	0	0	0	0	0	0	124
6dd7f8f9a4a4c67f3396fb98380a97fd	Fungi	Basidiomycota	Microbotryomycetes	Kriegeriales	Camptobasidiaceae				0.9946335002882374	0	29	0	0	0	0	12	0	0	0	0	0	0	0	0	0	0	0	0	49	0	0	0	0	0	0	0	0	0	0	45	1947	0	0	0	0	0	0	0	0
3a65f0ed006817763d31a186c296bd27	Fungi								1	0	0	0	0	0	0	354	0	0	0	0	0	0	0	0	0	0	0	0	1367	0	0	0	0	0	0	103	0	0	0	2116	0	0	66	0	0	27	0	0	0
e0039146faf48b844be7be6193c687d7	Fungi	Ascomycota	Leotiomycetes						0.8706931553272805	0	0	0	0	0	0	0	0	0	0	0	4131	0	0	0	0	0	46	0	0	0	0	0	0	0	0	0	0	0	0	0	0	0	0	0	3888	0	0	0	0
a156c34ed8d864569b543b1ede505433	Fungi	Basidiomycota	Agaricomycetes	Agaricales	Hymenogastraceae	Galerina	Galerina_fallax	sh__SH1241759.10FU	0.999697067603861	0	344	0	0	0	0	0	0	0	0	0	0	0	0	0	0	0	0	0	0	0	0	0	4007	0	1814	29	0	3	0	0	632	0	0	0	0	0	0	0	0
1c2f8c3854ec328d24d5547bd556478e	Fungi								1	0	0	0	0	0	0	42	0	0	0	0	0	0	0	0	327	0	32	2337	579	0	0	95	0	0	0	0	0	0	0	305	345	94	0	0	0	0	0	0	4
e5b6d274a46d76df8a33c69a714e1cb4	Fungi	Basidiomycota	Agaricomycetes	Trechisporales	Trechisporales_fam_Incertae_sedis	Trechisporales_gen_Incertae_sedis	Trechisporales_sp		0.9999975787553145	0	0	0	0	0	0	0	0	0	0	0	3309	0	0	0	0	0	41	0	0	0	0	0	0	0	0	0	0	0	0	0	0	0	0	0	4553	0	0	0	0
bf080cac7e37284667db2258423703c6	Fungi								1	0	0	0	0	10	69	0	0	0	24	0	0	0	84	0	0	0	0	0	0	0	0	0	0	0	0	4	0	0	0	0	0	0	0	0	0	0	362	0	0
e2cc83567ccb10c9cda9265011078dd4	Fungi	Mortierellomycota	Mortierellomycetes	Mortierellales	Mortierellaceae	Mortierellaceae_gen_Incertae_sedis	Mortierellaceae_sp	sh__SH1087305.10FU	0.9977822386784277	0	0	0	0	0	0	0	0	0	0	0	0	0	0	0	165	0	9	0	0	0	0	0	2	0	0	0	0	0	0	0	0	0	3	0	0	0	0	0	0
93aad303d7415379a7de966e3b635d7b	Fungi	Ascomycota	Leotiomycetes	Helotiales	Discinellaceae	Discinellaceae_gen_Incertae_sedis	Discinellaceae_sp	sh__SH1395073.10FU	0.9553951457199514	0	0	0	0	0	0	0	0	0	0	0	0	0	0	0	0	0	1564	0	0	0	5	0	0	0	0	0	6883	0	0	0	0	0	0	0	0	0	0	0	0
8254bb578abdb604f743a12579feecbc	Fungi	Ascomycota	Leotiomycetes	Helotiales	Dermateaceae	Xenochalara	Xenochalara_sp		0.7225803143022403	0	0	0	0	0	0	0	0	0	0	0	0	5256	0	0	0	0	0	0	0	0	0	0	0	0	0	0	0	0	0	0	0	0	0	0	0	0	0	0	0
9d667c1c1207885b53e053fed3fe072f	Fungi	Ascomycota	Dothideomycetes	Pleosporales	Pleosporaceae	Alternaria			0.9586644305741441	72	87	0	0	0	49	0	0	0	44	0	0	0	74	411	73	108	29	110	96	487	59	45	106	64	44	85	0	46	52	0	56	70	77	0	0	0	60	707	134
9a1d0647c67bc162212e210bfb4c1cca	Fungi	Ascomycota	Sordariomycetes	Hypocreales					0.9765908668867106	0	0	0	0	0	0	0	0	0	0	0	0	0	0	0	0	0	0	0	0	216	1904	0	0	51	0	15	0	0	0	0	0	0	4231	0	0	0	0	284	0
32576f4bcb350bbf6e9bde50d21c6458	Fungi	Ascomycota	Dothideomycetes	Phaeotrichales	Phaeotrichaceae	Trichodelitschia	Trichodelitschia_bisporula	sh__SH1061794.10FU	0.9999999940279878	0	0	0	0	0	0	0	0	0	0	0	0	0	0	0	0	0	0	0	0	0	0	0	0	0	0	53	0	0	0	0	0	0	0	3	0	0	0	0	0
b6afb6d32701e2e166ecc6fbe944d463	Fungi	Ascomycota	Lecanoromycetes	Ostropales	Stictidaceae	Absconditella	Absconditella_sphagnorum	sh__SH1309051.10FU	0.9999999992609219	0	0	0	0	0	0	0	0	0	0	0	0	0	0	0	0	0	4487	0	0	0	0	0	0	0	0	0	4139	0	0	0	0	0	0	0	0	0	0	0	0
cda53b33b2fc66b39654ea644d4d228e	Fungi	Ascomycota	Leotiomycetes						0.7670172262716333	0	0	0	0	0	0	0	0	0	0	0	0	0	0	0	6	0	2655	0	0	0	0	0	0	0	0	0	5265	0	0	0	0	0	0	0	0	0	0	0	0
e7bfb77119079639b4bc3b219f60e451	Fungi	Ascomycota	Arthoniomycetes	Arthoniales	Arthoniaceae	Arthonia	Arthonia_mediella	sh__SH1295936.10FU	0.9999998990275054	0	0	0	0	0	2125	0	0	0	0	0	0	0	0	0	0	0	0	0	0	0	0	0	0	0	0	0	0	0	92	0	0	0	0	0	0	0	0	0	0
cea10d98d2fbdefad35fc6d40b9d7aca	Fungi	Ascomycota	Dothideomycetes	Pleosporales	Lentitheciaceae	Lentitheciaceae_gen_Incertae_sedis	Lentitheciaceae_sp	sh__SH1344549.10FU	0.9676220777073133	0	0	0	0	0	0	0	0	0	0	0	3366	0	0	0	0	0	21	0	0	0	0	0	0	0	0	0	0	0	0	0	0	0	0	0	4096	0	0	0	0
89de79a147347c385099f78026b07ba4	Fungi	Basidiomycota	Agaricomycetes	Trechisporales	Hydnodontaceae	Trechispora	Trechispora_hymenocystis	sh__SH1187608.10FU	0.9357201267624925	0	698	0	0	0	0	0	0	0	0	0	0	0	0	0	0	0	0	0	0	0	0	0	0	0	0	0	0	4	0	0	812	0	0	0	0	0	0	0	0
390f6028fe0e9a8902d8c75cf99c7c51	Fungi	Ascomycota	Dothideomycetes	Pleosporales	Pyrenochaetopsidaceae	Pyrenochaetopsis	Pyrenochaetopsis_leptospora	sh__SH1372158.10FU	0.9997790607737747	0	14	0	0	0	4	0	0	0	0	0	63	0	0	0	0	0	0	0	0	42	1487	0	4	26	0	0	0	0	0	0	0	0	3764	0	0	0	0	27	0
25d60f8497a7f1e68ab67b78278e3a16	Fungi								1	292	65	0	72	53	119	0	0	0	34	0	32	11	458	0	0	900	0	0	0	56	0	0	92	974	213	0	33	323	175	0	29	22	11	511	21	249	292	135	1175
662e0554d6d6e6758788be7e60aa911d	Fungi	Basidiomycota	Agaricomycetes	Trechisporales	Trechisporales_fam_Incertae_sedis	Trechisporales_gen_Incertae_sedis	Trechisporales_sp	sh__SH1171188.10FU	0.8664933421096198	3020	0	0	144	64	0	0	0	0	0	0	0	0	0	0	275	0	0	0	0	0	0	0	0	0	0	0	0	1829	0	0	0	0	0	0	0	220	0	0	0
857cd07a86fcc4da7010e7a2c61e3461	Fungi	Ascomycota	Sordariomycetes	Amphisphaeriales	Phlogicylindriaceae	Phlogicylindrium	Phlogicylindrium_sp	sh__SH1272993.10FU	0.9560926314997789	0	937	0	80	0	0	0	0	0	0	0	0	0	0	0	0	0	0	0	0	0	0	0	0	0	0	0	0	0	0	0	0	0	0	0	0	0	0	0	0
2fdded499c18b3bb2ffcf815b250bbca	Fungi	Ascomycota	Eurotiomycetes	Chaetothyriales	Herpotrichiellaceae	Cladophialophora	Cladophialophora_sp		0.9759375321516568	381	218	0	311	194	56	0	0	0	180	0	37	25	227	0	160	0	0	0	0	62	0	0	0	0	51	0	0	189	79	0	10	0	0	0	117	13	320	146	0
9189c394e846f00927799cf6338c3119	Fungi	Ascomycota	Leotiomycetes	Phacidiales	Phacidiaceae				0.9993482986130364	0	0	0	0	0	0	0	0	0	0	0	0	0	0	1948	27	0	0	0	0	10	861	0	124	0	64	72	0	0	0	0	0	29	2405	0	0	0	0	40	0
57c743f02ef174377baa5fcabf63ee2a	Fungi	Chytridiomycota	Chytridiomycota_cls_Incertae_sedis	Chytridiomycota_ord_Incertae_sedis	Chytridiomycota_fam_Incertae_sedis	Chytridiomycota_gen_Incertae_sedis	Chytridiomycota_sp	sh__SH1387594.10FU	0.9999396377075295	28	3083	0	343	15	132	0	0	0	575	0	0	200	14	0	0	0	0	0	0	0	0	0	165	0	77	3	0	74	0	0	0	0	0	0	0	53	9	0	0
b3c8439675c162a386d04ec0ae365312	Fungi	Ascomycota	Orbiliomycetes	Orbiliales	Orbiliaceae	Lecophagus	Lecophagus_sp	sh__SH1317035.10FU	0.8448848020916421	27	0	0	0	0	16	0	0	0	71	56	0	0	259	0	15	0	0	0	0	0	0	0	0	0	0	0	0	152	6167	0	0	0	0	0	0	0	417	0	0
8312d6ccd1368fbecb35f136c58aeebe	Fungi	Basidiomycota	Agaricomycetes	Agaricales	Hymenogastraceae	Galerina	Galerina_fallax	sh__SH1241759.10FU	0.9996812404667836	0	0	0	0	0	0	0	0	0	0	0	0	0	0	0	0	0	0	0	0	0	4479	0	0	96	0	0	0	0	0	0	0	0	2856	0	0	0	0	0	0
400b271b7cc6c4b7e6bc75446d237541	Fungi	Basidiomycota	Agaricomycetes	Thelephorales	Thelephoraceae	Tomentella			0.9632744885150474	0	0	0	0	0	0	0	0	0	0	0	0	0	0	0	3439	0	234	0	0	0	0	0	0	0	0	0	0	0	0	0	0	0	0	0	0	0	0	0	0
b8641917ac639f6ec75e400e115ec7de	Fungi								0.9999999999999909	0	0	0	0	0	0	0	0	0	0	0	0	0	0	0	0	0	1103	0	64	0	0	145	0	0	0	0	1664	0	0	0	752	0	0	397	0	8	0	0	0
faf1ba48ac10cbc9cdaef3ad17806535	Fungi	Basidiomycota	Agaricomycetes	Cantharellales	Cantharellales_fam_Incertae_sedis	Cantharellales_gen_Incertae_sedis	Cantharellales_sp	sh__SH1295945.10FU	0.999047991408131	0	5626	0	333	0	0	0	0	0	0	0	0	0	0	0	0	0	0	0	0	0	0	0	0	0	0	0	0	0	0	0	0	0	0	0	0	0	0	0	0
7bf4d8ecce3e5fb1861222e1f07ada8a	Fungi	Ascomycota	Eurotiomycetes	Chaetothyriales	Herpotrichiellaceae	Herpotrichiellaceae_gen_Incertae_sedis	Herpotrichiellaceae_sp	sh__SH1186329.10FU	0.9527763827464477	0	0	0	0	0	0	0	0	0	0	0	0	1918	0	0	0	0	0	0	0	0	0	0	0	0	0	0	0	0	0	0	0	0	0	0	0	0	0	0	0
ceefa09f0a9a69d037f0754573e126b2	Fungi	Ascomycota	Leotiomycetes	Helotiales	Mollisiaceae	Phialocephala	Phialocephala_bamuru	sh__SH1255657.10FU	0.8763153171048665	0	0	0	0	0	0	0	0	0	0	0	0	0	0	405	0	0	0	0	0	0	0	0	0	0	0	43	0	0	0	0	0	0	0	0	0	0	0	0	0
178cd63e21fe83e1f2013c7f398bbafa	Fungi								0.9999999999999939	1029	305	0	494	80	197	0	0	0	545	0	0	0	83	0	0	0	0	0	0	0	0	0	0	0	0	0	0	648	54	0	0	0	0	0	0	0	123	0	0
14396aa37bc4453bcbf739ebeaa636ad	Fungi	Basidiomycota	Agaricomycetes	Boletales	Boletales_fam_Incertae_sedis	Leucogyrophana	Leucogyrophana_sp	sh__SH1204987.10FU	0.999999999991644	0	0	0	0	0	0	0	0	0	0	0	0	0	0	0	0	1875	0	0	0	0	0	0	0	634	0	0	0	0	0	0	0	0	0	0	0	0	0	0	3473
cd69386f48c99ebfd907b97a42766a4e	Fungi	Ascomycota	Eurotiomycetes	Chaetothyriales					0.9999998347418766	0	0	0	0	0	0	0	461	0	0	0	0	2836	0	0	0	0	0	0	0	0	0	0	0	0	0	0	0	0	0	0	0	0	0	0	0	0	0	0	0
21979407d7e37816e8288f495eb34589	Fungi	Ascomycota							0.7569002760319443	0	0	0	0	0	0	0	0	0	0	0	0	0	0	4182	0	0	0	0	0	0	0	0	0	0	0	0	0	0	0	0	0	0	0	0	0	0	0	0	0
26174fcc1cbbe0bfa76a5d3b61e95a4b	Fungi	Ascomycota	Dothideomycetes	Mycosphaerellales	Teratosphaeriaceae	Rapidomyces	Rapidomyces_narthecii	sh__SH1189831.10FU	0.999996190152767	0	0	0	0	0	0	7	0	0	0	0	0	0	0	170	80	319	73	74	90	0	14	54	40	294	94	95	74	0	0	65	35	0	0	316	0	0	2	0	259
d51d8d69cfadbf3d20bade6ffaa03000	Fungi								0.9999999999999906	175	0	0	35	0	19	67	0	0	0	0	12	0	0	103	47	173	33	106	141	0	125	218	82	83	94	492	38	147	154	204	66	298	211	311	13	38	0	0	247
4e6c4bcd2c8d946fe8673e67727d12c5	Fungi	Ascomycota							0.9999991644761831	0	1054	0	731	843	56	0	0	0	0	0	0	534	165	0	0	0	0	0	0	0	0	0	0	0	0	0	0	18	144	0	0	0	0	0	0	0	0	0	0
f8ca3e72745b498e140a642e6adf2617	Fungi	Ascomycota	Leotiomycetes	Helotiales					0.9998543588792638	0	0	0	0	0	0	0	0	0	0	0	0	0	0	0	0	0	0	0	0	0	0	0	0	0	0	0	0	0	0	0	0	0	0	0	0	2333	0	0	0
c8f1820dbeff1178575be802904f9eab	Fungi	Ascomycota	Dothideomycetes	Mycosphaerellales	Teratosphaeriaceae	Constantinomyces	Constantinomyces_oldenburgensis	sh__SH1304698.10FU	0.86467307511671	0	122	0	0	0	0	0	0	0	0	0	0	0	0	0	147	733	72	100	72	0	0	0	217	728	427	178	30	0	0	0	115	0	0	0	0	197	0	0	591
0aae4750c6669d3d3379a8a4b605a847	Fungi	Ascomycota	Dothideomycetes	Mycosphaerellales	Teratosphaeriaceae				0.8761824327571727	0	0	0	0	0	0	0	0	0	0	0	0	0	0	0	0	0	0	0	0	0	0	0	0	0	0	0	0	0	0	0	0	0	0	0	0	0	0	0	0
87117d830101c5e93c996291fa106728	Fungi								1	90	66	0	92	118	100	0	0	0	0	0	0	0	269	0	0	659	0	12	0	67	14	7	164	676	265	0	35	176	135	12	20	42	27	483	0	405	178	192	900
09282407edcc073b0fc478d9c597dae3	Fungi	Ascomycota	Leotiomycetes	Helotiales	Hyaloscyphaceae				0.8961720240840327	387	509	0	256	194	211	0	0	0	379	0	0	0	1195	0	0	56	0	0	0	0	0	0	64	0	43	0	0	245	0	0	15	0	0	0	0	0	1163	0	0
ed016b3303be1bd81d8fde7fdbf3327a	Fungi								0.9999999999999933	0	0	0	0	0	0	0	0	0	0	0	0	0	0	0	0	0	0	0	0	4812	0	0	0	0	0	0	0	0	0	0	0	0	0	0	0	0	0	1624	0
46059d9a524428828e32aaaf704b94d3	Fungi								0.9999999999999887	880	28	0	375	44	41	4	0	0	37	54	0	0	220	575	61	0	0	0	2	0	0	0	30	0	0	0	0	790	1119	0	0	0	0	0	0	0	205	0	3
a55df967c6e5b2092d9dcc8da650cab0	Fungi	Ascomycota	Dothideomycetes	Pleosporales					0.9999622493837229	0	1544	0	174	0	0	0	0	0	0	0	0	0	0	0	0	0	0	0	0	0	0	0	0	0	0	0	0	0	0	0	0	0	0	0	0	0	0	0	0
93529e532970b304792dcf857408d6e5	Fungi								1	176	79	0	595	43	777	0	0	0	406	123	87	0	131	0	7	0	0	0	0	0	0	0	14	0	0	0	0	134	2018	0	0	0	0	0	58	10	132	0	0
34b9cdfd9feba38817e5c605fb6b75d5	Fungi	Basidiomycota	Exobasidiomycetes	Exobasidiales	Exobasidiaceae	Exobasidium	Exobasidium_arescens	sh__SH1300691.10FU	0.9999190230367366	163	33	0	831	0	0	0	0	0	86	130	25	0	0	0	0	0	0	0	0	0	14	0	0	0	0	0	0	95	151	0	0	0	0	0	0	0	0	0	0
7e5feaa2182bddae3ed05ecbfbec2997	Fungi	Ascomycota	Leotiomycetes	Helotiales	Arachnopezizaceae	Arachnopeziza	Arachnopeziza_japonica	sh__SH1410825.10FU	0.9995648074507254	0	0	0	0	0	0	0	0	0	0	0	0	0	0	0	0	0	0	0	0	0	0	0	0	0	0	0	0	0	0	0	1624	0	0	0	0	0	0	0	0
820c2bd9f4f02632250c3aa7f4abd4ee	Fungi	Ascomycota	Leotiomycetes						0.8713722280710418	0	0	0	0	0	0	0	0	0	0	0	3022	0	0	0	0	0	37	0	0	0	0	0	0	0	0	0	0	0	0	0	0	0	0	0	2933	0	0	0	0
a4c5286c1612373484b5426a124bbb9f	Fungi								0.9999999999999916	0	0	0	0	0	0	0	0	0	0	0	0	0	0	0	0	0	0	0	0	0	0	0	0	0	0	0	0	0	0	0	0	0	11	0	0	0	0	0	0
d6c0f0fe2744b9f50eb527deef879ea0	Fungi								1	339	45	0	488	54	0	0	0	0	0	0	0	0	245	0	0	0	0	0	0	0	0	0	0	0	0	0	0	360	267	0	0	0	0	0	0	0	293	0	0
a732f917660aff6231b968e2803a4a93	Fungi	Ascomycota	Eurotiomycetes	Eurotiales	Aspergillaceae	Penicillium			0.9968545883038963	0	0	0	0	0	0	0	0	0	0	0	0	0	0	0	0	0	0	0	0	16	0	0	4428	0	1932	40	0	0	0	0	0	0	0	0	0	0	13	0	0
f41afde13ad79068642e82a4dab6f688	Fungi	Ascomycota	Leotiomycetes	Helotiales	Arachnopezizaceae	Arachnopeziza	Arachnopeziza_japonica	sh__SH1410825.10FU	0.9995653546200008	0	0	0	0	0	0	0	0	0	0	0	0	0	0	0	0	0	0	0	0	0	0	0	0	0	0	0	0	0	0	0	1692	0	0	0	0	0	0	0	0
38e8a9686a2b694740857c9691ae0286	Fungi	Ascomycota	Eurotiomycetes	Chaetothyriales	Herpotrichiellaceae	Cladophialophora	Cladophialophora_sp		0.8886883218961502	0	0	0	0	0	522	0	0	0	457	0	0	0	386	0	0	0	0	0	0	0	0	0	78	0	0	0	0	0	0	0	0	0	0	0	0	0	1377	0	0
e4fc1d9269dde0f335dddfcd3d793773	Fungi	Ascomycota	Leotiomycetes	Helotiales	Hyaloscyphaceae				0.7908233095199128	0	0	0	0	0	0	0	0	0	0	0	0	5254	0	0	0	0	0	0	0	0	0	0	0	0	0	0	0	0	0	0	0	0	0	0	0	0	0	0	0
515e3b410ad9cc116fb0bf006bdeda67	Fungi	Ascomycota	Leotiomycetes	Helotiales	Hyaloscyphaceae	Hyaloscyphaceae_gen_Incertae_sedis	Hyaloscyphaceae_sp	sh__SH1268500.10FU	0.9480018856672457	0	54	0	56	215	200	0	0	0	491	0	0	51	300	0	16	0	0	0	0	0	0	0	89	0	0	0	0	0	0	0	0	0	0	0	0	0	167	39	0
583d945d82fd45f161d553459e63bb4a	Fungi								0.9999999999999957	34	37	0	47	17	0	0	0	0	0	0	0	0	70	0	0	741	17	0	0	92	35	5	125	852	285	0	101	0	32	7	0	22	23	392	0	645	70	200	902
78b3ed2f6e937b555030ccd941868e2d	Fungi	Ascomycota	Leotiomycetes	Helotiales	Hyaloscyphaceae	Hyaloscypha	Hyaloscypha_sp		0.9291180084996848	0	0	0	0	0	0	0	0	0	0	0	0	0	0	140	0	0	0	0	0	0	0	0	0	0	0	526	0	0	0	0	0	0	0	0	0	156	0	0	0
b95764cf0b8b8131269448496370c076	Fungi	Ascomycota	Leotiomycetes	Helotiales	Ploettnerulaceae	Cadophora	Cadophora_sp	sh__SH1396722.10FU	0.968258326124588	0	0	0	1177	0	39	0	0	0	0	0	0	0	203	0	0	0	0	0	0	0	0	0	0	0	0	0	0	0	0	0	0	0	0	0	0	0	142	0	0
44ba6f2f58bf66b0c3332b864fc4c821	Fungi	Basidiomycota	Agaricomycetes	Trechisporales	Trechisporales_fam_Incertae_sedis	Trechisporales_gen_Incertae_sedis	Trechisporales_sp	sh__SH1171188.10FU	0.9914997364708512	0	0	0	0	1430	0	0	0	0	0	0	0	0	1959	0	0	0	0	0	0	0	0	0	0	0	0	0	0	0	0	0	0	0	0	0	0	0	2858	0	0
6f8f4e046773ea4eef48c7f6c5d12496	Fungi	Ascomycota	Eurotiomycetes	Chaetothyriales	Chaetothyriales_fam_Incertae_sedis	Chaetothyriales_gen_Incertae_sedis	Chaetothyriales_sp	sh__SH1333999.10FU	0.862472017596455	248	176	0	145	86	156	0	0	0	166	0	54	51	193	0	70	7	0	4	0	15	0	11	16	9	25	0	0	184	293	0	0	3	0	10	85	20	227	20	7
0fdb4632e907e2cab5bd19071c88e9d0	Fungi								0.9999999999999931	0	5	0	0	0	0	327	0	0	0	0	0	0	0	0	0	0	115	0	742	0	0	90	0	0	0	0	158	0	0	1587	368	584	0	0	0	0	0	0	0
144f9ee650e00979b97f370a4959dc3e	Fungi	Basidiomycota	Agaricomycetes	Sebacinales	Serendipitaceae	Serendipitaceae_gen_Incertae_sedis	Serendipitaceae_sp	sh__SH1053792.10FU	0.7120104501797392	0	0	0	0	0	0	0	0	0	0	0	0	0	0	0	0	0	0	0	0	0	3546	0	0	80	0	0	0	0	0	0	0	0	2134	0	0	0	0	0	0
30586af7df3b89cc2f0236f73bd671f2	Fungi	Basidiomycota	Agaricomycetes	Trechisporales	Hydnodontaceae	Luellia	Luellia_cystidiata	sh__SH1196243.10FU	0.9999679796201161	0	0	0	0	0	0	0	0	0	0	0	0	4331	0	0	0	0	0	0	0	0	0	0	0	0	0	0	0	0	0	0	0	0	0	0	0	0	0	0	0
b22fb88c3f3aa344283585a3199265e1	Fungi	Ascomycota	Leotiomycetes	Helotiales	Myxotrichaceae	Oidiodendron	Oidiodendron_majus	sh__SH1314836.10FU	0.988597758703709	0	42	0	0	0	0	0	0	0	0	0	0	0	0	0	0	0	1902	84	79	0	63	184	40	0	0	0	575	0	0	64	275	146	67	0	0	0	0	0	0
120fb0d3ded3b6bd8673b7cdbae620d6	Fungi	Basidiomycota	Tremellomycetes	Tremellales	Rhynchogastremaceae	Papiliotrema	Papiliotrema_fusca	sh__SH1402448.10FU	0.7702935853497198	0	4	0	0	0	0	0	0	0	0	0	0	0	0	0	0	0	3	0	0	0	220	0	8	8	220	95	0	0	0	3	0	0	200	23	0	3	0	15	3
e406f2c793164359b16f21d48a06b653	Fungi								0.9999999999999886	361	49	0	79	0	118	0	0	0	38	0	48	0	311	0	0	488	0	18	0	0	39	0	108	438	266	20	50	364	114	0	0	0	82	270	0	215	236	176	776
0200f2f8224e5a94664e1eff9ebdd99f	Fungi								1	0	719	0	93	2710	0	0	0	0	0	0	236	0	138	0	0	0	0	0	0	0	0	0	0	0	0	0	0	15	0	0	0	0	0	0	133	0	0	0	0
b5bdd428a5316bb4f3b9b079fd7bed56	Fungi	Ascomycota	Lecanoromycetes	Lecanorales	Cladoniaceae	Lepraria	Lepraria_finkii		0.9999988113245205	0	0	0	0	0	124	0	0	0	43	0	0	0	170	0	0	0	0	0	0	0	0	0	0	0	0	0	0	0	9	0	0	0	0	0	0	0	215	7	0
960bf73b12f3724b3ea45bba006869b1	Fungi	Ascomycota	Dothideomycetes	Pleosporales	Pyrenochaetopsidaceae	Pyrenochaetopsis	Pyrenochaetopsis_leptospora	sh__SH1372158.10FU	0.9997864815729978	0	0	0	3	0	0	0	0	0	0	0	0	0	0	0	5	0	0	0	0	0	1084	0	0	20	0	0	0	0	0	0	0	0	2639	0	15	0	0	0	0
ac55e87ef80d47da353744e2c0b23ef1	Fungi	Basidiomycota	Tremellomycetes	Tremellales	Bulleribasidiaceae	Vishniacozyma	Vishniacozyma_victoriae	sh__SH1303804.10FU	0.9999989740687742	0	180	0	367	422	59	0	0	0	69	0	103	99	50	31	104	16	29	0	0	59	139	39	0	0	64	15	0	0	69	0	0	69	328	0	73	7	44	0	0
62c72e91d84eacfab0c000406d3e03be	Fungi								1	0	0	0	0	0	0	0	0	0	0	0	187	0	4	0	0	0	0	69	0	77	0	0	0	0	0	0	0	0	0	0	18	0	0	0	0	0	0	0	0
3a847041778e3ccd0ad014b5ce929a7a	Fungi								0.9999999999999962	0	0	0	0	0	0	2	0	0	0	0	0	0	0	0	0	0	0	0	3	0	45	0	0	0	0	634	0	0	0	11	391	0	5	0	0	8	0	0	0
38bc641f4d8963cede3e816141370ebe	Fungi	Basidiomycota	Exobasidiomycetes	Exobasidiales	Exobasidiaceae	Exobasidium	Exobasidium_arescens	sh__SH1300691.10FU	0.9997394612034105	0	0	0	0	0	151	0	0	0	155	148	0	0	0	0	0	0	0	0	0	0	0	0	0	0	0	0	0	0	193	0	0	0	0	0	0	0	0	0	0
964aaa6f2b6b7c454ab8b0c619fb6237	Fungi	Ascomycota							0.9998991293892593	0	169	0	0	0	0	0	0	0	0	0	0	0	0	0	0	0	0	0	0	0	0	0	2494	0	1784	33	0	0	0	0	151	0	0	0	0	0	0	0	0
745794c0024e8bad5dd169c035a6247f	Fungi								0.9999999999999923	0	0	0	0	0	0	0	165	0	0	0	0	521	0	0	0	0	0	0	0	0	0	0	0	0	0	0	0	0	0	0	0	0	0	0	0	0	0	0	0
cdfd2983eeaf3957d833b4be21f4f553	Fungi	Ascomycota	Taphrinomycetes	Taphrinales	Taphrinaceae	Taphrina	Taphrina_carpini	sh__SH1164865.10FU	0.9985516112641553	9	229	0	110	62	19	0	0	0	18	39	380	63	17	0	0	0	5	0	5	0	32	9	9	10	4	0	0	8	209	0	0	19	44	0	293	0	7	0	12
7fe1d4665d3533d138ca317cc06021e8	Fungi	Ascomycota	Dothideomycetes	Dothideales	Saccotheciaceae	Aureobasidium			0.7034211946335964	0	0	0	0	0	0	293	0	0	0	0	0	0	0	0	0	0	0	0	2541	5	29	0	23	0	61	0	0	0	0	1076	0	0	33	0	0	0	0	0	15
9db005b28d5bef17a6df65e955bfc23b	Fungi								1	87	94	0	78	96	0	0	0	0	63	0	70	38	118	491	26	61	10	20	0	112	48	25	0	45	130	0	0	132	106	0	186	0	24	163	38	63	55	595	107
21be117de2e7cd11bcd48a6892b11592	Fungi	Ascomycota							0.7731348205341515	0	0	0	0	0	0	0	0	0	0	0	0	0	0	0	0	0	0	0	0	1534	0	0	0	0	0	0	0	0	0	0	0	0	0	0	0	0	0	3765	0
f61ad8a80f7852d7c8c470057c89093b	Fungi	Ascomycota	Dothideomycetes	Dothideomycetes_ord_Incertae_sedis	Dothideomycetes_fam_Incertae_sedis	Dothideomycetes_gen_Incertae_sedis	Dothideomycetes_sp	sh__SH1084459.10FU	0.9999990106790113	433	489	0	462	38	363	0	0	0	91	9	108	0	0	0	62	0	0	0	0	0	0	0	0	0	0	0	0	201	49	0	0	0	0	0	103	0	18	0	0
2df400c973b602a5bf20fab3073008a8	Fungi								0.9999999999999991	0	0	0	0	0	0	0	0	0	0	0	0	0	0	0	0	0	0	0	0	0	0	0	0	0	0	0	0	0	0	0	0	0	0	0	0	0	0	0	0
1e60f97c9482583c3ee8b08a01e6bf9a	Fungi								0.9999999999999927	0	0	5452	0	0	0	0	0	0	0	0	0	0	0	0	0	0	0	0	0	0	0	0	0	0	0	0	0	0	0	0	0	0	0	0	0	0	0	0	0
0e53f466c63326b343e16a75be4bdf16	Fungi	Ascomycota	Leotiomycetes	Phacidiales	Phacidiaceae				0.9992817890904598	0	0	0	0	0	0	0	0	0	0	0	0	0	0	1281	0	0	0	0	0	0	611	0	88	0	46	0	0	0	0	0	0	0	1782	0	0	0	0	0	0
4c7c1767651a97cd7ea26706c638a574	Fungi	Ascomycota	Dothideomycetes	Mycosphaerellales	Mycosphaerellales_fam_Incertae_sedis	Mycosphaerellales_gen_Incertae_sedis	Mycosphaerellales_sp	sh__SH1189907.10FU	0.9999568718187137	0	0	0	0	0	72	0	0	0	12	71	35	0	0	0	0	0	0	0	0	0	0	0	0	0	0	0	0	7	475	0	0	0	0	0	13	0	0	7	0
46aedb61a77d118d5988c2ba6abc16b9	Fungi	Ascomycota	Leotiomycetes	Helotiales	Lachnaceae	Lachnellula	Lachnellula_sp		0.901363108265164	0	0	0	0	0	0	24	0	0	0	0	0	0	0	0	0	0	0	876	73	0	0	54	0	0	0	0	0	0	0	46	25	118	0	1290	0	9	0	0	0
b04755d671e97b56721a5e06a5d7b6b7	Fungi	Ascomycota							0.7656669934115415	153	25	0	75	69	497	0	0	0	106	26	38	4	42	0	14	0	0	0	0	0	0	0	0	0	0	0	0	106	1013	0	0	0	0	0	22	4	31	0	0
9257476e6c9fd6cfc414f310f31edf9e	Fungi								1	0	0	0	0	0	0	0	0	0	0	0	3200	0	0	0	0	0	7	0	0	0	0	0	0	0	0	0	0	0	0	0	0	0	0	0	1353	0	0	0	0
44e37bd9b697d0b20545632f8f0780cb	Fungi	Basidiomycota	Agaricomycetes	Agaricales	Hygrophoraceae	Arrhenia	Arrhenia_gerardiana	sh__SH1344123.10FU	0.9999999993298161	0	0	0	0	0	0	0	0	0	0	0	0	0	0	0	0	0	0	0	0	0	0	0	0	0	0	3286	0	0	0	0	0	0	0	0	0	0	0	0	0
522d66a27c6344d79b4124943e39700a	Fungi								0.999999999999989	0	0	0	133	0	29	0	0	0	8	0	0	0	274	0	0	279	0	103	0	0	0	0	0	77	0	0	0	0	3	0	29	0	16	0	0	868	59	0	364
114af73b71e899c5551f9a29b7450fe5	Fungi	Ascomycota	Eurotiomycetes	Eurotiales	Aspergillaceae	Penicillium	Penicillium_verhagenii	sh__SH1306571.10FU	0.9697349674886376	0	66	0	37	15	0	0	0	0	0	0	0	243	0	0	0	0	0	0	0	0	0	0	599	0	290	0	0	0	0	0	131	0	0	10	0	0	0	0	0
08a54b3d6518fffdc2cc2d6d910e8da9	Fungi	Basidiomycota	Exobasidiomycetes	Exobasidiales	Exobasidiaceae	Exobasidium	Exobasidium_sp		0.9998417241024737	2	64	0	33	12	175	0	0	0	32	49	156	12	33	0	0	0	0	0	0	0	0	0	0	0	0	0	0	0	117	0	6	0	0	0	44	0	12	0	0
8045eac27c9dd2d6dc5457d558ea0efc	Fungi	Ascomycota	Leotiomycetes	Helotiales	Arachnopezizaceae	Arachnopeziza			0.9429038972463758	0	0	0	0	0	0	0	0	0	0	0	0	0	0	0	0	0	0	0	0	0	0	1132	0	0	0	0	0	0	0	0	0	1748	0	0	0	39	0	0	0
e402e69ec9e0d25531962a5160a95046	Fungi	Ascomycota	Sordariomycetes	Hypocreales					0.9754340635518801	0	0	0	0	0	0	0	0	0	0	0	0	0	0	0	0	0	0	0	0	127	1219	0	0	0	0	0	0	0	0	0	0	0	2312	5	0	0	0	246	0
5d08dcf9c5ef609148db98f69e846428	Fungi	Ascomycota	Lecanoromycetes	Lecanorales	Cladoniaceae	Lepraria	Lepraria_incana	sh__SH1096686.10FU	0.9996722873490689	0	78	0	69	180	198	0	0	0	70	0	0	0	120	0	4	0	0	0	0	0	0	0	3	0	0	0	0	0	120	0	0	0	0	0	8	0	0	0	0
9c8dcd7b01cd172f2fed7dacd0612681	Fungi	Ascomycota	Dothideomycetes	Capnodiales	Capnodiales_fam_Incertae_sedis	Capnodiales_gen_Incertae_sedis	Capnodiales_sp		0.9692972673177614	0	0	0	0	0	904	0	0	0	471	0	0	0	18	0	0	0	0	0	0	0	0	0	41	0	0	0	0	6	58	0	0	0	0	0	0	0	27	0	0
737160ad27346d24c7f5a1971252f3e6	Fungi	Ascomycota	Leotiomycetes	Helotiales					0.9998151360650298	7	0	0	0	0	0	0	0	0	0	0	0	0	0	0	0	0	0	0	0	0	0	0	0	0	0	0	0	0	0	0	0	0	0	0	0	1663	0	0	0
dbf13b186a0ece6d6ab49d5036f897c9	Fungi	Ascomycota	Lecanoromycetes	Ostropales	Stictidaceae	Absconditella	Absconditella_sphagnorum	sh__SH1309051.10FU	0.9999999991552215	0	0	0	0	0	0	0	0	0	0	0	0	0	0	0	0	0	0	2797	0	0	0	0	0	0	0	0	0	0	0	0	0	0	0	0	0	0	0	0	0
26c1fbe3e50eae31bc4d0c26afe85c72	Fungi	Ascomycota	Dothideomycetes	Dothideomycetes_ord_Incertae_sedis	Dothideomycetes_fam_Incertae_sedis	Dothideomycetes_gen_Incertae_sedis	Dothideomycetes_sp	sh__SH1382865.10FU	0.9999997538639055	242	0	0	77	0	114	0	0	0	239	146	0	0	211	0	89	0	0	0	0	0	0	0	0	0	0	0	0	268	1228	0	0	0	4	0	0	0	403	0	0
61a8d9ddc33464dac00e167a03da0c13	Fungi								0.9999999999999971	0	0	0	0	0	0	0	0	0	0	0	0	0	0	0	0	0	0	0	0	1394	0	0	0	0	0	0	0	0	0	0	0	0	0	0	0	0	0	828	0
2e7ade1480babfbcf85b29bee7cc3bf9	Fungi	Ascomycota	Eurotiomycetes	Chaetothyriales	Herpotrichiellaceae	Herpotrichiellaceae_gen_Incertae_sedis	Herpotrichiellaceae_sp	sh__SH1172521.10FU	0.9146356335765341	6	0	0	0	0	0	0	0	0	0	0	0	0	0	0	0	0	0	0	0	0	0	0	0	0	0	0	0	0	0	0	0	0	0	0	0	2522	0	0	0
487876ad8bbf7b1ab8776ed8f609b1e8	Fungi	Ascomycota	Eurotiomycetes	Chaetothyriales	Herpotrichiellaceae	Cladophialophora	Cladophialophora_sp	sh__SH1172212.10FU	0.9437522673225759	0	0	0	0	0	0	0	0	0	0	0	0	0	0	0	0	0	0	0	0	0	0	0	0	0	0	0	0	0	0	0	0	0	0	0	0	0	0	0	0
360c52b6c95156826196901355f6b878	Fungi	Ascomycota	Dothideomycetes	Mycosphaerellales	Teratosphaeriaceae	Rapidomyces	Rapidomyces_narthecii	sh__SH1189831.10FU	0.9999958156793842	0	18	0	0	0	0	0	0	0	0	0	0	0	0	111	0	210	0	48	73	0	0	0	42	214	70	94	0	0	0	0	35	36	0	232	0	71	0	0	172
0096bd0db80494cde10c055d89838230	Fungi	Ascomycota							0.7010830277432888	59	0	0	143	27	632	0	0	0	83	0	0	0	145	0	0	116	0	6	0	0	0	0	0	153	0	0	0	91	577	0	0	0	0	294	0	163	79	0	196
a1b393b3e93f435eebb8c093782edd24	Fungi	Ascomycota	Leotiomycetes	Helotiales	Sclerotiniaceae	Botrytis	Botrytis_caroliniana	sh__SH1336761.10FU	0.9026737137307452	0	105	0	0	0	0	0	0	0	0	0	0	0	0	0	0	0	0	0	0	0	0	0	0	0	0	0	0	0	0	0	0	0	0	0	0	0	0	0	0
1d84fbc2cf506a19c53d2ffe3e4a7bce	Fungi	Ascomycota	Dothideomycetes	Mycosphaerellales	Teratosphaeriaceae				0.8287500660911233	0	0	0	0	0	0	0	0	0	0	0	0	0	0	0	0	0	0	0	0	0	0	0	0	0	0	0	0	0	0	0	0	0	0	0	0	0	0	0	0
4f5f550902cf19c5f1dfc2311036a8c8	Fungi								1	6	96	0	123	17	0	0	0	0	0	0	139	31	0	336	0	98	0	0	0	0	0	0	278	73	181	67	3	0	2	0	34	15	0	86	149	487	0	0	162
0af76fd3815efeb03706a6d654c267e4	Fungi	Ascomycota	Leotiomycetes	Helotiales	Ploettnerulaceae	Cadophora	Cadophora_sp	sh__SH1396722.10FU	0.9746267452081465	0	0	0	883	0	0	0	0	0	0	0	0	0	162	0	0	0	0	0	0	0	0	0	0	0	0	0	0	0	0	0	0	0	0	0	0	0	130	0	0
e0ff287f11d9d34e556a7d42c1cda6c8	Fungi	Basidiomycota	Exobasidiomycetes	Exobasidiomycetes_ord_Incertae_sedis	Exobasidiomycetes_fam_Incertae_sedis	Exobasidiomycetes_gen_Incertae_sedis	Exobasidiomycetes_sp	sh__SH1257108.10FU	0.9883247496794925	0	0	0	0	0	0	0	0	0	0	0	4	0	0	0	3	0	0	0	0	10	718	0	0	13	0	133	0	0	0	0	0	0	1126	0	0	0	0	3	0
33db1208d9fe6a8ab8247f253e19c2d3	Fungi								0.9999999999999933	952	0	0	0	57	0	0	0	0	19	0	0	0	149	0	69	0	0	0	0	0	0	0	0	0	0	0	0	2150	0	0	0	0	0	0	0	46	255	0	0
2c7276673f8e6f4aaf80c9d48bcd6f9f	Fungi	Ascomycota	Leotiomycetes	Helotiales	Helotiales_fam_Incertae_sedis	Helotiales_gen_Incertae_sedis	Helotiales_sp	sh__SH1318790.10FU	0.9999591421903063	0	0	0	0	0	0	0	0	0	0	0	0	0	0	0	0	1015	0	0	0	0	0	0	0	274	0	0	0	0	0	0	0	0	0	0	0	0	0	0	794
07c9791d97de9c2cccae9179aa7ea513	Fungi	Ascomycota	Leotiomycetes	Helotiales	Arachnopezizaceae	Arachnopeziza			0.9426366453376811	0	0	0	0	0	0	0	0	0	0	77	0	0	0	0	0	0	0	0	0	0	0	983	0	0	0	0	0	0	0	0	0	1540	0	0	0	28	0	0	0
f0c034d2cb31da7642111a87d04b80f8	Fungi								1	0	0	0	0	0	2283	0	0	0	0	0	0	0	114	0	0	0	0	0	0	0	0	0	0	0	0	0	0	0	85	0	0	0	0	0	0	0	138	0	0
b54aa3dbad186868adaf1558d8e2cca0	Fungi	Ascomycota	Lecanoromycetes	Umbilicariales	Fuscideaceae	Fuscidea	Fuscidea_arboricola	sh__SH1077708.10FU	0.9995443063554588	37	0	0	0	0	0	0	0	0	33	0	27	0	79	0	0	0	0	0	0	885	0	0	0	0	0	0	0	0	61	0	0	0	7	0	13	0	87	533	0
05091191559e1b7f96d5d16888a8f4d3	Fungi	Ascomycota	Pezizomycetes	Pezizales	Sarcosomataceae	Pseudoplectania	Pseudoplectania_episphagnum	sh__SH1318299.10FU	0.9999999692861796	0	0	0	0	0	0	0	0	0	0	0	0	0	0	0	0	0	0	0	0	0	0	0	0	0	0	2165	0	0	0	0	0	0	0	0	0	0	0	0	0
d3f8c2cf1f5395b44c96f0de2b15eeff	Fungi	Ascomycota	Leotiomycetes	Thelebolales	Thelebolaceae	Thelebolus	Thelebolus_globosus	sh__SH1255369.10FU	0.9348525069991847	0	0	0	0	0	0	0	0	0	0	0	0	0	0	0	0	0	0	0	0	0	0	0	0	0	0	0	0	0	0	0	0	0	0	0	0	0	0	0	0
da86aaaf8585cc8d1f0f2c9ee3b0038c	Fungi								0.999999999999998	0	5	0	45	51	821	0	0	0	391	0	13	0	121	0	0	0	0	0	0	0	0	0	6	0	0	0	0	0	37	0	0	0	0	0	14	0	230	0	0
7991946fb68ba5da1144e908cf6e99d8	Fungi								1	0	643	0	0	0	0	15	0	0	0	0	0	0	0	0	0	0	0	0	228	0	0	0	0	0	0	0	0	12	0	25	66	0	0	0	0	0	0	0	23
24e156f8bcfb24ebfb90ffd707612e9e	Fungi								0.9999999999999867	0	17	0	0	0	0	0	0	0	0	0	0	0	0	0	0	0	44	5	7	0	0	6	52	0	34	29	35	0	0	0	283	0	0	944	0	413	0	0	0
1089822f3366e271b41a2c2e73be0f89	Fungi	Ascomycota	Dothideomycetes	Mycosphaerellales	Teratosphaeriaceae	Devriesia	Devriesia_sp	sh__SH1389010.10FU	0.9995821096770627	0	0	0	0	27	470	0	0	0	0	0	0	0	24	0	0	0	0	0	0	0	0	0	0	0	0	0	0	0	57	0	0	0	0	0	0	0	7	0	0
4694f1303c3ccec44e948ea0e3d8b486	Fungi	Ascomycota	Dothideomycetes	Mycosphaerellales	Teratosphaeriaceae	Constantinomyces			0.9999545743512045	0	0	0	0	0	0	0	0	0	0	0	0	0	0	32	150	453	0	0	0	0	0	0	199	602	0	0	0	0	0	56	0	103	0	206	0	226	0	0	338
c49a56da925952201ce8288fd7a47141	Fungi	Ascomycota	Dothideomycetes	Dothideomycetes_ord_Incertae_sedis	Dothideomycetes_fam_Incertae_sedis	Dothideomycetes_gen_Incertae_sedis	Dothideomycetes_sp	sh__SH1407399.10FU	0.9999990181791661	264	0	0	0	10	37	0	0	0	330	0	0	0	39	0	42	0	0	0	0	0	0	0	27	0	0	0	0	290	39	0	0	0	0	0	0	9	33	0	0
4bb711c2e8c22816e9fd864fbbae3e9e	Fungi	Mortierellomycota	Mortierellomycetes	Mortierellales	Mortierellaceae	Mortierella	Mortierella_pulchella	sh__SH1219801.10FU	0.8467256039285392	0	11	0	0	0	0	0	0	0	0	0	0	0	0	0	0	0	0	60	4	0	11	0	0	0	0	0	0	0	0	0	49	0	11	0	0	0	0	0	3
1f715cb3e4135333c35d8b684b26a978	Fungi	Ascomycota	Leotiomycetes	Helotiales	Hyaloscyphaceae	Hyaloscyphaceae_gen_Incertae_sedis	Hyaloscyphaceae_sp	sh__SH1268500.10FU	0.9370040544307572	42	0	0	0	170	123	0	0	0	298	7	0	0	206	0	0	0	0	0	0	0	0	0	0	0	0	0	0	16	59	0	0	0	0	0	0	0	117	0	0
7458c61b17345d9a210f878a5118e7f7	Fungi	Ascomycota	Dothideomycetes	Mycosphaerellales					0.9942908839116138	0	17	0	0	0	0	4	0	0	0	0	4	0	0	256	108	101	46	0	30	0	62	41	55	57	110	176	88	0	0	12	49	0	171	177	0	13	0	0	65
22759663e360732e1129710d6d5bfcf3	Fungi	Ascomycota	Leotiomycetes	Helotiales	Pezizellaceae	Scleropezicula	Scleropezicula_sp	sh__SH1255810.10FU	0.9871578975935597	0	0	0	0	0	0	0	0	0	0	0	0	0	0	0	0	202	0	0	0	0	0	0	0	125	0	0	0	0	0	0	0	13	0	0	0	586	0	0	193
f6feff48d377bd243bd9e15eb334e3e1	Fungi	Mortierellomycota	Mortierellomycetes	Mortierellales	Mortierellaceae	Mortierellaceae_gen_Incertae_sedis	Mortierellaceae_sp	sh__SH1219938.10FU	0.9958410226886127	0	0	0	0	0	0	0	0	0	0	0	0	17	0	0	0	0	0	0	7	0	54	39	0	0	0	9	0	0	0	8	195	15	0	0	0	4	0	4	8
28d713580aa516885b9ab2579c40a0d5	Fungi								0.9999999999999922	223	0	0	426	46	36	0	0	0	54	0	0	0	199	0	30	0	0	0	0	0	0	0	0	0	39	0	0	306	294	0	0	0	0	0	0	0	207	0	0
539143d27d72d7af8b25477790d8b7a3	Fungi	Ascomycota	Sordariomycetes	Hypocreales	Nectriaceae	Fusicolla	Fusicolla_aquaeductuum	sh__SH1056061.10FU	0.9989300417523674	0	0	0	0	0	0	0	0	1260	0	0	0	0	0	96	10	0	0	0	0	0	0	0	0	0	0	0	0	0	0	0	0	0	0	0	0	0	0	0	0
13eb9c5e696d812ea01a376d4cc155fe	Fungi								1	0	0	0	12	41	0	0	0	0	4	0	1209	0	273	0	0	0	9	0	0	0	0	0	0	0	0	0	0	0	0	0	0	0	0	0	1134	0	192	0	0
d4ea41e4de8111f6bc43416d40abb46b	Fungi								0.999999999999996	0	17	0	0	0	0	0	0	0	0	0	0	0	0	0	0	0	61	248	0	0	0	0	0	0	0	0	31	0	0	0	657	0	0	1091	0	19	0	0	0
98cbd4b4a6a9a485784c9c8d7157183a	Fungi	Ascomycota	Leotiomycetes	Helotiales	Myxotrichaceae	Oidiodendron	Oidiodendron_majus	sh__SH1314836.10FU	0.9874179092587405	0	0	0	0	0	0	30	0	0	0	0	0	0	0	0	21	0	1410	76	72	0	57	102	0	0	22	0	378	0	0	46	186	98	0	0	0	0	0	0	0
93ed6853a40daea195275b019ecdefe8	Fungi	Ascomycota	Dothideomycetes	Mycosphaerellales	Teratosphaeriaceae	Constantinomyces	Constantinomyces_oldenburgensis	sh__SH1304698.10FU	0.8645960861704243	0	0	0	0	0	0	0	0	0	0	0	0	0	0	0	125	473	0	66	0	0	0	0	170	456	318	60	0	0	0	0	82	60	0	0	0	129	0	11	396
5dfbc570d074c87c600ba1af2236aa8a	Fungi	Basidiomycota	Agaricomycetes	Agaricales	Hygrophoraceae	Arrhenia	Arrhenia_telmatiaea	sh__SH1245915.10FU	0.9999995769837013	0	0	0	0	0	0	0	0	0	0	0	0	0	0	0	0	0	0	0	0	0	0	0	0	0	0	0	0	0	0	0	0	0	0	31	0	0	0	0	0
fa87a593e9d5c864b793c0fcca87fa8f	Fungi	Basidiomycota	Agaricomycetes	Atheliales	Byssocorticiaceae	Byssocorticium	Byssocorticium_sp		0.822111684240593	0	0	0	0	0	0	0	0	0	0	0	0	0	0	0	0	0	0	0	0	0	0	0	0	0	0	0	0	0	0	0	0	0	0	0	0	1014	0	0	0
4ae852825cb69e4ef1e6c511088d60e6	Fungi	Ascomycota	Lecanoromycetes	Caliciales	Caliciaceae	Buellia	Buellia_griseovirens	sh__SH1394016.10FU	0.9999950743698298	129	0	0	3	9	0	0	0	0	8	0	0	0	10	0	14	9	0	0	0	877	0	0	3	13	0	0	0	118	0	0	0	0	0	0	0	7	15	757	12
49e4064dae331f87441a730c1bbf271f	Fungi	Basidiomycota	Exobasidiomycetes	Exobasidiales	Exobasidiaceae	Exobasidium	Exobasidium_sp	sh__SH1090172.10FU	0.9783115476166147	331	38	0	37	18	75	0	0	0	52	135	13	4	31	0	89	0	3	0	0	0	0	0	2	0	3	0	0	245	145	0	0	0	0	0	10	19	12	0	5
e71ddc7f7e88e7fc38fcc17be295c1e4	Fungi								1	0	2	0	0	0	0	10	0	0	0	19	0	0	0	0	24	0	0	0	104	0	0	966	0	0	0	0	0	0	0	30	255	1112	0	48	0	4	0	0	0
63d7bc2d460d8168ba221d7d1f731a14	Fungi	Ascomycota	Dothideomycetes	Capnodiales	Capnodiales_fam_Incertae_sedis	Capnodiales_gen_Incertae_sedis	Capnodiales_sp		0.8890120966294114	72	50	0	158	0	355	0	0	0	60	22	24	44	75	0	10	0	0	0	0	0	0	0	0	0	7	0	0	55	853	0	0	0	5	0	38	22	105	0	0
0dcd9bbfbd7e8a9a318e581134148b4a	Fungi	Ascomycota	Leotiomycetes	Helotiales					0.9722944099691155	0	0	0	0	11	119	0	0	0	10	0	0	0	0	0	0	0	0	0	0	0	0	0	0	0	0	0	0	0	11	0	0	0	0	0	0	0	0	0	0
df3420563c02158799a7f07c440cca56	Fungi	Ascomycota	Dothideomycetes	Dothideales	Dothideaceae				0.9247652150550023	484	0	0	9	38	106	0	0	0	267	11	16	0	598	0	0	0	0	0	0	0	0	0	0	0	0	9	0	192	59	0	0	0	0	0	12	21	381	0	0
548dc6f4de7249b53441b3347f709756	Fungi	Basidiomycota	Agaricomycetes	Russulales	Xenasmataceae	Xenasmatella	Xenasmatella_christiansenii	sh__SH1293314.10FU	0.7425047047047241	4	1161	0	71	0	0	0	0	0	3	0	0	0	0	0	4	0	0	0	0	0	0	0	0	0	0	0	0	0	0	0	0	0	0	0	0	0	0	0	0
d99adc74c2130653b23c711a3fd22e3c	Fungi								1	0	0	0	0	0	0	0	0	0	0	0	0	0	0	0	0	0	0	0	0	0	0	0	0	0	0	0	0	0	0	0	0	0	0	0	0	0	0	0	0
10042f2248084c91e44ace24892e8a88	Fungi	Basidiomycota	Agaricomycetes						0.9999999999964657	0	0	0	0	0	0	0	0	0	0	0	0	0	1752	0	0	0	0	0	0	0	0	0	0	0	0	0	0	0	0	0	0	0	0	0	0	0	2155	8	0
2094c1c6657d04d03290672311ebba9b	Fungi	Basidiomycota	Agaricomycetes	Sebacinales	Serendipitaceae	Serendipitaceae_gen_Incertae_sedis	Serendipitaceae_sp	sh__SH1053792.10FU	0.992201422948988	0	0	0	0	0	0	0	0	0	0	0	0	0	0	0	0	0	0	0	0	0	2434	0	0	52	0	0	0	0	0	0	0	0	1349	0	0	0	0	0	0
44d16c46b6c014750a3f49e0c6cf8f98	Fungi	Basidiomycota	Agaricomycetes	Agaricales	Omphalotaceae	Gymnopus	Gymnopus_hybridus	sh__SH1321894.10FU	0.9163317015429282	0	0	0	0	158	0	0	0	0	0	0	0	0	399	0	0	0	0	0	0	0	0	0	0	0	0	0	0	0	0	0	0	0	0	0	0	0	0	0	0
23e5b634acb217bcfbd1c8791f86d386	Fungi								1	0	0	0	0	21	38	0	0	0	18	0	0	0	217	0	0	254	0	0	0	61	24	0	98	332	147	0	58	39	0	0	49	40	26	260	0	219	173	156	429
ecf0a1381d28f7ee5fc100858f37ea14	Fungi	Basidiomycota	Agaricomycetes	Thelephorales	Thelephoraceae	Tomentella			0.9008348410445883	0	0	0	0	0	0	0	0	0	0	0	0	0	0	0	1755	0	144	0	0	0	0	0	0	0	0	0	0	0	0	0	0	0	0	0	0	0	0	0	0
cabe6f6177e34d181e4e62773f35cc70	Fungi	Ascomycota	Dothideomycetes	Mycosphaerellales	Teratosphaeriaceae	Constantinomyces			0.9998538998058267	0	0	0	0	0	0	0	0	0	0	0	0	0	0	0	0	422	0	24	0	24	46	0	46	372	86	0	0	0	0	0	49	46	24	0	0	140	0	0	403
4f42bb30ce14e2dea0469bdbb650acaa	Fungi	Ascomycota	Dothideomycetes	Pleosporales	Cucurbitariaceae	Neocucurbitaria	Neocucurbitaria_quercina	sh__SH1372011.10FU	0.8024373904619845	0	142	0	262	166	0	0	0	0	8	0	44	72	5	0	0	0	0	0	0	0	0	0	0	0	0	0	0	0	251	0	0	0	0	0	19	0	0	0	0
513e0d80925a079c9a4f597e275558ab	Fungi								1	0	0	0	83	56	353	0	0	0	104	0	118	88	956	0	32	0	0	0	0	0	0	0	0	0	0	0	0	0	64	0	0	0	0	0	52	0	383	0	0
f0b3efefad5a3f56590b673df28379a6	Fungi	Basidiomycota	Tremellomycetes	Tremellales	Bulleribasidiaceae	Vishniacozyma	Vishniacozyma_victoriae	sh__SH1303804.10FU	0.9999996806758075	48	123	0	258	300	0	0	0	0	0	0	68	80	31	22	68	0	0	0	7	0	118	0	0	12	0	0	0	34	45	9	3	0	252	0	61	0	0	33	0
cf18bece13e119a76609dcc11bf5d2a8	Fungi								0.9999999999999941	71	64	0	23	46	0	0	0	0	21	15	21	18	36	0	0	32	0	0	0	87	11	20	19	32	72	43	18	109	112	0	120	18	0	332	23	54	19	286	68
f383024c44502ccb0ffdb7e0ebf8ab95	Fungi	Ascomycota	Dothideomycetes	Dothideomycetes_ord_Incertae_sedis	Dothideomycetes_fam_Incertae_sedis	Dothideomycetes_gen_Incertae_sedis	Dothideomycetes_sp	sh__SH1084459.10FU	0.9999987552902853	289	336	0	298	0	229	0	0	0	60	0	90	0	40	0	0	0	0	0	0	0	0	0	13	0	0	0	0	161	38	0	0	0	0	0	72	32	0	0	0
9abf649c8d232d87b94671ed6b42f6ab	Fungi	Ascomycota	Leotiomycetes	Helotiales	Hyaloscyphaceae	Hyaloscyphaceae_gen_Incertae_sedis	Hyaloscyphaceae_sp	sh__SH1255638.10FU	0.714347770527397	0	0	0	0	0	0	0	0	0	0	0	0	2259	0	0	0	0	0	0	0	0	0	0	0	0	0	0	0	0	0	0	0	0	0	0	0	0	0	0	0
f0dc7ddf8930c4bbb806a82ec19ec965	Fungi								0.9999999999999905	0	0	0	0	0	0	0	0	0	0	0	0	0	0	0	0	0	0	0	0	0	1438	0	0	13	0	0	0	0	0	0	0	0	2232	0	0	0	0	0	0
3cc665ba6fa471bc4739a3c1829b94cb	Fungi	Ascomycota	Dothideomycetes	Pleosporales	Massarinaceae	Stagonospora			0.9055890959539953	0	0	0	0	0	0	0	0	0	0	0	0	0	0	169	0	0	29	0	0	911	316	0	7	0	0	16	9	0	0	15	0	0	423	20	0	27	0	454	0
4fa79b903328dbe015566a55465e655f	Fungi								1	0	21	0	127	0	0	0	0	0	0	0	0	0	235	0	18	177	0	55	0	0	33	61	59	62	44	54	0	0	0	0	0	0	0	0	0	392	77	0	218
697068cbc62d92bc0a528622bd7a5798	Fungi	Ascomycota	Leotiomycetes	Helotiales					0.8990145732456186	0	43	0	0	0	0	0	0	0	0	0	0	0	0	0	0	0	0	0	0	0	0	0	338	0	508	0	0	0	0	0	26	0	0	0	0	780	0	0	0
96c6dcfb20a5c34b84047cfec48bb872	Fungi	Ascomycota	Dothideomycetes	Pleosporales	Didymellaceae				0.9955153998682229	282	13	0	18	59	0	12	0	0	23	0	28	26	40	0	0	5	9	12	34	46	22	10	27	0	47	32	10	120	47	38	8	12	58	7	24	22	34	183	14
15e76014b4db966e88946e8a1a5564d4	Fungi	Ascomycota	Taphrinomycetes	Taphrinales	Taphrinaceae	Taphrina	Taphrina_tormentillae	sh__SH1164895.10FU	0.9869668671382754	0	0	0	0	0	0	0	0	0	0	0	0	0	0	754	0	0	0	0	23	3	56	0	0	16	0	310	0	0	0	0	0	8	66	19	0	14	0	0	17
9bf4b532c363483c742cb7d16107edaf	Fungi	Ascomycota	Leotiomycetes	Helotiales					0.8773407769101784	769	22	0	82	51	47	0	0	0	175	9	0	0	72	0	36	0	0	0	0	0	0	0	9	0	0	0	0	901	60	0	0	0	0	0	0	56	115	4	0
a67a2d5b295e4ece5a890911712776c7	Fungi	Ascomycota	Leotiomycetes	Helotiales	Lachnaceae	Lachnellula	Lachnellula_sp		0.8958425842122321	0	0	0	0	0	0	0	0	0	0	0	0	0	0	0	0	0	0	591	42	0	0	34	0	0	0	0	0	0	0	34	0	88	0	902	0	0	0	0	0
7bdd6343f6628fb0aa4fc15815b0ff4f	Fungi	Basidiomycota	Agaricomycetes	Agaricales	Strophariaceae	Hypholoma	Hypholoma_fasciculare		0.9994954516530221	0	4	0	10	10	0	5	0	0	123	11	13	10	11	797	0	4	0	0	0	0	30	0	34	0	61	0	6	0	29	6	0	0	43	0	8	0	9	0	7
48d3dcf98ab6c9088521db38b8046d5f	Fungi	Ascomycota	Dothideomycetes	Pleosporales	Didymosphaeriaceae	Paraphaeosphaeria			0.7301576800390168	0	0	0	0	0	0	0	0	0	0	0	0	0	0	0	0	0	30	0	0	43	540	0	0	0	18	44	0	0	0	0	0	0	1007	0	0	0	0	0	0
77d6a5c2a4a2b6f6684791843daa7fbd	Fungi	Ascomycota	Eurotiomycetes	Chaetothyriales	Herpotrichiellaceae	Exophiala	Exophiala_equina	sh__SH1264096.10FU	0.9952018757819628	0	0	2	0	0	0	0	3536	0	0	0	0	0	0	0	0	0	0	0	0	0	0	0	0	0	0	0	0	0	0	0	0	0	0	0	0	0	0	0	0
f2dde5aba856a5b9981dc138a4262dd7	Fungi	Ascomycota	Dothideomycetes						0.8025805198279501	429	0	0	103	62	162	0	0	0	147	0	0	0	177	0	44	0	0	0	0	0	0	0	0	0	0	0	0	207	349	0	0	0	0	0	0	30	133	0	0
2aac5f7b8a2a4108e7369bfdcb8878f9	Fungi	Basidiomycota	Agaricomycetes	Sebacinales	Serendipitaceae	Serendipita	Serendipita_sp	sh__SH1132909.10FU	0.984653926044919	0	0	0	0	0	0	0	0	0	0	0	0	0	0	0	0	0	0	2453	0	0	0	10	0	0	0	0	0	0	0	0	0	0	0	0	0	0	0	0	0
dd038e0df66b514f0a9af3f0e153d4ce	Fungi	Ascomycota	Dothideomycetes	Mycosphaerellales	Mycosphaerellales_fam_Incertae_sedis	Mycosphaerellales_gen_Incertae_sedis	Mycosphaerellales_sp	sh__SH1189907.10FU	0.9999520361639366	0	0	0	29	0	0	0	0	0	0	0	0	8	0	0	0	0	0	0	0	0	0	0	0	0	0	0	0	0	315	0	0	0	0	0	0	0	0	0	0
1b8688b1f008b86b76bc3d304d6e9e53	Fungi	Ascomycota	Leotiomycetes	Helotiales	Sclerotiniaceae	Botrytis	Botrytis_caroliniana	sh__SH1336761.10FU	0.9997312486891082	28	25	0	0	0	0	76	0	0	0	0	0	0	36	747	29	54	0	0	107	70	19	0	25	0	13	26	0	21	12	210	21	14	0	0	0	17	0	74	54
b091decd360f1fe9dfbe81c2deade4b3	Fungi	Ascomycota	Leotiomycetes	Helotiales	Sclerotiniaceae	Botrytis	Botrytis_caroliniana	sh__SH1336761.10FU	0.9040634870527179	0	64	0	0	0	0	0	0	0	0	0	0	0	0	0	0	0	0	0	0	0	0	0	0	0	0	0	0	0	0	0	0	0	0	0	0	0	0	0	0
ef4560e918196e17baf580b291b953fb	Fungi								0.9999999999999923	0	0	0	0	0	0	0	0	0	0	0	0	0	0	0	0	0	0	0	0	1417	0	0	0	0	0	0	0	0	0	0	0	0	0	0	0	0	0	614	0
c3d3a32057b9414146433e324ef38678	Fungi	Ascomycota	Dothideomycetes	Myriangiales	Elsinoaceae	Elsinoaceae_gen_Incertae_sedis	Elsinoaceae_sp	sh__SH1401207.10FU	0.8517845105715148	37	0	0	47	0	0	0	0	0	619	0	0	0	51	0	0	0	0	0	0	0	0	0	100	0	136	0	0	57	92	0	2	0	0	0	8	0	68	0	0
73327d5aa6039efb422caf2d0fc545fa	Fungi								1	0	0	0	0	0	0	44	0	0	0	0	0	0	0	0	0	0	0	0	430	0	7	37	0	0	0	250	112	0	0	231	0	213	0	0	0	0	0	0	0
8bc4206baf58cbeb6be540ac8c3b7727	Fungi	Ascomycota	Dothideomycetes	Dothideomycetes_ord_Incertae_sedis	Dothideomycetes_fam_Incertae_sedis	Dothideomycetes_gen_Incertae_sedis	Dothideomycetes_sp	sh__SH1382865.10FU	0.9999998145333849	191	0	0	0	59	65	0	0	0	154	0	0	0	145	0	0	0	0	0	0	0	0	0	30	0	0	0	0	207	843	0	0	0	0	0	0	0	273	0	0
d4f1e153987da608d2bff476b0d11827	Fungi	Ascomycota	Dothideomycetes	Mycosphaerellales	Mycosphaerellaceae	Zymoseptoria	Zymoseptoria_sp		0.8552230448509622	0	0	0	0	0	0	0	0	0	0	0	0	0	0	0	0	0	0	0	0	41	615	0	0	13	0	80	0	0	0	0	0	0	1025	0	0	0	0	118	0
03e42084e96e414a47960c1be29fe200	Fungi	Ascomycota	Eurotiomycetes	Chaetothyriales	Chaetothyriales_fam_Incertae_sedis	Chaetothyriales_gen_Incertae_sedis	Chaetothyriales_sp	sh__SH1333999.10FU	0.89651764136229	149	81	0	57	51	50	0	0	0	37	19	47	87	119	49	43	0	0	0	0	0	0	0	0	0	0	0	0	94	142	0	0	0	0	0	46	0	166	0	0
07aec1cff04e9f54f197a6bb56bd65dc	Fungi								1	0	0	0	0	49	1265	0	0	0	0	0	0	0	0	0	0	0	0	0	0	0	0	0	0	0	0	0	0	0	86	0	0	0	0	0	0	0	0	0	0
91ae189619547ef412c08cc2439b8825	Fungi	Basidiomycota	Agaricomycetes	Sebacinales	Serendipitaceae	Serendipitaceae_gen_Incertae_sedis	Serendipitaceae_sp	sh__SH1132876.10FU	0.9895393243606254	0	0	0	0	0	0	0	0	0	0	0	0	0	0	0	0	0	0	0	0	0	0	0	0	0	0	0	0	0	0	0	0	0	0	0	0	0	0	0	0
d213b423f6429274ce3d8bdf475837fd	Fungi								1	0	0	0	0	0	0	12	0	0	0	0	0	0	0	0	29	0	119	1412	15	0	0	0	0	0	0	10	881	0	0	25	0	0	0	0	0	0	0	0	0
9f9beafdd82fc32c87bef545692ff7a5	Fungi								1	0	0	0	0	74	495	0	0	0	0	0	0	0	0	0	0	0	0	0	0	0	0	0	0	0	0	0	0	0	1004	0	0	0	0	0	0	0	0	0	0
612a9d9fa3e45a9d50b21d60457925c0	Fungi	Ascomycota	Leotiomycetes	Helotiales	Arachnopezizaceae	Arachnopeziza	Arachnopeziza_aurata		0.7097995594645177	0	1113	0	139	0	0	0	0	0	0	0	0	0	0	0	0	0	0	0	0	0	0	0	0	0	0	0	0	0	0	0	0	0	0	0	0	0	0	0	0
8668b0b9bc2a2f93328cd39c15ee9a4a	Fungi	Ascomycota	Leotiomycetes	Helotiales	Pezizellaceae	Scleropezicula	Scleropezicula_sp	sh__SH1255810.10FU	0.9870614646878767	0	0	0	0	0	0	0	0	0	0	0	0	0	0	0	0	177	0	0	0	0	0	35	0	110	0	0	0	0	0	0	0	0	0	0	0	389	0	0	121
3ce7604e585ea3f1f870a6293900c257	Fungi								0.9999999999999967	448	119	0	1222	350	0	0	0	0	0	0	0	0	0	0	0	0	0	0	0	0	0	0	0	0	0	0	0	945	0	0	0	0	0	0	0	0	0	0	0
0e1124d622d62a343e29a9fa0e8a0b4f	Fungi	Ascomycota	Eurotiomycetes	Chaetothyriales	Herpotrichiellaceae	Cladophialophora	Cladophialophora_sp		0.8738981787376723	21	0	0	0	30	443	0	0	0	172	0	0	0	100	0	0	0	0	0	0	0	0	0	0	0	0	0	0	35	0	0	0	0	0	0	0	0	329	0	0
371383d79292d950cf192645a9db8da3	Fungi	Basidiomycota	Agaricomycetes	Agaricales	Hygrophoraceae	Arrhenia	Arrhenia_telmatiaea	sh__SH1245915.10FU	0.999999281010818	0	0	0	0	0	0	0	0	0	0	0	0	0	0	0	0	0	0	0	0	0	0	0	0	0	0	0	0	0	0	0	362	0	0	0	0	0	0	0	0
51393ed7a71bb4c69b702b75ac74603e	Fungi	Ascomycota	Lecanoromycetes	Lecanoromycetes_ord_Incertae_sedis	Micropeltidaceae	Micropeltidaceae_gen_Incertae_sedis	Micropeltidaceae_sp	sh__SH1055629.10FU	0.8786484797923643	0	0	0	0	0	0	0	0	0	0	0	0	0	0	0	0	940	0	0	0	0	0	0	0	1127	0	0	0	0	0	0	0	0	0	0	0	0	0	0	965
90351c588fdb864f7131f0e744de026b	Fungi	Ascomycota	Lecanoromycetes	Lecanorales	Cladoniaceae	Lepraria	Lepraria_incana	sh__SH1096686.10FU	0.9996723397471671	0	0	0	0	112	142	0	0	0	0	0	4	0	102	0	0	0	0	0	0	2	0	0	0	0	0	0	0	0	0	0	0	0	0	0	0	0	0	0	0
61ccec132b985acd5728dca9ec40a63e	Fungi								0.9999999999999944	0	0	0	0	0	0	0	0	0	0	0	0	0	0	0	0	0	0	0	0	0	0	0	0	0	0	0	0	0	0	0	0	0	0	0	0	0	0	0	0
57f477656f3b6f406ccfc3531728c7bf	Fungi	Ascomycota	Leotiomycetes	Helotiales	Arachnopezizaceae	Arachnopeziza	Arachnopeziza_aurata		0.7084013431097841	0	962	0	124	0	0	0	0	0	0	0	0	0	0	0	0	0	0	0	0	0	0	0	0	0	0	0	0	0	0	0	0	0	0	0	0	0	0	0	0
0519e12b7d6c54e7b87e7316a60eab45	Fungi	Basidiomycota	Agaricomycetes	Cantharellales	Cantharellales_fam_Incertae_sedis	Cantharellales_gen_Incertae_sedis	Cantharellales_sp	sh__SH1295945.10FU	0.9990237285858472	0	2389	0	167	0	0	0	0	0	0	0	0	0	0	0	0	0	0	0	0	0	0	0	0	0	0	0	0	0	0	0	0	0	0	0	0	0	0	0	0
1a60717265b6fadf78ae9737629ba54d	Fungi	Ascomycota	Eurotiomycetes	Chaetothyriales	Herpotrichiellaceae	Cladophialophora			0.9991360139378589	0	101	0	0	0	0	0	0	0	0	0	0	280	0	0	0	0	0	0	0	0	0	0	0	0	2461	59	0	0	0	0	0	0	0	0	0	35	0	0	0
1d5b813b636144318a9683701efa9d4f	Fungi	Ascomycota	Leotiomycetes	Helotiales					0.8627613143346484	3	0	0	0	0	0	0	0	0	0	0	0	0	0	0	0	10	0	0	0	0	0	0	0	12	0	0	0	0	0	0	0	0	0	0	0	1338	0	0	8
30d4069f306f8d8d4cde1ba4596b5393	Fungi	Basidiomycota	Tremellomycetes	Tremellales	Tremellales_fam_Incertae_sedis	Tremellales_gen_Incertae_sedis	Tremellales_sp	sh__SH1406875.10FU	0.9701814831194826	158	15	0	41	0	97	0	0	0	152	24	0	0	165	0	30	0	0	0	0	0	0	0	54	0	0	0	0	210	364	0	0	0	0	0	0	0	314	9	0
aee06e12916d07ccfe6f36752dcee48a	Fungi	Basidiomycota	Agaricomycetes	Agaricales	Psathyrellaceae	Parasola			0.9999995704446122	0	0	0	0	0	0	0	0	0	0	0	0	0	0	0	0	0	0	0	0	0	0	0	0	0	0	3	0	0	0	0	0	0	0	0	0	0	0	0	0
01eede61c52f773c67f7258b0dda4828	Fungi	Basidiomycota	Agaricomycetes	Agaricales	Hymenogastraceae	Galerina	Galerina_sp	sh__SH1376375.10FU	0.9998191334528724	0	0	0	0	0	0	0	0	0	0	0	0	0	0	0	0	0	0	0	0	0	0	0	0	0	0	0	0	0	0	0	147	0	0	0	0	364	0	0	0
9de5b44c1dfb14d9dc880b0c9cf68a95	Fungi								0.9999999999999966	0	0	0	0	0	0	0	0	0	0	0	0	0	0	0	9	0	0	0	0	0	0	0	0	0	0	1308	0	0	0	0	10	0	0	0	0	88	0	0	0
21c277b952d1574f7baea44bc618ef8e	Fungi	Ascomycota							0.9991509948360235	32	33	0	60	18	98	0	0	0	0	0	11	0	226	0	11	24	0	6	0	41	0	0	38	22	74	0	0	27	0	0	0	4	0	0	54	220	523	0	27
9f3826d41c6db9b3ed9343b2bb7c4e73	Fungi	Basidiomycota	Agaricomycetes	Agaricales	Clavariaceae	Clavulinopsis	Clavulinopsis_sp		0.9997456150569902	0	0	0	0	0	0	0	0	0	0	0	0	0	0	0	0	801	0	0	0	0	0	0	0	287	0	0	0	0	0	0	0	0	0	0	0	0	0	0	1461
1b2530a5aba83a5b03a3cf77db5db858	Fungi	Ascomycota	Dothideomycetes	Mycosphaerellales	Teratosphaeriaceae	Constantinomyces			0.9999545697689863	0	0	0	0	0	0	0	0	0	0	0	0	0	0	20	0	318	0	0	0	0	0	58	161	417	0	0	0	0	0	0	0	0	0	0	0	156	0	0	266
d56cdfe719d3b216ea9ba8601c2c5634	Fungi	Ascomycota	Taphrinomycetes	Taphrinales	Taphrinaceae	Taphrina	Taphrina_sp	sh__SH1164873.10FU	0.9993816352867689	167	0	0	0	0	0	0	0	0	421	0	0	0	208	0	0	0	0	0	0	0	0	0	0	0	0	0	0	174	121	0	0	0	0	0	0	0	165	0	0
b092cfc01b14f0b7bdf290ba98925cb8	Fungi	Ascomycota	Leotiomycetes	Helotiales	Hyaloscyphaceae	Hyaloscypha	Hyaloscypha_variabilis	sh__SH1255416.10FU	0.7764462139796293	0	0	0	0	0	0	0	0	0	0	0	0	0	0	38	277	0	114	0	0	0	0	46	0	0	9	31	0	0	0	0	0	0	0	375	0	30	0	0	0
832f3e9491208c4b14709cadfc40a342	Fungi	Ascomycota	Leotiomycetes	Helotiales	Helotiales_fam_Incertae_sedis	Helotiales_gen_Incertae_sedis	Helotiales_sp	sh__SH1268539.10FU	0.9997821778323108	0	0	0	22	0	0	0	0	0	22	0	0	0	32	0	4	0	0	0	0	1207	0	0	0	0	0	0	0	0	0	0	0	0	0	0	0	0	0	724	0
2a20d42fabc60bd1d7d74fc01b07eaf2	Fungi	Ascomycota	Eurotiomycetes	Chaetothyriales	Chaetothyriales_fam_Incertae_sedis	Chaetothyriales_gen_Incertae_sedis	Chaetothyriales_sp	sh__SH1171975.10FU	0.7376084687707194	0	0	0	0	0	0	0	0	0	0	0	0	0	0	0	0	0	0	0	0	0	0	0	0	0	0	0	0	0	0	0	0	0	0	0	0	0	0	0	0
7a96f3e1459b52e4b39598447156016e	Fungi	Basidiomycota	Tremellomycetes	Filobasidiales	Filobasidiaceae	Goffeauzyma	Goffeauzyma_sp	sh__SH1205178.10FU	0.8864411041236234	0	0	0	0	0	0	0	0	0	0	0	0	0	0	973	0	0	0	0	0	0	0	0	0	0	0	0	0	0	0	2	0	0	0	0	0	0	0	0	0
6ed1002a1ba72ef71c12e7da09bbdc10	Fungi								0.9999999999999867	0	0	0	0	0	0	0	0	0	0	0	0	0	0	0	0	0	0	0	0	0	0	3	0	0	0	63	0	0	0	0	0	0	0	24	0	764	0	0	0
1823986a88351c17b3d90b5d6cb4c52e	Fungi	Ascomycota	Dothideomycetes	Pleosporales	Cucurbitariaceae	Neocucurbitaria	Neocucurbitaria_populi	sh__SH1152455.10FU	0.8811618371175813	57	53	0	147	45	35	0	0	0	358	14	19	7	41	0	0	0	0	0	0	0	0	0	0	0	0	0	0	34	290	0	0	0	0	0	11	3	16	0	0
89b395fe5c2bd54fcbaf51d05a9058bb	Fungi								1	0	0	0	368	1131	310	0	0	0	0	0	0	0	0	0	0	0	0	0	0	0	0	0	0	0	0	0	0	13	29	0	0	0	0	0	0	0	0	0	0
8708a18b74192893bb445f8f16a55eb0	Fungi	Ascomycota	Dothideomycetes	Dothideomycetes_ord_Incertae_sedis	Dothideomycetes_fam_Incertae_sedis	Dothideomycetes_gen_Incertae_sedis	Dothideomycetes_sp	sh__SH1189939.10FU	0.9229643888270186	0	0	0	0	0	65	0	0	0	0	0	0	2408	0	0	0	0	0	0	0	0	0	0	0	0	0	0	0	0	0	0	0	0	0	0	0	0	0	0	0
0f8cbafcc61914f84039b48efa462489	Fungi	Ascomycota	Dothideomycetes	Mycosphaerellales					0.9941876862863288	0	0	0	0	0	0	0	0	0	0	0	0	0	0	158	69	57	0	41	0	0	0	0	0	0	71	121	80	0	0	0	39	41	127	126	0	0	0	0	47
5eff369f5c44a309f3bd60d5bfcd2c83	Fungi	Ascomycota	Eurotiomycetes	Eurotiales	Aspergillaceae	Penicillium	Penicillium_verhagenii	sh__SH1306571.10FU	0.969479903420168	0	0	0	0	0	38	0	0	0	12	0	0	0	0	92	36	97	43	5	0	0	42	32	0	37	0	90	0	0	0	0	0	54	90	0	0	16	0	0	86
19d57f43c1fa3d0c24fa026b8201f912	Fungi	Basidiomycota	Agaricomycetes	Cantharellales	Ceratobasidiaceae	Ceratobasidium	Ceratobasidium_sp	sh__SH1366602.10FU	0.9888862960364823	0	0	0	0	0	0	0	0	0	0	0	0	0	0	0	0	748	0	0	0	0	0	0	0	368	0	0	0	0	0	0	0	0	0	0	0	0	0	0	1616
b10449152bfc6e4820eebb4ce7509f8d	Fungi	Ascomycota	Dothideomycetes						0.9995931889698162	60	23	0	49	28	80	0	0	0	107	41	9	0	149	0	21	0	0	0	0	0	0	0	0	0	0	0	0	58	537	0	0	0	0	0	0	25	271	11	0
b6d57be65bb7b209d6ea91891a070cc0	Fungi	Ascomycota	Eurotiomycetes	Chaetothyriales	Herpotrichiellaceae	Cladophialophora			0.9975423447670818	0	75	0	0	0	0	0	0	0	0	0	0	0	0	0	53	240	0	13	6	0	0	5	31	262	170	13	0	0	0	13	30	0	0	16	0	32	0	21	212
bd7a0c3fdd6d5592b94014af5a6692b3	Fungi	Basidiomycota	Microbotryomycetes						0.9526996348635636	0	0	0	0	0	0	0	0	0	0	0	0	0	0	543	0	0	5	0	23	0	24	0	0	0	0	143	0	0	0	0	0	0	28	5	0	0	0	0	4
1f7c9b570f0c930a2aa2f9138f90ba0f	Fungi								1	0	0	0	0	217	386	0	0	0	100	0	0	0	149	0	0	0	0	0	0	0	0	0	4	0	0	0	0	6	22	0	0	0	0	0	0	0	93	0	0
45b1c36916da291a0e9d3d2e498393c0	Fungi								0.9999999999999938	0	106	0	21	69	13	0	0	0	0	0	170	0	0	0	7	155	0	0	0	15	5	3	114	559	506	11	0	0	0	0	16	3	0	0	93	88	0	0	229
0605619270fe710893040fc7fb6d653e	Fungi	Ascomycota	Leotiomycetes	Helotiales	Calloriaceae	Laetinaevia	Laetinaevia_sp	sh__SH1225807.10FU	0.9793307177998973	0	0	0	0	0	0	0	0	0	0	0	0	0	0	0	0	0	30	0	0	0	0	0	0	0	0	0	0	0	0	0	0	0	0	0	0	0	0	0	0
8d19278c34f0529fc3b6f765c460f2e1	Fungi								1	0	0	0	1270	164	265	0	0	0	79	0	0	0	65	0	0	0	0	0	0	0	0	0	0	0	0	0	0	0	0	0	0	0	0	0	0	0	86	0	0
03d661d56179c1041051d6e9f475421f	Fungi	Ascomycota	Eurotiomycetes	Chaetothyriales	Herpotrichiellaceae	Cladophialophora	Cladophialophora_sp		0.8480307040868555	0	0	0	0	101	0	0	0	0	255	0	0	0	388	0	0	0	0	0	0	0	0	0	0	0	0	0	0	0	0	0	0	0	0	0	0	0	1161	0	0
963fe1dcac93e9edde4e48081444bb98	Fungi	Basidiomycota	Agaricomycetes	Hymenochaetales	Rickenellaceae	Rickenella	Rickenella_fibula	sh__SH1287179.10FU	0.7377130294349119	0	0	0	0	172	0	0	0	0	0	0	0	0	289	0	0	0	0	0	0	0	0	0	0	0	0	0	0	0	0	0	2	0	0	0	0	0	0	0	2
e82ce1ced2823f37936043661b289695	Fungi	Ascomycota	Sordariomycetes	Chaetosphaeriales	Chaetosphaeriaceae	Dictyochaeta	Dictyochaeta_stratosa	sh__SH1189300.10FU	0.9986872499256119	0	8	0	0	0	0	0	0	0	0	0	0	0	0	0	0	0	0	0	0	0	0	0	0	0	0	0	0	0	0	0	2175	0	0	0	0	0	0	0	0
dd7212710bbe4d0993b81e23cc29920b	Fungi	Ascomycota	Eurotiomycetes	Phaeomoniellales	Celotheliaceae				0.9999981443963586	94	0	0	0	0	57	0	0	0	116	0	13	0	218	0	0	0	0	0	0	0	0	0	0	0	0	0	0	44	16	0	0	0	0	0	0	0	136	0	0
15ec4fdfd5d8bc50898150d7da3a6d09	Fungi								1	0	0	0	0	0	0	0	0	0	0	0	0	0	0	0	0	0	0	0	0	275	0	0	0	0	0	0	0	0	0	0	0	0	0	0	0	0	0	998	0
e7864ed1bc9da09d524592e8fbdc7be5	Fungi								1	0	0	0	0	0	0	0	0	0	0	0	0	0	0	0	0	0	0	0	0	0	0	0	0	0	0	0	0	0	0	0	0	0	0	221	0	0	0	0	0
ed6e9445b61672f4570c363318bda598	Fungi								0.9999999999999893	0	72	0	1703	132	69	0	0	0	0	0	0	0	0	0	0	0	0	0	0	0	0	0	0	0	0	0	0	0	316	0	0	0	0	0	0	0	0	0	0
db50edb49d73b9b30072d2357d2e084a	Fungi								0.9999999999999958	0	68	0	0	0	0	0	0	0	0	0	1437	0	0	0	0	0	0	0	0	0	0	0	0	0	0	0	0	0	0	0	0	0	0	0	814	0	0	0	0
228d131a3eceeeb24b983e2f15607fcd	Fungi	Ascomycota	Eurotiomycetes	Chaetothyriales	Herpotrichiellaceae	Cladophialophora	Cladophialophora_nyingchiensis	sh__SH1352290.10FU	0.9772729307375143	0	0	0	0	78	114	0	0	0	129	0	0	0	75	0	0	0	0	0	0	0	0	0	0	0	0	0	0	0	0	0	0	0	0	0	0	0	74	0	0
bf1e9cc7d64218ca6f286eb2dadf51b3	Fungi	Ascomycota	Dothideomycetes	Pleosporales	Didymosphaeriaceae	Paraphaeosphaeria			0.7301991023686256	0	0	0	0	0	0	0	0	0	0	0	0	0	0	0	0	0	0	0	0	33	403	0	0	29	0	0	0	0	0	0	0	0	713	0	0	0	0	33	0
5b1a78a0fe2464dd69c1a70baea41427	Fungi								0.9999999999999958	0	0	0	6	0	4	0	0	0	14	0	99	0	0	0	0	0	0	0	0	0	0	0	0	0	0	43	0	5	0	0	0	0	0	0	66	0	2	0	0
b0d03e218690f1e8ab0ec20a6da1e110	Fungi	Ascomycota	Eurotiomycetes	Eurotiales	Aspergillaceae	Penicillium			0.9998806140655023	5	47	0	83	91	115	0	0	0	33	0	0	13	155	0	8	0	0	0	0	0	0	0	0	0	0	0	0	0	15	0	0	0	0	0	0	0	7	0	0
8ef18025dd45d1a2ba1c6054877ac5a4	Fungi	Basidiomycota	Agaricomycetes	Agaricales	Mycenaceae	Mycena	Mycena_sp	sh__SH1322183.10FU	0.9919201161289564	0	0	0	0	2	3	0	0	0	0	0	0	1816	0	0	0	0	0	0	0	0	0	0	0	0	0	0	0	0	0	0	0	0	0	0	0	0	0	0	0
a01a402995e8f576405ee0861b20fd3b	Fungi	Ascomycota	Dothideomycetes	Capnodiales	Capnodiales_fam_Incertae_sedis	Capnodiales_gen_Incertae_sedis	Capnodiales_sp		0.9999999938760368	0	8	0	0	0	188	0	0	0	163	0	0	0	179	0	0	0	0	0	0	0	0	0	18	0	0	0	0	0	103	0	0	0	0	0	0	0	240	0	0
d8f23896a8823b2bd4f6147dae84525c	Fungi								1	68	74	0	0	0	0	10	0	0	0	0	0	0	0	0	0	289	23	0	0	60	0	0	0	312	122	0	0	0	0	0	0	0	0	350	0	160	0	0	542
683ce5af8aa2e9152dd8d4b29f7c784f	Fungi	Ascomycota	Dothideomycetes	Dothideomycetes_ord_Incertae_sedis	Dothideomycetes_fam_Incertae_sedis	Dothideomycetes_gen_Incertae_sedis	Dothideomycetes_sp	sh__SH1382865.10FU	0.9999978130774178	112	110	0	157	0	0	0	0	0	0	0	65	94	53	0	0	0	0	0	0	0	0	0	0	0	16	0	0	94	519	0	0	0	0	0	39	94	66	0	0
23e54ff9e190274157e8c80a5f927210	Fungi	Ascomycota	Taphrinomycetes	Taphrinales	Taphrinaceae	Taphrina	Taphrina_sadebeckii	sh__SH1164906.10FU	0.9999199607267876	309	0	0	0	0	0	0	0	0	444	0	0	0	204	0	0	0	0	0	0	0	0	0	0	0	0	0	0	139	0	0	0	0	0	0	0	0	130	0	0
b93f07a8acfa09a11cf3bafba43acddf	Fungi	Ascomycota	Eurotiomycetes	Chaetothyriales	Herpotrichiellaceae	Cladophialophora	Cladophialophora_sp	sh__SH1353248.10FU	0.9999989030820066	0	9	0	0	7	0	0	0	0	0	0	0	40	3	0	36	45	0	0	0	0	21	0	127	55	309	0	2	0	0	0	5	14	20	27	0	433	0	0	63
fda7c0afa2d416306559a896121a0c3d	Fungi	Ascomycota							0.9850113241550964	0	0	0	0	0	239	0	0	0	0	0	0	0	42	0	0	0	0	0	0	0	0	0	0	0	0	0	0	0	269	0	0	0	0	0	0	0	22	0	0
ec0a3c9f10e490da2c480b5e7a4d2e92	Fungi	Ascomycota	Eurotiomycetes	Chaetothyriales	Herpotrichiellaceae	Cladophialophora	Cladophialophora_sp		0.8024670765633143	0	0	0	0	0	26	0	0	0	53	0	0	0	690	0	0	0	0	0	0	0	0	0	0	0	0	0	0	0	0	0	0	0	0	0	0	0	1374	0	0
71a7c9f23f8a920bd90a0b0a25a6b7c4	Fungi	Ascomycota	Dothideomycetes	Pleosporales	Massarinaceae	Stagonospora			0.883646049616842	0	0	0	0	0	0	0	0	0	0	0	0	0	0	118	0	0	0	0	0	598	220	0	0	0	5	0	0	0	0	0	0	0	306	0	0	0	0	337	0
19c36b19b113d81625d3c19f285c98fe	Fungi	Ascomycota	Eurotiomycetes	Chaetothyriales	Herpotrichiellaceae	Cladophialophora	Cladophialophora_sp		0.8764136784288443	0	89	0	0	0	203	0	0	0	0	0	0	0	297	0	0	0	0	0	0	0	0	0	0	0	0	0	0	0	0	0	0	0	0	0	0	0	538	0	0
a89e92bd111478225287a927cd5264c6	Fungi	Ascomycota	Sordariomycetes	Sordariales	Podosporaceae	Podospora	Podospora_intestinacea	sh__SH1192655.10FU	0.925797374337904	0	0	0	0	0	0	0	0	0	0	0	0	0	0	0	0	0	0	0	0	0	0	0	0	0	0	141	0	0	0	0	0	0	0	0	0	0	0	0	0
27a7ff43bdfccb02da767a49e615342f	Fungi	Ascomycota	Leotiomycetes	Helotiales	Helotiales_fam_Incertae_sedis	Helotiales_gen_Incertae_sedis	Helotiales_sp	sh__SH1255642.10FU	0.9995128653428522	0	285	0	0	0	0	0	0	0	0	0	0	0	0	0	0	0	0	0	0	0	0	0	0	0	0	0	0	8	0	0	203	0	0	0	0	0	0	0	0
896447ab00ae9428ff2ee471b7e108ec	Fungi								0.9999999999999987	0	0	0	0	0	0	0	0	0	0	0	0	0	0	0	0	0	0	0	0	0	0	0	0	0	0	603	0	0	0	0	0	0	0	0	0	0	0	0	0
86109b5e3d8fe493341bdf72b2ae7bd8	Fungi	Ascomycota	Eurotiomycetes	Chaetothyriales	Herpotrichiellaceae				0.9873633945222622	0	0	0	0	0	0	0	0	0	0	0	0	0	0	0	0	0	0	0	0	0	0	0	0	0	0	0	0	0	0	0	0	0	0	0	0	1182	0	0	0
a85a85fc93129ebeded2f5681de31699	Fungi	Ascomycota	Leotiomycetes	Helotiales	Hyaloscyphaceae	Hyaloscypha	Hyaloscypha_gabretae	sh__SH1255412.10FU	0.9985903426196111	0	0	0	0	0	0	0	0	0	0	0	0	0	0	0	0	515	0	0	0	0	20	0	0	739	0	0	0	0	0	0	0	0	0	0	0	174	0	0	444
3e2f83763a4f63e09101023fa28c3f0c	Fungi	Basidiomycota	Agaricomycetes	Agaricales	Omphalotaceae	Gymnopus	Gymnopus_hybridus	sh__SH1321894.10FU	0.8882633004344951	0	0	0	0	92	0	0	0	0	0	0	0	0	283	0	0	0	0	0	0	0	0	0	0	0	0	0	0	0	0	0	0	0	0	0	0	0	0	0	0
b903a303703565512e666b39c79dae78	Fungi	Ascomycota	Dothideomycetes	Venturiales	Venturiaceae	Venturia	Venturia_sp		0.7911002706648321	0	47	0	0	0	0	0	0	0	0	0	0	0	0	0	0	0	0	0	0	0	0	0	134	0	446	546	0	0	0	0	0	0	0	0	0	0	0	0	0
28183c760e6b0e56393aa8a8cb919307	Fungi	Ascomycota	Dothideomycetes	Mycosphaerellales	Teratosphaeriaceae	Constantinomyces			0.999853864102409	0	20	0	0	0	0	0	0	0	0	0	0	0	0	0	0	285	0	26	0	0	0	0	0	257	67	0	0	0	0	0	0	0	0	0	0	90	0	0	284
8014f24195046fdb1bd620ed95544254	Fungi								1	0	0	0	0	87	286	0	0	0	0	0	0	0	0	0	0	0	0	0	0	0	0	0	0	0	0	0	0	0	806	0	0	0	0	0	0	0	0	0	0
07923630855c466af3dab890a6a5925b	Fungi	Ascomycota	Ascomycota_cls_Incertae_sedis	Ascomycota_ord_Incertae_sedis	Ascomycota_fam_Incertae_sedis	Ascomycota_gen_Incertae_sedis	Ascomycota_sp	sh__SH1077587.10FU	0.9442932494175866	0	412	0	51	11	0	0	0	0	7	0	0	141	5	0	0	0	0	0	0	0	0	0	49	0	29	0	0	0	0	0	9	0	0	0	0	0	0	0	0
62af64ea1429d4742429a154c22c2ca9	Fungi	Ascomycota	Eurotiomycetes	Chaetothyriales	Herpotrichiellaceae	Capronia	Capronia_sp	sh__SH1050776.10FU	0.8075503319105584	144	0	0	0	0	0	0	0	0	56	0	29	0	54	0	136	0	0	0	0	0	0	0	0	0	0	0	0	131	126	0	0	0	0	0	0	10	121	0	0
7b3e36effd39332da04e5abcc28c08e4	Fungi	Basidiomycota	Agaricomycetes	Trechisporales	Trechisporales_fam_Incertae_sedis	Trechisporales_gen_Incertae_sedis	Trechisporales_sp	sh__SH1171188.10FU	0.99234159786076	0	0	0	0	0	0	0	0	0	0	0	0	0	880	0	0	0	0	0	0	0	0	0	0	0	0	0	0	0	0	0	0	0	0	0	0	0	1456	0	0
d42d8624c1952170810013b5b9cc73bf	Fungi	Ascomycota							0.998260463317765	0	0	0	0	0	0	0	0	0	0	0	0	0	0	0	0	0	0	0	0	0	0	0	0	0	0	0	0	0	0	0	0	0	0	0	0	480	0	0	0
ea28f28b8dec328ae4f7ff4d8c0c6c15	Fungi	Ascomycota	Sordariomycetes						0.9858758973479455	0	0	0	0	0	0	0	0	0	0	0	0	0	0	0	0	387	0	0	0	0	0	0	0	125	0	0	0	0	0	0	0	0	0	0	0	0	0	0	361
cb6dcec2d04edefc4753d42e3a2723d2	Fungi								1	0	0	0	0	0	0	0	0	0	0	0	0	0	0	0	0	0	108	0	0	0	0	0	0	0	0	8	2136	0	0	0	9	0	0	0	0	0	0	0	0
25f84c5b128eebc5f8a1981aabf5c9ac	Fungi	Ascomycota	Leotiomycetes	Helotiales	Hyaloscyphaceae	Hyaloscypha	Hyaloscypha_variabilis	sh__SH1255416.10FU	0.7758061192641597	0	0	0	0	0	0	0	0	0	0	0	0	0	0	0	499	0	49	0	0	0	0	0	0	0	0	39	0	0	0	0	0	0	0	145	0	0	0	30	0
697e5423225247e0ac599d29fb50d6a7	Fungi	Basidiomycota	Agaricomycetes	Agaricomycetes_ord_Incertae_sedis	Agaricomycetes_fam_Incertae_sedis	Agaricomycetes_gen_Incertae_sedis	Agaricomycetes_sp	sh__SH1374692.10FU	0.9993668420958666	0	296	0	45	0	0	0	0	0	0	0	577	0	0	0	0	0	14	0	0	0	0	0	0	0	0	0	0	0	0	0	0	0	0	0	835	0	0	0	0
47fe9347b20b6e04f4a9b24e0f59ef93	Fungi								0.9999999999999952	0	0	0	0	0	0	0	0	0	0	0	0	0	0	0	0	0	3	1141	0	0	0	11	0	0	0	37	5	0	0	2	87	0	0	0	0	0	0	0	0
45b30d848731f23c6d6e3f9961e72687	Fungi	Ascomycota	Ascomycota_cls_Incertae_sedis	Ascomycota_ord_Incertae_sedis	Ascomycota_fam_Incertae_sedis	Ascomycota_gen_Incertae_sedis	Ascomycota_sp	sh__SH1255033.10FU	0.7537183428167903	0	0	0	0	0	0	0	0	0	0	0	0	0	0	0	631	0	83	0	0	0	0	0	0	0	0	0	0	0	0	0	0	0	0	0	0	0	0	0	0
50bde57c8a7c7d7cfa2e5e5ef810ebb5	Fungi								1	0	0	0	0	0	0	0	0	0	0	0	0	0	0	0	0	0	0	0	0	0	603	0	0	0	0	0	0	0	0	0	0	0	1274	0	0	0	0	0	0
7e764ffd1207e01fa0122b8af34975f4	Fungi	Ascomycota	Arthoniomycetes	Arthoniales	Arthoniaceae	Arthonia	Arthonia_mediella	sh__SH1295936.10FU	0.9999998729766811	0	0	0	0	0	593	0	0	0	0	0	0	0	0	0	0	0	0	0	0	0	0	0	0	0	0	0	0	0	0	0	0	0	0	0	0	0	0	0	0
885eec91a7982fb4afd1f41d66f36748	Fungi	Ascomycota	Dothideomycetes	Myriangiales					0.9676912055488684	0	0	0	0	0	19	0	0	0	0	0	151	0	349	0	0	0	5	0	0	0	0	0	0	0	0	0	0	0	986	0	0	0	0	0	295	0	227	0	0
41ab38d25181c30a968f1ff212604b82	Fungi	Ascomycota	Orbiliomycetes	Orbiliales	Orbiliales_fam_Incertae_sedis	Orbiliales_gen_Incertae_sedis	Orbiliales_sp		0.9960247998941213	0	0	0	62	0	28	0	0	0	620	0	207	0	0	0	0	0	0	0	0	0	0	0	18	0	0	0	0	0	0	0	0	0	0	0	144	0	0	0	0
81589126fba0f2086d7b735dd36c60a8	Fungi	Ascomycota							0.779777183229067	0	0	0	0	0	0	7	0	0	0	0	0	0	0	0	0	0	0	462	32	0	0	70	0	0	0	0	0	0	0	28	18	0	0	243	0	0	0	0	0
a3b79e64c4a8ddc3b3f0b3f83075ea0a	Fungi	Ascomycota	Dothideomycetes	Botryosphaeriales					0.7496661727854159	0	30	0	0	30	34	0	0	0	0	0	0	0	306	0	0	0	0	0	0	0	0	0	59	0	214	18	0	0	86	0	0	0	0	0	31	42	960	27	0
257671abc56e5f10fe1945ae904fb76f	Fungi	Basidiomycota	Agaricomycetes	Atheliales	Byssocorticiaceae	Byssocorticium	Byssocorticium_sp		0.7700254618941268	0	0	0	0	0	0	0	0	0	0	0	0	0	0	0	0	0	0	0	0	0	0	0	0	0	0	0	0	0	0	0	0	0	0	0	0	502	0	0	0
0ba503b1f618b25d1f8e49ffb49c217a	Fungi								1	0	28	0	46	9	0	0	0	0	0	0	75	19	5	0	0	73	0	0	4	18	0	0	136	33	116	22	0	0	0	0	15	0	0	50	68	206	0	0	102
d0d4910cef5a6bb32f6ea40c42e8fd32	Fungi	Ascomycota	Orbiliomycetes	Orbiliales	Orbiliales_fam_Incertae_sedis	Orbiliales_gen_Incertae_sedis	Orbiliales_sp	sh__SH1073702.10FU	0.999999718093872	55	9	0	32	15	56	0	0	0	117	6	9	2	347	0	8	0	0	0	0	0	0	0	0	0	0	0	0	80	225	0	0	0	0	0	21	0	647	0	0
c14ecafa25350800dfe46c69f88c5fc2	Fungi	Ascomycota							0.9991173246476425	0	256	0	2	0	0	0	0	0	0	0	0	0	0	0	0	108	0	0	0	0	0	0	120	86	85	0	0	0	0	0	92	0	0	0	0	49	0	0	68
b5572750d6831c117ff4f5ac2785a56d	Fungi	Ascomycota	Leotiomycetes	Helotiales	Hyaloscyphaceae	Crucellisporiopsis	Crucellisporiopsis_sp	sh__SH1221658.10FU	0.8732060707477638	0	0	0	0	0	0	0	0	0	0	0	0	0	0	0	0	0	13	0	0	0	12	0	0	0	0	2	48	0	0	0	0	0	30	11	0	0	0	0	0
9ff0b6a826b8d168fab3d711bff4a4c0	Fungi	Ascomycota	Leotiomycetes	Helotiales					0.9999923692190285	0	0	0	0	0	0	0	0	0	0	0	0	0	0	0	0	0	1203	0	0	0	0	0	0	0	0	0	135	0	0	0	4	0	0	0	0	0	0	0	0
5d59370d0516e6a914767f85fa31d40b	Fungi	Ascomycota	Lecanoromycetes	Lecanorales	Lecanoraceae	Lecanora	Lecanora_expallens		0.9999922304587281	0	0	0	78	222	64	0	0	0	34	28	0	0	71	0	0	0	0	0	0	0	0	0	0	0	0	0	0	12	368	0	0	0	0	0	5	0	16	0	0
1cd7c5f391c34ae9a7d0a796a0a3fd3a	Fungi	Ascomycota	Eurotiomycetes	Chaetothyriales	Chaetothyriales_fam_Incertae_sedis	Chaetothyriales_gen_Incertae_sedis	Chaetothyriales_sp	sh__SH1302750.10FU	0.9999998656879773	0	0	0	0	0	0	0	0	0	0	0	0	954	0	0	0	0	0	0	0	0	0	0	0	0	0	0	0	0	0	0	0	0	0	0	0	0	0	0	0
71a61d8649b05a2dc728e28bda28f82a	Fungi								1	49	13	0	121	464	123	0	0	0	113	0	0	0	25	0	0	0	0	0	0	0	15	0	0	0	0	0	0	154	68	0	0	0	0	0	22	0	29	0	0
c8cd2eb87f2f7a8c0a919d09bdd64e44	Fungi								0.9999999999999931	0	7	0	0	0	0	0	0	0	0	0	0	0	0	0	0	0	19	0	0	0	0	0	0	0	10	9	0	0	0	0	108	11	0	454	0	227	0	0	9
1cdf3a84921ea1aff08fcbfcc243bdfc	Fungi	Basidiomycota	Tremellomycetes	Tremellales	Tremellales_fam_Incertae_sedis	Tremellales_gen_Incertae_sedis	Tremellales_sp	sh__SH1406875.10FU	0.9701814805702739	119	0	0	45	27	70	0	0	0	101	0	0	0	105	0	0	6	0	0	0	0	0	0	0	0	0	0	0	144	259	0	0	0	0	0	0	0	230	0	2
c13f048a5355661bd46047d2c675100d	Fungi	Ascomycota	Orbiliomycetes	Orbiliales					0.7051650352999683	0	0	0	0	0	0	0	0	0	0	0	0	0	0	0	0	0	0	0	0	0	0	0	0	0	0	0	0	0	0	0	4	0	0	0	0	0	0	0	0
2fff8cfc08a2821bdd5f88726dd68bb4	Fungi	Mortierellomycota	Mortierellomycetes	Mortierellales	Mortierellaceae				0.999931344046171	0	0	0	0	0	0	0	0	0	0	0	0	0	0	0	0	0	0	0	0	611	0	0	0	0	0	0	0	0	0	0	0	0	0	0	0	0	0	283	0
1e23403ff4c9598a80b3e2842c118eb8	Fungi	Basidiomycota	Agaricomycetes	Agaricales					0.7819696845877946	58	0	0	0	0	0	0	0	0	0	0	0	0	0	0	136	0	0	0	0	0	0	0	0	0	0	0	0	6	0	0	0	0	0	0	0	0	0	0	0
08f76e1c3b68f30db5c4ec1198d04317	Fungi	Basidiomycota	Agaricomycetes	Agaricales	Clavariaceae	Clavaria			0.9999728505685699	0	0	0	0	0	0	0	0	0	0	0	0	0	0	0	0	0	0	0	0	0	0	0	0	0	0	0	0	0	0	0	0	0	0	0	0	0	0	0	0
3ab73d5a435af84a72ee93d78fdf08ef	Fungi	Basidiomycota	Basidiomycota_cls_Incertae_sedis	Basidiomycota_ord_Incertae_sedis	Basidiomycota_fam_Incertae_sedis	Basidiomycota_gen_Incertae_sedis	Basidiomycota_sp	sh__SH1081476.10FU	0.9999999999725446	26	22	0	10	0	3	0	0	0	40	0	30	7	10	0	9	5	0	7	4	0	0	3	4	0	0	24	0	0	9	0	4	0	2	0	11	0	3	0	19
a4d568a2fd1f18d93263595ffc3b2fa8	Fungi	Ascomycota	Sordariomycetes						0.9994469812516773	0	0	0	1228	0	0	0	0	0	0	0	0	0	0	0	0	0	0	0	0	0	0	0	0	0	0	0	0	0	0	0	0	0	0	0	0	0	0	0	0
1bcda8c0761a705b628d4d3addcbee57	Fungi								1	0	0	0	224	1131	258	0	0	0	4	0	0	0	12	0	0	0	0	0	0	0	0	0	0	0	0	0	0	8	15	0	0	0	0	0	0	0	11	0	0
da5d68ad1a6dff0843ffdf0cdc066221	Fungi	Basidiomycota	Agaricomycetes	Sebacinales	Serendipitaceae	Serendipita	Serendipita_sp	sh__SH1132835.10FU	0.9844359253295083	0	0	0	0	0	0	0	0	0	0	0	0	0	0	0	0	0	0	0	0	0	113	0	0	8	0	0	0	0	0	0	0	0	239	10	0	9	0	0	0
e4ab9baa94fdd2ba02682f1b1a6ae24e	Fungi	Ascomycota	Dothideomycetes	Mycosphaerellales	Teratosphaeriaceae	Acrodontium	Acrodontium_crateriforme	sh__SH1189839.10FU	0.9999607728199483	0	0	0	0	6	405	0	0	0	41	14	0	0	19	0	0	4	0	0	0	0	0	0	0	0	0	0	0	0	117	0	0	0	0	0	0	0	8	0	7
37c318332c89a6f7bccb00487335f8de	Fungi	Ascomycota	Leotiomycetes	Helotiales					0.9915427348688804	0	0	0	0	0	0	95	0	0	0	0	0	0	0	0	19	0	16	0	237	0	0	0	0	0	0	146	0	0	0	240	0	0	0	39	0	22	0	0	0
2bfa88a2130f384c70998142e24fdb6e	Fungi	Basidiomycota	Agaricomycetes	Auriculariales	Auriculariales_fam_Incertae_sedis	Auriculariales_gen_Incertae_sedis	Auriculariales_sp		0.9999999887590714	0	0	0	0	0	0	0	0	0	0	0	0	0	0	0	0	0	0	0	0	0	0	0	0	0	0	721	0	0	0	0	0	0	0	0	0	0	0	0	0
51d0e2e92adb3b15c565e8810ddbc664	Fungi	Basidiomycota	Tremellomycetes	Tremellales	Bulleribasidiaceae	Vishniacozyma	Vishniacozyma_victoriae	sh__SH1303804.10FU	0.9999972987278303	27	124	0	63	319	0	0	0	0	30	0	50	35	38	0	0	0	0	14	0	0	0	0	0	0	0	0	0	0	42	0	0	0	0	0	0	0	29	0	0
99cb0127d1cdcd99485000e3bcffcf0e	Fungi	Basidiomycota							0.7870149044096825	0	0	0	0	0	0	56	0	0	0	0	0	0	0	0	0	0	0	0	433	0	0	0	0	0	0	0	0	0	0	739	0	0	0	0	0	0	0	0	0
99a6b6dc2dfce3d99b9450426715ccf7	Fungi	Ascomycota	Eurotiomycetes	Eurotiales	Aspergillaceae	Penicillium	Penicillium_penicillioides	sh__SH1184025.10FU	0.7214620014514287	0	0	0	0	0	0	0	0	0	0	0	0	303	0	0	0	0	0	0	0	0	0	0	0	0	0	0	0	0	0	0	0	0	0	0	0	0	0	0	0
62a38a0c2fccd18cb66080a7c8292bda	Fungi	Ascomycota	Eurotiomycetes	Chaetothyriales	Herpotrichiellaceae	Cladophialophora	Cladophialophora_sp		0.8954187334288833	0	0	0	0	0	566	0	0	0	0	0	0	0	90	0	0	0	0	0	0	0	0	0	0	0	0	0	0	0	0	0	0	0	0	0	0	0	259	0	0
0775e978cb3346910ca61932f4e7f824	Fungi	Ascomycota	Leotiomycetes	Helotiales	Sclerotiniaceae	Botrytis	Botrytis_caroliniana	sh__SH1336761.10FU	0.9997410929856532	0	0	0	15	0	23	60	0	0	42	8	9	0	0	544	0	0	0	20	71	0	0	9	0	16	0	0	17	0	0	145	0	0	33	7	0	0	21	46	0
44c8d7e02dc44ec5c97d6104458ec42c	Fungi								1	21	74	0	1025	0	0	0	0	0	0	0	26	11	51	0	0	25	0	0	0	0	0	0	0	64	39	0	0	17	0	0	0	0	0	0	66	0	92	0	26
820b894a779c8872ed9c53bf4ff94d54	Fungi	Ascomycota	Leotiomycetes	Leotiales	Tympanidaceae	Capturomyces	Capturomyces_funiculosus	sh__SH1296159.10FU	0.7627633011378486	64	87	0	91	75	0	0	0	0	0	0	204	0	306	0	0	0	10	0	0	0	0	0	23	0	10	0	0	28	0	0	0	0	0	0	277	0	376	0	0
fee4592a082c6a1d478f9a307259f5c5	Fungi	Ascomycota	Leotiomycetes	Helotiales	Hyaloscyphaceae	Hyaloscyphaceae_gen_Incertae_sedis	Hyaloscyphaceae_sp	sh__SH1268500.10FU	0.903575896080256	0	0	0	0	80	0	0	0	0	115	0	0	0	144	0	0	0	0	0	0	0	0	0	0	0	0	0	0	0	0	0	0	0	0	0	0	68	94	0	0
cff17542185dfd9b1b5bbe69eaabd9c2	Fungi								1	0	0	0	70	0	0	0	0	0	0	0	0	0	0	0	0	0	0	0	0	0	0	0	0	0	0	0	0	0	0	0	0	0	0	0	0	1257	0	0	0
04b0ccd058bee87a33d8f09ed1a6e67b	Fungi								0.9999999999999912	0	0	0	0	0	0	0	0	0	0	0	0	0	0	0	12	0	0	391	0	0	9	0	0	0	0	52	0	0	0	0	263	0	6	239	0	0	0	0	0
2a93ba9487e2fb42dc4ea77cd0a7b061	Fungi	Fungi_phy_Incertae_sedis	Fungi_cls_Incertae_sedis	Fungi_ord_Incertae_sedis	Fungi_fam_Incertae_sedis	Fungi_gen_Incertae_sedis	Fungi_sp	sh__SH1354253.10FU	0.9177202854841068	0	0	0	0	0	0	0	0	0	0	0	0	0	0	0	4	0	826	0	0	0	0	0	0	0	0	0	175	0	0	0	0	0	0	0	0	0	0	0	0
b8fc59b475472690cda32a09d43dcc6b	Fungi	Basidiomycota	Pucciniomycetes	Platygloeales	Platygloeales_fam_Incertae_sedis	Platygloeales_gen_Incertae_sedis	Platygloeales_sp	sh__SH1219014.10FU	0.9869855692019117	0	0	0	8	0	9	0	0	0	2	0	27	0	10	0	0	0	0	0	0	0	0	0	0	0	0	0	0	0	0	0	0	0	0	0	13	0	0	0	0
3d2f9fb3bf775f96e14d4c532d011e22	Fungi	Ascomycota	Leotiomycetes	Helotiales	Hyaloscyphaceae	Hyaloscyphaceae_gen_Incertae_sedis	Hyaloscyphaceae_sp	sh__SH1255715.10FU	0.8555793166447176	0	0	0	0	0	0	0	0	0	0	0	0	0	0	0	0	0	0	0	0	0	0	0	0	0	0	0	0	0	0	0	1081	0	0	0	0	4	0	0	0
e3355aab1d22570c896fec8f25d01df6	Fungi	Ascomycota	Sordariomycetes	Hypocreales	Clavicipitaceae	Metapochonia	Metapochonia_bulbillosa	sh__SH1325494.10FU	0.9986827983237351	0	0	0	0	0	9	0	0	0	19	0	31	110	0	0	109	98	4	13	0	8	0	4	39	0	21	0	0	0	0	0	0	6	5	0	12	0	2	54	143
c8bc9229c8fd8c58311f9c97f24948a9	Fungi								1	0	0	0	0	0	0	0	0	0	0	0	0	0	0	0	0	0	3	0	0	0	0	0	0	0	0	10	0	0	0	0	50	0	0	558	0	324	0	0	0
39401d39708abb9a5348daf875ceeb1a	Fungi	Ascomycota	Leotiomycetes	Helotiales	Helotiales_fam_Incertae_sedis	Helotiales_gen_Incertae_sedis	Helotiales_sp	sh__SH1268539.10FU	0.999782801353973	0	0	0	0	18	28	0	0	0	0	0	0	0	0	0	0	0	0	0	0	909	0	0	0	0	0	0	0	0	0	0	0	0	0	0	0	0	37	466	0
1d7036837afee5f177a3404729411bad	Fungi	Ascomycota	Orbiliomycetes	Orbiliales	Orbiliales_fam_Incertae_sedis	Orbiliales_gen_Incertae_sedis	Orbiliales_sp		0.9999414890010202	17	6	0	6	92	10	0	0	0	69	0	8	0	604	0	10	0	0	0	0	0	0	0	0	0	0	0	0	15	3	0	0	0	0	0	0	0	414	0	0
d119e76da241b99dac8107adce99728a	Fungi	Basidiomycota	Agaricomycetes	Trechisporales	Trechisporales_fam_Incertae_sedis	Trechisporales_gen_Incertae_sedis	Trechisporales_sp	sh__SH1171188.10FU	0.9797479498092747	0	0	0	0	1158	0	0	0	0	0	0	0	0	77	0	0	0	0	0	0	0	0	0	0	0	0	0	0	0	0	0	0	0	0	0	0	0	0	0	0
ef37e93649bccf291ec4dc3eeb44e118	Fungi	Ascomycota	Leotiomycetes	Helotiales	Helotiales_fam_Incertae_sedis	Helotiales_gen_Incertae_sedis	Helotiales_sp	sh__SH1293870.10FU	0.9999999524877279	0	0	0	0	0	0	37	0	0	0	0	0	0	0	0	0	0	0	0	686	0	0	0	0	5	0	39	35	0	0	259	0	0	0	0	0	5	0	0	35
dd795295a751d280463f2078654f8bb6	Fungi	Basidiomycota	Exobasidiomycetes	Exobasidiales	Exobasidiaceae	Exobasidium	Exobasidium_arescens	sh__SH1300691.10FU	0.9999973032284953	0	14	0	0	0	0	0	0	0	0	65	12	0	0	0	0	0	0	0	0	0	0	0	0	0	0	0	0	0	74	0	0	0	0	0	0	0	0	0	0
332b76ebf5f1c3fb78d5b8efb2b2f9e5	Fungi	Ascomycota	Sordariomycetes	Sordariales	Neoschizotheciaceae	Neosonderhenia	Neosonderhenia_eucalypti	sh__SH1347012.10FU	0.8057647976615552	0	0	0	0	0	0	4	0	0	0	0	0	0	0	0	0	2	0	0	24	0	131	3	0	0	0	9	4	0	0	11	0	5	105	0	0	0	0	0	13
f423801bb9250f9900349264351d5b63	Fungi	Basidiomycota	Agaricomycetes	Sebacinales	Serendipitaceae	Serendipita	Serendipita_sp	sh__SH1132909.10FU	0.8507751949040654	0	17	0	0	0	0	0	0	0	0	0	0	0	0	0	0	0	0	0	0	0	0	0	0	0	0	0	0	0	0	0	1219	0	0	0	0	0	0	0	0
75caae966ac5284570c9fec88b40ceca	Fungi	Ascomycota	Leotiomycetes	Helotiales	Calloriaceae	Laetinaevia	Laetinaevia_sp	sh__SH1225807.10FU	0.9796359970106774	0	0	0	0	0	0	0	0	0	0	0	0	0	0	0	0	0	0	0	0	0	0	0	0	0	0	0	27	0	0	0	0	0	0	0	0	0	0	0	0
7391787f1a884846650f697cfa63461e	Fungi	Ascomycota	Dothideomycetes	Venturiales	Cylindrosympodiaceae	Sympodiella			0.9470435381463921	0	0	0	0	0	0	0	0	0	0	0	0	0	0	0	0	0	0	0	0	0	0	0	0	0	85	0	0	0	0	0	0	0	0	0	0	603	0	0	0
ddb7d8d80c4f9bc7c987a98ccc59c374	Fungi								1	0	0	0	0	0	114	0	0	0	0	0	0	0	0	0	0	0	0	0	0	0	0	0	0	0	0	0	0	0	0	0	0	0	0	0	0	0	0	0	0
50d1451efd96227f76f39fd1ba6a2ac1	Fungi								1	26	31	0	0	47	55	0	0	0	0	0	0	0	35	580	0	0	0	0	0	65	0	0	17	0	44	0	0	38	81	0	0	0	0	0	0	0	0	155	0
a3ab8119dab1480b9da48f83ef9e2845	Fungi								1	47	0	0	3	0	108	0	0	0	26	0	8	0	100	0	10	0	0	0	0	0	0	0	0	0	0	0	0	68	242	0	0	0	0	0	8	0	460	0	0
68fbec6cfc72687918f822b2436aeeb8	Fungi	Ascomycota	Leotiomycetes	Helotiales	Hyaloscyphaceae	Hyaloscypha	Hyaloscypha_variabilis	sh__SH1255416.10FU	0.7370919003768801	0	0	0	0	0	0	0	0	0	0	0	0	0	0	0	216	0	80	0	0	0	53	22	0	0	0	0	0	0	0	0	0	17	0	279	0	0	0	0	0
8a374be726c46a52f5debd02ed8e5342	Fungi	Ascomycota	Leotiomycetes	Helotiales	Hyaloscyphaceae	Hyaloscypha	Hyaloscypha_sp	sh__SH1255735.10FU	0.9692301911440355	0	0	0	0	0	0	0	0	0	0	0	0	0	0	0	0	0	0	0	0	501	0	0	0	0	0	0	0	0	0	0	0	0	0	0	0	0	0	364	0
03c8b0ea363a5b3de30d2beaa41098cd	Fungi	Rozellomycota	Rozellomycota_cls_Incertae_sedis	Rozellomycota_ord_Incertae_sedis	Rozellomycota_fam_Incertae_sedis	Rozellomycota_gen_Incertae_sedis	Rozellomycota_sp	sh__SH1185869.10FU	01:00:00	0	0	0	0	0	0	0	0	0	0	0	0	0	0	0	0	0	0	0	0	0	0	0	0	0	0	0	0	0	0	0	691	0	0	0	0	0	0	0	0
da6a5e248d29aea382152bee77d4ea11	Fungi	Ascomycota	Dothideomycetes	Mycosphaerellales	Extremaceae	Extremus	Extremus_caricis	sh__SH1361573.10FU	0.8405775854309492	110	29	0	0	0	100	0	0	0	56	0	0	0	0	0	84	0	0	0	0	0	0	0	0	0	0	0	0	115	94	0	0	0	0	0	9	0	37	0	0
6e8df587ade33f984ef772b52c49e1ff	Fungi	Ascomycota	Arthoniomycetes	Arthoniales	Arthoniaceae	Arthonia	Arthonia_mediella	sh__SH1295936.10FU	0.9999984953615191	0	0	0	0	0	586	0	0	0	0	0	0	0	0	0	0	0	0	0	0	0	0	0	0	0	0	0	0	0	23	0	0	0	0	0	0	0	0	0	0
c7c1f1953f41502f3e6b3f4cc807be56	Fungi								1	0	0	0	0	0	0	0	0	0	0	0	0	0	0	0	0	0	0	333	0	3	0	0	0	0	0	0	0	0	0	0	0	0	0	0	0	0	0	2	0
e2da04853e0ea4b08c80a96d1d49fea9	Fungi								1	0	23	0	0	0	26	0	0	0	0	0	0	0	0	0	0	80	0	0	0	0	0	0	456	42	386	7	0	0	0	0	0	0	0	0	0	172	0	0	88
cc02c1cde412d8730366576a24b74697	Fungi	Basidiomycota	Agaricomycetes	Cantharellales	Clavulinaceae	Clavulinaceae_gen_Incertae_sedis	Clavulinaceae_sp	sh__SH1330742.10FU	0.9916393720331541	0	0	0	0	0	0	0	0	0	0	0	0	1794	0	0	0	0	0	0	0	0	0	0	0	0	0	0	0	0	0	0	0	0	0	0	0	0	0	0	0
f2172b5687d4969f737fb291099c27ce	Fungi								0.9999999999999906	0	0	0	115	0	311	0	0	0	0	0	0	0	86	0	0	0	0	0	0	0	0	0	0	0	0	0	0	0	472	0	0	0	0	0	0	0	0	0	0
fc8c297f69213013fb71b37583ef5b89	Fungi	Ascomycota							0.9763646872470463	0	18	0	0	32	456	0	0	0	100	0	0	0	31	0	0	0	0	0	0	0	0	0	0	0	0	0	0	6	35	0	0	0	0	0	0	0	81	0	0
b7a39a270f1b353b1be63a9024f69ac8	Fungi								0.999999999999987	0	19	0	48	796	79	0	0	0	46	0	0	0	143	0	0	0	0	0	0	0	0	0	0	0	0	0	0	17	30	0	0	0	0	0	8	0	147	0	0
b26ac07802b85767a4e254a3c285fe8d	Fungi	Ascomycota							0.753583042443679	27	9	0	45	155	379	0	0	0	132	0	7	0	16	0	3	0	0	0	0	0	0	0	0	0	0	0	0	0	42	0	0	0	0	0	9	0	0	0	0
bca02344ea8ec0df301bf6890cc76e35	Fungi	Basidiomycota	Microbotryomycetes	Sporidiobolales	Sporidiobolaceae	Sporobolomyces	Sporobolomyces_roseus	sh__SH1273273.10FU	0.9945429375383757	19	28	0	6	10	4	0	0	0	8	5	17	0	13	0	0	11	2	7	0	16	7	9	8	3	0	13	0	6	7	0	0	5	36	0	10	0	0	7	16
02472a2c85c3260efe8b0be3872f3539	Fungi								0.999999999999987	8	6	0	912	48	23	0	0	0	46	0	7	0	243	0	5	0	0	0	0	0	0	0	0	0	0	0	0	0	145	0	0	0	0	0	16	0	115	0	0
6081111dffffe53e3fe1e6557baa917d	Fungi	Basidiomycota	Agaricomycetes	Cantharellales	Ceratobasidiaceae	Ceratobasidiaceae_gen_Incertae_sedis	Ceratobasidiaceae_sp	sh__SH1366537.10FU	0.9581563339148135	0	0	0	0	0	0	0	0	0	0	0	0	0	0	0	0	540	0	0	0	0	0	0	0	297	0	0	0	0	0	0	0	0	0	0	0	0	0	0	1044
7dca7f7bd73c8af710790a00b7ef4f81	Fungi								1	0	0	1909	0	0	0	0	0	0	0	0	0	0	0	0	0	0	0	0	0	0	0	0	0	0	0	0	0	0	0	0	0	0	0	0	0	0	0	0	0
e75a300bcc6b195a8dda53ed4fdbb95f	Fungi								0.999999999999986	0	0	0	0	0	0	0	0	0	0	0	0	0	0	0	0	0	0	0	0	411	0	0	0	0	0	0	0	0	0	0	0	0	0	0	0	0	0	553	0
9c0c5df7669e53fda2d788201ea98e3c	Fungi	Basidiomycota	Tremellomycetes	Tremellales					0.7661132912135663	149	0	0	0	0	43	0	0	0	157	0	0	0	73	0	21	0	0	0	0	0	0	0	11	0	0	0	0	69	15	0	0	0	0	0	3	9	38	0	0
6d057e92e495de5c97436c76cb4f6fb2	Fungi								0.9999999999999936	0	0	0	0	0	0	0	0	0	0	0	0	0	0	282	0	0	0	0	0	0	0	0	0	0	0	0	0	0	0	0	0	0	0	0	0	0	0	19	0
e30af55b7689e8853b44ccd780daf82f	Fungi								0.9999999999999881	0	0	0	0	0	0	0	0	0	0	0	0	0	0	0	0	0	0	0	0	360	0	0	0	0	0	0	0	0	0	0	0	0	0	0	0	0	0	550	0
41aef99064047631f065201914b527d2	Fungi								1	289	8	0	84	0	200	0	0	0	137	23	0	0	9	0	2	66	0	0	0	0	0	0	0	11	0	0	0	33	114	0	0	0	0	0	0	14	0	0	143
2e02cb273f9f2f4b17a3302502743215	Fungi	Ascomycota	Lecanoromycetes	Lecanorales	Parmeliaceae	Parmelia	Parmelia_sulcata	sh__SH1199761.10FU	0.9512130900962094	6	88	0	332	116	24	0	0	0	14	6	9	0	60	0	0	0	0	0	0	33	0	0	0	0	0	0	0	0	75	0	0	0	0	0	0	0	35	29	4
f9de6d62b3f284bf5282321b5bac684c	Fungi	Basidiomycota	Microbotryomycetes	Microbotryomycetes_ord_Incertae_sedis	Microbotryomycetes_fam_Incertae_sedis	Microbotryomycetes_gen_Incertae_sedis	Microbotryomycetes_sp	sh__SH1336875.10FU	0.9998791663207185	0	0	0	0	0	0	0	0	0	0	0	0	0	0	0	169	4	30	0	0	0	72	124	0	0	12	18	4	0	0	0	13	156	85	121	0	11	0	0	4
b2ccd9c6063ad74aeb067e6763edb8dd	Fungi	Ascomycota	Dothideomycetes	Capnodiales	Capnodiales_fam_Incertae_sedis	Capnodiales_gen_Incertae_sedis	Capnodiales_sp		0.999999992858532	0	0	0	7	35	160	0	0	0	131	0	0	0	117	0	0	0	0	0	0	0	0	0	0	0	0	0	0	0	74	0	0	0	0	0	0	0	162	0	0
24fccdc53eaca8a146ca6082910aa045	Fungi	Ascomycota	Lecanoromycetes	Lecanorales	Parmeliaceae	Flavopunctelia	Flavopunctelia_flaventior	sh__SH1097650.10FU	0.997932980290454	0	0	0	125	157	38	0	0	0	0	15	0	0	24	0	0	0	0	0	0	0	0	3	5	0	0	0	0	0	478	0	0	0	0	0	0	0	36	3	0
7b43a04fde4cecde00869dde11220eab	Fungi	Mucoromycota	Umbelopsidomycetes	Umbelopsidales	Umbelopsidaceae	Umbelopsis	Umbelopsis_sp	sh__SH1063741.10FU	0.9741766200088835	42	0	0	56	0	89	0	0	0	16	10	0	25	0	0	8	0	0	0	0	0	0	0	0	0	0	0	0	12	29	0	0	0	0	0	0	0	17	0	0
a9cc73c4d6ee024cf5600bb2972cceaa	Fungi	Ascomycota	Dothideomycetes	Pleosporales	Didymellaceae	Calophoma	Calophoma_clematidis-rectae	sh__SH1213074.10FU	0.7414916688662039	0	8	0	1230	24	0	0	0	0	0	0	15	34	0	0	8	0	0	0	0	0	38	0	0	0	0	0	0	0	18	0	0	0	33	0	20	0	0	0	0
a2f44326d5013a90c333fabc493862d7	Fungi	Ascomycota	Dothideomycetes	Mycosphaerellales	Teratosphaeriaceae	Constantinomyces			0.9998808379568018	0	0	0	0	0	0	0	0	0	0	0	0	0	0	0	0	222	0	0	0	0	0	0	111	239	0	49	0	0	0	0	0	0	0	0	0	0	0	0	197
d7b782a5819bd89880b7cbd4fa0c5ef4	Fungi	Ascomycota	Leotiomycetes	Helotiales					0.9999943862009075	0	0	0	0	0	0	0	0	0	0	0	0	0	0	0	0	0	0	0	0	0	0	0	0	0	0	0	0	0	0	0	0	0	0	0	0	0	0	0	0
68f6c5264f3e0d4bb1afb2b0fc26f8f1	Fungi	Ascomycota	Dothideomycetes						0.9993980571117894	0	0	0	0	0	46	0	0	0	76	0	0	14	103	0	0	0	0	0	0	0	0	0	0	0	0	0	0	0	427	0	0	0	0	0	27	0	200	0	0
894c95d8e8836f80b43dc67d8ebdb1f3	Fungi	Ascomycota							0.9621930377499694	0	6	0	0	0	0	0	0	0	0	0	0	0	0	0	0	0	0	19	0	0	0	56	0	0	0	0	0	0	0	0	22	35	0	0	0	30	0	0	0
945f5dda97bc09a29b3714126bb7a110	Fungi								0.9999999999999858	0	0	0	0	0	0	0	0	0	0	0	0	0	0	243	0	0	0	0	11	33	0	0	28	0	81	42	0	0	0	0	57	0	0	445	0	0	0	71	0
8400a656edfaeffce993c1582c087a11	Fungi	Basidiomycota	Exobasidiomycetes	Exobasidiales	Exobasidiaceae	Arcticomyces	Arcticomyces_warmingii	sh__SH1300718.10FU	0.9999979045976131	0	0	0	0	0	823	0	0	0	29	0	0	0	0	0	0	0	0	0	0	0	0	0	0	0	0	0	0	0	33	0	0	0	0	0	0	0	0	0	0
b622fbdd328382d62889321451af14f1	Fungi	Ascomycota	Dothideomycetes						0.7679275754340416	52	18	0	171	56	103	0	0	0	102	0	0	0	62	0	0	0	0	0	0	0	0	0	20	0	0	0	0	0	208	0	0	0	0	0	0	0	41	0	0
26afaae6b14135295855faa7f3691e38	Fungi	Basidiomycota	Agaricomycetes	Auriculariales	Hyaloriaceae	Hyaloriaceae_gen_Incertae_sedis	Hyaloriaceae_sp	sh__SH1071839.10FU	0.9999948039935863	0	0	0	0	0	0	0	0	0	0	0	0	1178	0	0	0	0	0	0	0	0	0	0	0	0	0	0	0	0	0	0	0	0	0	0	0	0	0	0	0
e674a3f279e01dd78c08285b1f8724df	Fungi	Basidiomycota	Tremellomycetes	Tremellales	Tremellales_fam_Incertae_sedis	Tremellales_gen_Incertae_sedis	Tremellales_sp	sh__SH1172685.10FU	0.9999998763635537	0	6	0	0	0	0	0	0	0	0	0	0	0	0	0	47	177	7	0	0	0	0	44	65	167	77	17	0	0	0	0	8	23	4	40	0	34	0	0	224
56ffdaa6c21aa7936a4eeda59ce7474f	Fungi	Basidiomycota	Exobasidiomycetes	Exobasidiales	Exobasidiaceae	Exobasidium	Exobasidium_arescens	sh__SH1300691.10FU	0.9998856223353962	0	0	0	0	14	199	0	0	0	73	0	0	0	15	0	29	0	0	0	0	0	0	0	0	0	0	0	0	0	0	0	0	0	0	0	0	0	0	0	0
e1778b3a807763b43bcb960c893411ad	Fungi	Ascomycota	Dothideomycetes	Mycosphaerellales	Teratosphaeriaceae	Acrodontium	Acrodontium_crateriforme	sh__SH1189839.10FU	0.9932720297778098	0	0	0	0	0	0	0	0	0	0	0	0	0	0	0	0	0	0	0	0	0	0	0	0	0	0	137	0	0	0	0	0	0	0	0	0	139	0	0	0
a78c148ecfd91d85fae53cb8db767ef2	Fungi	Basidiomycota	Tremellomycetes	Tremellales	Phaeotremellaceae	Phaeotremella	Phaeotremella_sp	sh__SH1172687.10FU	0.9985530278794053	0	0	0	0	0	0	0	0	0	0	0	0	0	0	0	7	0	0	0	0	0	106	0	0	0	0	154	0	0	0	0	0	8	147	0	0	0	0	0	0
4b8857f31d0522dec75e9aab4939c574	Fungi								0.999999999999986	39	0	0	77	0	193	0	0	0	0	0	0	0	0	0	0	0	0	0	0	0	0	0	0	0	0	0	0	52	487	0	0	0	0	0	0	0	0	0	0
80b796a58446f14ede860e2f236d7bd7	Fungi								0.9999999999999999	0	25	0	48	0	0	0	0	0	0	0	55	16	0	0	0	65	0	0	0	0	0	0	106	33	87	34	0	0	0	0	32	0	0	33	26	204	0	0	79
f5185522be8079f57a9ec46dcc8aed82	Fungi	Ascomycota	Lecanoromycetes	Umbilicariales	Fuscideaceae	Fuscidea	Fuscidea_arboricola	sh__SH1077708.10FU	0.9995398053505798	34	0	0	0	0	20	0	0	0	0	0	0	0	0	0	0	0	0	0	0	205	0	0	0	0	0	0	0	0	61	0	0	0	0	0	0	0	0	342	0
703b4c2942b6b223ce1e7ee5a032f2ce	Fungi	Ascomycota	Leotiomycetes	Helotiales	Hyaloscyphaceae	Hyaloscypha	Hyaloscypha_sp	sh__SH1059105.10FU	0.9216816311460729	0	0	0	0	0	0	0	0	0	0	0	0	0	0	0	23	0	0	0	0	0	0	0	0	0	0	0	0	0	0	0	19	0	0	531	0	0	0	0	0
4fe49860fc06851a8ce84fa358f2ce1b	Fungi	Ascomycota	Eurotiomycetes	Chaetothyriales	Chaetothyriales_fam_Incertae_sedis	Chaetothyriales_gen_Incertae_sedis	Chaetothyriales_sp		0.8561666372382667	0	0	0	0	120	122	0	0	0	18	0	0	0	55	0	0	0	0	0	0	0	0	0	0	0	0	0	0	0	72	0	0	0	0	0	0	0	41	0	0
65fcb91256bf7b6bd8e623fa033c9a48	Fungi	Basidiomycota	Exobasidiomycetes	Microstromatales	Microstromataceae	Microstroma	Microstroma_bacarum	sh__SH1160514.10FU	0.9990538820089785	0	52	0	0	94	0	0	0	0	0	0	0	0	44	0	0	0	0	0	0	0	0	0	0	0	0	0	0	0	31	0	0	0	0	0	0	0	0	0	0
3bcda2e09f1765eeecae9d3669558b2a	Fungi								1	0	0	0	0	0	0	0	0	0	0	0	0	7	4	0	0	197	0	0	0	0	0	0	188	92	79	0	0	0	0	0	0	0	0	10	0	128	4	0	288
b4a955358dfa90563d4fbee96466593b	Fungi	Basidiomycota	Exobasidiomycetes	Microstromatales	Microstromatales_fam_Incertae_sedis	Pseudomicrostroma			0.9999793361422656	93	0	0	0	0	168	0	0	0	11	0	0	0	6	0	12	0	0	0	0	0	0	0	0	0	0	0	0	65	13	0	0	0	0	0	0	0	0	0	0
cc5a75d7599cc102e2f22d6c629b87c4	Fungi	Basidiomycota	Agaricomycetes	Cantharellales	Clavulinaceae	Clavulinaceae_gen_Incertae_sedis	Clavulinaceae_sp	sh__SH1330750.10FU	0.9680212972487623	0	0	0	0	0	0	0	0	0	0	0	0	1510	0	0	0	0	0	0	0	0	0	0	0	0	0	0	0	0	0	0	0	0	0	0	0	0	0	0	0
dad51d7b5ab690551d6c957a8649dff1	Fungi								0.999999999999987	0	0	0	0	0	0	0	1659	0	0	0	0	0	0	0	0	0	0	0	0	0	0	0	0	0	0	0	0	0	0	0	0	0	0	0	0	0	0	0	0
035f41dec315d355ff29cb77983515c8	Fungi	Ascomycota							0.9975870688307447	0	0	0	0	5	114	0	0	0	39	0	0	0	806	0	0	0	0	0	0	0	0	0	4	0	0	0	0	0	8	0	0	0	0	0	0	0	393	0	0
e315f5b79947565822a158cd1da5f6a3	Fungi	Ascomycota	Leotiomycetes	Rhytismatales	Rhytismataceae	Lophodermium	Lophodermium_gamundiae	sh__SH1357291.10FU	0.9447676665111208	0	0	0	0	0	0	0	0	0	0	0	0	0	0	0	0	0	0	0	0	0	0	0	0	0	0	0	0	0	0	0	0	0	0	0	0	78	0	0	0
6a4c8d5670486332716579922ba7e6d7	Fungi								0.9999999999999964	0	11	0	34	0	0	0	0	0	0	0	0	0	103	0	0	72	0	20	0	0	28	17	7	23	8	11	0	0	0	0	15	11	0	0	0	235	33	0	105
70f176b9cc36e56681a18d13ea83b9d5	Fungi	Basidiomycota	Agaricomycetes	Thelephorales	Thelephoraceae	Tomentella			0.9484390077818261	0	0	0	0	0	0	0	0	0	0	0	0	0	0	0	0	0	0	0	0	0	322	0	0	14	0	0	0	0	0	0	0	0	1183	0	0	0	0	0	0
e298568f36f5b0c2cad11b9ac28ec065	Fungi	Ascomycota	Leotiomycetes	Helotiales	Hyaloscyphaceae	Hyaloscypha	Hyaloscypha_sp		0.9309298512199223	0	0	0	0	0	0	0	0	0	0	0	0	0	0	0	37	0	5	0	0	0	551	4	0	0	0	0	0	0	0	0	0	0	567	0	0	0	0	0	0
f3294af11627fbb34c8a03fa16002b79	Fungi								1	0	0	0	134	0	300	0	0	0	0	0	0	0	108	0	0	0	0	0	0	0	0	0	0	0	0	0	0	0	157	0	0	0	0	0	0	0	48	0	0
3bca44a6ed763a9e9b8f8ecbb175ca71	Fungi	Basidiomycota	Exobasidiomycetes	Microstromatales	Microstromataceae	Microstroma	Microstroma_bacarum	sh__SH1160514.10FU	0.9908145607167008	0	36	0	37	0	0	0	0	0	0	0	62	0	0	0	0	0	0	0	0	0	0	0	0	0	0	0	0	0	0	0	0	0	0	0	0	0	0	0	0
885227896809ea285dae0597d4ae4b77	Fungi	Basidiomycota	Ustilaginomycetes	Ustilaginales	Anthracoideaceae	Farysia	Farysia_acheniorum	sh__SH1359862.10FU	0.9999999999961915	0	8	0	0	17	0	0	0	0	0	0	0	0	14	60	0	0	0	0	0	0	430	0	0	8	2	0	0	0	0	0	0	0	173	0	0	0	0	6	0
c2715dc8b3992af8ac5d0c920e1657bf	Fungi								0.9999999999999889	0	34	0	0	0	0	0	0	0	0	0	0	0	0	0	0	0	0	0	0	0	0	0	0	0	0	0	0	0	0	0	0	0	0	0	0	0	0	0	29
ccc52078b2ac9ea71a92cc699945c3bc	Fungi								1	0	8	0	0	0	0	0	0	0	0	0	0	0	0	0	24	0	7	0	0	0	0	0	0	0	0	17	0	0	0	0	361	0	14	13	0	2	0	13	0
2e755e8502c569bcc179496346a5344b	Fungi	Basidiomycota	Agaricomycetes	Trechisporales	Hydnodontaceae	Trechispora	Trechispora_sp	sh__SH1214940.10FU	0.9997634775222596	0	0	0	0	0	4	0	0	0	0	46	0	0	0	0	0	0	0	0	0	0	0	0	0	0	0	0	0	0	1305	0	0	0	0	0	0	0	0	0	0
d20484fe066cb72386054e8e8b43c08a	Fungi	Ascomycota	Dothideomycetes	Dothideomycetes_ord_Incertae_sedis	Dothideomycetes_fam_Incertae_sedis	Dothideomycetes_gen_Incertae_sedis	Dothideomycetes_sp	sh__SH1382865.10FU	0.9999984784581024	79	74	0	107	0	0	0	0	0	0	0	0	0	0	0	0	0	0	0	0	0	0	0	0	0	0	0	0	58	412	0	0	0	0	0	46	0	71	0	9
b1cd76e68ea369ced1dc009964b3934e	Fungi								0.999999999999988	0	0	0	0	0	0	0	0	0	0	0	0	0	0	0	0	0	0	0	0	0	16	0	0	0	0	186	0	0	0	0	0	0	29	22	0	0	0	0	0
69c8687e80174fbb925aa17f6ab9532a	Fungi	Ascomycota	Dothideomycetes	Venturiales	Venturiaceae	Venturia	Venturia_sp	sh__SH1367232.10FU	0.9997206169250796	0	0	0	0	0	0	4	0	0	0	0	0	0	0	454	0	0	0	0	0	0	0	0	0	0	0	0	0	0	0	0	0	0	0	4	0	15	0	0	0
399f37017aa434a7e009ba62e963e2e4	Fungi	Ascomycota	Eurotiomycetes	Eurotiales	Aspergillaceae	Penicillium			0.9966437795851535	0	64	0	27	0	62	0	0	0	0	0	0	0	0	0	0	0	0	0	0	0	0	0	0	0	0	0	0	0	0	0	0	0	0	0	0	0	0	0	0
3c39ae3515202e7d5237ac5524685903	Fungi								1	362	14	0	0	13	0	0	0	0	0	0	10	30	0	0	18	44	0	0	0	0	0	0	8	29	9	0	0	463	18	0	0	0	0	0	6	24	0	0	65
0bb0a30593c4a2ef3a83b5a572e9d14e	Fungi	Ascomycota	Dothideomycetes	Pleosporales	Pleosporales_fam_Incertae_sedis	Pleosporales_gen_Incertae_sedis	Pleosporales_sp	sh__SH1349884.10FU	0.8620567213495354	69	38	0	19	9	45	0	0	0	29	0	52	0	248	0	6	0	0	0	0	0	0	0	0	0	0	0	0	39	179	0	0	0	0	0	47	0	355	0	0
33c8ba55da8ed00d6e7998ab60f04b97	Fungi								0.9999999999999987	0	0	0	23	0	0	0	0	0	0	0	0	0	40	0	0	118	0	0	0	16	0	0	51	134	72	0	31	0	0	0	16	23	0	157	0	122	34	49	189
8dfb5d7a5da306917ea110ab502e4107	Fungi	Ascomycota	Sordariomycetes	Diaporthales	Gnomoniaceae	Gnomoniaceae_gen_Incertae_sedis	Gnomoniaceae_sp	sh__SH1216715.10FU	0.9999999332027465	27	0	0	0	0	126	0	0	0	94	0	2	0	78	0	0	0	0	0	0	0	0	0	0	0	0	0	0	20	12	0	0	0	0	0	0	0	21	0	0
c70d232eb5a8c5be8a3b3e69fa738db2	Fungi	Ascomycota	Eurotiomycetes	Chaetothyriales	Herpotrichiellaceae	Cladophialophora	Cladophialophora_nyingchiensis	sh__SH1352290.10FU	0.8373740301878729	11	0	0	0	0	0	0	0	0	0	0	0	2	0	0	5	0	0	0	0	728	0	0	0	14	0	0	0	0	12	0	0	0	0	0	0	0	0	693	0
c191b4c63418c6bebada69799b127015	Fungi	Basidiomycota	Agaricomycetes	Sebacinales	Serendipitaceae	Serendipitaceae_gen_Incertae_sedis	Serendipitaceae_sp		0.9986163034390623	0	0	0	0	0	0	0	0	0	0	0	0	0	0	0	0	0	0	0	0	0	968	0	0	0	0	0	0	0	0	0	0	0	568	0	0	0	0	0	0
180acd04799d188be404393f13d3114e	Fungi								0.9999999999999912	0	0	0	0	109	0	0	0	0	35	0	0	0	52	0	0	0	0	0	0	73	0	0	0	0	0	0	0	0	10	0	0	0	0	0	0	0	83	25	0
052f2b9ad42e6a0f318e6b528ec5e354	Fungi	Ascomycota	Eurotiomycetes	Chaetothyriales	Herpotrichiellaceae	Cladophialophora			0.9399260389576319	0	0	0	0	0	0	0	0	0	0	0	0	0	0	0	0	0	0	0	0	351	0	0	0	0	0	0	0	0	0	0	0	0	0	0	0	0	0	1049	0
c728368c2d64aadf90518d0ffa477a51	Fungi	Basidiomycota	Agaricomycetes	Agaricales	Omphalotaceae	Gymnopus	Gymnopus_androsaceus	sh__SH1174276.10FU	0.9988247421246146	0	0	0	0	0	0	0	0	0	0	0	0	0	0	0	0	0	0	104	0	0	0	0	0	7	0	0	0	0	0	0	0	0	0	0	0	0	0	0	0
a31ef64ccfe99f885b48dd343570d004	Fungi	Ascomycota	Dothideomycetes	Myriangiales	Myriangiaceae	Myriangium	Myriangium_sp	sh__SH1330761.10FU	0.9922622824013445	0	0	0	0	522	194	0	0	0	29	0	0	0	70	0	0	0	0	0	0	0	0	0	0	0	0	0	0	0	132	0	0	0	0	0	23	0	0	0	0
312feac5ce725e195ad9d88e9956ba30	Fungi	Basidiomycota	Microbotryomycetes	Microbotryales	Microbotryales_fam_Incertae_sedis	Microbotryales_gen_Incertae_sedis	Microbotryales_sp	sh__SH1193396.10FU	0.8281734692028355	0	0	0	0	0	0	0	0	0	0	0	0	0	0	0	0	0	0	0	0	0	0	0	0	0	0	62	0	0	0	0	0	0	0	0	0	0	0	0	0
a769fe6f41e07d9090ca187f4e255370	Fungi	Ascomycota	Eurotiomycetes	Chaetothyriales	Herpotrichiellaceae	Exophiala	Exophiala_moniliae	sh__SH1353229.10FU	0.9201367822313965	0	87	0	89	93	38	0	0	0	36	0	9	0	84	0	0	0	0	0	0	0	0	0	0	0	5	0	0	0	20	0	0	0	0	0	10	0	64	0	0
66dce801bca0bd02145339b461351e4e	Fungi	Ascomycota	Ascomycota_cls_Incertae_sedis	Ascomycota_ord_Incertae_sedis	Ascomycota_fam_Incertae_sedis	Ascomycota_gen_Incertae_sedis	Ascomycota_sp	sh__SH1255033.10FU	0.9235678064844686	0	0	0	0	0	0	0	0	0	0	0	0	0	0	57	0	145	0	0	0	2	73	0	0	167	0	0	0	0	0	0	0	0	40	0	0	31	0	0	127
61a8e8d0d990a451a04b94cfcc947572	Fungi	Ascomycota	Ascomycota_cls_Incertae_sedis	Ascomycota_ord_Incertae_sedis	Ascomycota_fam_Incertae_sedis	Ascomycota_gen_Incertae_sedis	Ascomycota_sp		0.7414931749651233	0	0	0	0	0	0	0	0	0	0	0	201	0	0	0	0	0	0	0	0	0	0	0	0	0	0	0	0	0	0	0	0	0	0	0	138	0	0	0	0
ef57c3320821edcd1da12cfc313bea51	Fungi	Basidiomycota							0.7041745730814635	0	49	0	0	0	0	0	0	0	0	0	687	0	0	0	0	0	0	0	0	0	0	0	0	0	0	0	0	0	0	0	0	0	0	0	602	0	0	0	0
941ecedaa46e7367e9da87b6dde5d592	Fungi	Ascomycota	Leotiomycetes	Helotiales	Hyaloscyphaceae				0.7961595706332051	0	0	0	0	0	0	0	0	0	373	0	0	0	0	0	0	0	0	0	0	0	0	0	48	0	0	0	0	0	0	0	0	0	0	0	0	0	0	0	0
ca7701999bdd683fb81f343fe84e4e87	Fungi	Ascomycota	Leotiomycetes	Helotiales	Hyaloscyphaceae	Hyaloscyphaceae_gen_Incertae_sedis	Hyaloscyphaceae_sp	sh__SH1268500.10FU	0.8700710740732589	0	0	0	0	68	0	0	0	0	106	0	0	0	87	0	0	0	0	0	0	0	0	0	0	0	0	0	0	0	0	0	0	0	0	0	0	42	67	0	0
74ed2fe311e40979c702d17f4f30909b	Fungi	Mucoromycota	Umbelopsidomycetes	Umbelopsidales	Umbelopsidaceae	Umbelopsis			0.9999999999999817	30	15	0	19	15	14	0	0	0	19	0	10	0	26	0	25	0	0	0	0	0	0	0	0	0	0	0	0	0	0	0	0	0	0	0	2	0	9	0	0
1ef91b2d5f54ee59efa3790fbfcd6e02	Fungi	Rozellomycota	Rozellomycota_cls_Incertae_sedis	Rozellomycota_ord_Incertae_sedis	Rozellomycota_fam_Incertae_sedis	Rozellomycota_gen_Incertae_sedis	Rozellomycota_sp	sh__SH1200120.10FU	0.9999999999672582	0	0	0	0	0	0	4	0	0	0	0	0	0	0	218	0	0	0	0	0	0	0	0	0	0	0	0	0	0	0	0	0	0	0	0	0	0	0	0	0
3d92f1e52ee011455064444f3f5bd7db	Fungi	Fungi_phy_Incertae_sedis	Fungi_cls_Incertae_sedis	Fungi_ord_Incertae_sedis	Fungi_fam_Incertae_sedis	Fungi_gen_Incertae_sedis	Fungi_sp	sh__SH1331697.10FU	0.9907103383136326	0	0	0	0	0	0	0	0	0	0	0	0	0	0	0	0	0	0	0	0	0	0	133	0	0	0	0	0	0	0	0	0	186	0	7	0	3	0	0	0
fb6d0859795680ec5d6f26c96c030859	Fungi	Basidiomycota	Agaricomycetes	Sebacinales	Serendipitaceae	Serendipita	Serendipita_sp	sh__SH1132835.10FU	0.8855098688833438	0	0	0	0	0	0	0	0	0	0	0	0	0	0	0	0	0	0	0	0	0	0	0	0	0	0	708	0	0	0	0	0	0	0	0	0	0	0	0	0
2c1ac7d0e8c245e491c1ac02738cc60b	Fungi								0.9999999999999962	0	0	0	0	0	0	0	0	0	0	0	0	0	0	0	4	0	0	0	0	0	0	0	0	0	0	93	389	0	0	0	0	0	0	12	0	90	0	0	0
0e4a06d5585d1eec3ab757347518475f	Fungi	Ascomycota	Eurotiomycetes	Chaetothyriales	Herpotrichiellaceae	Cladophialophora	Cladophialophora_sp		0.8333651760190597	0	0	0	0	94	0	0	0	0	0	0	0	0	354	0	0	0	0	0	0	0	0	0	0	0	0	0	0	0	0	0	0	0	0	0	0	0	732	10	0
7e5e750c978c5f873ce2bc141990b883	Fungi	Ascomycota	Dothideomycetes	Mycosphaerellales	Mycosphaerellaceae	Ramularia			0.9993587825132498	7	12	0	16	0	75	0	0	0	0	0	92	28	0	0	0	0	0	0	0	0	0	0	9	0	0	0	0	0	37	0	3	0	0	0	0	0	29	0	0
58fe551af0d26d29bf0b03a6fe3e677a	Fungi	Ascomycota							0.9999999999955402	0	0	0	0	0	0	0	0	0	0	0	0	0	0	178	0	0	0	0	0	0	0	0	0	0	0	119	0	0	0	0	165	0	0	0	0	0	0	0	0
33900242b96ebac7ad5f3750230bf008	Fungi	Basidiomycota	Agaricomycetes	Auriculariales	Auriculariales_fam_Incertae_sedis	Auriculariales_gen_Incertae_sedis	Auriculariales_sp		0.9999998803442747	0	0	0	0	0	0	0	0	0	0	0	0	0	0	0	0	0	0	0	0	0	0	0	0	0	0	646	0	0	0	0	0	0	0	0	0	0	0	0	0
8ea6ecd3a7ed30bce51ea7c4c01383cb	Fungi	Ascomycota	Lecanoromycetes	Lecanorales	Parmeliaceae	Flavopunctelia	Flavopunctelia_flaventior	sh__SH1097650.10FU	0.999537499118122	0	0	0	0	0	0	0	0	0	0	0	0	0	0	0	0	0	0	0	0	0	0	0	0	0	0	0	0	0	0	0	0	0	0	0	0	0	0	0	0
bf1364d1cbc5d274266539020dd3b947	Fungi	Mortierellomycota	Mortierellomycetes	Mortierellales	Mortierellaceae				0.9998670539294944	0	0	0	0	0	0	0	0	0	0	0	0	0	0	0	0	0	0	0	0	388	0	0	0	0	0	0	0	0	0	0	0	0	0	0	0	0	0	206	0
b3e961608373df5f0b870e71cab15133	Fungi								1	0	7	0	0	0	0	0	0	0	0	0	0	0	41	0	0	211	0	0	0	0	0	0	177	186	106	0	0	0	0	0	0	0	0	0	0	0	22	0	394
837f1b2789c7ce86e9db64e799480bd2	Fungi	Ascomycota	Dothideomycetes	Pleosporales	Pleosporaceae	Stemphylium			0.9733362606689182	0	0	0	0	0	0	0	1436	0	0	0	0	0	0	0	0	0	0	0	0	0	0	0	0	0	0	0	0	0	0	0	0	0	0	0	0	0	0	0	0
124978341a0810534ac00a14754017c6	Fungi	Ascomycota	Lecanoromycetes	Lecanorales	Parmeliaceae	Hypotrachyna	Hypotrachyna_neodissecta	sh__SH1199297.10FU	0.8003266574597363	0	0	0	0	0	0	0	0	0	0	0	0	0	0	0	0	0	0	0	0	0	0	0	0	0	0	0	0	7	3	0	0	0	0	0	0	0	0	0	0
8babc978c7f018245d3800374d381b2b	Fungi								1	0	0	0	148	223	404	0	0	0	26	0	0	0	14	0	0	0	0	0	0	0	0	0	0	0	0	0	0	0	21	0	0	0	0	0	0	0	0	0	0
b612ac4596e66146f77221180a5faa42	Fungi	Basidiomycota	Agaricomycetes	Trechisporales	Hydnodontaceae	Luellia	Luellia_recondita	sh__SH1373558.10FU	0.9697370067838718	0	0	0	1191	0	0	0	0	0	0	0	0	0	0	0	0	0	0	0	0	0	0	0	0	0	0	0	0	0	0	0	0	0	0	0	0	0	0	0	0
7e7725e0284086197887343b12939d24	Fungi	Basidiomycota	Agaricomycetes	Boletales	Paxillaceae	Paxillus	Paxillus_involutus	sh__SH1370017.10FU	0.999999985513739	0	0	0	0	0	0	0	0	0	0	0	0	0	0	0	0	0	4	0	0	0	0	0	0	0	0	0	8	0	0	0	0	0	0	0	0	0	0	0	0
58f24167a9f7789103b64c217672f724	Fungi								0.9999999999999871	0	0	0	0	980	0	0	0	0	0	0	0	0	83	0	0	0	0	0	0	0	0	0	0	0	0	0	0	0	0	0	0	0	0	0	0	0	0	0	0
21ce7eb1ec9aa42bc0f354ba0df9cf24	Fungi	Mucoromycota	Umbelopsidomycetes	Umbelopsidales	Umbelopsidaceae	Umbelopsis			0.9999999996948445	0	0	0	14	0	21	0	0	0	130	0	0	0	0	0	0	0	0	0	0	0	0	0	0	0	0	12	0	0	0	0	0	0	0	0	0	0	0	0	0
8961d768eea5b99ae927728137f5a985	Fungi								0.9999999999999892	0	0	0	0	0	0	0	0	0	0	0	0	0	0	0	0	0	0	0	0	0	0	0	929	0	469	16	0	0	0	0	0	0	11	0	0	0	0	0	0
98a879f3c101c259be2a79d0c318c374	Fungi	Basidiomycota	Microbotryomycetes	Microbotryales	Microbotryales_fam_Incertae_sedis	Microbotryales_gen_Incertae_sedis	Microbotryales_sp	sh__SH1193396.10FU	0.9999999698919457	0	0	0	0	0	0	0	0	0	0	0	0	0	0	0	0	0	0	0	0	0	812	0	0	8	0	0	0	0	0	0	0	0	495	0	0	0	0	0	0
fff554c59ea4a2baaf35980e220bb23f	Fungi								0.9999999999999967	90	0	0	119	0	63	0	0	0	74	0	0	0	0	0	0	0	0	0	0	0	0	0	0	0	0	0	0	440	90	0	0	0	0	0	0	0	0	0	0
06acc8bbf6b5682172c25300491e0c12	Fungi								1	0	0	0	0	0	0	0	0	0	0	0	0	0	0	0	0	0	153	0	63	0	0	81	0	0	0	0	132	0	0	45	124	504	74	0	0	0	0	0	0
86022226abc8dd02829b1594fc8b4bb5	Fungi	Ascomycota							0.9960106757219238	0	0	0	0	0	0	0	0	0	0	0	0	0	0	0	0	0	0	0	0	0	0	0	0	0	0	0	0	0	0	0	0	0	0	0	0	0	0	0	0
be08717b30c78c1164ed2c09cbea0615	Fungi	Ascomycota	Leotiomycetes	Leotiales	Tympanidaceae	Capturomyces	Capturomyces_funiculosus	sh__SH1296159.10FU	0.7234117626550708	0	62	0	76	73	0	0	0	0	0	0	154	0	209	0	0	0	0	0	0	0	0	0	0	0	0	0	0	31	0	0	0	0	0	0	217	0	283	0	0
8f5f4a56cd9ba591cd4f75c244b2af4c	Fungi								0.9999999999999871	0	0	0	0	0	0	62	0	0	0	0	0	0	0	0	0	0	0	0	296	0	0	0	0	0	0	0	0	0	0	516	0	0	0	0	0	0	0	0	0
624b02be66276f7a81ce36fe5a6346e2	Fungi								0.9999999999999891	0	0	0	0	0	0	0	0	0	0	0	0	0	0	0	0	0	0	0	0	0	0	0	0	0	0	0	0	0	0	0	0	0	0	96	0	0	0	0	0
341676c1235b1f8a754861a6811ac88a	Fungi								1	0	5	0	0	0	0	0	0	0	0	0	0	0	0	0	0	0	0	41	0	0	0	0	0	0	0	0	0	0	0	0	169	0	0	0	0	0	0	0	0
d1f8c064f49cee6c76e5573510032d02	Fungi	Fungi_phy_Incertae_sedis	Fungi_cls_Incertae_sedis	Fungi_ord_Incertae_sedis	Fungi_fam_Incertae_sedis	Fungi_gen_Incertae_sedis	Fungi_sp	sh__SH1288798.10FU	0.9945734675381711	0	0	0	0	0	0	0	0	0	0	0	0	0	0	209	0	0	0	0	9	0	0	0	439	0	247	0	0	0	0	16	28	0	0	0	0	0	0	0	0
ed45fa6e06859d920685db26636cae62	Fungi	Basidiomycota	Tremellomycetes	Tremellales	Cuniculitremaceae	Kockovaella	Kockovaella_lichenicola	sh__SH1169326.10FU	0.7178527578478968	0	0	0	0	0	24	0	0	0	426	0	0	0	0	0	0	0	0	0	0	0	0	0	13	0	0	0	0	0	0	0	0	0	0	0	0	0	0	0	0
3575a973ed357981e70e526b00f93bc4	Fungi	Basidiomycota	Exobasidiomycetes	Exobasidiales	Exobasidiaceae	Exobasidium	Exobasidium_arescens	sh__SH1300691.10FU	0.9998342421739974	604	0	0	0	0	0	0	0	0	0	0	0	0	0	0	0	0	0	0	0	0	0	0	0	0	0	0	0	320	0	0	0	0	0	0	0	44	0	0	0
972d983ed2440c5870a5690bd53add8f	Fungi								0.9999999999999998	0	0	0	0	0	0	0	0	0	0	0	0	0	0	0	0	0	0	0	0	0	0	0	0	0	0	450	0	0	0	0	0	0	0	0	0	0	0	0	0
f7e69cb15a24a11539b0539cdb07b3b5	Fungi								0.999999999999998	0	0	0	0	0	0	0	0	0	0	0	0	0	0	0	0	0	0	0	0	0	0	0	720	0	437	3	0	0	0	0	0	0	0	0	0	0	0	0	0
128685cb6cf6403f34d779555d64e90e	Fungi	Ascomycota							0.9992804183389278	280	0	0	0	0	0	0	0	0	0	0	0	0	0	0	58	0	0	0	0	0	0	0	0	0	0	0	0	618	0	0	0	0	0	0	0	28	0	0	0
7334fd3b334eb0958154998f78e307d6	Fungi	Ascomycota	Dothideomycetes	Dothideomycetes_ord_Incertae_sedis	Dothideomycetes_fam_Incertae_sedis	Dothideomycetes_gen_Incertae_sedis	Dothideomycetes_sp	sh__SH1407399.10FU	0.9999991021038052	60	0	0	0	0	0	0	0	0	70	0	0	0	0	0	0	0	0	0	0	0	0	0	0	0	0	0	0	79	0	0	0	0	0	0	0	0	0	0	0
385976deacae98a444380f5ce88f61c6	Fungi	Ascomycota	Lecanoromycetes	Lecanorales	Parmeliaceae	Flavopunctelia	Flavopunctelia_flaventior	sh__SH1097650.10FU	0.9977636238952453	37	54	0	0	119	0	0	0	0	47	0	0	0	0	0	0	0	0	0	0	0	0	0	0	0	0	0	0	29	395	0	0	0	0	0	23	0	0	0	0
a1d6a3c837e67ed7bdc15be087ec3091	Fungi	Basidiomycota							0.7019820798040839	0	0	0	0	0	0	0	0	0	0	0	0	0	0	0	0	0	0	0	0	308	0	0	0	0	0	0	0	0	0	0	0	0	0	0	0	0	0	385	0
49f0511121272a7efc693f1a65828e93	Fungi	Rozellomycota	Rozellomycota_cls_Incertae_sedis	Rozellomycota_ord_Incertae_sedis	Rozellomycota_fam_Incertae_sedis	Rozellomycota_gen_Incertae_sedis	Rozellomycota_sp		1	0	0	0	0	0	0	6	0	0	0	0	0	0	0	0	0	0	0	0	0	0	0	0	0	0	0	0	0	0	0	0	33	0	0	50	0	0	0	0	0
f23e763cb6bac69ee3c5f259af9f8835	Fungi	Ascomycota	Dothideomycetes	Botryosphaeriales					0.833660384711163	8	0	0	15	0	27	0	0	0	0	0	0	0	245	0	0	0	0	0	0	0	0	0	47	0	145	0	0	0	0	0	0	0	0	0	0	0	716	0	0
d5ea897f357950cf4ea982560264b532	Fungi	Ascomycota	Leotiomycetes	Helotiales	Helotiales_fam_Incertae_sedis	Helotiales_gen_Incertae_sedis	Helotiales_sp	sh__SH1293870.10FU	0.9999999495507138	0	0	0	0	0	0	35	0	0	0	0	0	0	0	0	0	0	15	21	437	0	0	0	0	0	0	0	0	0	0	172	0	0	0	0	0	0	0	0	0
4be8119b9309fff70e3a490b1c4ed394	Fungi	Ascomycota	Eurotiomycetes	Eurotiales	Aspergillaceae	Penicillium			0.9946821416201059	0	0	0	0	60	69	0	0	0	78	0	0	0	0	0	0	0	0	0	0	0	0	0	0	0	0	0	0	0	13	0	0	0	0	0	0	0	0	0	0
b50a1ce8bca96883abb1576e37e78eac	Fungi	Ascomycota	Leotiomycetes	Helotiales	Hyaloscyphaceae	Hyaloscyphaceae_gen_Incertae_sedis	Hyaloscyphaceae_sp	sh__SH1256038.10FU	0.9999821514862617	0	0	0	0	0	0	0	0	0	0	0	0	0	0	0	0	0	0	0	0	0	0	0	0	0	0	19	0	0	0	0	290	0	0	205	0	0	0	0	0
1190b491eaf0cc1b35ed7a2f5c906aff	Fungi	Ascomycota	Lecanoromycetes	Ostropales	Stictidaceae	Absconditella	Absconditella_sphagnorum	sh__SH1309051.10FU	0.9999999984864587	0	0	0	0	0	0	0	0	0	0	0	0	0	0	0	0	0	456	0	0	0	0	0	0	0	0	0	502	0	0	0	0	0	0	0	0	0	0	0	0
0f8d4364e357f9fa441eda43e168bf00	Fungi	Ascomycota							0.7497658603323802	0	0	0	0	0	0	0	0	0	0	0	0	0	0	0	0	0	0	0	0	0	0	0	0	0	0	0	0	0	0	0	0	0	0	0	0	0	0	0	0
be46e5a9f0fbd787ab03fe743ceb3b1a	Fungi								0.999999999999998	171	0	0	37	0	65	0	0	0	32	0	30	41	226	0	0	0	0	0	0	0	0	0	0	0	0	0	0	140	66	0	0	0	0	0	0	0	152	0	0
eab88e9a74a0065758eaf0c5434d2339	Fungi	Ascomycota	Eurotiomycetes	Chaetothyriales	Herpotrichiellaceae	Cladophialophora			0.9995415246047653	0	0	0	12	0	0	0	0	0	0	0	0	0	0	0	0	0	8	0	0	0	73	0	402	0	0	0	0	0	0	0	12	0	218	0	0	0	0	0	0
f21fc5226765edf97de7040ec7b3e582	Fungi	Ascomycota	Lecanoromycetes	Lecanorales	Lecanoraceae	Pyrrhospora	Pyrrhospora_quernea	sh__SH1214537.10FU	0.9999998218361287	0	0	0	0	41	117	0	0	0	30	0	0	0	12	0	0	0	0	0	0	0	0	0	0	0	0	0	0	0	253	0	0	0	0	0	0	0	15	0	0
872a6b113ce24799d81f3555a6042b68	Fungi								0.9999999999999925	0	3	0	1110	124	0	0	0	0	37	0	0	0	17	0	0	0	0	0	0	0	0	0	0	0	0	0	0	0	0	0	0	0	0	0	0	0	0	0	0
9f86609d3f6669be114ea12926be8045	Fungi								0.9999999999999882	0	0	0	0	0	0	0	0	0	0	0	0	0	0	0	53	0	0	507	0	0	0	0	0	0	0	0	0	0	0	0	0	0	0	0	0	0	0	0	0
66a5111ce86d3cbeaad9613689c0b127	Fungi	Fungi_phy_Incertae_sedis	Fungi_cls_Incertae_sedis	Fungi_ord_Incertae_sedis	Fungi_fam_Incertae_sedis	Fungi_gen_Incertae_sedis	Fungi_sp	sh__SH1210522.10FU	0.9997503343635417	0	7	0	0	0	0	0	0	0	0	0	0	0	0	0	0	0	0	0	0	0	13	0	0	0	0	0	0	0	0	0	277	0	9	0	0	0	0	0	0
48289589c5bf107cead77146a9451019	Fungi								1	45	58	0	0	82	0	0	0	0	0	0	0	0	0	0	0	0	0	0	0	78	0	0	0	0	0	0	0	59	47	0	0	0	0	34	0	0	0	452	40
3f9d6b54d1ed5b282dd311ae58d8262f	Fungi								0.9999999999999877	0	0	0	0	0	0	0	0	0	0	0	0	0	0	222	0	0	0	0	0	218	0	0	0	0	0	0	0	0	0	0	0	0	0	0	0	0	0	66	0
609beb2ca88d5c493aac08502d6ba854	Fungi	Chytridiomycota	Chytridiomycota_cls_Incertae_sedis	Chytridiomycota_ord_Incertae_sedis	Chytridiomycota_fam_Incertae_sedis	Chytridiomycota_gen_Incertae_sedis	Chytridiomycota_sp		0.9999999999997499	0	154	0	16	0	0	0	0	0	0	0	344	17	0	0	19	0	9	0	0	0	0	0	0	0	0	0	0	0	0	0	0	0	0	0	463	0	0	0	0
ab9fbeda277e5107a09a3dee0c475b28	Fungi								0.9999999999999909	0	0	0	0	0	0	0	0	0	0	0	0	0	0	0	0	0	0	0	0	243	0	0	0	0	0	0	0	0	0	0	0	0	0	0	0	0	0	418	0
dc8b60c89c918c9709bc4588dd74d84a	Fungi								1	0	29	0	0	0	115	0	0	0	0	0	0	0	524	0	0	0	0	0	0	0	0	0	0	0	0	0	0	0	0	0	0	0	0	0	0	0	162	0	0
71134ee8bf4662ef815936b519bab349	Fungi								1	0	0	0	0	0	0	0	0	0	0	0	0	0	0	0	11	0	0	0	0	0	98	0	0	3	0	0	0	0	0	0	0	0	58	0	0	32	0	6	0
d16a6da09f36e2a1abfa7a7d542efa58	Fungi	Ascomycota	Eurotiomycetes	Chaetothyriales	Herpotrichiellaceae	Exophiala	Exophiala_sp		0.9999999909332216	0	19	0	0	0	0	0	0	0	0	0	0	0	0	0	11	48	0	0	10	0	0	0	19	44	34	0	0	0	0	0	0	0	0	42	0	87	0	0	72
e1d17f7332d6763dece6b4236a9092ac	Fungi	Ascomycota							0.9590518066413731	0	0	0	0	0	0	0	0	0	0	0	0	0	0	0	0	0	0	0	0	0	0	45	0	0	0	6	0	0	0	0	19	30	0	0	0	38	0	0	0
3175b4689c97699dfcf857b48e431608	Fungi	Ascomycota	Dothideomycetes	Pleosporales	Lentitheciaceae	Lentitheciaceae_gen_Incertae_sedis	Lentitheciaceae_sp	sh__SH1344549.10FU	0.9664267597854008	0	0	0	0	0	0	0	0	0	0	0	441	0	0	0	0	0	0	0	0	0	0	0	0	0	0	0	0	0	0	0	0	0	0	0	499	0	0	0	0
9e90ec7ccdc699a63759d042dcfa0d0f	Fungi	Ascomycota	Leotiomycetes	Helotiales					0.9999933747067582	0	0	0	0	0	0	0	0	0	0	0	0	0	0	0	0	0	0	0	0	0	0	0	0	0	0	0	0	0	0	0	0	0	0	0	0	0	0	0	0
a1f7cd00ffde6671b18543fd5077d6a0	Fungi	Ascomycota	Taphrinomycetes	Taphrinales	Taphrinaceae	Taphrina	Taphrina_inositophila	sh__SH1164880.10FU	0.9999990292280807	0	0	0	0	0	0	0	0	0	0	0	26	0	0	0	30	10	0	0	0	0	320	0	7	15	0	0	0	0	9	0	0	0	386	0	20	0	0	0	14
720f771806e9229f4a8132bf9957d575	Fungi	Chytridiomycota	Chytridiomycota_cls_Incertae_sedis	Chytridiomycota_ord_Incertae_sedis	Chytridiomycota_fam_Incertae_sedis	Chytridiomycota_gen_Incertae_sedis	Chytridiomycota_sp	sh__SH1387595.10FU	0.9998381079123595	0	0	0	0	0	0	0	0	0	0	0	0	0	0	0	0	395	0	0	0	0	0	0	0	89	0	0	0	0	0	0	0	0	0	0	0	0	0	0	782
23cd01826830c0abcf5e05efbb60d387	Fungi	Ascomycota	Archaeorhizomycetes	Archaeorhizomycetales	Archaeorhizomycetaceae	Archaeorhizomyces	Archaeorhizomyces_sp	sh__SH1091317.10FU	0.9998563695157133	0	0	0	0	0	0	0	0	0	0	0	0	0	0	0	0	0	0	0	0	0	0	0	0	0	0	0	0	0	0	0	0	0	0	0	0	68	0	0	0
7eb41cd7d06c426f49589982f0f4c99f	Fungi	Ascomycota	Leotiomycetes	Helotiales					0.9926671403298297	0	0	0	0	0	0	52	0	0	0	0	0	0	0	0	0	0	0	0	160	0	0	0	0	0	0	89	5	0	0	164	15	0	0	0	0	0	0	0	0
bf5021aba40d64f90fb4337c3f888fb2	Fungi	Ascomycota	Leotiomycetes	Helotiales					0.984435514661789	0	0	0	0	0	0	0	0	0	0	0	0	0	0	0	0	329	0	0	0	0	0	0	0	344	0	0	0	0	0	0	0	0	0	0	0	0	0	0	288
2bce79a195976d69b75c1baf61fcdac2	Fungi	Ascomycota	Archaeorhizomycetes	Archaeorhizomycetales	Archaeorhizomycetaceae	Archaeorhizomyces	Archaeorhizomyces_sp	sh__SH1091317.10FU	0.9998179711267091	0	0	0	0	0	0	0	0	0	0	0	0	0	0	0	0	0	0	0	0	0	0	0	0	0	0	0	0	0	0	0	0	0	0	0	0	102	0	0	0
074de90cd7c21c213469be56cc01a1d4	Fungi	Mucoromycota	Umbelopsidomycetes	Umbelopsidales	Umbelopsidaceae	Umbelopsis	Umbelopsis_sp	sh__SH1063741.10FU	0.9076807702488525	0	28	0	0	0	0	0	0	0	0	0	0	0	58	0	0	0	0	0	0	0	0	0	0	0	0	0	0	0	0	0	0	0	0	0	0	0	0	0	0
904fc6d713a32248ab6c6a9d93b6e3eb	Fungi	Ascomycota							0.9999518653626677	0	0	0	0	0	0	0	0	0	0	0	0	0	0	0	0	25	0	0	0	0	0	0	589	15	384	20	0	0	4	0	0	0	0	0	0	0	0	0	19
e8cdbc48bf25dafe64a0766b9a88ecd0	Fungi								1	0	0	0	0	0	185	0	0	0	0	0	0	0	27	0	0	0	0	0	0	0	0	0	0	0	0	0	0	0	284	0	0	0	0	0	0	0	0	0	0
430f92938c38b8b544bb25fc713a14b1	Fungi	Ascomycota							0.9999983648559002	0	24	0	18	17	23	0	0	0	0	0	22	69	14	0	0	0	0	0	0	0	0	0	0	0	0	0	0	0	39	0	0	0	0	0	0	0	0	0	0
4933c07097590ed5610cd11e7d0af9df	Fungi								0.999999999999989	0	0	0	0	0	0	0	0	0	0	0	0	0	0	325	0	0	0	0	0	0	0	0	0	0	0	6	0	0	0	0	199	0	0	0	0	0	0	0	0
51859d5d22406876d8a20317b88252b5	Fungi	Ascomycota	Lecanoromycetes	Lecanorales	Lecanoraceae	Lecanora	Lecanora_expallens		0.9999932964602196	9	0	0	68	170	36	0	0	0	0	0	0	0	0	0	0	0	0	0	0	5	0	0	0	0	0	0	0	0	252	0	0	0	0	0	0	0	0	4	0
673554fc5a39f4156fcfa66305bbf3ea	Fungi	Chytridiomycota	Chytridiomycota_cls_Incertae_sedis	Chytridiomycota_ord_Incertae_sedis	Chytridiomycota_fam_Incertae_sedis	Chytridiomycota_gen_Incertae_sedis	Chytridiomycota_sp	sh__SH1407763.10FU	0.8995918261355068	0	12	0	0	0	0	0	0	0	0	0	0	0	0	0	0	91	0	0	0	0	0	0	76	33	46	0	0	0	0	0	0	0	0	0	0	0	0	0	274
443af8e0331499c28a50100f4c5993f3	Fungi	Ascomycota	Eurotiomycetes	Eurotiales	Aspergillaceae	Penicillium			0.9995935031835042	0	49	0	0	66	31	0	0	0	0	0	0	0	37	0	0	0	0	0	0	0	0	0	0	0	0	0	0	0	28	0	0	0	0	0	0	0	0	0	0
d64384786d3b06f8f8ec41ff0ca8534d	Fungi	Ascomycota	Dothideomycetes	Dothideales	Dothideaceae				0.9862718731091816	0	0	0	0	0	0	0	0	0	0	0	0	0	0	0	0	294	0	0	0	0	0	0	0	304	0	0	0	0	0	0	0	0	0	0	0	0	0	0	434
0829ede03dbf7c42ad639333f9967d82	Fungi	Ascomycota	Lecanoromycetes	Lecanorales	Cladoniaceae	Cladonia			0.9999966034765695	0	0	0	0	63	0	0	0	0	24	0	0	0	17	0	0	0	0	0	0	0	0	0	0	0	0	0	0	0	0	0	0	0	0	0	0	0	0	0	0
4751e9322e17a243eb08c3061ec2206f	Fungi	Ascomycota	Eurotiomycetes	Chaetothyriales	Herpotrichiellaceae	Exophiala	Exophiala_sp	sh__SH1378372.10FU	0.9822238565960694	0	0	0	0	0	0	0	0	0	0	0	0	0	0	0	0	57	0	9	0	0	0	28	0	58	46	0	0	0	0	0	0	19	18	0	0	31	0	0	54
91a715c62db4822ee834c291e2211de7	Fungi								1	151	0	0	0	0	66	0	0	0	0	0	0	0	274	0	15	0	0	0	0	0	0	0	0	0	0	0	0	189	101	0	0	0	0	0	0	0	137	0	0
52f3f6428c44bffff4b3019dd6c376c1	Fungi								0.9999999999999977	0	0	0	0	0	0	0	0	0	55	0	42	0	94	0	64	0	6	0	0	0	0	0	39	0	169	0	0	0	0	0	0	0	0	0	0	0	0	0	0
ea8553a329b2fc984b03c0fa82d23f6c	Fungi	Ascomycota							0.9542405161099391	0	0	0	0	0	0	0	0	0	0	0	0	0	0	0	0	0	0	0	0	0	0	37	0	0	0	0	0	0	0	0	18	39	0	12	0	20	0	0	0
f42c4a7c1400c8a1285b4a0df20dc22c	Fungi	Ascomycota	Orbiliomycetes	Orbiliales	Orbiliales_fam_Incertae_sedis	Orbiliales_gen_Incertae_sedis	Orbiliales_sp	sh__SH1413480.10FU	0.9493796295453883	0	0	0	0	0	132	0	0	0	63	0	0	0	190	0	0	0	0	0	0	0	0	0	8	0	0	0	0	0	8	0	0	0	0	0	0	0	140	0	0
ee219567a2155b959909eb333f60f4d1	Fungi	Ascomycota	Leotiomycetes	Helotiales	Helotiales_fam_Incertae_sedis	Helotiales_gen_Incertae_sedis	Helotiales_sp	sh__SH1293870.10FU	0.9999997568451147	0	0	0	0	0	0	26	0	0	0	0	0	0	0	0	0	0	33	45	206	0	0	0	0	0	0	0	50	0	0	149	0	0	0	0	0	0	0	0	0
a56ebe2df1a5e75d8915ef15bd1a6264	Fungi								0.9999999999999918	0	0	0	0	0	0	0	0	0	0	0	35	0	0	0	0	10	0	0	0	0	0	0	0	0	0	0	0	0	0	0	0	0	0	637	16	86	0	0	8
2e48d49269ebb132e559c51ec25b4175	Fungi	Ascomycota	Dothideomycetes	Capnodiales	Capnodiales_fam_Incertae_sedis	Capnodiales_gen_Incertae_sedis	Capnodiales_sp	sh__SH1367718.10FU	0.9378041630667555	0	0	0	0	0	62	0	0	0	28	0	0	0	60	0	0	0	0	0	0	0	0	0	0	0	0	0	0	4	83	0	0	0	0	0	0	0	97	0	0
d253d59d414a872b86e1b5452e6b83cc	Fungi	Ascomycota	Lecanoromycetes	Lecanorales	Parmeliaceae	Evernia	Evernia_prunastri	sh__SH1199182.10FU	0.9999869778177629	0	36	0	331	132	12	0	0	0	0	0	0	0	0	0	0	0	0	0	0	0	0	0	0	0	0	0	0	0	44	0	0	0	0	0	0	0	0	0	0
261b2f639e6e08ef9a0401d912ba8a0e	Fungi	Ascomycota	Leotiomycetes	Phacidiales	Phacidiaceae				0.999277859101856	0	0	0	0	0	0	0	0	0	0	0	0	0	0	372	0	0	0	0	0	0	0	0	0	0	0	0	0	0	0	0	0	0	0	56	0	0	0	0	0
9414bcf3e014a89f548201b618265cae	Fungi								1	0	42	0	81	83	0	0	0	0	0	31	0	0	0	0	0	0	0	0	0	0	0	0	0	0	0	0	0	45	156	8	0	0	0	47	0	0	0	0	0
377433706133badd7678655e07d4367e	Fungi	Ascomycota							0.8260690230985002	305	0	0	0	21	0	0	0	0	5	0	0	0	0	0	15	0	0	0	0	0	0	0	0	0	0	0	0	474	6	0	0	0	0	0	0	16	0	0	0
59281d8c20fb224f4f294b7e42a660a9	Fungi	Ascomycota	Dothideomycetes	Mycosphaerellales	Mycosphaerellaceae	Mycosphaerellaceae_gen_Incertae_sedis	Mycosphaerellaceae_sp	sh__SH1347147.10FU	0.9740925446789673	0	6	0	0	0	0	0	0	0	0	0	105	0	0	0	0	0	0	0	0	0	0	0	0	0	0	0	0	0	22	0	0	0	0	0	41	0	0	0	0
5c47bf8ce68b0a657a673c6e1c8d0706	Fungi	Basidiomycota	Tremellomycetes	Tremellales	Phaeotremellaceae	Phaeotremella	Phaeotremella_sp	sh__SH1172687.10FU	0.9985515996701498	0	0	0	0	0	0	0	0	0	0	0	0	0	0	0	0	0	0	0	0	0	85	0	5	0	0	122	0	0	0	0	0	0	110	0	0	0	0	0	0
3a8c411b7ca616992992c1458cc98476	Fungi								0.9999999999999934	0	0	0	0	0	0	0	0	0	0	0	0	0	0	0	0	0	0	0	0	0	0	0	0	0	0	0	0	0	0	0	0	0	0	0	0	0	0	0	0
7add3260eca3b33824885be3e6f2eb6b	Fungi	Ascomycota	Leotiomycetes						0.7683214360760029	0	0	0	0	0	0	0	0	0	0	0	0	0	0	301	0	0	0	0	0	0	0	0	0	0	0	0	0	0	0	0	0	0	0	0	0	0	0	0	0
ef87eaf3d88c9f95420f7866a715bafe	Fungi								0.9999999999999916	0	81	0	58	150	10	0	0	0	0	0	0	0	115	0	0	0	0	0	0	0	0	0	0	0	0	0	0	0	0	0	0	0	0	0	0	0	249	0	0
f9541fb55b18d1c0f4426b8dfc0c8515	Fungi	Basidiomycota	Exobasidiomycetes	Microstromatales	Microstromataceae	Microstroma	Microstroma_bacarum	sh__SH1160514.10FU	0.9990479192343807	0	0	0	0	0	0	0	0	0	0	0	0	0	0	345	0	0	2	0	0	0	0	4	39	6	29	0	0	0	0	0	0	2	3	0	0	0	0	0	0
9812c9cf9f82dc672cec8652b91434c5	Fungi	Ascomycota	Leotiomycetes	Helotiales	Discinellaceae				0.7447995827238904	84	0	0	18	0	8	0	0	0	273	0	0	0	0	0	0	0	0	0	0	0	0	0	24	0	0	0	0	67	0	0	0	0	0	0	0	12	12	0	0
8d4fea41ee6452b387039dbac48be998	Fungi	Ascomycota	Taphrinomycetes	Taphrinales	Taphrinaceae	Taphrina	Taphrina_padi	sh__SH1164890.10FU	0.998920852656608	3	27	0	7	40	0	0	0	0	0	0	65	10	13	0	0	0	0	0	4	0	0	0	0	0	0	0	0	4	6	0	0	0	33	0	25	0	12	0	0
922b9e8a38c6510f4248ca6f03f652db	Fungi	Ascomycota	Lecanoromycetes	Lecanorales	Parmeliaceae	Parmelia	Parmelia_sulcata	sh__SH1199761.10FU	0.9520662449328127	0	0	0	234	94	0	0	0	0	0	0	0	0	0	0	9	0	0	0	0	0	0	0	0	0	0	0	0	13	49	0	0	0	0	0	12	0	0	33	0
6df3f996d97ec34d7e0001fad9f611e8	Fungi	Ascomycota							0.9999999746338539	0	0	0	0	0	0	55	0	0	0	0	0	0	0	0	0	0	0	0	186	0	0	0	0	0	0	0	0	0	0	169	0	0	0	0	0	95	0	0	0
544f8dcc6fa686bd705396c15607bc82	Fungi	Basidiomycota	Agaricomycetes	Agaricomycetes_ord_Incertae_sedis	Agaricomycetes_fam_Incertae_sedis	Agaricomycetes_gen_Incertae_sedis	Agaricomycetes_sp	sh__SH1374692.10FU	0.9993905785918291	0	0	0	0	0	0	0	0	0	0	0	386	0	0	0	0	0	0	0	0	0	0	0	0	0	0	0	0	0	0	0	0	0	0	0	643	0	0	0	0
29717b767d68a765945c3803091120ac	Fungi	Ascomycota	Leotiomycetes	Helotiales	Hyaloscyphaceae	Hyaloscypha	Hyaloscypha_sp		0.9277612758793469	0	16	0	0	0	0	0	0	0	0	0	0	0	0	0	0	0	0	0	0	0	386	0	0	26	0	0	0	0	0	0	0	0	389	0	0	0	0	0	0
b9a2d41d1bb274c630d871add41f63c6	Fungi	Ascomycota	Eurotiomycetes	Eurotiales	Aspergillaceae	Penicillium			0.9976662831167913	0	0	0	93	0	0	0	0	0	61	0	0	0	15	0	0	0	0	0	0	0	0	0	0	0	0	0	0	0	0	0	0	0	0	0	0	0	0	0	0
6a502043f54f2f93a9d2c87539ceb556	Fungi	Fungi_phy_Incertae_sedis	Fungi_cls_Incertae_sedis	Fungi_ord_Incertae_sedis	Fungi_fam_Incertae_sedis	Fungi_gen_Incertae_sedis	Fungi_sp	sh__SH1326885.10FU	0.9999986113333513	0	22	0	11	0	0	0	0	0	0	0	9	8	0	0	0	0	0	0	6	9	205	0	0	0	0	16	0	0	12	0	0	0	67	0	0	0	0	0	0
aff9803d89acd1fd3888a7f0d50f5de8	Fungi	Ascomycota	Ascomycota_cls_Incertae_sedis	Ascomycota_ord_Incertae_sedis	Ascomycota_fam_Incertae_sedis	Ascomycota_gen_Incertae_sedis	Ascomycota_sp	sh__SH1367302.10FU	0.9686880741593998	0	0	0	0	0	0	0	0	0	0	0	0	0	0	51	0	0	0	0	0	182	0	0	0	0	0	0	0	0	0	0	0	0	0	0	0	0	0	176	0
6b02fa65b200b95540d6eb359b267d2e	Fungi	Basidiomycota	Agaricomycetes	Auriculariales	Auriculariales_fam_Incertae_sedis	Auriculariales_gen_Incertae_sedis	Auriculariales_sp	sh__SH1384385.10FU	0.9999856616501228	0	0	0	0	0	0	0	0	0	0	0	0	0	0	0	0	0	0	0	6	0	0	0	646	0	184	0	0	0	0	0	0	0	0	0	0	83	0	0	0
1926a62bfcf93c3de1b08d484ae59e80	Fungi	Ascomycota	Sordariomycetes	Hypocreales	Clavicipitaceae	Claviceps			0.9999327160298744	0	0	0	0	22	0	0	0	0	0	0	112	0	0	0	14	0	0	0	0	0	0	0	0	0	0	0	0	0	0	0	0	0	0	0	31	0	0	0	0
ced5e5c1a6437a25214a63629c8e4b7d	Fungi	Ascomycota	Leotiomycetes	Helotiales	Hyaloscyphaceae	Hyaloscyphaceae_gen_Incertae_sedis	Hyaloscyphaceae_sp	sh__SH1256038.10FU	0.9998253650419386	0	0	0	0	0	0	0	0	0	0	0	0	0	0	0	0	0	0	206	0	0	0	0	0	0	0	0	0	0	0	0	570	0	0	0	0	0	0	0	0
b3d087098a59df6ec8d36c7017056cfb	Fungi	Basidiomycota	Tremellomycetes	Tremellales	Bulleraceae	Fonsecazyma	Fonsecazyma_sp	sh__SH1234113.10FU	0.7696904629009064	18	17	0	0	0	9	0	0	0	26	0	4	0	107	0	163	0	17	47	0	4	0	0	8	0	19	0	0	15	8	0	0	0	0	0	0	0	71	0	0
6ca70747e4caf54283ae923a7a7389c5	Fungi	Ascomycota							0.9791661977998051	0	0	0	0	0	86	0	0	0	117	0	0	0	0	0	0	0	0	0	0	0	0	0	0	0	0	0	0	0	0	0	0	0	0	0	0	0	0	0	0
58332bc02cc6f085c42a7a40ff63d228	Fungi	Chytridiomycota	Chytridiomycetes	Chytridiales	Chytriomycetaceae	Rhizidium	Rhizidium_sp	sh__SH1323789.10FU	0.9999999990720028	0	0	0	0	0	407	0	0	0	0	0	0	0	0	0	0	0	0	0	0	10	0	0	0	0	0	0	0	0	0	0	0	0	0	0	0	0	0	0	0
0d7c08c6738a6822b0e511bbb8bbe633	Fungi								1	0	0	0	0	0	0	0	0	0	0	0	0	0	31	0	0	20	0	0	0	40	0	0	17	0	47	23	0	48	0	0	44	0	0	182	0	0	0	73	63
a707574efde27e8700056ab29eee68c2	Fungi								0.9999999999999989	0	0	0	0	0	0	0	0	0	0	0	0	0	0	308	0	0	0	0	0	46	0	0	0	0	0	5	0	0	0	0	2	0	0	0	0	0	0	9	0
025a49a21017dbc09dc7d6b17add530f	Fungi	Ascomycota	Leotiomycetes	Rhytismatales					0.7587436048194168	0	0	0	0	0	0	0	0	0	0	0	0	0	0	41	10	0	7	6	0	0	5	14	0	0	0	19	3	0	0	0	19	0	0	2	0	0	0	0	0
94062e36fd9ff4f39dc1981b4795e5bd	Fungi	Basidiomycota	Tremellomycetes	Tremellales	Trimorphomycetaceae	Sugitazyma			0.9998280787737142	0	0	0	0	0	52	0	0	0	136	0	0	12	115	0	0	0	0	0	0	0	0	0	19	0	0	0	0	0	6	0	0	0	0	0	0	0	144	0	0
cdef272d9a03500c6fbc60977e8b2748	Fungi	Ascomycota	Lecanoromycetes	Lecanorales	Parmeliaceae	Hypogymnia	Hypogymnia_tubulosa	sh__SH1199612.10FU	0.992939366001052	0	0	0	0	0	21	0	0	0	0	0	0	0	0	0	0	0	0	0	0	349	0	0	0	0	0	0	0	0	0	0	0	0	0	0	0	0	0	221	0
8bbd855bbe75bbc7b518ad2600a6f9ab	Fungi	Ascomycota	Orbiliomycetes	Orbiliales	Orbiliaceae	Orbiliaceae_gen_Incertae_sedis	Orbiliaceae_sp	sh__SH1207969.10FU	0.9999999999974989	0	0	0	0	0	0	0	0	0	0	0	531	0	0	0	0	0	0	0	0	0	0	0	0	0	0	0	0	0	0	0	0	0	0	0	386	0	0	0	0
bfe70eae3e99a4ec058172070c20f604	Fungi	Ascomycota	Lecanoromycetes	Lecanorales	Cladoniaceae	Cladonia	Cladonia_ramulosa	sh__SH1298737.10FU	0.7187812205673044	0	0	0	0	0	0	0	0	0	0	0	0	0	0	0	0	0	0	0	0	0	0	0	0	0	0	0	0	0	0	0	0	0	0	0	0	0	0	0	0
ccd2a96d1c6c4b8a7a0b01ca3180b274	Fungi								1	0	0	0	0	44	457	0	0	0	0	0	0	0	0	0	0	0	0	0	0	0	0	0	0	0	0	0	0	0	30	0	0	0	0	0	0	0	0	0	0
0f0d444d2cbbe6cd36612fe5bbb62292	Fungi	Ascomycota							0.7243713582661276	0	0	0	0	0	89	0	0	0	30	0	0	0	403	0	0	0	0	0	0	0	0	0	0	0	0	0	0	0	0	0	0	0	0	0	0	0	137	0	0
c997146895a992f73e06203903a2517a	Fungi	Ascomycota	Taphrinomycetes	Taphrinales	Taphrinaceae	Taphrina	Taphrina_tormentillae	sh__SH1164895.10FU	0.9999432163539291	0	0	0	0	0	0	0	0	0	0	0	0	0	0	418	0	0	0	0	0	0	62	0	0	0	0	88	0	0	0	0	0	0	64	0	0	0	0	0	0
ebd68f023331130471178984562da7c5	Fungi								0.9999999999999886	0	0	0	0	0	331	0	0	0	0	0	0	0	0	0	0	0	0	0	0	0	0	0	0	0	0	0	0	0	0	0	0	0	0	0	0	0	0	0	0
851c930b03c7a2292a8107a3f9f184ec	Fungi								1	0	0	0	0	0	0	0	0	0	0	0	0	0	0	0	0	219	0	0	0	0	0	0	0	286	0	0	0	0	0	0	0	0	0	214	0	0	0	0	292
3bfe63e5c6e6720ab3a1fe8babc6d4e1	Fungi	Ascomycota	Leotiomycetes	Helotiales	Hyaloscyphaceae	Hyaloscyphaceae_gen_Incertae_sedis	Hyaloscyphaceae_sp	sh__SH1256037.10FU	0.8099347123157964	0	0	0	0	0	0	0	0	0	0	0	68	0	0	0	0	0	0	0	0	0	0	0	0	0	0	0	0	0	0	0	0	0	0	0	0	0	0	0	0
a57ef6385a1f6b562fa34d00e4e90041	Fungi								0.9999999999999905	0	0	0	0	0	0	0	0	0	0	0	0	0	0	0	359	0	40	0	0	0	0	0	0	0	0	12	0	0	0	0	6	0	0	9	0	2	0	0	0
6f1ce9eb6eba9f61222acd08a29681db	Fungi	Ascomycota							0.9991962999308982	186	0	0	57	0	0	0	0	0	15	0	14	0	44	0	15	0	0	0	0	0	0	0	0	0	0	0	0	144	20	0	0	0	0	0	35	0	86	0	0
1659060383ea2cac181c7545f3ea9db2	Fungi	Ascomycota	Orbiliomycetes	Orbiliales					0.9373320642959339	0	0	0	0	0	0	0	0	0	0	0	0	0	0	0	0	162	0	0	0	0	9	0	14	262	0	0	0	0	0	0	0	0	0	0	0	60	0	0	183
c6cd4ee0722dc107b5b40a9a96b30f44	Fungi								1	0	0	0	0	0	0	0	0	0	0	0	0	0	0	0	0	0	16	0	5	0	0	0	6	0	10	115	50	0	0	0	0	0	4	202	0	94	0	0	0
dd74075fb67cdfb6ff7c147ea1aab6f7	Fungi	Ascomycota	Leotiomycetes	Helotiales	Helotiales_fam_Incertae_sedis	Helotiales_gen_Incertae_sedis	Helotiales_sp		0.7199644523374344	0	0	0	0	0	0	0	0	0	0	0	0	0	0	270	0	0	0	0	0	0	0	0	0	0	0	0	0	0	0	0	0	0	0	0	0	0	0	0	0
941c8c2cb5dc6f8abde7947a6e76b76d	Fungi	Basidiomycota	Tremellomycetes	Tremellales	Phaeotremellaceae	Phaeotremella	Phaeotremella_sp		0.786988838302072	0	0	0	0	0	0	0	0	0	0	0	0	0	0	0	0	0	0	0	0	0	0	0	0	0	0	0	0	0	0	0	28	0	0	0	0	0	0	0	0
561fce84e576813b7fcda4c3727c021a	Fungi	Ascomycota	Sordariomycetes	Hypocreales	Cordycipitaceae	Beauveria	Beauveria_varroae	sh__SH1060938.10FU	0.99518452698318	0	6	0	10	38	27	0	0	0	9	0	0	0	13	0	0	0	0	0	0	0	0	0	0	0	0	0	0	0	15	0	0	0	0	0	0	0	0	0	0
b03c211c2842a4ba6320a2997224bf56	Fungi								0.99999999999999	0	0	0	59	348	56	0	0	0	21	0	0	0	59	0	0	0	0	0	0	0	0	0	0	0	0	0	0	0	0	0	0	0	0	0	0	0	87	0	0
1507df6be20cc88d35665828878000a2	Fungi	Ascomycota	Lecanoromycetes	Baeomycetales	Trapeliaceae	Trapeliopsis	Trapeliopsis_flexuosa	sh__SH1203362.10FU	0.9999823555921652	0	0	0	0	0	0	0	0	0	0	0	0	0	0	1041	0	0	0	0	0	0	0	0	0	0	0	0	0	0	0	0	0	0	0	0	0	0	0	0	0
3c628c8b948a534eb27a4855850401c8	Fungi								1	686	0	0	0	0	0	0	0	0	0	0	0	0	0	0	33	0	0	0	0	0	0	0	0	0	0	0	0	73	0	0	0	0	0	0	0	53	0	0	0
4b712c161c6278be28ce46ca856c7679	Fungi								1	0	0	0	0	0	0	0	0	0	0	0	0	0	231	0	0	0	0	0	0	0	0	0	0	0	0	0	0	0	252	0	0	0	0	0	0	0	483	0	0
64789db2532cc4d7a5e1be6c8ea66b69	Fungi	Ascomycota	Leotiomycetes	Helotiales	Hyaloscyphaceae	Hyaloscypha	Hyaloscypha_sp	sh__SH1255735.10FU	0.8043210984327489	0	0	0	0	0	0	0	0	0	0	0	0	0	0	0	0	0	0	0	0	148	0	0	0	0	0	0	0	0	0	0	0	0	0	0	0	0	0	186	0
adf15f12a18c44c4198d85088faf536f	Fungi	Rozellomycota	Rozellomycota_cls_Incertae_sedis	Rozellomycota_ord_Incertae_sedis	Rozellomycota_fam_Incertae_sedis	Rozellomycota_gen_Incertae_sedis	Rozellomycota_sp		0.9993696486668104	0	0	0	0	0	0	0	0	0	0	0	0	0	0	767	0	0	0	0	0	0	0	0	0	0	0	0	0	0	0	0	0	0	0	0	0	0	0	0	0
3b4e52287625f7bc5a2ee872a1264d2e	Fungi	Ascomycota	Dothideomycetes	Mycosphaerellales	Extremaceae	Extremus	Extremus_caricis	sh__SH1361573.10FU	0.8668128870294354	64	0	0	0	35	49	0	0	0	52	0	0	0	0	0	68	0	0	0	0	0	0	0	0	0	0	0	0	0	0	0	0	0	0	0	0	0	0	0	0
14d071266c95decb746cbe37986e3a9e	Fungi	Ascomycota	Dothideomycetes	Mycosphaerellales	Teratosphaeriaceae	Constantinomyces			0.9998808165884117	0	0	0	0	0	0	0	0	0	0	0	0	0	0	0	0	164	0	0	0	0	0	0	0	163	0	47	0	0	0	0	0	0	0	0	0	51	0	0	111
cee0348397adda34ada547e98606ae5c	Fungi	Ascomycota	Leotiomycetes	Rhytismatales	Rhytismataceae	Lophodermium	Lophodermium_gamundiae	sh__SH1357291.10FU	0.9850807456833629	0	0	0	0	0	0	0	0	0	0	0	0	0	0	0	5	0	0	0	0	0	0	0	0	0	0	0	0	0	0	0	0	0	0	0	0	0	0	0	0
ffda0867cd19ee7552c6c3ffb35442bb	Fungi								1	0	8	0	0	0	0	0	0	0	0	0	0	0	0	0	0	0	0	0	0	0	0	0	0	0	0	0	0	0	0	0	76	0	0	46	0	8	0	0	0
5073dc399dc694836931c92ea65af8e2	Fungi	Ascomycota	Dothideomycetes	Mycosphaerellales	Teratosphaeriaceae	Devriesia	Devriesia_sp	sh__SH1382893.10FU	0.9988330804007368	0	0	0	0	0	0	0	0	0	0	0	0	0	0	0	0	21	0	0	0	0	0	0	54	0	53	0	0	0	0	0	0	0	0	0	0	334	0	0	26
4fbe225f4a0cf04f055c55fd07125beb	Fungi	Basidiomycota	Agaricomycetes	Agaricales	Omphalotaceae	Gymnopus	Gymnopus_androsaceus	sh__SH1174276.10FU	0.9969191828697015	0	0	0	0	0	0	0	0	0	0	0	0	0	0	0	0	0	0	138	0	0	0	0	0	0	0	0	0	0	0	0	0	0	0	0	0	0	0	0	0
fcdf04a79e800533fe79b9e9603f11de	Fungi								1	70	0	0	0	0	0	0	0	0	101	0	0	0	20	0	0	0	0	0	0	0	0	0	18	0	0	0	0	92	79	0	0	0	0	0	0	12	20	0	0
e711e0782e76f8faf160c3819851bca2	Fungi								0.9999999999999957	0	0	0	0	0	0	0	0	0	0	0	0	0	0	0	39	33	0	0	0	0	54	0	0	0	32	45	0	0	0	17	0	0	24	80	0	29	0	0	50
cad492906e6e18f6837684141cd55f86	Fungi	Ascomycota	Dothideomycetes	Dothideomycetes_ord_Incertae_sedis	Dothideomycetes_fam_Incertae_sedis	Dothideomycetes_gen_Incertae_sedis	Dothideomycetes_sp	sh__SH1394064.10FU	0.9985869984633731	12	0	0	20	0	17	0	0	0	140	0	15	0	137	0	0	0	0	28	0	12	0	0	44	0	15	9	7	0	0	0	0	0	0	0	35	0	90	0	0
1422899bb9595e254e761056718a60ea	Fungi	Basidiomycota	Microbotryomycetes	Microbotryomycetes_ord_Incertae_sedis	Chrysozymaceae	Chrysozyma			0.9999849824684249	0	0	0	0	0	0	0	0	0	0	0	0	0	0	0	0	0	0	0	0	0	174	0	0	0	0	0	0	0	0	0	0	0	262	0	0	0	0	0	0
f6e50b52c81d02178b1eba3aaaebdcb3	Fungi	Mortierellomycota	Mortierellomycetes	Mortierellales	Mortierellaceae	Mortierella	Mortierella_sp		0.9999828045055672	0	0	0	0	0	0	0	0	0	0	0	0	0	0	0	0	265	0	0	0	0	0	0	0	87	0	0	0	0	0	0	0	0	0	0	0	0	0	0	635
7dd7426a16660a4666a3781674b45166	Fungi	Ascomycota	Dothideomycetes	Dothideomycetes_ord_Incertae_sedis	Dothideomycetes_fam_Incertae_sedis	Dothideomycetes_gen_Incertae_sedis	Dothideomycetes_sp	sh__SH1084459.10FU	0.9404675656083347	0	5	0	0	10	194	0	0	0	0	0	67	5	0	0	0	0	0	0	0	15	39	0	0	0	0	0	0	0	17	0	0	0	112	0	47	0	0	0	0
26841aa9acad0b73ebe2ddf0ceb3a37b	Fungi	Fungi_phy_Incertae_sedis	Fungi_cls_Incertae_sedis	Fungi_ord_Incertae_sedis	Fungi_fam_Incertae_sedis	Fungi_gen_Incertae_sedis	Fungi_sp	sh__SH1288798.10FU	0.9949062414068629	0	16	0	0	0	0	0	0	0	0	0	0	0	0	176	45	0	0	0	0	0	0	0	310	0	190	0	0	0	0	0	0	0	0	0	0	24	0	0	0
572afff8d9f3a306d691b557f3f1b833	Fungi	Ascomycota	Lecanoromycetes	Ostropomycetidae_ord_Incertae_sedis	Ostropomycetidae_fam_Incertae_sedis	Bachmanniomyces	Bachmanniomyces_punctum	sh__SH1388373.10FU	0.940419015533876	0	0	0	0	44	0	0	0	0	0	0	0	0	287	0	0	0	0	0	0	0	0	0	0	0	0	0	0	0	0	0	0	0	0	0	0	0	703	0	0
9a93bc944bec378a51e670e0b9a62c68	Fungi								0.9999999999999971	0	0	0	128	249	0	0	0	0	0	0	253	7	15	0	6	0	0	0	0	0	0	0	0	0	0	0	0	0	0	0	0	0	0	0	216	0	0	0	0
fddb878a3b27c63786d26c4d959b3569	Fungi								0.9999999999999917	0	152	0	43	235	0	0	0	0	0	0	74	15	8	0	0	0	0	0	0	0	0	0	0	0	0	0	0	0	8	0	0	0	0	0	75	0	0	0	0
1cdc3b85aedecfc4a146020b53a2d35a	Fungi	Fungi_phy_Incertae_sedis	Fungi_cls_Incertae_sedis	Fungi_ord_Incertae_sedis	Fungi_fam_Incertae_sedis	Fungi_gen_Incertae_sedis	Fungi_sp	sh__SH1055525.10FU	0.8664690553991837	0	5	0	0	0	0	0	0	0	0	16	222	0	0	0	0	0	0	0	0	0	0	0	0	0	0	0	0	0	336	0	0	0	0	0	380	0	0	0	0
63e6ca5ef2fa167aefd339b15df337f8	Fungi	Ascomycota	Lecanoromycetes	Lecanorales	Parmeliaceae	Hypotrachyna	Hypotrachyna_neodissecta	sh__SH1199297.10FU	0.8019223482731669	0	0	0	0	0	0	0	0	0	25	0	15	0	0	0	0	0	0	0	0	0	0	0	0	0	0	0	0	0	0	0	0	0	0	0	0	0	0	0	0
02b44aefa7f9683fd681b71b922e021b	Fungi	Ascomycota							0.9999425354575964	0	35	0	0	0	0	0	0	0	0	0	0	0	0	0	0	0	0	0	0	0	0	0	496	0	277	0	0	0	0	0	46	0	0	9	0	0	0	0	0
e90020c7e8286a21b3e1f67ee095691b	Fungi								1	0	0	0	151	126	241	0	0	0	39	0	8	0	8	0	0	0	0	0	0	0	0	0	0	0	0	0	0	0	19	0	0	0	0	0	9	0	0	0	0
aeab7d74f6e6692c1bef8fb0995a6618	Fungi	Ascomycota	Eurotiomycetes	Chaetothyriales					0.8831843663885914	0	0	0	0	0	0	0	0	0	0	0	0	0	0	0	0	35	0	0	0	0	0	0	25	19	23	7	0	0	0	0	11	0	0	0	0	95	0	0	32
c50c5cc7fcbbd94ebd0e55937b70469d	Fungi	Ascomycota							0.9961298153509498	0	0	0	0	0	0	0	0	0	24	0	0	0	0	0	0	0	0	0	0	0	0	0	0	0	0	0	0	0	0	0	0	0	0	0	0	0	0	0	0
7c1ef661e1ae54eaaf21026315d30240	Fungi	Ascomycota	Dothideomycetes						0.8230971855212954	0	0	0	0	6	89	0	0	0	69	0	0	0	83	0	0	0	0	0	0	0	0	0	0	0	0	0	0	0	57	0	0	0	0	0	0	0	79	0	0
0376fe4039b4669e0c7914c9d664c781	Fungi	Ascomycota							0.9996538222505408	228	0	0	0	22	0	0	0	0	0	0	0	0	0	0	0	0	0	0	0	0	0	0	0	0	0	0	0	472	24	0	0	0	0	0	0	0	0	0	0
37884d06d5f4a2bc5f4179f4e8b844d2	Fungi	Ascomycota	Lecanoromycetes	Lecanorales	Scoliciosporaceae	Scoliciosporum	Scoliciosporum_sarothamni	sh__SH1288972.10FU	0.9990936227262575	40	0	0	56	0	78	0	0	0	10	0	19	0	48	0	15	10	0	0	0	17	0	0	19	0	30	2	0	47	115	0	0	0	0	0	26	0	86	0	0
309db9c14a8c53214694f65a00970e8e	Fungi	Ascomycota							0.9996883752463777	0	0	0	0	0	0	0	0	0	0	0	0	0	0	0	0	0	0	0	0	0	0	0	0	0	0	0	0	0	0	0	0	0	0	0	0	166	0	0	0
ebd7b37489e82c1fc809550f56b87f5a	Fungi	Ascomycota	Dothideomycetes	Pleosporales	Didymellaceae	Neoascochyta	Neoascochyta_exitialis	sh__SH1213549.10FU	0.999999685225468	19	12	0	0	5	14	7	0	0	18	0	0	0	50	0	19	26	17	21	6	0	0	7	0	26	0	5	33	14	13	8	4	8	0	0	0	5	16	56	50
6f758d43f9306fa3fa87fdb32eebe790	Fungi	Fungi_phy_Incertae_sedis	Fungi_cls_Incertae_sedis	Fungi_ord_Incertae_sedis	Fungi_fam_Incertae_sedis	Fungi_gen_Incertae_sedis	Fungi_sp	sh__SH1407413.10FU	0.9997599074266255	3	0	0	8	0	27	0	0	0	0	0	9	0	0	0	0	0	0	0	0	0	0	0	0	0	0	0	0	0	183	0	0	0	0	0	0	0	0	0	0
dc9b1ce0cbac9e04db454d9fd02c9d51	Fungi	Ascomycota	Pezizomycetes	Pezizales	Pezizales_fam_Incertae_sedis	Pezizales_gen_Incertae_sedis	Pezizales_sp		0.7008599948003211	0	0	0	0	0	0	0	0	0	0	0	0	0	0	0	0	0	0	0	0	0	0	0	0	0	0	6	0	0	0	0	0	0	0	0	0	0	0	0	0
2f0cc0851e276004bcd8bfbf07ace98f	Fungi	Ascomycota	Leotiomycetes	Leotiales	Tympanidaceae	Capturomyces	Capturomyces_funiculosus	sh__SH1296159.10FU	0.7536393774424405	0	0	0	0	0	0	0	0	0	0	0	0	0	0	280	0	0	0	0	0	0	0	0	0	0	0	0	0	0	0	0	0	0	0	21	0	0	0	0	0
ecc9d859c8ff6a10c6d1e64f9d0989a4	Fungi	Ascomycota	Leotiomycetes	Helotiales	Hyaloscyphaceae	Hyaloscypha			0.9900642126888466	0	14	0	0	0	0	0	0	0	0	0	0	0	0	0	0	0	0	0	0	0	0	0	0	0	0	0	0	0	0	0	493	0	0	0	0	0	0	0	0
1a1f8ad43f9158ae1ab6284d6ca8101b	Fungi	Ascomycota							0.999999999994806	0	0	0	0	0	0	0	0	0	0	0	0	0	0	135	0	0	0	0	0	0	0	0	0	0	0	96	0	0	0	0	114	0	0	0	0	0	0	0	0
c29553c68678ad46585fa2508c610dc4	Fungi	Ascomycota	Lecanoromycetes						0.7039954743221433	0	0	0	0	0	0	0	0	0	37	0	0	0	204	0	0	0	0	0	0	0	0	0	0	0	0	0	0	0	0	0	0	0	0	0	0	0	564	0	0
88457d095b434ec6cb801abb24f8a094	Fungi								1	41	8	0	170	0	49	0	0	0	22	0	0	0	10	0	8	10	5	0	0	15	0	0	0	0	53	0	0	168	66	0	0	0	0	0	19	0	0	14	11
8e5b331887697ad6e9ceb9dfde6bbcda	Fungi								1	0	0	0	0	0	0	0	0	0	0	0	555	0	0	0	0	0	0	0	0	0	0	0	0	0	0	0	0	0	0	0	0	0	0	0	259	0	0	0	0
30d1a2ce436f5815d94470029464d196	Fungi	Fungi_phy_Incertae_sedis	Fungi_cls_Incertae_sedis	Fungi_ord_Incertae_sedis	Fungi_fam_Incertae_sedis	Fungi_gen_Incertae_sedis	Fungi_sp	sh__SH1288798.10FU	0.8791304481364152	0	0	0	0	0	0	8	0	0	0	0	0	0	0	173	0	55	0	0	0	0	18	31	0	0	0	44	0	0	0	0	0	19	23	9	0	0	0	0	58
f54a6862c25211d9148486b23accc169	Fungi	Ascomycota	Leotiomycetes	Helotiales	Helotiales_fam_Incertae_sedis	Helotiales_gen_Incertae_sedis	Helotiales_sp	sh__SH1059214.10FU	0.9999840260987858	0	24	0	0	0	0	0	0	0	0	0	0	0	0	0	0	0	0	0	0	0	0	0	0	0	0	6	0	0	0	0	507	0	0	16	0	3	0	0	0
59870ecf8babb3ba5937727017a8555f	Fungi	Basidiomycota	Exobasidiomycetes	Microstromatales	Microstromatales_fam_Incertae_sedis	Microstromatales_gen_Incertae_sedis	Microstromatales_sp	sh__SH1160515.10FU	0.9672501161784136	0	159	0	0	0	0	0	0	0	0	0	0	0	0	0	0	0	0	0	0	0	0	0	0	0	0	0	0	0	0	0	0	0	0	0	0	0	0	0	0
57cd3ba3c7ba7fb6bf7639e73b683827	Fungi	Mortierellomycota	Mortierellomycetes	Mortierellales	Mortierellaceae	Mortierella	Mortierella_sp	sh__SH1219815.10FU	0.9379454402066558	0	0	0	0	0	0	0	0	0	0	0	0	58	0	0	0	0	0	0	0	0	0	0	11	0	0	0	0	0	0	0	6	0	0	0	0	0	0	0	0
d4f1e26d7435f93e444f2db7b190c05d	Fungi	Ascomycota	Dothideomycetes	Mycosphaerellales	Mycosphaerellaceae				0.9530714918882555	0	0	0	0	0	0	16	0	0	0	0	0	0	0	0	0	5	0	0	123	0	0	0	0	0	0	14	0	0	0	51	0	0	0	0	0	0	0	0	30
46ad120dcb05bacd8e28fc896eea6be8	Fungi	Basidiomycota	Agaricomycetes	Agaricales	Agaricales_fam_Incertae_sedis	Agaricales_gen_Incertae_sedis	Agaricales_sp	sh__SH1156927.10FU	0.9997599497563525	0	0	0	0	0	0	0	0	0	0	0	0	469	0	0	0	0	0	0	0	0	0	0	4	0	0	0	0	0	0	0	0	0	0	0	0	0	0	0	0
de69d705bd3e81f03897e34cd55ac4fa	Fungi	Ascomycota	Ascomycota_cls_Incertae_sedis	Ascomycota_ord_Incertae_sedis	Ascomycota_fam_Incertae_sedis	Ascomycota_gen_Incertae_sedis	Ascomycota_sp	sh__SH1255033.10FU	0.9250702359613264	0	0	0	0	0	0	0	0	0	0	0	0	0	0	39	0	108	0	0	8	0	61	0	0	141	0	0	0	0	0	0	0	0	0	0	0	0	0	0	98
9fd4e29aad17f1267d533e8e636cb2c1	Fungi	Basidiomycota	Atractiellomycetes	Atractiellales	Phleogenaceae	Bourdotigloea	Bourdotigloea_vestita	sh__SH1387665.10FU	0.99951206607108	0	0	0	0	0	0	0	0	0	0	0	0	40	0	0	422	0	30	0	0	0	0	0	0	0	0	0	0	0	0	0	0	0	0	0	0	0	0	0	0
912b75d927b4a15caf83870dc9462e21	Fungi	Ascomycota	Sordariomycetes	Hypocreales	Clavicipitaceae				0.9951396832214785	0	13	0	44	8	44	0	0	0	302	0	0	0	2	0	0	0	0	0	0	0	0	0	48	0	10	0	0	0	76	0	0	0	0	0	0	0	0	0	0
02402787def3a75fe4a07b4654512200	Fungi	Ascomycota	Dothideomycetes	Myriangiales	Myriangiaceae	Myriangium	Myriangium_sp	sh__SH1330761.10FU	0.9937729524628417	0	0	0	0	409	123	0	0	0	28	0	0	0	0	0	0	0	0	0	0	0	0	0	0	0	0	0	0	0	95	0	0	0	0	0	0	0	44	0	0
a026023fd59dff45ae8599782d721033	Fungi	Ascomycota	Leotiomycetes	Helotiales	Arachnopezizaceae	Arachnopeziza			0.9994509045471045	0	0	0	0	0	0	0	0	0	0	0	0	0	0	0	0	0	0	528	0	0	0	0	0	0	0	0	0	0	0	0	0	0	0	0	0	0	0	0	0
d4be77b88bce23b28f9aa2a98a4e5878	Fungi	Ascomycota	Leotiomycetes	Helotiales	Helotiales_fam_Incertae_sedis	Helotiales_gen_Incertae_sedis	Helotiales_sp		0.7543390731662444	0	295	0	63	0	0	0	0	0	0	0	0	0	0	0	0	0	0	0	0	0	0	0	0	0	0	0	0	0	0	0	0	0	0	0	0	0	0	0	0
a6c1c918edbd18b9697d09068a15ce02	Fungi								0.9999999999999976	0	0	0	60	0	0	0	0	0	0	0	0	0	0	0	0	0	0	0	0	0	0	0	0	0	0	0	0	0	855	0	0	0	0	0	0	0	0	0	0
25a19b6307edb00add821b39bf3e999b	Fungi	Basidiomycota	Exobasidiomycetes	Exobasidiales	Exobasidiaceae	Exobasidium	Exobasidium_sp	sh__SH1090172.10FU	0.9523555969170026	0	26	0	12	0	16	0	0	0	0	41	38	0	0	0	22	0	0	0	0	0	0	0	0	0	0	0	0	0	61	0	0	0	0	0	0	0	6	0	0
d1ad37c096aa441b94b2386459168e1f	Fungi	Ascomycota	Sordariomycetes	Hypocreales	Nectriaceae	Fusarium	Fusarium_tricinctum	sh__SH1049685.10FU	0.9856769754410095	0	4	0	67	22	47	0	0	0	47	0	0	13	33	0	7	0	0	0	0	0	10	0	0	0	0	0	0	0	37	0	0	0	33	0	79	0	0	0	0
75c4974f03f3677bbcfd85e5e4719648	Fungi								1	0	0	0	0	0	0	0	951	0	0	0	0	0	0	0	0	0	0	0	0	0	0	0	0	0	0	0	0	0	0	0	0	0	0	0	0	0	0	0	0
72b04d69f4fef34f87407cd36566c1f8	Fungi	Ascomycota	Leotiomycetes	Helotiales	Myxotrichaceae	Oidiodendron	Oidiodendron_eucalypti	sh__SH1314591.10FU	0.951212938319604	0	28	0	0	0	0	0	0	0	0	0	0	0	0	0	0	0	0	9	0	0	0	68	508	0	179	0	0	0	0	0	15	39	0	0	0	0	0	0	0
c8ecf906abe773afc70ac192596f6dbb	Fungi	Basidiomycota	Exobasidiomycetes	Microstromatales	Microstromataceae	Microstroma	Microstroma_bacarum	sh__SH1160514.10FU	0.9989016893798267	119	0	0	0	0	58	0	0	0	85	0	0	0	0	0	11	0	0	0	0	0	0	0	0	0	0	0	0	45	0	0	0	0	0	0	0	11	9	0	0
34479f33dc5806b36a70f2a8fcd7a4c4	Fungi								1	0	0	0	467	0	0	0	0	0	0	0	13	0	0	0	0	32	0	0	0	0	0	0	0	0	0	60	0	0	0	0	0	0	0	0	0	0	0	0	65
140914cccc1005b0877130f3528a7e04	Fungi	Ascomycota	Dothideomycetes	Dothideomycetes_ord_Incertae_sedis	Dothideomycetes_fam_Incertae_sedis	Dothideomycetes_gen_Incertae_sedis	Dothideomycetes_sp	sh__SH1382865.10FU	0.999996495098944	208	0	0	0	0	0	0	0	0	0	0	0	0	0	0	61	0	0	0	0	0	0	0	0	0	0	0	0	183	0	0	0	0	0	0	0	0	0	0	0
041b5c95ab905c55f42b359f87a440f2	Fungi								1	0	0	0	219	59	0	0	0	0	0	0	28	0	0	0	0	0	0	0	0	0	16	0	9	0	0	0	0	59	62	0	0	0	47	0	0	0	0	0	10
235a9053beca38ad65a93479f84f88af	Fungi	Ascomycota	Leotiomycetes	Helotiales	Lachnaceae	Lachnellula	Lachnellula_sp	sh__SH1388079.10FU	0.8744808647705687	0	0	0	0	0	0	0	0	0	0	0	0	0	0	0	0	0	0	0	0	0	0	0	164	0	749	21	0	0	0	0	6	0	0	0	0	0	0	0	0
a40701225e1bd83c8afdea59ad000172	Fungi	Mucoromycota	Umbelopsidomycetes	Umbelopsidales	Umbelopsidaceae	Umbelopsis	Umbelopsis_gibberispora	sh__SH1145778.10FU	0.7019495956054236	0	0	0	0	0	16	0	0	0	24	5	0	0	31	0	0	0	0	0	0	0	0	0	0	0	0	0	0	0	14	0	0	0	0	0	0	0	0	0	0
8290a4f61cb05d1d39cf5e0acdd8ba5a	Fungi	Basidiomycota	Tremellomycetes	Tremellales	Cuniculitremaceae	Kockovaella			0.9840741679925435	0	0	0	0	40	53	0	0	0	8	0	0	0	6	0	0	0	0	0	0	0	0	0	0	0	0	0	0	0	8	0	0	0	0	0	0	0	0	0	0
1dd7e41fbb7a08436116d12d2241ad8d	Fungi	Ascomycota	Archaeorhizomycetes	Archaeorhizomycetales	Archaeorhizomycetaceae	Archaeorhizomyces	Archaeorhizomyces_sp	sh__SH1091317.10FU	0.9998385215816245	0	0	0	0	0	0	0	0	0	0	0	0	0	0	0	0	0	0	0	0	0	0	0	0	0	0	0	0	0	0	0	0	0	0	0	0	60	0	0	0
77485531234aecf82958b486c9158580	Fungi	Ascomycota	Lecanoromycetes	Gyalectales	Phlyctidaceae	Phlyctis	Phlyctis_argena	sh__SH1320878.10FU	0.9999986862964465	0	11	0	32	0	22	0	0	0	0	0	17	4	55	0	0	0	0	0	0	0	0	0	0	0	0	0	0	0	36	0	0	0	0	0	0	0	51	0	0
415996cd71e2ca0eb4932af2aead9876	Fungi								0.9999999999999912	0	0	0	0	0	220	0	0	0	85	0	0	0	0	0	0	0	0	0	0	0	23	0	0	0	39	0	0	0	0	0	0	0	7	0	0	0	0	0	0
ff8621a82d04bf3cd7d2592a197f0a31	Fungi	Ascomycota							0.9645480895517788	0	0	0	0	0	0	0	0	0	0	0	0	0	0	0	0	0	0	5	0	53	0	0	0	0	0	43	0	0	0	0	7	0	48	0	0	0	0	30	0
d1a39c7b756815e87f69e7f6308b991a	Fungi	Ascomycota	Eurotiomycetes	Chaetothyriales	Herpotrichiellaceae	Cladophialophora	Cladophialophora_sp		0.8762939682622373	0	20	0	0	0	242	0	0	0	0	0	0	0	0	0	0	0	0	0	0	0	0	0	0	0	0	0	0	0	0	0	0	0	0	0	0	0	0	0	0
f88cac8f87d64ed5615e972f4f02bcb0	Fungi	Ascomycota	Dothideomycetes	Hysteriales	Hysteriaceae	Hysterium	Hysterium_sp	sh__SH1072856.10FU	0.9871947398059554	0	0	0	64	0	48	0	0	0	183	0	0	0	74	0	0	0	0	0	0	0	0	0	0	0	0	0	0	5	162	0	0	0	0	0	0	0	17	0	0
dddb6af3567bfa0d8fa56a7d5c7c772c	Fungi	Ascomycota	Dothideomycetes	Capnodiales	Capnodiales_fam_Incertae_sedis	Capnodiales_gen_Incertae_sedis	Capnodiales_sp	sh__SH1382928.10FU	0.7875530118487108	0	4	0	0	147	40	0	0	0	27	0	8	0	87	0	0	0	0	0	0	0	0	0	0	0	0	0	0	3	17	0	0	0	0	0	0	0	76	0	0
cf254f1f76534c06c63860fd0f0f69d5	Fungi	Basidiomycota	Agaricomycetes	Agaricales	Mycenaceae	Mycena	Mycena_metata	sh__SH1317387.10FU	0.9973729156821622	0	0	0	0	0	0	0	0	0	0	0	0	0	0	0	0	0	0	0	0	0	0	0	465	0	436	13	0	0	0	0	0	0	0	0	0	0	0	0	0
3e6f1d2b9b0ef99bf91a853ded1285c7	Fungi	Ascomycota	Dothideomycetes	Mycosphaerellales	Extremaceae	Extremus	Extremus_caricis	sh__SH1361573.10FU	0.840260232780658	78	0	0	0	0	69	0	0	0	0	6	17	0	51	0	47	0	0	8	0	0	0	0	0	0	0	0	0	0	0	0	0	0	0	0	0	0	0	0	0
25876dbf411ab2fe459985811a79720d	Fungi	Ascomycota	Lecanoromycetes	Baeomycetales	Trapeliaceae	Trapeliopsis	Trapeliopsis_flexuosa	sh__SH1203351.10FU	0.9273476038021715	0	0	0	0	0	0	0	0	0	0	0	0	0	0	0	0	0	0	0	0	46	0	0	0	0	0	0	0	0	0	0	0	0	0	0	0	0	0	39	0
62e26bfd5a46900143a4374ab2eb08d5	Fungi								1	0	0	0	243	8	272	0	0	0	0	0	0	0	0	0	0	0	0	0	0	0	0	0	0	0	0	0	0	0	17	0	0	0	0	0	0	0	0	0	0
669f1c92c14a4f6d115e335c3778d252	Fungi	Ascomycota	Sordariomycetes	Ophiostomatales	Ophiostomataceae	Sporothrix	Sporothrix_foliorum	sh__SH1278097.10FU	0.9999999426061396	0	0	0	112	0	0	0	0	0	0	0	0	0	0	0	0	0	0	0	0	0	0	0	0	0	0	0	0	0	0	0	0	0	0	0	0	0	0	0	0
cd2212c34be7e200f3e49768dff44066	Fungi								1	0	0	0	0	0	0	6	0	0	0	0	0	0	0	0	0	0	0	0	19	0	0	0	0	0	0	0	830	0	0	35	0	0	0	0	0	0	0	0	0
a06e94cc82eb150f5827726b3e81f24c	Fungi	Ascomycota	Lecanoromycetes	Lecanorales	Parmeliaceae	Flavopunctelia	Flavopunctelia_flaventior	sh__SH1097650.10FU	0.9999465608862147	211	9	0	21	16	10	0	0	0	10	0	8	0	0	0	14	0	0	0	0	0	0	0	0	0	0	0	0	136	121	0	0	0	0	0	0	10	9	0	0
6f430c9399c8d66074a75c6f64adede5	Fungi	Ascomycota	Leotiomycetes	Phacidiales	Phacidiaceae	Phacidiaceae_gen_Incertae_sedis	Phacidiaceae_sp	sh__SH1296099.10FU	0.7877963668811991	0	0	0	0	0	0	0	0	0	0	0	0	0	0	606	0	0	0	0	0	0	0	0	0	0	0	0	0	0	0	0	25	0	0	33	0	0	0	0	0
c1a31fbd9157e4fbb037acbc51d8d473	Fungi								1	0	0	0	0	0	0	0	0	0	0	0	31	0	0	0	0	0	0	0	0	0	0	0	0	0	0	0	0	0	0	0	0	0	0	398	8	100	0	0	0
b6b7074633041c7dea279bb34174538c	Fungi	Basidiomycota	Agaricomycetes	Agaricales	Agaricales_fam_Incertae_sedis	Agaricales_gen_Incertae_sedis	Agaricales_sp	sh__SH1387115.10FU	0.9552674461578444	0	0	0	0	0	0	0	0	0	0	0	0	0	0	0	0	0	0	0	0	0	0	0	0	0	0	0	0	0	0	0	0	0	0	0	0	0	0	0	0
349ca90a47682c14ae956a5d58d81eaf	Fungi	Basidiomycota	Agaricomycetes	Sebacinales	Serendipitaceae	Serendipita	Serendipita_sp	sh__SH1132835.10FU	0.9844434129303714	0	0	0	0	0	0	0	0	0	0	0	0	0	0	0	173	0	25	0	0	0	0	0	0	0	0	0	0	0	0	0	0	0	0	0	0	0	0	0	0
8385a7df8642e97d7b300bb5dc59f5a7	Fungi	Basidiomycota	Agaricomycetes	Trechisporales	Hydnodontaceae	Luellia	Luellia_recondita	sh__SH1373558.10FU	0.9696860107314527	0	0	0	895	0	0	0	0	0	0	0	0	0	0	0	0	0	0	0	0	0	0	0	0	0	0	0	0	0	0	0	0	0	0	0	0	0	0	0	0
f414e86b125ad0a7b9da5f50cd8c222f	Fungi								1	0	0	0	0	0	0	0	0	0	0	0	0	0	0	0	0	0	0	0	0	0	0	0	0	0	0	221	0	0	0	0	0	0	5	0	0	0	0	0	0
4df8a005bd1521783292cead653aab10	Fungi	Ascomycota	Leotiomycetes	Helotiales	Leptodontidiaceae	Leptodontidium	Leptodontidium_sp	sh__SH1318771.10FU	0.9978793571119343	0	27	0	0	0	0	0	0	0	0	0	0	0	0	0	0	0	0	17	0	0	0	186	32	0	33	0	0	0	0	0	45	224	0	0	0	29	0	6	0
c19b31bcb24c4ebe6c4b23dcc67df618	Fungi	Basidiomycota							0.7558640492027665	0	0	0	0	0	0	0	0	0	0	0	0	0	0	225	0	0	0	0	0	13	0	0	0	0	0	0	0	0	0	0	0	0	0	0	0	0	0	0	0
2faa25708c1f78251b5a8c8862618f9b	Fungi								0.9999999999999973	0	0	0	0	0	0	0	0	0	0	0	0	0	0	0	0	0	0	0	0	0	0	0	0	0	0	92	0	0	0	0	43	0	0	177	0	14	0	0	0
cd02a073ef88f5f3d2471edbfb106f3b	Fungi	Ascomycota	Dothideomycetes	Muyocopronales	Muyocopronaceae	Mycoleptodiscus	Mycoleptodiscus_sp		0.9507656000320406	0	0	0	0	0	0	0	0	0	5	0	71	0	0	0	0	0	5	0	0	0	0	0	0	0	0	0	0	0	0	0	0	0	0	0	740	0	0	0	0
285e5056de7aaa2a935474dd3100e682	Fungi	Ascomycota	Dothideomycetes	Dothideomycetes_ord_Incertae_sedis	Dothideomycetes_fam_Incertae_sedis	Dothideomycetes_gen_Incertae_sedis	Dothideomycetes_sp	sh__SH1145337.10FU	0.9999999658543578	0	181	0	20	0	0	0	0	0	0	0	0	0	0	0	0	0	0	0	0	0	0	0	0	0	0	0	0	0	0	0	0	0	0	0	0	0	0	0	0
91792986980966887dabcbcfafc23667	Fungi	Ascomycota							0.9990927694531105	186	0	0	0	5	0	0	0	0	60	0	0	0	0	0	45	0	0	0	0	0	0	0	0	0	0	0	0	245	0	0	0	0	0	0	0	0	0	0	0
95319144eb7a49c439706078b2d7c48a	Fungi	Ascomycota	Dothideomycetes	Pleosporales	Pleosporales_fam_Incertae_sedis	Pleosporales_gen_Incertae_sedis	Pleosporales_sp	sh__SH1349884.10FU	0.8632349597317492	0	0	0	0	0	28	0	0	0	0	0	0	0	185	0	0	0	0	0	0	0	0	0	0	0	0	0	0	30	134	0	0	0	0	0	40	0	245	0	0
752d841a8eacede86225e89e9ea13b98	Fungi	Ascomycota	Sordariomycetes	Hypocreales	Cordycipitaceae	Liangia	Liangia_sinensis	sh__SH1061188.10FU	0.8032064371754026	11	19	0	0	36	31	0	0	0	31	0	0	0	53	0	0	0	0	0	0	0	0	0	0	0	0	0	0	0	0	0	0	0	0	0	0	0	15	0	0
9d97949304c800e7dc179d2d1b6b8950	Fungi	Ascomycota							0.9984070013015888	0	10	0	0	0	0	0	0	0	0	0	0	0	0	0	0	47	0	0	0	0	0	0	21	58	37	0	0	0	0	6	0	4	0	0	0	5	0	0	50
442cb26eab2db7c4d806913c32a68858	Fungi								1	0	0	0	0	0	0	0	0	0	0	0	0	0	0	0	0	21	0	0	0	0	0	0	0	16	0	13	0	0	0	0	13	8	0	397	0	47	0	0	68
26de22272ae5914056a81f88f4eb44f6	Fungi	Ascomycota	Leotiomycetes	Helotiales	Helotiales_fam_Incertae_sedis	Helotiales_gen_Incertae_sedis	Helotiales_sp	sh__SH1293870.10FU	0.9999999878390043	0	0	0	0	0	0	0	0	0	0	0	0	0	0	37	11	0	0	0	312	0	0	0	0	0	0	0	0	0	0	127	0	0	10	0	0	0	0	0	0
d785d7fd117dcfd4154127e97e542f3a	Fungi	Ascomycota	Sordariomycetes	Hypocreales	Hypocreaceae	Trichoderma			0.8886120552814968	0	60	0	0	0	0	0	0	0	0	0	0	0	0	0	0	0	0	0	0	0	0	0	270	0	141	3	0	0	0	0	29	0	0	0	0	0	0	0	0
7ec6a81cbfc3bf53c33041c0875adc1d	Fungi	Ascomycota	Archaeorhizomycetes	Archaeorhizomycetales	Archaeorhizomycetaceae	Archaeorhizomyces	Archaeorhizomyces_sp	sh__SH1091317.10FU	0.9997958166711306	0	0	0	0	0	0	0	0	0	0	0	0	0	0	0	0	0	0	0	0	0	0	0	0	0	0	0	0	0	0	0	0	0	0	0	0	69	0	0	0
b93f9eb28a6a367cfd08c8d468c7c893	Fungi	Ascomycota	Dothideomycetes						0.7489630786374527	0	12	0	0	0	0	0	0	0	0	0	0	0	0	0	23	138	0	0	0	0	0	0	85	138	54	17	0	0	0	0	0	0	0	0	0	0	0	0	146
2ded3a19465e265151df118e572b8ad9	Fungi	Ascomycota	Dothideomycetes	Venturiales	Sympoventuriaceae	Scolecobasidium	Scolecobasidium_sp	sh__SH1064753.10FU	0.9682608712456194	2	0	0	0	0	0	0	0	0	0	0	0	0	0	0	0	0	0	0	0	0	0	0	0	0	0	0	0	0	0	0	0	0	0	0	0	246	0	0	0
ccb7fd9d1e81ffc9641b92ce2415e73d	Fungi	Ascomycota	Lecanoromycetes	Lecanorales	Parmeliaceae	Hypogymnia	Hypogymnia_tubulosa	sh__SH1199612.10FU	0.9871137861285588	0	0	0	0	0	0	0	0	0	0	0	0	0	0	0	0	0	0	0	0	305	0	0	0	0	0	0	0	0	0	0	0	0	0	0	0	0	16	193	0
f3d5dd11dcf10ef3893c705c72c1565d	Fungi								0.9999999999999959	0	0	0	0	0	0	0	0	0	0	0	0	0	0	0	0	0	0	0	156	0	0	0	0	0	0	0	0	0	0	70	0	0	0	0	0	0	0	0	17
0140e03b76b36af6462f65f35d216863	Fungi	Ascomycota	Dothideomycetes	Venturiales	Venturiaceae	Venturia	Venturia_sp	sh__SH1367227.10FU	0.939937037135562	0	0	0	0	0	0	0	0	0	0	0	0	0	0	0	0	0	0	0	0	0	0	0	0	0	0	0	0	0	0	0	0	0	0	0	0	0	0	0	0
092c2541884b0f5b26255125cdc33c5a	Fungi	Basidiomycota	Agaricomycetes	Thelephorales	Thelephoraceae	Tomentella			0.9633376368567834	0	0	0	0	0	0	0	0	0	0	0	0	0	0	0	0	0	0	0	0	0	212	0	0	0	0	0	0	0	0	0	0	0	591	0	0	0	0	0	0
21c5978c7e3d01ecfde5ab7168997e91	Fungi	Ascomycota	Dothideomycetes	Capnodiales	Capnodiales_fam_Incertae_sedis	Capnodiales_gen_Incertae_sedis	Capnodiales_sp	sh__SH1388809.10FU	0.9999995046890807	0	14	0	24	0	38	0	0	0	19	0	0	0	28	0	19	0	0	0	0	0	0	0	0	0	0	0	0	24	67	0	0	0	0	0	18	0	41	0	0
0bccda96e6d3da6f90fb9b76be78e6ef	Fungi								0.9999999999999937	0	0	0	121	166	158	0	0	0	0	0	0	0	0	0	0	0	0	0	0	0	0	0	0	0	0	0	0	0	0	0	0	0	0	0	0	0	0	0	0
a3d302ddaddb88a5e73602ee9fae64ec	Fungi	Ascomycota	Lecanoromycetes	Caliciales	Physciaceae	Physcia	Physcia_sp		0.8056148343389753	0	37	0	70	44	23	0	0	0	0	0	0	0	48	0	5	0	0	0	0	0	0	0	0	0	0	0	0	0	145	0	0	0	0	0	38	0	0	0	0
6bc97418d08945c4ba4526b17889ca74	Fungi	Ascomycota	Lecanoromycetes	Lecanorales	Cladoniaceae	Lepraria	Lepraria_incana	sh__SH1096686.10FU	0.9988286990933294	0	0	0	0	30	74	0	0	0	0	0	0	0	0	0	0	0	0	0	0	0	0	0	0	0	0	0	0	0	0	0	0	0	0	0	0	0	0	0	0
705bcae3051045e84563d33e731316ab	Fungi								0.9999999999999899	0	6	0	131	185	0	0	0	0	140	0	0	0	16	0	0	0	0	0	0	0	0	0	4	0	0	0	0	3	15	0	0	0	0	0	0	0	0	0	0
388e255a91404db70af221a135d1c768	Fungi	Ascomycota							0.8146238816234826	64	7	0	9	10	27	0	0	0	53	0	0	0	42	0	28	10	7	16	0	25	0	0	7	0	21	0	0	65	48	0	0	4	0	0	8	17	72	5	10
6ec9b266142313cc81310048b84a5e89	Fungi	Ascomycota	Dothideomycetes	Pleosporales	Cucurbitariaceae	Parafenestella	Parafenestella_austriaca	sh__SH1152479.10FU	0.9114956697409613	116	0	0	0	0	94	0	0	0	69	6	0	2	17	0	8	0	0	0	0	0	0	0	4	0	0	0	0	55	44	0	0	0	0	0	0	5	11	0	0
f2f585fd54dfa00771d6523bf61da316	Fungi	Ascomycota	Lecanoromycetes	Lecanorales	Parmeliaceae	Flavopunctelia	Flavopunctelia_flaventior	sh__SH1097650.10FU	0.9998952494019888	0	0	0	0	0	32	0	0	0	0	0	0	0	67	0	0	4	0	0	0	45	0	0	0	0	0	0	0	0	106	0	0	0	0	0	0	0	176	70	0
c2361010ce716de7daf2a54ea2c3b5e3	Fungi	Ascomycota							0.7385962980166048	0	0	0	0	0	0	0	0	0	0	0	0	0	0	0	0	0	0	0	0	425	0	0	0	0	0	0	0	0	0	0	0	0	0	0	0	0	0	330	0
c1cf93e51da1250da602cd65792f7a00	Fungi								0.9999999999999898	0	0	0	0	0	0	0	0	0	0	0	0	0	0	0	126	0	6	0	0	0	0	0	0	0	0	3	0	0	0	0	0	0	0	0	0	0	0	0	0
32f962ccb92b1870f3704cab6b2c78d8	Fungi	Ascomycota	Dothideomycetes	Dothideomycetes_ord_Incertae_sedis	Dothideomycetes_fam_Incertae_sedis	Dothideomycetes_gen_Incertae_sedis	Dothideomycetes_sp	sh__SH1084459.10FU	0.9345858959371723	0	7	0	0	0	0	0	0	0	0	0	0	0	0	0	0	0	7	0	0	0	49	40	0	16	21	11	0	0	0	0	0	57	52	0	0	114	0	0	5
432809bbfb243bc8936fbe648126d4d7	Fungi	Basidiomycota	Tremellomycetes	Tremellales	Tremellales_fam_Incertae_sedis	Tremellales_gen_Incertae_sedis	Tremellales_sp	sh__SH1303811.10FU	0.7712123730208651	0	0	0	13	37	0	0	0	0	0	0	14	0	0	0	0	7	14	0	0	9	55	0	0	0	9	0	0	0	0	0	0	18	0	0	0	0	10	0	0
62d857b32023245b2ebd59f35a7778b2	Fungi	Ascomycota	Leotiomycetes	Helotiales	Ploettnerulaceae	Cadophora	Cadophora_sp		0.9992788712663474	0	0	0	0	0	0	0	0	0	0	0	0	0	130	0	0	0	0	0	0	0	0	0	0	0	0	0	0	0	0	0	0	0	0	0	0	0	0	0	0
48135a11568cb59474177302bac08967	Fungi								1	0	0	0	0	0	0	0	0	0	0	0	0	0	0	0	0	0	0	0	0	0	0	0	0	0	0	7	0	0	0	0	128	0	0	133	0	0	0	0	0
29c52ed970566d2aa04016635a3a2e57	Fungi	Ascomycota	Leotiomycetes	Leotiomycetes_ord_Incertae_sedis	Leotiomycetes_fam_Incertae_sedis	Leotiomycetes_gen_Incertae_sedis	Leotiomycetes_sp	sh__SH1314973.10FU	0.9637288640544237	0	0	0	0	0	0	0	0	0	0	0	0	0	0	0	0	39	0	0	0	0	0	0	30	0	0	0	0	0	0	0	0	0	0	0	0	0	0	0	0
cdbee1c4a6baf0b571f44e02dbc9318b	Fungi	Ascomycota	Leotiomycetes	Helotiales	Dermateaceae	Coleophoma	Coleophoma_coptospermatis	sh__SH1340444.10FU	0.9751120870467863	0	7	0	0	0	0	0	0	0	0	0	0	0	0	0	69	0	14	0	46	0	0	0	307	23	81	0	0	0	0	37	0	0	0	0	0	0	0	0	19
8106c89bee75051d2f0a5cdba7e00f32	Fungi	Mortierellomycota	Mortierellomycetes	Mortierellales	Mortierellaceae	Mortierella	Mortierella_alliacea	sh__SH1219890.10FU	0.8858260933834631	0	0	0	0	0	0	0	0	0	0	0	0	0	0	0	0	0	0	40	0	0	24	53	0	2	0	0	0	0	0	0	0	28	26	0	0	4	0	0	0
8a6dfc7d60a25e2020f5fb679bed4301	Fungi	Ascomycota	Dothideomycetes	Pleosporales					0.8756509989663496	0	0	0	0	14	0	0	0	0	35	0	20	0	0	0	0	0	0	0	0	0	0	0	0	0	0	0	0	0	19	0	0	0	0	0	0	0	0	0	0
15db68688fc2333926d31dcbb0aea166	Fungi	Ascomycota	Dothideomycetes	Pleosporales	Didymosphaeriaceae	Chromolaenicola	Chromolaenicola_chiangraiensis	sh__SH1371296.10FU	0.731566259713649	0	0	0	0	0	0	0	0	0	0	0	0	0	0	0	0	0	0	0	0	0	386	0	0	0	0	0	0	0	0	0	0	0	311	0	0	0	0	0	0
e748d03011af101a9a1e987045df0644	Fungi	Ascomycota							0.9717726574007959	0	0	0	0	2	232	0	0	0	6	0	0	0	6	0	0	0	0	0	0	0	0	0	0	0	0	0	0	6	10	0	0	0	0	0	0	0	0	0	0
42b575c16a4354a82fa5ec35bd476571	Fungi	Ascomycota	Leotiomycetes	Helotiales	Myxotrichaceae	Oidiodendron	Oidiodendron_sp		0.9992483802440815	0	0	0	74	0	0	0	0	0	0	0	0	0	34	0	0	0	0	0	0	0	0	0	0	0	0	0	0	0	0	0	0	0	0	0	0	0	0	0	0
c58f0c094e38ef66331b9530b551fff8	Fungi	Ascomycota	Sordariomycetes						0.9409604172316557	10	0	0	0	0	25	0	0	0	0	0	0	0	0	0	6	0	0	0	0	0	0	0	0	0	0	0	0	0	3	0	0	0	0	0	0	0	0	0	0
20ac1d938f1d66c7a3461253f55874e3	Fungi	Basidiomycota	Agaricomycetes	Phallales	Phallaceae	Phallus	Phallus_impudicus	sh__SH1053989.10FU	0.894908123658919	11	7	0	0	42	0	0	0	0	0	0	17	0	210	0	0	0	0	0	0	20	0	0	0	0	0	6	0	7	37	0	0	0	0	0	8	0	230	0	0
e08e721ed4603c140b0738c264f936bd	Fungi	Ascomycota	Eurotiomycetes	Chaetothyriales	Herpotrichiellaceae	Exophiala	Exophiala_sp		0.9999999442571884	0	0	0	0	0	0	0	0	0	0	0	0	0	0	0	0	0	0	0	0	0	0	0	0	0	0	0	0	0	0	0	0	11	0	0	0	145	0	0	0
4e6f464604b4d2f818229390199a3e35	Fungi	Chytridiomycota	Spizellomycetes	Spizellomycetales	Powellomycetaceae				0.9904101896244208	0	31	0	48	0	125	0	0	0	107	0	0	0	0	0	0	0	0	0	0	0	0	0	0	0	0	0	0	0	19	0	0	0	0	0	0	0	14	0	0
9b9ec73e9f69e1b4aba7786865af6ac3	Fungi	Basidiomycota	Agaricomycetes	Corticiales	Corticiaceae	Corticium	Corticium_confine	sh__SH1205691.10FU	0.9999471471065033	0	110	0	0	0	0	0	0	0	0	0	0	0	0	0	0	0	0	0	0	0	0	0	0	0	0	0	0	0	0	0	0	0	0	0	0	0	0	0	0
0a6c4e9c648bbc0a7d3dc49ee304e795	Fungi	Basidiomycota	Tremellomycetes	Filobasidiales	Piskurozymaceae	Piskurozyma			0.9189568314470918	412	0	0	0	12	0	0	0	0	0	0	0	76	0	0	6	0	0	0	0	0	0	0	0	0	0	0	0	207	0	0	0	0	0	0	0	18	0	0	0
812ae4995b7e261cc225362d3b51e9bd	Fungi	Ascomycota	Sordariomycetes	Hypocreales	Ophiocordycipitaceae	Tolypocladium			0.9253738710346722	8	0	0	0	0	0	0	0	0	0	0	0	0	38	0	0	0	0	0	0	0	0	0	0	0	0	0	0	0	0	0	0	0	0	0	0	0	19	0	0
b5cbcb15b533c99b6e9634b681d5d00c	Fungi	Ascomycota							0.9999933671925546	0	0	0	0	0	0	0	0	0	0	0	0	0	0	0	0	0	0	0	0	0	0	0	352	0	460	0	0	0	0	0	0	0	0	0	0	0	0	0	0
1cc28200e1a3e7883596a51797f2a4a2	Fungi								1	0	0	0	0	0	0	0	0	0	0	0	0	0	0	0	0	0	0	266	0	0	0	41	0	0	0	0	0	0	0	0	0	39	0	62	0	0	0	0	0
61691744bef55df74e9ef4a84da3ae23	Fungi	Ascomycota	Lecanoromycetes	Lecanorales	Cladoniaceae	Cladonia	Cladonia_fimbriata	sh__SH1298647.10FU	0.7992580209818947	0	0	0	0	83	0	0	0	0	0	0	0	0	208	0	0	0	0	0	0	0	0	0	18	0	84	0	0	0	0	0	0	0	0	0	0	0	180	54	0
e388629a49054dbaf8075f6aedb1585c	Fungi								1	0	0	0	0	0	0	0	0	0	0	0	0	0	0	0	195	0	17	0	0	0	0	0	0	0	0	0	0	0	0	0	0	0	0	0	0	0	0	0	0
0282100e88fe58e9fcf2995e6fefc2d6	Fungi								0.9999999999999858	0	0	0	0	571	0	0	0	0	0	0	0	0	0	0	0	0	0	0	0	0	0	0	0	0	0	0	0	0	0	0	0	0	0	0	0	0	0	0	0
f7796daa95d36b3f602415f9720074c2	Fungi	Ascomycota	Dothideomycetes	Venturiales	Venturiaceae	Venturia	Venturia_sp		0.7550276110391616	0	0	0	0	0	0	0	0	0	0	0	0	0	0	0	0	173	0	0	0	0	0	0	0	147	0	0	0	0	0	0	0	36	0	0	0	0	0	0	113
398e7be9ad8ab3609458b7e92bb3abae	Fungi	Ascomycota	Dothideomycetes	Myriangiales					0.957248437347447	17	0	0	170	0	0	0	0	0	26	0	69	0	0	0	2	0	0	0	0	0	0	0	0	0	0	0	0	0	236	0	0	0	0	0	152	0	0	0	0
f53b35b546a205105135fa2f4bd9010a	Fungi	Ascomycota	Leotiomycetes	Helotiales	Helotiales_fam_Incertae_sedis	Helotiales_gen_Incertae_sedis	Helotiales_sp	sh__SH1293870.10FU	0.9999997440504601	0	0	0	0	0	0	26	0	0	0	0	0	0	0	0	0	0	0	0	153	0	17	0	0	0	0	0	33	0	0	92	0	0	0	11	0	0	0	0	0
7f4c57a098e98e779978ea3f936e8e59	Fungi	Ascomycota	Sordariomycetes	Hypocreales	Cordycipitaceae	Akanthomyces	Akanthomyces_muscarius	sh__SH1061173.10FU	0.7073139641069951	0	0	0	0	0	0	0	0	0	158	0	15	0	0	87	0	0	0	0	0	0	12	10	31	0	6	0	0	0	27	0	0	8	0	0	0	0	0	0	0
a5113984b8c1ec67c8a0f9c48474717e	Fungi	Basidiomycota	Microbotryomycetes	Kriegeriales	Camptobasidiaceae				0.9922498748082977	0	0	0	0	0	0	0	0	0	0	0	0	0	0	0	0	0	0	0	0	0	0	0	0	0	0	0	0	0	0	0	124	0	0	0	0	0	0	0	0
d8516a12ae2e7e1f35cde1fec51b53c6	Fungi								0.9999999999999922	0	0	0	0	0	0	0	0	0	0	0	192	0	0	0	0	0	0	0	0	0	0	0	0	0	0	0	0	0	0	0	0	0	0	0	230	0	0	0	0
8d50222f9de0d254beeaf6ed64f6342b	Fungi	Ascomycota	Dothideomycetes	Mycosphaerellales	Mycosphaerellaceae	Ramularia			0.999339191027029	0	0	0	0	0	0	0	0	0	53	0	0	0	53	0	0	0	0	0	0	0	0	0	0	0	0	0	0	0	41	0	0	0	0	0	0	0	0	0	0
a33dfa6d7767f40cec69accb8231b30f	Fungi	Ascomycota							0.8688501294157939	0	0	0	0	0	228	0	0	0	0	0	0	0	0	0	0	0	0	0	0	0	0	0	0	0	0	0	0	0	15	0	0	0	0	0	0	0	0	0	0
b485ad4652bfbb800dcb12b79d6d2ca1	Fungi	Ascomycota	Eurotiomycetes	Chaetothyriales	Chaetothyriales_fam_Incertae_sedis	Chaetothyriales_gen_Incertae_sedis	Chaetothyriales_sp		0.8236152251563386	15	0	0	0	0	0	0	0	0	0	0	4	0	0	0	17	30	3	7	0	7	11	0	3	48	11	0	0	0	0	0	0	5	52	3	0	30	0	4	29
0f3de9ed8596ef109a08898730e2ba5c	Fungi	Ascomycota	Dothideomycetes	Dothideomycetes_ord_Incertae_sedis	Dothideomycetes_fam_Incertae_sedis	Dothideomycetes_gen_Incertae_sedis	Dothideomycetes_sp	sh__SH1382865.10FU	0.9999901543962814	0	0	0	0	0	0	0	0	0	0	0	0	0	0	0	0	0	0	0	0	0	0	0	0	0	0	0	0	0	0	0	0	0	0	0	0	323	0	0	0
b2cc94ee55008307b1e70a1fa28e5256	Fungi								0.999999999999986	0	0	0	0	0	96	0	0	0	0	0	0	0	316	0	0	0	0	0	0	0	0	0	0	0	0	0	0	0	0	0	0	0	0	0	0	0	117	0	0
8eeef149ab94e917bd2665c4e9cd0988	Fungi	Ascomycota	Sordariomycetes	Amphisphaeriales	Hyponectriaceae	Physalospora	Physalospora_vaccinii	sh__SH1317552.10FU	0.9790412767765935	0	0	0	0	0	0	66	0	0	0	0	0	0	0	0	15	0	0	0	233	0	0	0	0	0	0	0	0	0	0	202	0	0	0	0	0	0	0	0	0
0cbe8b57b08e26e145d8456dbeb2a207	Fungi	Ascomycota	Sordariomycetes	Sordariales	Podosporaceae	Podospora	Podospora_sp		0.9410535480514051	0	0	0	0	0	0	0	0	0	0	0	0	0	0	0	0	0	0	0	0	0	0	0	0	0	0	256	0	0	0	0	0	0	0	0	0	0	0	0	0
a441e83e4a879b29a58eb764c7dd32ab	Fungi	Ascomycota	Dothideomycetes	Venturiales	Venturiaceae	Venturia	Venturia_sp	sh__SH1367268.10FU	0.999855029364217	0	0	0	0	0	0	0	0	0	0	0	0	0	0	0	0	0	0	0	0	0	0	217	0	0	0	0	0	0	0	0	0	559	0	0	0	0	0	0	0
ff115f6a2e530ac4d6bf733d27dc7a87	Fungi								0.9999999999999938	0	13	0	0	0	0	0	0	0	20	0	0	0	13	0	0	28	0	0	0	0	0	0	239	24	30	0	0	0	0	0	5	0	0	0	0	5	0	0	41
f4e9dce6415b55f45fe045c22a2813a7	Fungi	Basidiomycota	Tremellomycetes	Tremellales	Bulleraceae	Fonsecazyma	Fonsecazyma_sp	sh__SH1331268.10FU	0.9779109128894447	42	0	0	0	0	41	0	0	0	72	0	0	0	64	0	6	0	0	0	0	0	0	0	5	0	0	0	0	42	16	0	0	0	0	0	0	4	36	0	0
55af0261417aff68c1a2043bf4eaf43a	Fungi	Mortierellomycota	Mortierellomycetes	Mortierellales	Mortierellaceae	Mortierella	Mortierella_macrocystopsis	sh__SH1219860.10FU	0.936674911299331	0	0	0	0	22	0	0	0	0	0	0	13	0	0	0	0	0	0	0	0	0	0	0	0	0	0	0	0	0	0	0	0	0	0	0	7	0	0	0	0
8f9d2c79543541d8d68b7a7b39302190	Fungi								0.9999999999999888	0	100	0	0	0	0	0	0	0	0	0	0	0	0	0	0	0	0	0	0	0	0	0	20	0	19	0	0	0	0	0	18	0	0	0	0	29	0	0	0
9bb7ccf436afeab4fe626cb9d00cb094	Fungi	Ascomycota	Eurotiomycetes	Chaetothyriales	Herpotrichiellaceae	Cladophialophora	Cladophialophora_sp		0.9263508642289124	0	0	0	0	0	55	0	0	0	153	0	0	0	0	0	0	0	0	0	0	0	0	0	0	0	0	0	0	0	0	0	0	0	0	0	0	0	0	0	0
a649f764fe7f5ab93133f2e1ebbdce62	Fungi	Ascomycota	Leotiomycetes	Helotiales	Pezizellaceae	Calycina	Calycina_sp	sh__SH1296297.10FU	0.8933828881352929	0	0	0	0	0	0	0	0	0	0	0	0	0	0	0	0	0	0	0	0	0	359	0	0	0	0	0	0	0	0	0	0	0	165	0	0	0	0	0	0
6f22b4b91c1c72dc874b9fdb091119bd	Fungi								0.9999999999999989	0	10	0	0	0	0	0	0	0	0	0	0	18	0	0	0	0	0	0	0	0	11	0	6	0	28	0	0	0	0	0	0	0	34	0	0	197	0	0	0
d6c0366ed92c200bd764285b411c66ed	Fungi	Ascomycota	Dothideomycetes						0.978513297670515	0	0	0	0	0	19	0	0	0	0	0	3	3	18	0	0	75	0	0	0	0	0	0	0	115	0	0	0	0	7	0	0	2	0	0	0	13	69	6	54
6e7b0efc02622277259ee07f21337c6a	Fungi	Ascomycota	Eurotiomycetes	Chaetothyriales	Herpotrichiellaceae	Cladophialophora	Cladophialophora_sp	sh__SH1352991.10FU	0.9998442974962355	0	146	0	16	0	7	0	0	0	0	0	0	0	2	0	0	0	0	0	0	0	0	0	0	0	0	0	0	0	0	0	0	0	0	0	0	0	0	0	0
ce1d31f510c284a57c025599a108d6b0	Fungi	Chytridiomycota	Chytridiomycota_cls_Incertae_sedis	Chytridiomycota_ord_Incertae_sedis	Chytridiomycota_fam_Incertae_sedis	Chytridiomycota_gen_Incertae_sedis	Chytridiomycota_sp	sh__SH1408385.10FU	0.9999999995597477	0	0	0	0	0	0	0	0	0	0	0	112	0	0	0	0	0	8	0	0	0	0	0	0	0	0	0	0	0	0	0	0	0	0	0	619	0	0	0	0
fc2b986a29c7326f639dd30e2e0c49df	Fungi	Rozellomycota	Rozellomycota_cls_Incertae_sedis	Rozellomycota_ord_Incertae_sedis	Rozellomycota_fam_Incertae_sedis	Rozellomycota_gen_Incertae_sedis	Rozellomycota_sp	sh__SH1185869.10FU	01:00:00	0	0	0	0	0	0	0	0	0	0	0	0	0	0	0	0	0	0	0	0	0	0	0	0	0	0	0	0	0	0	0	0	0	0	0	0	0	0	0	0
86b3ae2e86b7d00a56596574f704d3ed	Fungi	Ascomycota	Sordariomycetes	Hypocreales	Clavicipitaceae	Metapochonia	Metapochonia_bulbillosa	sh__SH1325494.10FU	0.9964153565557808	0	0	0	0	0	0	0	0	0	0	0	0	0	0	0	0	206	0	0	0	0	0	0	0	119	0	0	0	0	0	0	0	0	0	0	0	0	0	0	244
43301e6c31884335a4d64b41f8f9ff8f	Fungi	Mucoromycota	Umbelopsidomycetes	Umbelopsidales	Umbelopsidaceae	Umbelopsis			0.9999999990316415	0	0	0	0	0	0	0	0	0	86	0	0	0	0	0	0	0	0	0	0	0	0	0	0	0	0	0	0	0	21	0	0	0	0	0	0	0	0	0	0
89b6e58c09beb65b15b750cfef969bc3	Fungi	Ascomycota							0.9991242386437633	0	0	0	0	0	0	0	0	0	0	0	0	0	0	0	0	104	0	18	0	0	0	0	80	361	37	0	0	0	0	0	0	0	0	0	0	0	0	0	66
6d1d489dbb1492e5bc8bb7a5aade4d8f	Fungi	Ascomycota							0.9947295841084903	0	0	0	0	0	0	0	0	0	0	0	0	0	0	0	0	0	0	0	0	0	0	0	0	0	0	0	0	0	0	0	0	0	0	0	0	0	0	0	0
8b469dbc25f1916ef9542af7dcb395b9	Fungi	Ascomycota	Dothideomycetes	Capnodiales	Capnodiales_fam_Incertae_sedis	Capnodiales_gen_Incertae_sedis	Capnodiales_sp	sh__SH1367718.10FU	0.9466624624586418	0	0	0	0	0	54	0	0	0	0	0	0	0	43	0	4	0	0	0	0	0	0	0	0	0	0	0	0	0	72	0	0	0	0	0	0	0	48	0	0
2f686b1e6626be270f9a6165c3b8a0f6	Fungi	Basidiomycota	Agaricomycetes	Agaricales	Tricholomataceae	Tricholomataceae_gen_Incertae_sedis	Tricholomataceae_sp	sh__SH1363236.10FU	0.9999842865425927	0	0	0	0	0	0	0	0	0	0	0	0	0	0	0	0	0	0	0	0	0	0	0	0	0	0	86	0	0	0	0	0	0	0	0	0	0	0	0	0
d75b03eacd4fb2272e44054fb52e1bd3	Fungi	Basidiomycota	Exobasidiomycetes	Exobasidiales	Exobasidiaceae	Exobasidium	Exobasidium_vaccinii	sh__SH1090166.10FU	0.8594699213772228	0	0	0	0	0	203	0	0	0	0	13	0	0	0	0	0	0	0	0	0	0	0	0	0	0	0	0	0	0	27	0	0	0	0	0	0	0	0	0	0
30338456c8e5699fd2e9b5dd3e5a0de1	Fungi	Ascomycota	Leotiomycetes	Leotiales	Tympanidaceae	Collophorina	Collophorina_sp	sh__SH1340485.10FU	0.7805846143936168	0	0	0	0	0	0	0	0	0	0	0	0	0	0	0	83	110	0	0	0	0	0	0	0	99	0	0	0	0	0	0	0	0	0	0	0	0	0	0	97
1c8b9e22ff681e7b25b7ac7c1a3c39c1	Fungi	Ascomycota	Leotiomycetes	Helotiales	Mollisiaceae	Mollisiaceae_gen_Incertae_sedis	Mollisiaceae_sp	sh__SH1255111.10FU	0.9547990386379939	0	0	0	0	0	0	0	0	0	0	0	0	0	0	0	0	0	0	2	0	0	0	0	0	0	0	14	0	0	0	0	0	0	0	0	0	0	0	0	0
73697f54e950be888154dbe22eec195e	Fungi	Ascomycota	Dothideomycetes	Cladosporiales	Cladosporiaceae				0.9997719228689455	0	0	0	0	0	0	0	0	0	0	0	0	0	0	13	0	0	0	0	0	0	0	0	0	0	0	0	0	0	0	0	0	0	0	0	0	0	0	0	0
822df0e4977581811bdad00be2ad5d12	Fungi	Ascomycota	Lecanoromycetes	Lecanorales	Cladoniaceae	Lepraria	Lepraria_incana	sh__SH1096686.10FU	0.9997470926868481	0	0	0	0	37	0	0	0	0	0	0	0	0	0	0	0	0	0	0	0	0	0	0	0	0	0	0	0	0	0	0	0	0	0	0	0	0	0	0	0
5ae67b24a2478dfb7e6d74e211010113	Fungi	Ascomycota	Leotiomycetes						0.894886113114777	0	0	0	0	0	0	0	0	0	0	0	0	0	0	46	0	14	0	0	0	0	0	0	0	5	0	0	0	0	0	0	0	0	8	0	0	10	0	0	14
f7d6a64ada950d698a1a0f51ba98142e	Fungi	Ascomycota	Dothideomycetes	Pleosporales	Pleosporaceae	Alternaria			0.9998275890919767	0	0	0	0	0	4	19	0	0	0	0	0	0	11	0	0	0	0	0	153	0	0	4	26	0	29	0	18	0	0	71	0	0	0	3	0	0	6	0	5
b690e8377cdba1c89ed6ac499b7758df	Fungi	Ascomycota	Leotiomycetes	Helotiales	Hyaloscyphaceae	Hyaloscyphaceae_gen_Incertae_sedis	Hyaloscyphaceae_sp	sh__SH1256038.10FU	0.9999578896322788	0	0	0	0	0	0	0	0	0	0	0	0	0	0	0	0	0	0	0	0	0	0	0	0	0	0	0	0	0	0	0	151	0	0	107	0	0	0	0	0
c3b64b3acb72fd7311d2ed5043c66a32	Fungi								0.9999999999999993	0	0	0	0	0	0	0	0	0	0	0	0	0	0	0	0	0	0	0	0	0	0	0	0	0	0	0	0	0	0	0	0	0	0	0	0	0	0	0	0
59f8af7050706e58b02c90bea8ffcaaa	Fungi	Ascomycota							0.8616020905463354	0	0	0	0	0	0	7	0	0	0	0	0	0	0	0	0	0	4	4	3	0	0	0	0	0	0	14	235	0	0	9	41	20	4	314	0	0	0	0	0
89670f581031702817c1db14a0100c15	Fungi	Ascomycota	Lecanoromycetes	Lecanorales	Cladoniaceae	Cladonia	Cladonia_caespiticia	sh__SH1353878.10FU	0.9975267407046186	0	0	0	0	0	0	0	0	0	0	0	0	0	0	0	0	0	0	0	0	0	0	0	0	0	0	0	0	0	0	0	0	0	0	0	0	0	0	0	0
8ee89f14f8e7e3d70482aa07f7f5d5eb	Fungi	Ascomycota	Saccharomycetes	Saccharomycetales	Saccharomycetales_fam_Incertae_sedis	Candida	Candida_parapsilosis	sh__SH1245248.10FU	0.999955886870988	0	0	0	0	0	0	0	0	0	0	0	0	0	0	0	0	0	0	0	0	0	0	0	0	0	0	0	0	0	0	0	0	0	0	0	0	0	0	0	0
9acba58c8502f09c0ae3124a93b187b6	Fungi								1	0	221	0	134	12	0	0	0	0	0	0	0	0	0	0	0	0	0	0	0	0	0	0	0	0	0	0	0	0	0	0	0	0	0	0	0	0	0	0	0
f239bb046c1f3b80303871e01fd19c85	Fungi	Ascomycota							0.786996852486059	26	0	0	0	192	0	0	0	0	0	0	0	0	208	0	6	0	0	0	0	0	0	0	0	0	0	0	0	50	0	0	0	0	0	0	25	0	115	0	0
e2da912d059299af9d4d423f5cb09bce	Fungi								1	0	0	0	0	0	0	0	0	0	0	0	0	0	0	0	0	0	0	102	0	0	0	0	0	0	0	0	0	0	0	0	0	0	0	0	0	0	0	0	0
cadd7fd91250bf8a9d4dbef17bfae287	Fungi	Ascomycota	Leotiomycetes	Helotiales	Ploettnerulaceae	Cadophora	Cadophora_sp	sh__SH1396722.10FU	0.7951841408417127	367	0	0	0	0	0	0	0	0	0	0	0	0	0	0	0	0	0	0	0	0	0	0	0	0	0	0	0	331	0	0	0	0	0	0	0	0	0	0	0
729f2b7c0d1bb7b8e2833d241c0db748	Fungi	Basidiomycota	Tremellomycetes	Tremellales	Trimorphomycetaceae	Saitozyma	Saitozyma_sp	sh__SH1236046.10FU	0.9997143497335867	0	0	0	0	0	0	5	0	0	0	0	0	0	0	0	0	40	0	6	13	0	0	21	55	180	103	0	0	0	0	4	13	11	0	17	0	5	0	0	61
f0cc46cf7b567aea35ac7a499bae61a4	Fungi	Basidiomycota	Agaricomycetes	Atheliales	Atheliaceae	Athelia	Athelia_sp	sh__SH1197216.10FU	0.969120277852341	0	0	0	0	0	0	0	0	0	0	0	0	0	0	0	0	226	0	0	0	0	0	0	0	62	0	0	0	0	0	0	0	0	0	0	0	0	0	0	355
ee5f26ab4060ac358d7c0bf88041da25	Fungi	Ascomycota	Lecanoromycetes	Lecanorales	Parmeliaceae	Evernia	Evernia_prunastri	sh__SH1199182.10FU	0.999986315375196	0	0	0	221	92	0	0	0	0	9	0	5	0	40	0	0	0	0	0	0	0	0	0	0	0	0	0	0	0	33	0	0	0	0	0	0	0	0	0	0
67c016306f6ecac81a1fbfeea6754543	Fungi	Ascomycota	Dothideomycetes	Mycosphaerellales	Mycosphaerellaceae	Sphaerulina	Sphaerulina_salicicola	sh__SH1347246.10FU	0.7743318803454374	0	0	0	0	0	0	0	0	0	0	0	0	0	0	0	94	0	17	77	0	0	0	0	0	0	0	0	0	0	0	0	0	0	0	0	0	0	0	0	0
e47957f8da35be3efb104261a771abfe	Fungi	Ascomycota	Eurotiomycetes	Chaetothyriales	Herpotrichiellaceae	Cladophialophora			0.9983515046739019	0	0	0	0	0	0	0	0	0	0	0	0	0	0	0	0	0	0	0	0	0	0	0	213	0	511	0	0	0	0	0	0	0	0	0	0	0	0	0	0
7c8df3349f7da0f765766b815fe880c2	Fungi	Basidiomycota	Microbotryomycetes	Microbotryomycetes_ord_Incertae_sedis	Microbotryomycetes_fam_Incertae_sedis	Microbotryomycetes_gen_Incertae_sedis	Microbotryomycetes_sp	sh__SH1336875.10FU	0.9998804935782128	0	0	0	0	0	0	0	0	0	0	0	0	0	0	0	286	0	0	0	0	3	0	0	5	0	0	0	0	0	0	0	0	0	0	0	0	0	0	0	0
63d16713de00d8b07ddc01c3463c96a8	Fungi								0.9999999999999987	0	0	0	0	0	0	0	0	0	0	0	0	0	0	29	0	0	0	0	0	99	0	0	0	0	0	0	0	0	0	0	0	0	0	0	0	0	0	29	0
5d100cdfaf82b7d7a9c684fa553996dc	Fungi	Ascomycota	Lecanoromycetes	Lecanoromycetes_ord_Incertae_sedis	Lecanoromycetes_fam_Incertae_sedis	Lecanoromycetes_gen_Incertae_sedis	Lecanoromycetes_sp	sh__SH1332304.10FU	0.9999962526783588	155	0	0	0	0	10	0	0	0	0	0	0	0	20	0	34	0	0	0	0	0	0	0	0	0	0	0	0	80	22	0	0	0	0	0	0	13	42	0	0
e2d17ed008798e9303b1254a7d7da32e	Fungi	Ascomycota	Ascomycota_cls_Incertae_sedis	Ascomycota_ord_Incertae_sedis	Ascomycota_fam_Incertae_sedis	Ascomycota_gen_Incertae_sedis	Ascomycota_sp	sh__SH1290171.10FU	0.9984727501821682	0	4	0	0	0	0	0	0	0	0	0	0	0	0	0	0	17	0	0	9	0	0	56	17	19	86	3	0	0	0	0	4	106	6	0	0	0	0	0	18
e504e3397d215acf95cde1987abbe375	Fungi	Ascomycota	Leotiomycetes	Helotiales	Pezizellaceae	Hyalodendriella			0.9998025103164285	0	0	0	0	0	54	0	0	0	108	0	0	0	101	0	0	0	0	0	0	0	0	0	0	0	0	0	0	0	5	0	0	0	0	0	0	0	63	0	0
aa6048f41aed4a6121c53226e8caf23f	Fungi	Basidiomycota	Agaricomycetes	Agaricales	Hygrophoraceae	Arrhenia	Arrhenia_telmatiaea	sh__SH1245915.10FU	0.999999836248704	0	0	0	0	0	0	0	0	0	0	0	0	0	0	0	0	0	0	0	0	0	0	0	0	0	0	0	0	0	0	0	633	0	0	0	0	0	0	0	0
7e74ca3699205c5870b8146c2ffc9685	Fungi	Ascomycota							0.9455855325790102	0	0	0	0	0	0	6	0	0	0	0	0	0	0	0	0	134	0	48	4	0	9	0	0	117	4	0	0	0	0	21	0	25	5	4	0	10	0	0	165
d848910a04c58ba5fc40fb031120e8fd	Fungi	Ascomycota	Eurotiomycetes	Chaetothyriales					0.8875309818825934	0	8	0	0	0	0	0	0	0	0	0	0	0	0	0	0	91	0	8	0	0	22	10	0	110	40	0	0	0	0	2	0	26	70	0	0	0	0	0	90
9b30f35e1cb902680f07326c7b679296	Fungi								0.9999999999999921	0	0	0	0	0	0	0	0	0	0	0	0	0	0	0	0	0	0	0	0	0	0	0	0	0	0	0	0	0	0	0	81	0	0	0	0	0	0	0	0
e3a8c990e7fb568a9e6589459e908d8b	Fungi								0.9999999999999943	0	16	0	201	47	16	0	0	0	35	0	11	0	29	0	0	0	0	0	0	0	48	0	17	0	15	0	0	0	38	0	0	0	9	0	7	0	15	0	0
905631dd7dfa6efcbfa405d6180c7096	Fungi	Ascomycota	Dothideomycetes	Venturiales	Sympoventuriaceae	Sympoventuriaceae_gen_Incertae_sedis	Sympoventuriaceae_sp	sh__SH1064752.10FU	0.9937469195902576	0	9	0	0	0	0	0	0	0	0	0	0	0	0	0	0	7	0	11	6	0	0	6	5	0	33	0	0	0	0	0	4	10	22	4	0	12	0	0	12
b5ee7790dcebf90559a7e2542fbfd440	Fungi	Ascomycota	Dothideomycetes	Venturiales	Sympoventuriaceae	Pseudosigmoidea	Pseudosigmoidea_sp	sh__SH1064749.10FU	0.903215919797335	0	2	0	0	0	0	0	0	0	0	0	0	0	0	0	110	0	11	0	0	0	0	0	0	0	0	0	0	0	0	0	9	0	0	0	0	0	0	0	0
916621a46b943c5add3843b987d7c9a6	Fungi	Ascomycota	Leotiomycetes	Helotiales	Hyaloscyphaceae	Hyaloscyphaceae_gen_Incertae_sedis	Hyaloscyphaceae_sp	sh__SH1255454.10FU	0.9068085345853891	0	0	0	0	0	0	0	0	0	0	0	0	0	0	0	0	0	0	0	0	0	0	0	0	0	0	0	0	0	0	0	0	0	0	0	0	209	0	0	0
81e576b5e6fdb94d249712a7a95c5643	Fungi	Fungi_phy_Incertae_sedis	Fungi_cls_Incertae_sedis	Fungi_ord_Incertae_sedis	Fungi_fam_Incertae_sedis	Fungi_gen_Incertae_sedis	Fungi_sp	sh__SH1333998.10FU	0.9964926129777015	0	0	0	0	48	60	0	0	0	0	0	0	0	8	0	0	0	0	0	0	0	0	0	0	0	0	0	0	0	0	0	0	0	0	0	0	0	0	0	0
c09571507631135ae89c5f32b7e6aa02	Fungi	Ascomycota	Leotiomycetes	Helotiales	Ascocorticiaceae	Ascocorticium	Ascocorticium_sp		0.7872677480159854	0	0	0	0	0	34	0	0	0	79	0	0	0	56	0	0	0	0	0	0	0	0	0	0	0	0	0	0	12	7	0	0	0	0	0	0	0	49	0	0
50a330490a3d25fdb9348d3a9bebffd7	Fungi	Ascomycota	Lecanoromycetes	Lecanorales	Parmeliaceae	Melanelixia	Melanelixia_subaurifera	sh__SH1199622.10FU	0.9992153302804498	0	0	0	197	43	0	0	0	0	8	0	0	0	52	0	0	0	0	0	0	0	0	0	0	0	0	0	0	0	56	0	0	0	0	0	21	0	31	0	0
4d93165412fbd16bc5c6a3d02e3bf474	Fungi	Ascomycota	Leotiomycetes	Helotiales	Discinellaceae				0.7420246218640141	64	31	0	0	5	0	0	0	0	193	0	0	4	10	0	11	0	0	0	0	0	0	0	0	0	0	0	0	43	0	0	0	0	0	0	0	0	0	0	0
83ac4791c37229d362d24cb1db6b13d7	Fungi	Ascomycota	Leotiomycetes	Helotiales					0.9585566388712659	0	0	0	0	0	0	0	0	0	0	0	0	0	0	0	0	0	0	0	0	0	188	0	0	0	0	0	0	0	0	0	0	0	148	0	0	0	0	0	0
552e8901661384b96eb4b9e800dabd65	Fungi	Basidiomycota	Exobasidiomycetes	Exobasidiales	Exobasidiaceae	Exobasidium			0.999999151883337	0	0	0	0	0	0	0	0	0	0	0	0	0	0	0	0	0	0	0	0	0	0	0	0	0	0	19	0	0	0	0	0	0	0	12	0	10	0	0	0
99c3420581202b55f2d1702008cc67a6	Fungi	Ascomycota	Saccharomycetes	Saccharomycetales	Saccharomycetales_fam_Incertae_sedis	Candida	Candida_parapsilosis	sh__SH1245248.10FU	0.9999514212314888	0	0	0	0	0	0	0	0	0	0	0	0	0	0	0	0	0	0	0	0	0	0	0	0	0	0	0	0	0	0	0	0	0	0	0	0	0	0	0	0
b1032a4f0f0f6c260528469e22f1bf27	Fungi	Ascomycota	Sordariomycetes	Hypocreales	Ophiocordycipitaceae	Tolypocladium	Tolypocladium_pustulatum	sh__SH1308346.10FU	0.9803549039909056	0	0	0	0	19	76	0	0	0	49	0	0	0	152	0	0	0	0	0	0	0	0	0	0	0	0	0	0	0	0	0	0	0	0	0	0	0	76	0	0
a0083e0cfbeecd79f41b8535c6042552	Fungi	Basidiomycota	Agaricomycetes	Trechisporales	Trechisporales_fam_Incertae_sedis	Trechisporales_gen_Incertae_sedis	Trechisporales_sp	sh__SH1171188.10FU	0.9921136114477943	0	0	0	0	0	0	0	0	0	0	0	0	36	0	0	0	0	0	0	0	0	0	0	0	0	0	0	0	0	0	0	0	0	0	0	0	0	0	0	0
3fdef11c5e999ad9217630401eebb180	Fungi	Basidiomycota	Agaricomycetes	Trechisporales	Hydnodontaceae	Luellia	Luellia_recondita	sh__SH1373558.10FU	0.9974857219904165	0	0	0	0	0	0	0	0	0	0	0	0	0	0	0	0	0	0	0	0	0	0	0	311	0	203	4	0	0	0	0	0	0	0	0	0	0	0	0	0
e1091b5a1be221fba6821b116d932026	Fungi								0.999999999999999	0	0	0	455	15	83	0	0	0	21	0	0	0	0	0	0	0	0	0	0	0	0	0	0	0	0	0	0	0	0	0	0	0	0	0	0	0	0	0	0
b1f249119de1727e8cdf8323b4fa81d5	Fungi	Ascomycota	Lecanoromycetes	Lecanorales	Cladoniaceae	Cladonia	Cladonia_ramulosa	sh__SH1298737.10FU	0.8866028113108176	0	0	0	0	0	0	0	0	0	0	0	0	0	0	0	0	0	0	0	0	0	0	0	0	0	0	0	0	0	0	0	0	0	0	0	0	0	65	0	0
6e68bae91fbe70efd5e2f971f4f9eeb0	Fungi	Basidiomycota	Agaricomycetes	Agaricales	Agaricales_fam_Incertae_sedis	Agaricales_gen_Incertae_sedis	Agaricales_sp	sh__SH1317311.10FU	0.9974624142682967	0	0	0	0	0	0	0	0	0	0	0	0	39	0	0	0	0	0	0	0	0	0	0	222	0	69	0	0	0	0	0	0	0	0	0	0	0	0	0	0
383aac9235c44f7ad27224c4da075eac	Fungi								1	0	0	0	0	0	84	0	0	0	0	0	0	0	0	0	0	0	0	0	0	0	0	0	0	0	0	0	0	0	256	0	0	0	0	92	0	48	0	0	0
a8b377fe29f53cdccc07b8a0aab9af95	Fungi	Ascomycota							0.969305544763002	0	0	0	0	0	0	0	0	0	0	0	0	0	0	0	0	0	0	0	0	0	48	0	0	0	10	24	0	0	0	0	0	0	45	0	0	0	0	0	0
ce228df90176485acc764390df4faf16	Fungi	Basidiomycota	Exobasidiomycetes	Exobasidiales	Exobasidiaceae	Exobasidium	Exobasidium_arescens	sh__SH1300691.10FU	0.9998951440719419	0	0	0	0	0	0	0	0	0	0	0	0	0	0	0	0	0	0	0	0	0	0	0	0	0	0	0	0	0	36	0	0	0	0	0	0	0	0	0	0
463e72b4509bc97b566b7b58761df8e0	Fungi								1	0	0	0	0	0	0	67	0	0	0	0	0	0	0	0	0	0	0	0	116	0	0	0	0	0	0	0	0	0	0	230	0	0	0	0	0	0	0	0	0
a8b1edbe76b9fa9bbc961b38386b8a3e	Fungi								1	0	0	0	0	33	91	0	0	0	33	0	0	0	0	0	0	0	0	0	0	0	0	0	0	0	0	0	0	0	0	0	0	0	0	0	0	0	0	0	0
e2bf1e00afba2e92f95e1477090a2765	Fungi	Ascomycota							0.9745278751774835	15	13	0	0	0	73	0	0	0	23	0	8	0	21	0	0	11	0	0	0	0	0	0	11	13	12	0	0	7	10	0	3	0	0	0	15	21	23	0	28
7fcce807976815d7fc209e438df5cb52	Fungi	Ascomycota	Dothideomycetes	Dothideomycetes_ord_Incertae_sedis	Dothideomycetes_fam_Incertae_sedis	Dothideomycetes_gen_Incertae_sedis	Dothideomycetes_sp	sh__SH1394064.10FU	0.998617278703822	0	0	0	0	0	0	0	0	0	110	0	0	0	95	0	0	3	17	0	0	0	0	0	41	0	0	0	0	0	18	0	0	0	0	0	0	0	83	0	6
b1ef25b2cf2469e400881a83c143a8df	Fungi	Ascomycota	Dothideomycetes	Mycosphaerellales	Teratosphaeriaceae	Bryochiton	Bryochiton_sp	sh__SH1304610.10FU	0.9927030438835016	0	0	0	0	0	0	0	0	0	0	0	0	0	0	0	43	62	0	0	0	0	9	0	0	45	78	0	0	0	0	0	0	0	0	0	0	50	0	0	55
c026d8f7c8d9de9dbc3d920a363340df	Fungi	Basidiomycota	Agaricomycetes	Corticiales	Corticiaceae	Corticium	Corticium_confine	sh__SH1205691.10FU	0.9999905151016338	0	75	0	35	0	0	0	0	0	0	0	0	0	0	0	0	0	0	0	0	0	0	0	0	0	0	0	0	0	0	0	0	0	0	0	0	0	0	0	0
762d3ff200e0fd0a77a5fee213193a3f	Fungi								0.9999999999999962	0	0	0	0	0	0	0	0	0	0	0	0	0	0	0	0	0	0	0	0	200	0	0	0	0	0	0	0	0	0	0	0	0	0	0	0	0	0	36	0
02f8d5e0f0462f1f798d541293767e68	Fungi	Ascomycota	Sordariomycetes	Hypocreales	Hypocreales_fam_Incertae_sedis	Hypocreales_gen_Incertae_sedis	Hypocreales_sp	sh__SH1055395.10FU	0.9852428789791107	0	0	0	0	0	0	0	0	0	0	0	0	0	0	0	0	66	0	0	0	0	0	0	0	15	0	0	0	0	0	0	0	0	0	0	0	0	0	0	62
7b7683f10a61474b6fedff33a4cd0412	Fungi	Ascomycota	Leotiomycetes	Helotiales	Hyaloscyphaceae	Meliniomyces	Meliniomyces_sp	sh__SH1348498.10FU	0.9289081037916666	0	0	0	0	5	0	0	0	0	0	0	287	0	0	0	0	0	8	0	0	0	0	0	0	0	0	0	0	0	0	0	0	0	0	0	292	0	0	0	0
99a00ae809cc005e08dbe464eb92f22f	Fungi	Chytridiomycota							0.7011447608778406	0	0	0	0	0	0	0	0	0	0	5	0	39	0	0	21	0	0	101	0	0	0	101	0	0	0	0	0	0	0	0	0	139	0	0	0	8	0	0	0
a497bff77454d37b2cd628b4ad48aac1	Fungi	Ascomycota	Lecanoromycetes	Lecanorales	Ramalinaceae	Ramalina			0.9999275548258975	0	0	0	65	98	0	0	0	0	0	0	0	0	26	0	0	0	0	0	0	0	0	0	0	0	0	0	0	6	8	0	0	0	0	0	0	0	0	0	0
729141242c47a0b3d8dcba376fb4e9f9	Fungi	Basidiomycota	Tremellomycetes	Tremellales	Tremellales_fam_Incertae_sedis	Tremellales_gen_Incertae_sedis	Tremellales_sp	sh__SH1172703.10FU	0.9993549449818527	104	0	0	0	0	21	0	0	0	20	0	0	0	12	0	0	0	0	0	0	0	0	0	0	0	0	0	0	88	65	0	0	0	0	0	0	19	10	0	0
ee5d7e27af1f159c34dde37a4ade3996	Fungi	Ascomycota							0.7937695141712997	15	4	0	315	0	0	0	0	0	0	0	0	0	0	0	9	0	0	0	0	0	36	0	0	0	0	0	0	38	21	0	0	0	13	0	0	0	0	0	0
fccd83adb70bfbc58865d976dd3b116d	Fungi	Ascomycota	Leotiomycetes	Helotiales	Mollisiaceae	Belonopsis	Belonopsis_sp	sh__SH1293881.10FU	0.7803801250845034	0	0	0	0	0	0	0	0	0	0	0	0	0	0	0	6	0	0	0	0	5	0	0	0	0	0	0	0	0	0	0	0	0	6	0	0	0	0	0	0
5c46cb4d7999772688800b914b5105a2	Fungi	Ascomycota	Sordariomycetes	Amphisphaeriales	Hyponectriaceae	Physalospora	Physalospora_vaccinii	sh__SH1317552.10FU	0.9787344715867653	0	0	0	0	0	0	57	0	0	0	0	0	0	0	0	0	0	11	0	180	0	0	0	0	0	0	0	19	0	0	178	0	0	0	0	0	0	0	0	0
7e89a666492675c8b895cf2d3670bb9b	Fungi								1	0	0	0	0	0	0	0	0	0	0	0	0	0	0	0	0	0	0	0	0	0	0	0	0	0	0	65	0	0	0	0	122	0	0	0	0	0	0	0	7
654e79d8f429dcdcabc66020d3179a61	Fungi								0.9999999999999993	7	10	0	133	41	37	0	0	0	0	0	0	0	20	0	0	0	0	0	0	0	0	0	0	0	0	0	0	0	29	0	0	0	0	0	0	0	7	0	0
f6513b61eae37288c4cf8dd875fc475a	Fungi	Chytridiomycota	Rhizophydiomycetes	Rhizophydiales	Rhizophydiales_fam_Incertae_sedis	Rhizophydiales_gen_Incertae_sedis	Rhizophydiales_sp		0.9941268156839365	42	0	0	0	0	0	0	0	0	0	0	0	0	0	0	0	71	0	0	0	0	0	0	0	25	0	0	0	16	12	0	0	0	0	0	0	0	0	0	148
72fe470a221924d3ad85dc082852964c	Fungi	Ascomycota	Leotiomycetes	Helotiales	Helotiales_fam_Incertae_sedis	Helotiales_gen_Incertae_sedis	Helotiales_sp	sh__SH1293870.10FU	0.9999999878809832	0	0	0	0	0	0	24	0	0	0	0	0	0	0	31	0	0	0	0	231	0	0	0	0	0	0	0	0	0	0	100	0	0	0	0	0	0	0	0	0
f9eee849ec260101b4f124519baf25ef	Fungi	Basidiomycota	Cystobasidiomycetes						0.8161940076243821	0	0	0	0	0	0	0	0	0	0	0	0	0	0	0	0	0	0	0	0	0	68	0	0	0	0	29	0	0	0	0	0	0	94	0	0	0	0	0	0
0c083c444b170624aeaf741f96769e4d	Fungi	Basidiomycota	Exobasidiomycetes	Exobasidiales	Exobasidiaceae	Exobasidium	Exobasidium_sp	sh__SH1090165.10FU	0.999868650780338	18	0	0	0	0	17	0	0	0	0	0	0	0	10	0	0	0	7	0	0	0	0	0	0	0	0	31	0	18	0	0	0	0	0	7	3	0	6	0	0
7f1f891ae99afdb86b488378230fa89b	Fungi								1	0	0	0	0	0	0	0	0	0	56	0	23	0	110	0	0	0	0	0	0	0	0	0	0	0	0	0	0	0	0	0	0	0	0	0	60	0	64	0	0
3dde822b49a09a83cf4049c810997993	Fungi								0.9999999999999999	0	0	0	0	0	0	35	0	0	0	0	0	0	0	0	0	0	0	0	116	0	0	0	0	0	0	0	0	0	0	69	0	0	0	0	0	0	0	0	0
7278961e4b4e9c09b705584530aa57c6	Fungi	Ascomycota	Leotiomycetes	Helotiales	Helotiales_fam_Incertae_sedis	Helotiales_gen_Incertae_sedis	Helotiales_sp	sh__SH1059214.10FU	0.9999772721392327	0	0	0	0	0	0	0	0	0	0	0	0	0	0	0	0	0	0	0	0	0	0	0	0	0	0	0	0	0	0	0	365	0	0	0	0	0	0	0	0
66420fd5643f081ea4c66ece6b2f5fd4	Fungi	Ascomycota	Sordariomycetes	Diaporthomycetidae_ord_Incertae_sedis	Rhamphoriaceae	Rhodoveronaea	Rhodoveronaea_everniae	sh__SH1354093.10FU	0.994784424643232	0	0	0	18	4	46	0	0	0	7	5	0	6	9	0	2	0	0	0	0	0	0	0	0	0	0	0	3	0	118	0	0	0	0	0	0	0	4	0	0
9426ee33c4eb3939eadaed0ccf2a5ca1	Fungi	Mortierellomycota	Mortierellomycetes	Mortierellales	Mortierellaceae	Mortierella	Mortierella_turficola	sh__SH1219874.10FU	0.8385034059060478	0	0	0	0	0	0	0	0	0	0	0	0	0	0	0	0	0	0	0	0	0	0	0	0	0	0	9	0	0	0	0	0	0	0	3	0	0	0	0	0
32e57f86625cd8f39b8242d14b32a0a0	Fungi	Ascomycota	Leotiomycetes	Helotiales	Helotiales_fam_Incertae_sedis	Helotiales_gen_Incertae_sedis	Helotiales_sp	sh__SH1314573.10FU	0.9999964538594163	0	0	0	0	0	0	0	0	0	0	0	0	0	0	0	0	202	0	0	0	0	0	0	0	99	0	0	0	0	0	0	0	0	0	0	0	0	0	0	165
eeb612133ac97369f9e8450d4734fc0b	Fungi	Ascomycota	Taphrinomycetes	Taphrinales	Taphrinaceae	Taphrina	Taphrina_tosquinetii	sh__SH1164850.10FU	0.9999518399080366	0	0	0	0	0	5	0	0	0	24	0	0	0	64	0	0	0	0	0	0	0	0	0	0	0	0	0	0	9	63	0	0	0	0	0	0	0	54	0	0
04fbeb97edad9d08e905e4b7ecf1da8c	Fungi								0.9999999999999958	0	10	0	0	0	0	0	0	0	0	0	0	0	0	0	0	0	0	0	0	0	0	0	0	0	0	0	0	0	0	0	158	0	0	0	0	0	0	0	0
85bae18dc14a8af0a47cd05734a55db8	Fungi	Ascomycota	Lecanoromycetes	Gyalectales	Coenogoniaceae	Coenogonium	Coenogonium_pineti	sh__SH1323529.10FU	0.9999999995565503	24	0	0	0	0	0	0	0	0	27	0	0	0	83	0	25	0	0	0	0	0	0	0	0	0	0	0	0	9	40	0	0	0	0	0	0	0	108	0	0
be346e51240d31d02e4d6625c9427988	Fungi								0.9999999999999889	0	0	0	0	0	0	0	0	0	0	0	0	0	0	0	0	0	0	0	0	0	0	0	0	0	0	36	0	0	0	0	0	0	0	384	0	0	0	0	0
bce169f43acd15e788f220cf84fdd8ef	Fungi	Ascomycota							0.8107766182301607	19	0	0	127	0	7	0	0	0	57	0	0	0	0	0	0	0	0	0	0	0	18	0	0	0	0	0	0	26	10	0	0	0	14	0	0	0	0	0	0
82c34cc3c9786ce9ab2efb4d87cbe3b5	Fungi	Ascomycota	Dothideomycetes	Mycosphaerellales	Teratosphaeriaceae	Acrodontium	Acrodontium_crateriforme	sh__SH1189839.10FU	0.9960475641206781	0	0	0	0	0	54	0	0	0	81	0	0	0	0	0	0	0	0	0	0	0	0	0	0	0	0	0	0	0	0	0	0	0	0	0	0	0	0	0	0
c3c42099ee58037ff3455b9c61b749c7	Fungi	Ascomycota	Leotiomycetes	Leotiomycetes_ord_Incertae_sedis	Leotiomycetes_fam_Incertae_sedis	Leotiomycetes_gen_Incertae_sedis	Leotiomycetes_sp	sh__SH1059445.10FU	0.9519036100514631	0	0	0	0	0	0	0	0	0	209	0	0	0	0	0	0	0	0	0	0	0	0	0	30	0	0	0	0	0	20	0	0	0	0	0	0	0	0	0	0
d786f38e04f80ba364dd87578ccca91c	Fungi								0.999999999999988	0	0	0	0	0	0	0	0	0	0	0	0	0	0	0	0	0	0	0	0	0	0	0	0	0	0	202	0	0	0	0	0	0	0	0	0	0	0	0	0
55a800d96ae19d6eb478cc1a2c401ec7	Fungi	Ascomycota	Dothideomycetes	Mycosphaerellales	Neodevriesiaceae	Neodevriesiaceae_gen_Incertae_sedis	Neodevriesiaceae_sp	sh__SH1319717.10FU	0.7857921665362907	0	47	0	0	0	39	0	0	0	0	0	0	41	0	0	16	0	0	0	0	0	0	0	37	11	0	0	0	0	7	0	0	0	17	0	0	45	0	0	6
afb6f9c0d6555feac6a0477dc1669a11	Fungi	Ascomycota	Leotiomycetes	Helotiales	Sclerotiniaceae	Botrytis	Botrytis_caroliniana	sh__SH1336761.10FU	0.9828823137336528	0	0	0	0	0	0	0	0	0	0	0	0	0	0	0	0	0	0	0	0	0	0	0	0	0	0	0	0	0	0	0	0	0	0	0	0	0	0	0	0
b5c626869093c9232f155d70ddc680c9	Fungi	Basidiomycota	Agaricomycetes	Agaricales	Hymenogastraceae	Galerina	Galerina_minima	sh__SH1241767.10FU	0.978636901703791	0	0	0	0	0	0	0	0	0	0	0	384	0	0	0	0	0	0	0	0	0	0	0	0	0	0	0	0	0	0	0	0	0	0	0	84	0	0	0	0
f867663e7a8703172fd00f6c9c620153	Fungi								1	0	0	0	0	0	0	0	0	0	0	0	0	0	0	0	0	0	0	0	0	0	0	0	70	65	170	0	0	0	0	0	0	0	0	0	0	0	0	0	0
687dba23bc45506847ec6070b069b072	Fungi	Ascomycota	Lecanoromycetes	Lecanorales	Cladoniaceae	Lepraria	Lepraria_incana	sh__SH1096686.10FU	0.9988289347580154	0	0	0	0	32	60	0	0	0	0	0	0	9	0	0	0	0	0	0	0	0	0	0	0	0	0	0	0	0	0	0	0	0	0	0	0	0	0	21	0
5f67532a59275058fa5eded1ba207204	Fungi	Ascomycota	Leotiomycetes	Helotiales	Arachnopezizaceae	Arachnopeziza	Arachnopeziza_sp		0.9514386165558086	0	0	0	0	0	0	0	0	0	0	0	0	0	0	0	0	138	0	0	0	0	0	0	0	104	0	0	0	0	0	0	18	0	0	0	0	0	0	0	111
38bd7951a165e0596cad557674a04412	Fungi	Ascomycota	Leotiomycetes	Helotiales	Ploettnerulaceae	Cadophora	Cadophora_sp	sh__SH1396722.10FU	0.7795171054564685	295	0	0	0	0	0	0	0	0	0	0	0	0	0	0	0	0	0	0	0	0	0	0	0	0	0	0	0	265	0	0	0	0	0	0	0	32	0	0	0
3a2a630a8f3e824f7504349144bc42cd	Fungi	Mortierellomycota	Mortierellomycetes	Mortierellales	Mortierellaceae				0.9992417187316474	0	0	0	0	0	0	0	0	0	0	0	0	0	0	0	0	0	0	0	0	113	0	0	0	0	0	0	0	0	0	0	0	0	0	0	0	0	0	84	0
0e63923f1d2aa7de1073dd19fd898e10	Fungi	Ascomycota	Eurotiomycetes						0.8280055130219818	0	0	0	0	0	0	0	0	0	0	0	0	0	0	0	0	0	0	0	0	0	124	0	8	0	5	44	0	0	0	0	13	0	99	0	0	15	0	0	0
eab9165149c4d9ab3e485871c8f41a25	Fungi	Ascomycota	Leotiomycetes	Helotiales	Myxotrichaceae	Oidiodendron	Oidiodendron_eucalypti	sh__SH1314591.10FU	0.9577759597994882	0	0	0	0	0	0	0	0	0	0	0	0	0	0	0	0	0	0	0	0	0	0	0	323	0	149	12	0	0	0	0	14	28	0	0	0	31	0	0	0
75812389d7471329f8fc9684e175131b	Fungi	Basidiomycota	Exobasidiomycetes	Exobasidiales	Exobasidiaceae	Exobasidium	Exobasidium_japonicum	sh__SH1300664.10FU	0.9427724118047365	0	0	0	0	0	0	0	0	0	0	0	39	0	0	0	0	0	0	0	0	0	0	0	0	0	0	0	0	0	0	0	0	0	0	0	12	0	0	0	0
bd34ae5b0c2f2b19cffa9c2ac4633c5d	Fungi	Ascomycota	Eurotiomycetes						0.9109080433552218	0	0	0	0	0	0	0	0	0	0	0	0	0	0	0	0	0	0	33	0	20	0	0	0	15	0	0	0	0	4	0	0	0	0	0	0	59	0	0	5
74639f47fa877c6df2925b9ae50cdfbe	Fungi								1	0	6	0	40	0	0	0	0	0	23	0	0	0	11	0	27	0	0	0	0	37	0	0	0	0	24	0	0	0	8	0	0	0	0	0	0	0	0	74	28
c04828e80ea7af7f221b16f63f69b2f0	Fungi	Ascomycota	Eurotiomycetes	Chaetothyriales	Herpotrichiellaceae	Cladophialophora			0.9433559220495529	19	0	0	216	0	96	0	0	0	0	0	0	7	3	0	0	0	0	0	0	0	0	0	0	0	0	0	0	11	6	0	0	0	0	0	0	0	0	0	0
5c62db466c43bbd67064fde397446684	Fungi	Ascomycota	Leotiomycetes	Helotiales					0.8915424470239262	0	0	0	8	35	212	0	0	0	0	5	0	0	0	0	0	0	0	0	0	0	0	0	0	0	0	0	0	0	62	0	0	0	0	0	0	0	0	0	0
5c1f5f79f7a5e557c69b5e0ccd5abadf	Fungi	Ascomycota	Orbiliomycetes	Orbiliales					0.8062108905654379	0	0	0	0	0	0	0	0	0	0	0	0	0	0	0	0	131	0	0	0	0	0	0	0	213	0	0	0	0	0	0	0	0	0	0	0	0	0	0	243
61a9bf41f1159c70bbaa3b4d4b39a74a	Fungi	Basidiomycota	Agaricomycetes	Agaricales	Mycenaceae	Mycena	Mycena_epipterygia	sh__SH1317414.10FU	0.7956181194570658	0	18	0	0	0	0	0	0	0	0	0	0	0	0	0	0	0	0	0	0	0	0	0	190	0	69	0	0	0	0	0	34	0	0	0	0	0	0	0	3
31b34bd7b8c5c5fca92788980eaa5e5b	Fungi	Ascomycota	Dothideomycetes	Venturiales	Venturiaceae				0.8499528065988625	0	0	0	0	0	0	0	0	0	0	0	0	0	0	0	0	0	0	0	0	0	0	0	0	0	0	0	0	0	0	0	0	0	26	0	0	0	0	0	0
26f419335cb397a177e54d1d24c30c49	Fungi								1	0	0	0	0	0	0	0	0	0	0	0	0	0	0	0	0	0	0	0	0	0	0	0	0	0	0	0	0	0	0	0	0	0	391	0	0	0	0	0	0
9c74b464604e81291506bca29d16313f	Fungi								1	56	22	0	0	59	0	0	0	0	0	0	0	0	0	0	0	0	0	0	0	39	0	0	0	0	0	0	0	64	71	0	0	0	0	0	0	0	0	108	0
162c89f9d7eca79a5b8f5b60a8620067	Fungi	Ascomycota	Leotiomycetes	Phacidiales	Phacidiaceae				0.9953576859455132	0	0	0	0	0	0	0	0	0	0	0	0	0	0	304	0	0	0	0	0	0	0	0	0	0	0	0	0	0	0	0	0	0	0	0	0	84	0	0	0
257c70a5cae45d3e5d80ad5647294c49	Fungi								1	0	0	0	0	0	0	9	0	0	0	0	0	0	0	180	0	0	0	0	0	0	0	0	0	0	0	0	0	0	0	0	0	0	0	0	0	0	0	0	0
4719c454acbf492350affc4adb1f09d4	Fungi								0.9999999999999952	0	0	0	0	0	0	0	0	0	0	0	0	0	0	0	0	13	0	0	0	0	0	0	0	14	0	0	0	0	0	0	0	0	0	0	0	361	61	0	9
b1ee8efcf5cff3bb8e4fa9a64355ae0e	Fungi	Ascomycota	Lecanoromycetes	Lecanorales	Ramalinaceae	Ramalina			0.9948745981377233	24	0	0	112	209	0	0	0	0	0	0	23	0	0	0	0	0	0	0	0	0	0	0	0	0	0	0	0	13	0	0	0	0	0	0	13	0	0	0	0
22a39996ca035e30bb96923960f36fe6	Fungi	Ascomycota	Ascomycota_cls_Incertae_sedis	Ascomycota_ord_Incertae_sedis	Ascomycota_fam_Incertae_sedis	Ascomycota_gen_Incertae_sedis	Ascomycota_sp	sh__SH1302028.10FU	0.9999998415591006	0	0	0	0	0	70	0	0	0	39	0	0	0	12	0	0	0	0	0	0	0	0	0	0	0	0	0	0	0	11	0	0	0	0	0	3	0	14	0	0
c2fb1c2fa1f55abaadbf61d676a0c1cb	Fungi	Ascomycota	Leotiomycetes	Phacidiales	Phacidiaceae	Phacidiaceae_gen_Incertae_sedis	Phacidiaceae_sp	sh__SH1296099.10FU	0.7075253608367805	0	0	0	0	0	0	0	0	0	0	0	0	0	0	392	0	20	0	0	0	0	0	0	0	0	0	0	0	0	0	0	0	0	0	0	0	0	0	0	0
691ecdab971698532cd4226a96206dce	Fungi	Ascomycota	Dothideomycetes						0.9997203406698806	0	0	0	45	170	0	0	0	0	0	0	0	0	0	0	0	0	0	0	0	0	0	0	0	0	0	0	0	5	181	0	0	0	0	0	0	0	0	0	0
d6f45fc3ef5cd1757e9913634ad396d3	Fungi								0.999999999999999	0	0	0	0	0	0	0	0	0	0	0	0	0	0	0	0	0	0	0	0	0	0	0	516	0	41	0	0	0	0	0	0	0	0	0	0	0	0	0	4
c053ccc4ecdc6f804b997f1b9e52577a	Fungi								1	0	0	0	0	0	0	0	0	0	0	0	0	0	0	0	0	0	0	0	0	0	0	0	0	0	0	0	0	0	0	0	0	0	0	0	0	0	0	0	0
0f5b7e8a18b6c5d3c3b2c87df8253e76	Fungi	Ascomycota	Dothideomycetes	Dothideomycetes_ord_Incertae_sedis	Dothideomycetes_fam_Incertae_sedis	Dothideomycetes_gen_Incertae_sedis	Dothideomycetes_sp	sh__SH1084459.10FU	0.9226916483336369	0	0	0	0	0	128	0	0	0	0	0	0	0	0	0	0	0	0	0	0	0	0	0	0	0	0	0	0	0	0	0	0	0	86	0	37	0	0	0	0
ea659746ff3d0b7eef4157f1e566e4b8	Fungi	Basidiomycota	Tremellomycetes	Tremellales	Cryptococcaceae	Teunia	Teunia_sp		0.7184236190059811	33	0	0	0	3	9	0	0	0	59	0	0	0	32	0	0	0	0	0	0	0	0	0	0	0	0	0	0	43	26	0	0	0	0	0	5	0	62	0	0
a463ffa7cc35c74a0e3ddddc2f762bc6	Fungi								1	0	19	0	13	0	0	0	0	0	0	0	7	0	86	0	0	0	0	0	0	0	0	0	134	0	83	0	0	0	0	0	0	0	0	0	15	0	57	0	0
37594f1823187314ffe448b39951eb22	Fungi	Ascomycota	Dothideomycetes	Pleosporales	Amorosiaceae	Angustimassarina	Angustimassarina_acerina	sh__SH1254134.10FU	0.9996596876061076	0	0	0	0	0	31	0	0	0	0	0	0	0	0	0	0	0	0	22	0	0	4	0	17	0	30	0	0	0	166	0	0	0	0	0	0	0	8	0	0
c2f9b6238abfc94d8f741ab928ca6554	Fungi	Ascomycota							0.7338784812300518	0	0	0	32	13	117	0	0	0	84	0	0	0	40	0	0	0	0	0	0	0	0	0	0	0	0	0	0	0	0	0	0	0	0	0	0	0	88	0	0
965b3cb4da07e102328a610fb79389fa	Fungi	Ascomycota	Eurotiomycetes	Chaetothyriales	Herpotrichiellaceae	Cladophialophora	Cladophialophora_sp	sh__SH1331014.10FU	0.9922501000231615	0	0	0	0	0	0	0	0	0	0	0	0	0	0	0	77	0	0	0	0	0	0	0	24	16	55	0	0	0	0	0	0	8	37	8	0	17	0	0	7
30ace0015a9770495207789cb1bcfc57	Fungi	Ascomycota	Ascomycota_cls_Incertae_sedis	Ascomycota_ord_Incertae_sedis	Ascomycota_fam_Incertae_sedis	Ascomycota_gen_Incertae_sedis	Ascomycota_sp	sh__SH1212095.10FU	0.8507751689734936	0	0	0	0	0	0	0	0	0	0	0	0	0	0	0	22	0	0	0	0	0	23	0	0	0	0	0	0	0	0	0	0	16	89	0	0	151	0	0	0
08150cefe4cd5eee5a29ed523fa838e5	Fungi	Fungi_phy_Incertae_sedis	Fungi_cls_Incertae_sedis	Fungi_ord_Incertae_sedis	Fungi_fam_Incertae_sedis	Fungi_gen_Incertae_sedis	Fungi_sp	sh__SH1290719.10FU	0.9972039327190113	0	0	0	0	0	0	0	0	0	0	0	0	0	0	98	0	0	0	0	0	51	39	0	0	0	0	13	0	0	0	0	0	0	59	0	0	0	0	49	0
5514012e3ca7eb98f92b804783eeaf97	Fungi	Basidiomycota	Tremellomycetes	Tremellales	Rhynchogastremaceae	Papiliotrema	Papiliotrema_frias	sh__SH1402560.10FU	0.9997689936442213	3	0	0	0	3	0	6	0	0	0	0	0	0	0	0	0	0	0	0	0	4	21	0	0	2	4	0	0	0	0	18	0	0	4	0	0	0	0	0	19
6a4f33fd54b6af0fdf3481910379e62b	Fungi								1	0	0	0	0	0	0	0	0	0	0	0	9	0	0	342	0	0	0	0	0	11	0	0	0	0	23	0	0	0	0	0	0	0	0	0	0	89	0	0	0
d31b53045762a187b12cd9203250153e	Fungi	Ascomycota	Lecanoromycetes	Lecanorales	Pilocarpaceae	Micarea	Micarea_byssacea	sh__SH1190229.10FU	0.9999999981663166	29	0	0	0	0	0	0	0	0	40	0	0	0	55	0	36	0	0	0	0	0	0	0	0	0	0	0	0	14	0	0	0	0	0	0	0	0	69	0	0
a99b7e66be9467a91941f9c4e6fb6c01	Fungi	Ascomycota	Dothideomycetes	Capnodiales	Capnodiales_fam_Incertae_sedis	Capnodiales_gen_Incertae_sedis	Capnodiales_sp	sh__SH1388809.10FU	0.9999485639343588	35	0	0	0	0	68	0	0	0	23	0	0	11	14	0	0	11	0	0	0	0	0	0	0	0	0	0	0	0	56	0	0	0	0	0	0	0	16	0	17
3fa144bcbc4924a9c937862f6da46383	Fungi	Ascomycota							0.7817572115561683	8	5	0	4	92	117	0	0	0	11	0	0	0	11	0	0	0	0	0	0	0	0	0	0	0	0	0	0	15	83	0	0	0	0	0	0	0	8	0	0
64b60eefa0d473eb1514acd6a74aa9e9	Fungi	Basidiomycota	Tremellomycetes	Tremellomycetes_ord_Incertae_sedis	Tremellomycetes_fam_Incertae_sedis	Tremellomycetes_gen_Incertae_sedis	Tremellomycetes_sp	sh__SH1192021.10FU	0.9999997070217294	0	0	0	0	0	0	0	0	0	0	0	0	0	0	53	0	0	0	0	0	0	123	0	0	3	0	0	0	0	0	0	0	0	104	0	0	0	0	0	0
a40bb581f96faaa4fa076ebc61dbac1a	Fungi	Ascomycota	Leotiomycetes	Helotiales	Helotiales_fam_Incertae_sedis	Helotiales_gen_Incertae_sedis	Helotiales_sp		0.8142241342550366	0	0	0	0	0	0	0	0	0	0	0	0	0	0	0	0	0	0	0	0	0	0	0	0	0	0	6	0	0	0	0	0	0	0	0	0	0	0	0	0
f0e7ec603721436901a53246a540d52b	Fungi	Basidiomycota							0.9452500260390989	0	0	0	0	0	0	0	0	0	0	0	0	0	0	0	31	0	0	0	0	0	101	0	0	0	0	70	0	0	0	0	0	0	78	0	0	0	0	0	0
393f7c3d04a5df9f1c4900c47df6865a	Fungi								0.9999999999999967	0	0	0	0	0	0	0	0	0	0	0	0	0	0	0	0	0	0	0	0	0	0	0	0	0	0	0	0	0	0	0	0	0	0	0	0	134	0	0	0
90486a2d1270ed6e39c446feffb83b45	Fungi	Ascomycota	Orbiliomycetes	Orbiliales					0.9371334963198457	0	0	0	0	0	0	0	0	0	0	0	0	0	0	0	0	120	0	0	0	0	0	0	0	155	0	6	0	0	0	0	0	0	0	0	0	32	0	0	130
c5841bdfc51630867ae2ded63bd72e42	Fungi								0.9999999999999882	0	0	0	0	0	0	0	0	598	0	0	0	0	0	0	0	0	0	3	0	0	0	0	0	0	0	0	0	0	0	0	0	0	0	0	0	0	0	0	0
22dee720b528554e6b7dd45081e09bc4	Fungi								1	0	0	0	0	0	82	0	0	0	0	0	0	0	0	0	0	47	11	0	0	0	0	0	0	48	0	0	0	0	59	0	0	0	0	42	0	46	0	0	61
75e7fe6757b30df59d05bf710662705e	Fungi	Ascomycota	Ascomycota_cls_Incertae_sedis	Ascomycota_ord_Incertae_sedis	Ascomycota_fam_Incertae_sedis	Ascomycota_gen_Incertae_sedis	Ascomycota_sp	sh__SH1367302.10FU	0.8332335301825438	0	0	0	0	0	0	0	0	0	0	0	0	0	0	0	0	0	0	0	0	0	0	0	0	0	0	0	0	0	0	0	0	0	0	0	0	80	0	0	0
0e73e2f0feac957393f61fd4453d9c6d	Fungi	Ascomycota							0.9994885618626236	111	0	0	0	0	0	0	0	0	55	0	0	0	0	0	0	0	0	0	0	0	0	0	0	0	0	0	0	188	0	0	0	0	0	0	0	5	0	0	0
45bc7f11bf5f17829debcc6096f130ca	Fungi								0.9999999999999893	0	0	0	0	0	0	0	0	0	0	0	0	0	0	0	0	0	0	0	0	0	0	0	0	0	0	0	0	0	0	0	0	0	0	0	0	0	0	0	0
4c7bc455bb5262cc55ed26bf3b2602ec	Fungi	Ascomycota	Dothideomycetes	Mycosphaerellales	Extremaceae	Extremus	Extremus_caricis	sh__SH1361573.10FU	0.8666427968300116	45	0	0	0	0	55	0	0	0	26	0	0	0	0	0	34	0	0	0	0	0	0	10	0	0	0	0	0	0	0	0	0	0	0	0	0	0	0	0	0
04ab6a79257cef77563ddc5e425b7dd0	Fungi								0.9999999999999941	0	0	0	0	0	0	0	0	0	0	0	0	0	0	0	0	0	0	0	0	98	0	0	0	0	0	0	0	0	0	0	0	0	0	0	0	0	0	0	0
db21128b7a423bc5080075acea09466e	Fungi	Ascomycota	Dothideomycetes	Venturiales	Venturiaceae	Venturia	Venturia_sp		0.7467489193674003	0	0	0	0	0	0	0	0	0	0	0	0	0	0	0	0	94	0	0	0	0	0	37	0	89	0	0	0	0	0	0	43	0	0	0	0	0	0	0	78
a71193f011419fa1f67b81fca3d7ba5a	Fungi	Ascomycota	Eurotiomycetes	Chaetothyriales	Chaetothyriales_fam_Incertae_sedis	Chaetothyriales_gen_Incertae_sedis	Chaetothyriales_sp	sh__SH1333999.10FU	0.9123777579038397	39	26	0	0	0	37	0	0	0	0	0	0	0	0	0	0	0	0	0	0	0	0	0	0	0	0	0	0	54	40	0	0	0	0	0	0	0	0	0	0
cc93dc1e4287aad595a255ef27dd2681	Fungi	Ascomycota	Dothideomycetes	Mycosphaerellales	Neodevriesiaceae	Neodevriesia	Neodevriesia_fraserae	sh__SH1090067.10FU	0.9879674615522941	72	0	0	0	0	20	0	0	0	0	0	0	0	24	0	30	0	0	0	0	0	0	0	0	0	0	0	0	63	0	0	0	0	0	0	0	0	28	0	0
4262f3018bc72ae2a2908cf9f6986917	Fungi	Basidiomycota	Agaricomycetes	Boletales	Paxillaceae	Paxillus	Paxillus_involutus	sh__SH1370017.10FU	0.999999955360182	0	31	0	0	0	0	0	0	0	0	0	0	0	0	0	0	0	0	0	0	0	0	0	261	0	87	3	0	0	0	0	42	0	0	0	0	0	0	0	0
48ae266c73ee7c2887e06413a9aadda3	Fungi								0.9999999999999891	0	0	0	0	0	0	0	0	0	0	0	0	0	0	0	0	0	0	0	144	0	0	0	0	0	0	0	0	0	0	198	0	0	0	0	0	0	0	0	0
aae1e6e7e5a596d0c89d22e80a54a35f	Fungi	Ascomycota	Dothideomycetes	Pleosporales	Phaeosphaeriaceae	Phaeosphaeriaceae_gen_Incertae_sedis	Phaeosphaeriaceae_sp		0.7250717751692892	0	0	0	0	0	0	0	0	0	0	0	0	0	0	0	0	0	0	0	0	0	0	0	181	0	53	0	0	0	0	0	0	0	0	0	0	6	0	0	7
8da09fc177e7b5efdaac2b99441ecbc6	Fungi								0.9999999999999963	0	76	0	0	0	0	0	0	0	0	0	0	0	0	0	0	0	0	0	0	0	0	0	0	0	30	0	0	0	0	0	29	0	0	0	0	0	0	0	0
a571191fa2ed9f5bc5828cd58df8f111	Fungi	Ascomycota	Eurotiomycetes	Phaeomoniellales	Celotheliaceae				0.9989436588038406	0	0	0	0	0	0	0	0	0	0	0	0	0	0	0	0	165	0	0	0	0	0	0	0	176	0	0	0	0	0	0	0	4	0	0	0	0	0	0	220
712a2442ef8f81bb78519a8b680e8e5e	Fungi	Ascomycota	Pezizomycetes	Pezizales	Pezizales_fam_Incertae_sedis	Pezizales_gen_Incertae_sedis	Pezizales_sp		0.8450364340479612	0	0	0	0	0	0	0	0	0	0	0	0	0	0	0	0	0	0	0	0	0	0	0	0	0	0	0	0	0	0	0	0	0	0	0	0	0	0	0	0
7c8cb688dc20963b5dda9caf5cbd8664	Fungi								1	0	0	0	0	0	0	0	0	0	0	0	0	0	0	0	0	0	0	381	0	0	0	0	0	0	0	0	0	0	0	0	0	0	8	0	0	0	0	0	0
5c8594c185f7b270e3fa833beabd4fa5	Fungi								0.9999999999999938	0	0	0	0	0	0	0	0	0	0	0	0	0	0	0	0	0	0	0	0	0	0	0	0	0	0	56	0	0	0	0	18	0	0	0	0	0	0	0	0
d713a35110a38e1f7aee06cca1574ee0	Fungi								0.9999999999999954	0	0	0	0	0	0	0	0	0	0	0	0	0	0	0	0	0	0	0	0	0	0	0	0	0	0	220	0	0	0	0	0	0	0	0	0	0	0	0	0
df68f9b9c1eb1abd200e02e985741240	Fungi	Ascomycota	Dothideomycetes	Botryosphaeriales	Botryosphaeriaceae				0.7133240721447514	0	0	0	0	0	0	0	0	0	0	0	0	0	0	0	0	120	0	0	0	13	0	0	80	104	0	0	0	0	0	0	0	0	0	0	0	24	0	0	98
b5e0280b57f78386c43d26121f7df624	Fungi	Basidiomycota	Agaricomycetes	Agaricales	Mycenaceae	Mycena	Mycena_sp	sh__SH1322183.10FU	0.9999558302178523	0	219	0	33	0	0	0	0	0	0	0	0	0	0	0	0	0	0	0	0	0	0	4	0	0	0	0	0	0	0	0	0	0	0	0	0	0	0	0	0
31698593fbdcec621a0518d3aa32e15f	Fungi	Ascomycota	Dothideomycetes	Myriangiales	Elsinoaceae				0.7182566548722811	0	0	0	188	0	37	0	0	0	59	0	0	0	0	0	0	0	0	0	0	0	0	0	0	0	0	0	0	0	79	0	0	0	0	0	0	0	0	0	0
f2e73dd1713ec2e5dd11bcfb7f16e2eb	Fungi	Mucoromycota	Umbelopsidomycetes	Umbelopsidales	Umbelopsidaceae	Umbelopsis			0.9999999998234607	0	0	0	14	0	0	0	0	0	59	0	0	0	0	0	0	0	0	0	0	0	0	0	0	0	0	0	0	0	0	0	0	0	0	0	0	0	0	0	0
82eb2103605b1e630755c27101b5cdef	Fungi	Ascomycota	Dothideomycetes	Mycosphaerellales	Teratosphaeriaceae	Microcyclospora	Microcyclospora_tardicrescens	sh__SH1305959.10FU	0.7119433710958121	0	0	0	0	0	0	0	0	0	0	0	0	0	0	0	0	0	0	0	0	0	73	0	0	0	0	0	0	0	0	0	0	0	142	0	0	0	0	0	0
7023dd9eed6fd7e39c2de17552243471	Fungi	Ascomycota	Dothideomycetes	Mycosphaerellales	Teratosphaeriaceae	Rapidomyces	Rapidomyces_narthecii	sh__SH1189831.10FU	0.9999819901113994	0	0	0	0	0	0	0	0	0	0	0	0	0	0	0	0	57	0	0	0	0	0	0	0	66	0	0	0	0	0	0	0	0	0	86	0	0	0	0	57
7f962a6bc682216bec4ebd28d5a158fc	Fungi	Basidiomycota	Exobasidiomycetes	Exobasidiales	Exobasidiaceae	Exobasidium	Exobasidium_vaccinii	sh__SH1300702.10FU	0.9954740667903236	0	0	0	0	0	0	0	0	0	0	0	0	0	0	0	0	26	0	0	37	0	0	12	0	22	0	35	0	0	0	8	0	0	0	8	0	3	0	0	64
7c0c47b606fde19f397da9ea1039ff3f	Fungi	Ascomycota							0.8263374002828957	0	0	0	0	0	39	0	0	0	18	0	0	0	148	0	0	0	0	0	0	0	0	0	0	0	0	0	0	0	82	0	0	0	0	0	0	0	59	7	0
346894b58cfe1cac826619438d5ef55c	Fungi	Ascomycota							0.9968680750396759	0	0	0	0	0	0	0	0	0	156	0	0	0	63	0	0	0	0	0	0	0	0	0	0	0	0	0	0	0	0	0	0	0	0	0	0	0	48	0	0
0e794e433eef0867d703a4b96b0b8bd8	Fungi	Ascomycota	Sordariomycetes	Sordariales	Neoschizotheciaceae	Neosonderhenia	Neosonderhenia_eucalypti	sh__SH1347012.10FU	0.7754287928621239	0	0	0	0	0	0	0	0	0	0	0	0	0	0	0	160	0	12	15	0	0	0	0	0	0	0	0	0	0	0	0	0	0	0	0	0	0	0	0	0
ce84ec30966661215c11457efb75fa3e	Fungi	Ascomycota	Sordariomycetes	Sordariales	Sordariales_fam_Incertae_sedis	Sordariales_gen_Incertae_sedis	Sordariales_sp	sh__SH1295498.10FU	0.8037773172986575	0	0	0	0	0	0	0	0	0	0	0	0	0	0	0	0	0	0	0	0	0	0	0	0	0	0	0	0	0	0	0	0	0	0	0	0	0	0	0	0
eb4389eb3f94c94c6c57b97b9aaa3bd8	Fungi								0.9999999999999939	0	0	0	0	0	86	0	0	0	0	0	0	0	0	0	0	0	0	0	0	0	0	0	0	0	0	0	0	0	297	0	0	0	0	0	0	0	0	0	0
0a0f468d639519ba608c4072d39e4a45	Fungi	Basidiomycota	Agaricomycetes	Hymenochaetales	Schizoporaceae	Xylodon	Xylodon_raduloides	sh__SH1386317.10FU	0.9991871389409821	0	19	0	0	226	7	0	0	0	21	0	15	0	0	0	0	4	0	0	0	0	0	0	0	0	2	0	0	0	0	0	0	0	0	0	0	0	0	0	7
fea7dac6e14ff9373c8b2175823193ee	Fungi	Ascomycota							0.7313186253066101	0	0	0	0	0	158	0	0	0	0	0	0	0	0	0	0	0	0	0	0	0	0	0	0	0	0	0	0	0	15	0	0	0	0	0	0	0	0	0	0
ffed36101c85ca69b2971757e213bb30	Fungi	Ascomycota							0.9996444147468163	0	0	0	0	0	0	0	0	0	0	0	0	0	0	0	0	0	0	0	0	0	0	0	0	0	0	0	0	0	7	0	0	0	0	0	0	0	0	0	0
7c829f25c53c0daed859cf2aa4bc2aa1	Fungi								0.9999999999999923	0	7	0	0	0	0	0	0	0	0	0	0	0	0	0	0	0	0	0	0	0	0	0	0	0	0	7	0	0	0	0	0	0	0	0	0	0	0	0	0
14748e797a814ba6363987f4307effc5	Fungi	Ascomycota	Dothideomycetes	Mycosphaerellales	Mycosphaerellaceae	Sphaerulina	Sphaerulina_pelargonii	sh__SH1346827.10FU	0.8102494117450364	0	0	0	0	0	0	0	0	0	0	0	0	0	0	0	0	42	0	0	0	0	30	9	8	24	0	0	0	0	0	0	0	0	29	19	0	0	0	0	0
5ed383224ed590740d162ddc927e0f1d	Fungi	Basidiomycota	Agaricomycetes	Atheliales	Atheliaceae	Athelia	Athelia_sp	sh__SH1197216.10FU	0.9872310377131807	0	0	0	0	0	0	0	0	0	0	0	0	0	0	0	0	165	0	0	0	0	0	0	0	47	0	0	0	0	0	0	0	0	0	0	0	0	0	0	252
86bd19547d8caaaf81a6706fe5c5513e	Fungi								0.9999999999999865	0	0	0	0	0	0	0	0	0	0	0	0	0	0	0	0	0	0	0	0	196	0	0	0	0	0	0	0	0	0	0	0	0	0	0	0	0	0	207	0
094e3ad05a2c5b697bfb7c4b5c965bdd	Fungi	Ascomycota	Dothideomycetes	Mycosphaerellales	Mycosphaerellaceae				0.9507722081798805	0	0	0	0	0	0	0	0	0	0	0	0	0	0	0	0	0	0	0	85	0	0	0	0	0	0	0	0	0	0	0	0	0	0	0	0	0	0	0	0
b3be26c3bf9b473e60ce0d80806cf09f	Fungi								0.9999999999999938	0	0	0	0	0	0	0	0	0	0	0	0	0	0	0	0	0	0	0	0	0	0	0	0	0	0	0	0	0	0	0	0	0	0	192	0	0	0	0	0
9ba2ecb4a760840364a03d5830c2f5b6	Fungi	Ascomycota	Leotiomycetes	Helotiales	Lachnaceae				0.93267049369007	0	0	0	0	0	0	0	0	0	0	0	0	0	0	0	0	0	0	0	0	50	56	0	0	0	0	20	0	0	0	0	0	0	31	0	0	0	0	0	0
411cfa2f3d6186cdfffd6f02be2ecc85	Fungi	Ascomycota	Lecanoromycetes	Pertusariales	Pertusariales_fam_Incertae_sedis	Pertusariales_gen_Incertae_sedis	Pertusariales_sp	sh__SH1289098.10FU	0.9953190594709675	7	0	0	0	25	0	0	0	0	54	0	0	0	22	0	0	0	0	0	0	0	0	0	8	0	0	0	0	6	0	0	0	0	0	0	0	0	9	0	0
db497b9800c0dd1857ac65cdf0257659	Fungi	Basidiomycota	Exobasidiomycetes	Exobasidiales	Exobasidiaceae	Exobasidium			0.9999996518024319	0	0	0	0	0	0	0	0	0	0	0	0	0	0	0	0	92	0	0	0	0	0	0	0	38	0	0	0	0	0	0	0	0	0	0	0	0	0	0	225
1ce41af46615be051c343582d3ede773	Fungi	Ascomycota	Leotiomycetes	Helotiales	Helotiales_fam_Incertae_sedis	Helotiales_gen_Incertae_sedis	Helotiales_sp		0.7140143531420138	0	0	0	0	0	0	0	0	0	0	0	0	0	0	0	0	0	0	0	0	0	184	0	0	5	0	0	0	0	0	0	0	0	224	0	0	0	0	0	0
ede98e9fceab012ac9f5528827cf1638	Fungi	Ascomycota	Dothideomycetes	Myriangiales	Myriangiaceae	Myriangium	Myriangium_sp	sh__SH1330761.10FU	0.8156647484925534	0	0	0	20	40	0	0	0	0	0	38	0	0	0	0	0	0	0	0	0	0	0	0	0	0	0	0	0	0	312	0	0	0	0	0	0	0	19	0	0
3f3604a872474388f01fd1b902934a14	Fungi	Ascomycota	Sordariomycetes	Hypocreales	Hypocreales_fam_Incertae_sedis	Hypocreales_gen_Incertae_sedis	Hypocreales_sp	sh__SH1188679.10FU	0.8213196094244595	0	0	0	0	153	0	0	0	0	0	0	0	0	44	0	0	0	0	0	0	0	0	0	0	0	0	0	0	0	0	0	0	0	0	0	0	0	0	0	0
cfc23bc46e50898f72cd9dc6bc411e71	Fungi	Basidiomycota	Agaricomycetes	Agaricales	Omphalotaceae	Gymnopus	Gymnopus_androsaceus	sh__SH1174276.10FU	0.9962167255843537	0	0	0	0	0	0	0	0	0	0	0	0	0	0	0	0	18	0	0	0	0	0	0	0	0	0	0	0	0	0	0	0	0	0	0	0	0	0	0	33
596af2169aa91ea8e6d652b24fff9b8c	Fungi								1	0	0	0	0	0	0	0	0	0	0	0	0	0	0	0	273	0	23	0	0	0	0	0	0	0	0	0	0	0	0	0	0	0	0	0	0	0	0	0	0
a7da59320a39490c8b5012146bc6e7f5	Fungi								0.9999999999999929	0	0	0	0	0	0	0	0	0	0	0	0	0	0	0	0	0	0	0	0	0	0	0	0	0	0	70	254	0	0	0	0	0	0	7	0	0	0	0	0
07c4bed36a735ca64eb2091739d50b9d	Fungi	Ascomycota	Sordariomycetes	Sordariales	Podosporaceae	Podospora	Podospora_sp		0.9108014227534966	0	0	0	0	0	0	0	0	0	0	0	0	0	0	0	0	0	0	0	0	0	0	0	0	0	0	128	0	0	0	0	0	0	0	0	0	0	0	0	0
238b562d891e80b34a5e28a67c4a1dd4	Fungi	Ascomycota	Dothideomycetes						0.9997272513779939	0	0	0	31	155	0	0	0	0	0	0	0	0	0	0	22	0	0	0	0	0	0	0	0	0	0	0	0	0	148	0	0	0	0	0	0	0	0	0	0
b58b85c37ffad1e70b4e5a3fca69c89a	Fungi	Ascomycota	Leotiomycetes	Helotiales	Discinellaceae				0.8003358595655179	0	0	0	0	0	0	0	0	0	0	0	0	0	0	0	0	0	0	0	0	0	0	0	0	0	0	0	0	0	0	0	0	0	0	0	0	0	0	0	0
34ab3e7c39dc73ac7a9bd6a8305f6528	Fungi	Ascomycota	Dothideomycetes	Capnodiales	Capnodiales_fam_Incertae_sedis	Capnodiales_gen_Incertae_sedis	Capnodiales_sp	sh__SH1320618.10FU	0.9999985888010211	52	0	0	0	26	38	0	0	0	0	0	0	0	24	0	0	0	0	0	0	0	0	0	0	0	0	0	0	23	0	0	0	0	0	0	7	0	29	0	0
c4a3e2cce4e840f9448709a19a62c2c2	Fungi								1	0	54	0	0	0	0	0	0	0	10	0	0	0	21	0	0	0	0	0	0	0	0	0	0	0	0	0	0	0	0	0	0	0	0	0	0	0	0	0	0
4314cce85cd0eed9e28b619a6cd1e5a9	Fungi	Ascomycota	Eurotiomycetes	Eurotiales	Aspergillaceae	Penicillium	Penicillium_penicillioides	sh__SH1184025.10FU	0.7639200624226653	0	0	0	0	0	0	0	0	0	0	0	0	0	0	0	0	0	0	0	0	0	0	0	0	0	0	0	0	0	25	0	2	0	5	0	0	0	0	0	2
1a45e1e5ee96f1a2c4aa27dcef23d6d6	Fungi	Ascomycota							0.7419862442227396	0	0	0	0	0	0	0	0	0	0	0	0	0	0	0	0	0	0	0	0	30	0	0	0	0	0	0	0	0	0	0	0	0	0	0	0	0	0	52	0
6600ec2dc20607c5a61d7961f485db10	Fungi	Ascomycota	Dothideomycetes	Hysteriales	Hysteriaceae	Hysterium	Hysterium_sp	sh__SH1072856.10FU	0.9843422160170865	3	0	0	0	0	34	0	0	0	122	18	0	0	0	0	0	0	3	0	0	0	0	0	12	0	0	0	0	0	105	0	0	0	0	0	0	0	0	0	0
a2115c26cd4b72ba3338c83b46f68cb3	Fungi	Ascomycota	Leotiomycetes	Leotiales	Leotiales_fam_Incertae_sedis	Alatospora	Alatospora_sp	sh__SH1340446.10FU	0.7510362466037002	0	0	0	0	0	0	0	0	0	0	0	0	0	0	0	0	67	0	0	0	0	0	0	86	32	54	0	0	0	0	0	0	0	0	0	0	75	0	0	55
e21508b922d3ee7f2e08c90cf46f9598	Fungi	Ascomycota	Dothideomycetes	Pleosporales					0.8756437771032799	0	0	0	0	0	55	0	0	0	0	0	0	0	0	0	0	0	0	0	0	0	0	0	0	0	0	0	0	0	0	0	0	0	0	0	0	0	0	0	0
7bffec9afe4403bcb990b775270883fd	Fungi	Basidiomycota	Agaricomycetes	Sebacinales	Serendipitaceae	Serendipita	Serendipita_sp	sh__SH1132835.10FU	0.9841827464357304	0	0	0	0	0	0	0	0	0	0	0	0	0	0	0	0	0	0	0	0	0	0	0	0	0	0	0	0	0	0	0	0	0	0	0	0	0	0	0	0
9babf93779c84a1e231bf035b939acdd	Fungi	Ascomycota							0.9947880534555535	189	0	0	0	0	0	0	0	0	6	0	0	0	3	0	16	0	0	0	0	0	0	0	0	0	0	0	0	155	0	0	0	0	0	0	0	7	0	0	0
738397172428c5ade69d1e187aaf500a	Fungi	Ascomycota	Leotiomycetes	Helotiales	Ploettnerulaceae	Cadophora	Cadophora_sp	sh__SH1396722.10FU	0.8188958426870544	0	0	0	0	0	0	0	0	0	0	37	0	0	60	0	0	0	0	0	0	0	0	0	0	0	0	0	0	0	163	0	0	0	0	0	0	0	0	0	0
488bb7efab168032c95889a64d993caf	Fungi	Ascomycota	Sordariomycetes	Xylariales	Xylariales_fam_Incertae_sedis	Polyscytalum	Polyscytalum_sp	sh__SH1272534.10FU	0.7087941916522796	0	0	0	0	0	0	0	0	0	0	0	0	0	0	0	138	0	10	0	0	0	0	0	0	0	0	0	0	0	0	0	0	0	0	0	0	0	0	0	0
02c5c274668dbaac6432d56bf52720be	Fungi	Basidiomycota	Tremellomycetes	Tremellales	Bulleraceae	Genolevuria	Genolevuria_sp	sh__SH1083139.10FU	0.7168905967046451	0	0	0	0	0	0	0	0	0	0	0	0	0	0	0	0	0	0	0	0	8	119	4	0	0	4	3	0	0	0	0	0	3	88	4	0	0	0	0	2
236da5ecc50802383be4f3adb274afb6	Fungi								1	0	0	0	0	0	0	0	0	0	0	0	0	0	0	0	0	0	0	0	0	0	0	0	0	45	30	0	0	0	0	0	0	0	0	60	0	170	0	0	0
f1531114afcd776f07a11c506ddc2689	Fungi	Basidiomycota	Tremellomycetes	Tremellales	Tremellales_fam_Incertae_sedis	Tremellales_gen_Incertae_sedis	Tremellales_sp	sh__SH1172703.10FU	0.9554981689085187	0	0	0	0	0	0	0	0	0	0	0	0	0	0	0	0	15	0	0	0	0	0	0	0	0	0	0	0	0	0	0	8	0	39	3	0	0	0	0	8
7346ecde611726929f1763e689415115	Fungi	Ascomycota	Sordariomycetes	Hypocreales	Ophiocordycipitaceae	Tolypocladium			0.9377610906024673	0	30	0	0	0	0	0	0	0	0	0	0	0	0	0	0	0	0	0	0	0	0	0	0	0	0	0	0	0	0	0	0	0	0	0	0	0	0	0	0
ce825620f1c23317acf8df1e454bd2d4	Fungi	Ascomycota	Lecanoromycetes	Lecanorales	Pilocarpaceae	Micarea			0.7607808636158813	0	0	0	0	0	0	0	0	0	0	0	0	0	0	0	0	0	0	0	6	0	0	0	0	0	33	9	0	0	0	0	0	0	0	36	0	50	0	0	0
ae41d6cd46dd1823f37113d75d3e410d	Fungi	Basidiomycota	Cystobasidiomycetes						0.8264347603057005	0	0	0	0	0	0	0	0	0	0	0	0	0	0	0	0	0	0	3	0	0	0	0	0	0	0	0	0	0	0	3	0	0	41	0	0	0	0	0	0
65d08eca2e32732a9a70a2a92c5ba2d1	Fungi								0.9999999999999911	0	19	0	448	0	0	0	0	0	0	0	0	0	0	0	0	0	0	0	0	0	0	0	0	0	0	0	0	0	0	0	0	0	0	0	0	0	0	0	0
3a5a59be91bf05dcd35d8510bf15794e	Fungi	Ascomycota	Lecanoromycetes	Umbilicariales	Fuscideaceae	Fuscidea	Fuscidea_arboricola	sh__SH1077708.10FU	0.9992785617364027	0	0	0	0	0	0	0	0	0	0	0	0	0	0	0	0	0	0	0	0	0	0	0	0	0	0	0	0	0	0	0	0	0	0	0	0	0	0	0	0
60a30915413fc83837198b0385a90093	Fungi	Basidiomycota	Agaricomycetes	Agaricales	Mycenaceae	Mycena	Mycena_sp	sh__SH1322183.10FU	0.9779091594625676	0	0	0	98	0	0	0	0	0	0	0	0	0	0	0	0	0	0	0	0	0	0	0	0	0	0	0	0	0	0	0	0	0	0	0	0	0	0	0	0
9b4e940c5bbb7d869a4e2dd2d69b77e0	Fungi	Basidiomycota	Exobasidiomycetes	Tilletiales	Tilletiaceae	Tilletiaceae_gen_Incertae_sedis	Tilletiaceae_sp	sh__SH1339008.10FU	0.8867132599880512	0	0	0	0	0	22	0	0	0	14	0	0	0	0	0	0	0	0	0	0	0	0	0	0	0	0	0	0	0	0	0	0	0	0	0	0	0	0	0	0
f142ff5372375b7c0bbfcfc0fb47b12b	Fungi	Ascomycota							0.9999707782409004	0	0	0	0	0	0	0	0	0	0	0	0	0	0	0	0	0	0	0	0	0	5	0	0	0	0	0	0	0	0	0	0	0	0	0	0	0	0	0	0
173bdca5730ab4ed5387292858ed2455	Fungi	Basidiomycota	Tremellomycetes	Tremellales	Tremellaceae	Tremella	Tremella_sp	sh__SH1406933.10FU	0.999986418252523	142	0	0	0	0	0	0	0	0	0	0	0	0	10	0	26	0	0	0	0	0	0	0	0	0	0	0	0	81	60	0	0	0	0	0	0	0	0	0	0
38e280a23ae87b6c4ff2773a83b9ab6f	Fungi								1	0	0	0	0	0	0	0	0	0	0	0	0	0	0	519	0	0	0	0	0	0	0	0	0	0	0	0	0	0	0	0	0	0	0	0	0	0	0	0	0
e3cd307cdd5b178651fbf5f562eee9f3	Fungi								1	0	0	0	0	0	0	0	0	0	0	0	0	0	0	0	0	101	0	0	0	0	0	0	29	108	84	0	0	0	0	0	0	0	0	0	0	0	0	0	134
449f75e829e0b2f4f915e0dcbaf6dab4	Fungi								1	0	0	0	0	0	0	0	0	0	0	0	0	0	0	0	0	0	0	0	0	0	0	45	0	0	0	0	0	0	0	0	0	470	0	0	0	0	0	0	0
bbb8dea4d8765867a7535e14a723aa66	Fungi								1	0	0	0	0	0	0	0	0	0	0	0	0	0	0	0	0	0	0	0	0	0	0	0	0	0	0	0	0	0	0	0	377	0	0	0	0	0	0	0	0
613312d80b46e8c13abf35a182c7a57b	Fungi	Ascomycota							0.7715534420143476	92	0	0	0	0	0	0	0	0	0	0	0	0	0	0	23	0	0	0	0	0	0	0	0	0	0	5	0	126	0	0	0	0	0	0	0	0	0	0	0
7575029884805450033ddc57ae286405	Fungi	Ascomycota	Dothideomycetes	Myriangiales					0.9698056911668282	0	0	0	0	107	0	0	0	0	0	0	0	0	25	0	0	0	0	0	0	0	0	0	0	0	0	0	0	0	305	0	0	0	0	0	0	0	0	0	0
074ea3a9892b2d6bf971871fb59bcd8f	Fungi	Ascomycota	Leotiomycetes	Helotiales	Helotiales_fam_Incertae_sedis	Helotiales_gen_Incertae_sedis	Helotiales_sp	sh__SH1318776.10FU	0.9931285592177473	0	0	0	0	0	0	0	0	0	0	0	0	0	0	0	0	97	0	0	0	0	0	0	0	49	0	0	0	0	0	0	0	0	0	0	0	0	0	0	87
ff9f9a472bd6bbe43b69897f6d8832e0	Fungi	Basidiomycota	Exobasidiomycetes	Exobasidiales	Exobasidiaceae	Exobasidium	Exobasidium_arescens	sh__SH1300691.10FU	0.9999422972358148	0	0	0	0	0	0	0	0	0	0	0	0	0	0	0	0	0	0	0	0	0	0	0	0	0	0	0	0	0	0	0	0	0	0	0	0	0	0	0	0
62096d57aacb3e8ad82ffbf7513a79b0	Fungi	Mortierellomycota	Mortierellomycetes	Mortierellales	Mortierellaceae	Mortierella	Mortierella_pulchella	sh__SH1219913.10FU	0.9917642433069369	0	0	0	0	0	0	0	0	0	0	0	0	32	0	0	0	0	0	0	0	0	0	0	0	0	0	0	0	0	0	0	214	0	0	0	0	0	0	0	0
5816e57dcc2f43c160110234743e960e	Fungi	Ascomycota	Leotiomycetes	Helotiales	Leptodontidiaceae	Leptodontidium	Leptodontidium_sp	sh__SH1318771.10FU	0.9975327311819713	0	0	0	0	0	0	0	0	0	0	0	0	0	0	0	0	0	0	0	0	21	0	137	34	0	0	0	0	0	0	0	0	181	0	0	0	32	0	0	0
443a714d88fc91d330b2687c7f2caee9	Fungi								0.9999999999999936	0	0	0	0	0	0	0	0	0	0	0	0	0	0	0	0	0	4	13	0	0	61	0	0	0	0	48	0	0	0	0	8	0	74	15	0	24	0	0	0
ee4ca81e8a0def0e3ef5f671ac6e4b16	Fungi	Ascomycota	Dothideomycetes	Capnodiales	Capnodiales_fam_Incertae_sedis	Capnodiales_gen_Incertae_sedis	Capnodiales_sp	sh__SH1320606.10FU	0.9983751493696954	0	0	0	0	15	87	0	0	0	23	0	0	0	29	0	0	0	0	0	0	0	0	0	5	0	0	0	0	0	0	0	0	0	0	0	0	0	61	0	0
47b6942a6280ebe6f65971649fe03ae9	Fungi	Ascomycota	Lecanoromycetes	Lecanorales	Parmeliaceae	Flavopunctelia	Flavopunctelia_flaventior	sh__SH1097650.10FU	0.9994139805177251	0	21	0	196	118	0	0	0	0	0	0	0	0	0	0	0	0	0	0	0	0	0	0	0	0	0	0	0	0	55	0	0	0	0	0	0	0	0	0	0
1ab8325dafdc802db4980bfa4d146c9d	Fungi	Ascomycota	Sordariomycetes	Hypocreales	Cordycipitaceae	Lecanicillium	Lecanicillium_fungicola		0.8581550924030672	0	0	0	0	0	0	0	0	0	0	0	0	0	0	0	185	0	22	4	0	5	0	0	0	0	0	0	0	0	0	0	0	0	0	0	0	0	0	0	0
54a441244d4544e3dcf7b27cc090971f	Fungi								0.9999999999999958	0	0	0	0	0	0	0	0	0	0	0	0	0	0	0	0	0	0	161	0	0	0	0	0	0	0	0	0	0	0	0	0	0	0	0	0	0	0	0	0
199476223c5798268686cb66bb985421	Fungi	Ascomycota	Lecanoromycetes	Caliciales	Physciaceae	Physcia	Physcia_sp		0.7969416715973348	0	33	0	52	75	0	0	0	0	7	0	14	0	0	0	0	0	0	0	0	0	0	0	0	0	0	0	0	0	46	0	0	0	0	0	0	0	0	0	0
9f9e280f440e8e4c612ac8923c9bf882	Fungi	Ascomycota	Eurotiomycetes	Eurotiales	Aspergillaceae	Penicillium	Penicillium_sp	sh__SH1188014.10FU	0.7527617917069787	0	0	0	0	0	0	0	0	0	0	0	0	24	0	0	0	0	0	0	0	0	0	0	0	0	0	0	0	0	0	0	0	0	0	0	0	0	0	0	0
cb58172201a50af0bb5d7c0b1b77cd0a	Fungi	Ascomycota	Eurotiomycetes	Eurotiales	Aspergillaceae	Penicillium	Penicillium_nilense	sh__SH1307965.10FU	0.9734684889555645	0	15	0	0	0	0	0	0	0	0	0	0	0	0	0	0	0	0	0	0	0	0	0	0	0	0	0	0	0	0	0	0	0	0	0	0	0	0	0	0
5cdc160de68d8f8ef03cc4e288ff6cf2	Fungi	Ascomycota	Sordariomycetes	Hypocreales	Cordycipitaceae	Lecanicillium	Lecanicillium_sp	sh__SH1151514.10FU	0.9934480751670046	0	0	0	0	0	0	0	0	0	0	0	0	0	0	0	3	0	42	0	0	0	0	0	0	0	0	13	10	0	0	0	54	0	0	0	0	0	0	0	0
89b20424cc280303e3ff2b23816b2f78	Fungi								1	0	8	0	0	39	68	0	0	0	0	0	0	0	0	0	0	0	0	0	0	0	0	0	0	0	0	0	0	0	0	0	0	0	0	0	0	0	0	0	0
9b84157bdf85fad4536c87aa0b3d5114	Fungi								0.9999999999999921	0	0	0	335	0	68	0	0	0	12	0	0	0	0	0	0	0	0	0	0	0	0	0	0	0	0	0	0	0	11	0	0	0	0	0	0	0	0	0	0
3d11164ef21b22b8986e096fce0235fd	Fungi	Basidiomycota	Agaricomycetes	Agaricales	Mycenaceae	Mycena	Mycena_sp	sh__SH1322183.10FU	0.9999860129090549	0	198	0	0	0	0	0	0	0	0	0	0	0	0	0	0	0	0	0	0	0	0	0	0	0	0	0	0	0	0	0	6	0	0	0	0	0	0	0	0
24a7b4a44c9273c6db63e7fbc06697a3	Fungi								1	0	0	0	0	0	0	0	0	0	0	0	0	0	0	0	0	0	0	0	0	0	0	0	0	0	0	0	0	0	0	0	0	0	0	0	0	14	0	0	0
572b9dc07e16acd5dc1b3e1c46b77931	Fungi								0.9999999999999948	0	0	0	0	0	0	0	0	0	0	0	0	0	0	0	0	66	0	0	0	0	0	0	0	0	0	44	0	0	0	0	0	0	76	0	0	0	0	0	46
9d3cebb5e6a37e971b3d1da3f23389b8	Fungi	Ascomycota	Dothideomycetes	Pleosporales	Didymosphaeriaceae				0.9957579193752558	0	0	0	0	0	0	0	0	0	0	0	99	0	0	0	0	0	0	0	0	0	0	0	0	0	0	0	0	0	0	0	0	0	0	0	36	0	0	0	0
4ba7648aa4baa53cd3ad8dba21a03570	Fungi	Ascomycota	Eurotiomycetes	Chaetothyriales	Chaetothyriales_fam_Incertae_sedis	Chaetothyriales_gen_Incertae_sedis	Chaetothyriales_sp	sh__SH1186276.10FU	0.9997264954266885	0	0	0	0	0	0	0	0	0	0	0	0	0	0	0	0	77	0	0	0	0	0	0	0	39	0	0	0	0	0	0	0	0	0	0	0	0	0	0	116
0ba13cbca8164ec3fb13ecc0c5628fcc	Fungi	Ascomycota	Leotiomycetes	Helotiales	Pezizellaceae	Calycina	Calycina_sp	sh__SH1296297.10FU	0.9358729649467882	0	0	0	0	0	0	0	0	0	0	0	0	0	0	0	0	0	0	0	0	0	183	0	0	18	0	0	0	0	0	0	0	0	97	0	0	0	0	19	0
69b9131cdc65c428d47dadaeecc0fc7c	Fungi	Ascomycota	Dothideomycetes	Capnodiales	Neoantennariellaceae	Cippumomyces	Cippumomyces_mortalis	sh__SH1394062.10FU	0.9996717426725048	0	0	0	9	0	62	0	0	0	66	0	0	3	65	0	0	0	0	0	0	0	0	0	0	0	0	0	0	0	25	0	0	0	0	0	0	0	32	0	0
66309fc107ee3288a18486d5701c14f9	Fungi	Basidiomycota	Tremellomycetes	Tremellales	Tremellales_fam_Incertae_sedis	Tremellales_gen_Incertae_sedis	Tremellales_sp	sh__SH1406875.10FU	0.9702974247695557	0	0	0	0	0	38	0	0	0	50	0	0	0	0	0	0	0	0	0	0	0	0	0	0	0	0	0	0	0	0	0	0	0	0	0	0	0	0	0	0
9d33a39383ab11faf655db0be5372e3f	Fungi	Ascomycota	Leotiomycetes	Helotiales	Ascocorticiaceae	Ascocorticium	Ascocorticium_sp		0.8234243704084836	26	0	0	0	0	32	0	0	0	43	0	0	0	42	0	8	0	0	0	0	0	0	0	0	0	0	0	0	0	0	0	0	0	0	0	0	0	50	0	0
b4c733c90d0ce4f6b45fcb692520558c	Fungi	Ascomycota	Dothideomycetes	Pleosporales	Didymosphaeriaceae	Paraphaeosphaeria	Paraphaeosphaeria_michotii	sh__SH1190752.10FU	0.9921863451422794	25	0	0	0	16	0	0	0	0	0	0	0	0	0	39	0	0	0	0	0	0	0	0	0	0	0	15	0	19	0	0	0	0	34	0	0	0	0	18	0
5371d7a5d29d6d9e2d3ee9a37aa62718	Fungi	Basidiomycota	Exobasidiomycetes	Exobasidiales	Exobasidiaceae	Exobasidium	Exobasidium_vaccinii	sh__SH1300702.10FU	0.9691386914383522	0	0	0	0	0	0	0	0	0	0	0	0	0	0	0	0	0	0	0	0	0	0	0	0	0	0	0	0	0	0	0	7	0	0	0	0	0	0	0	30
a16c43e3a7fa0e363cbf744496ceff5c	Fungi	Ascomycota	Dothideomycetes	Mycosphaerellales	Teratosphaeriaceae				0.8586295246396634	0	0	0	0	0	0	0	0	0	0	0	0	0	0	0	0	0	0	0	0	0	0	0	0	0	0	0	0	0	0	0	0	0	0	0	0	0	0	0	0
d9ffec6ed36b668296f8683af2d55f0f	Fungi	Ascomycota	Dothideomycetes	Venturiales	Sympoventuriaceae	Pseudosigmoidea	Pseudosigmoidea_ibarakiensis	sh__SH1064757.10FU	0.9144141640365258	0	0	0	0	0	0	0	0	0	0	0	48	0	0	0	0	0	0	0	0	0	0	0	0	0	0	0	0	0	0	0	0	0	0	0	9	0	0	0	0
a2330d873e1014278506e415350b6424	Fungi	Fungi_phy_Incertae_sedis	Fungi_cls_Incertae_sedis	Fungi_ord_Incertae_sedis	Fungi_fam_Incertae_sedis	Fungi_gen_Incertae_sedis	Fungi_sp	sh__SH1297188.10FU	0.9999999999647855	0	0	0	19	0	0	0	0	0	0	0	0	10	52	0	18	0	0	0	0	3	0	0	0	0	0	0	0	0	11	0	0	3	0	0	0	0	36	7	0
1603d8a9826b1677b1960bb40a5ee0f9	Fungi								0.9999999999999991	0	0	0	136	27	98	0	0	0	0	0	0	0	0	0	0	0	0	0	0	0	0	0	0	0	0	0	0	0	0	0	0	0	0	0	0	0	0	0	0
9214bc959d58dcc4705227bb66130c8f	Fungi	Ascomycota	Lecanoromycetes	Lecanorales	Parmeliaceae	Hypogymnia	Hypogymnia_physodes	sh__SH1199572.10FU	0.9480338022934393	12	0	0	119	0	0	0	0	0	22	0	0	0	11	0	0	0	0	0	0	108	0	0	0	12	0	0	0	20	25	0	0	0	0	0	0	0	0	60	9
83d6cee9bbf1332e732fdd5b89a97e1e	Fungi	Ascomycota	Orbiliomycetes	Orbiliales	Orbiliaceae	Hyalorbilia	Hyalorbilia_sp	sh__SH1071833.10FU	0.9999999910546364	0	23	0	5	3	0	0	0	0	0	0	0	0	49	0	0	0	0	0	0	0	0	0	0	0	0	0	0	0	0	0	0	0	0	0	0	0	0	0	0
d17035dc37287a16f3e721854e8fced7	Fungi								1	0	0	0	0	0	0	0	0	0	0	0	0	0	0	0	0	128	0	0	0	0	0	0	0	40	0	0	0	0	0	0	14	0	0	0	0	44	0	0	173
b5a93d77071df23bf9ca172df245a6c9	Fungi								0.9999999999999937	0	0	0	0	0	0	0	0	0	0	0	0	0	0	0	0	54	0	0	0	0	0	0	0	71	32	0	0	0	0	0	0	0	0	52	0	66	0	20	91
abc4b1906451853288c55aaf1026fb8c	Fungi								1	0	0	0	0	0	167	0	0	0	0	0	0	0	0	0	0	0	0	0	0	0	0	0	0	0	0	0	0	0	0	0	0	0	0	0	0	0	0	0	0
c28c561b56795109f2db801789cf26ee	Fungi	Basidiomycota	Exobasidiomycetes	Microstromatales	Microstromatales_fam_Incertae_sedis	Microstromatales_gen_Incertae_sedis	Microstromatales_sp	sh__SH1160515.10FU	0.9673367980464278	0	0	0	0	17	0	0	0	0	0	0	0	31	0	0	0	0	0	0	0	0	0	0	0	0	0	0	0	0	0	0	0	0	0	0	0	0	0	0	0
f9ebf950dc07cf66fd09a11f8c8dad40	Fungi	Ascomycota							0.7166249674214303	0	0	0	0	0	77	0	0	0	0	0	0	0	39	0	0	0	0	0	0	0	0	0	2	0	0	0	0	0	33	0	0	0	0	0	0	0	33	0	0
114748bda0390f2be784d8bf18e08de1	Fungi	Basidiomycota	Agaricomycetes	Agaricales	Agaricales_fam_Incertae_sedis	Agaricales_gen_Incertae_sedis	Agaricales_sp	sh__SH1156902.10FU	0.9956198895601269	0	0	0	0	0	0	3	0	0	0	0	0	0	0	0	0	0	17	0	30	0	33	0	0	0	0	0	0	0	0	15	0	0	0	0	0	0	0	0	0
3cf4b8d2428d7a1905f7de6d82437aa3	Fungi	Ascomycota	Leotiomycetes	Helotiales	Hyaloscyphaceae	Hyaloscyphaceae_gen_Incertae_sedis	Hyaloscyphaceae_sp	sh__SH1255454.10FU	0.8857720783502763	0	0	0	0	0	0	0	0	0	0	0	0	0	0	0	0	0	0	0	0	0	0	0	0	0	0	0	0	0	0	0	0	0	0	0	0	120	0	0	0
510f14c03d60cc1c349d721485605d6d	Fungi								0.9999999999999877	0	0	0	0	0	0	0	0	0	0	0	0	0	0	0	0	114	0	0	0	0	0	0	0	78	0	0	0	0	0	0	0	0	0	2	0	0	0	0	165
33ec4111cac349b062c084e5681fbe27	Fungi	Ascomycota							0.7322979811192034	0	0	0	0	0	0	0	0	0	0	0	0	0	0	0	43	0	0	0	63	0	0	0	0	0	0	5	0	0	0	25	37	0	0	0	0	0	0	0	4
004cb3d0a1d1d0181222d869293c62c7	Fungi	Basidiomycota	Tremellomycetes	Tremellales	Bulleribasidiaceae	Vishniacozyma	Vishniacozyma_victoriae	sh__SH1303804.10FU	0.999920865163226	0	0	0	0	140	0	0	0	0	0	0	0	34	0	0	0	0	0	0	0	0	0	0	0	0	0	0	0	0	0	0	0	0	0	0	0	0	0	0	0
5984ccae4136b11b8baa95e93ac6a8b5	Fungi	Basidiomycota	Microbotryomycetes	Microbotryomycetes_ord_Incertae_sedis	Microbotryomycetes_fam_Incertae_sedis	Microbotryomycetes_gen_Incertae_sedis	Microbotryomycetes_sp	sh__SH1336875.10FU	0.9999999985914485	0	37	0	8	6	37	0	0	0	0	0	0	41	9	0	0	0	0	0	0	0	7	0	0	0	0	0	0	0	0	0	0	0	6	0	0	0	4	0	0
a9494d21deef67799ca41bc0fa5101d4	Fungi	Ascomycota	Leotiomycetes	Helotiales	Arachnopezizaceae	Arachnopeziza	Arachnopeziza_sp		0.9532553722468675	0	0	0	0	0	0	0	0	0	0	0	0	0	0	0	19	112	0	0	0	0	0	0	0	98	0	0	0	0	0	0	0	0	0	0	0	0	0	0	98
875b968bf9d9586dcee74bcce8385e42	Fungi	Ascomycota	Lecanoromycetes	Lecanorales	Cladoniaceae	Cladonia			0.999998905980449	0	0	0	0	0	0	0	0	0	0	0	0	0	0	0	0	0	0	0	0	104	0	0	0	0	0	0	0	0	0	0	0	0	0	0	0	0	0	68	0
de64ddbd54e475d0730ec4db64987f8b	Fungi	Ascomycota	Lecanoromycetes	Lecanorales	Pilocarpaceae	Micarea	Micarea_byssacea	sh__SH1190229.10FU	0.999999998108521	36	0	0	0	0	0	0	0	0	25	0	0	0	0	0	0	0	0	0	0	0	0	0	0	0	0	0	0	19	0	0	0	0	0	0	0	0	68	0	0
abd9c4ce35a9f253a70b7be72cabf3a4	Fungi	Ascomycota	Leotiomycetes	Leotiales	Leotiales_fam_Incertae_sedis	Alatospora	Alatospora_sp	sh__SH1340446.10FU	0.9993160556450067	43	0	0	9	0	0	0	0	0	19	0	87	0	56	0	0	0	0	0	0	0	0	0	0	0	0	0	0	0	0	0	0	0	0	0	96	0	57	0	0
b11f245413eb2d333782ad8e5e20904a	Fungi	Ascomycota							0.782659578419471	0	54	0	56	0	84	0	0	0	0	0	0	0	0	0	0	0	0	0	0	0	0	0	0	0	0	0	0	0	7	0	0	0	0	0	0	0	6	0	0
dfb17e8199b1d700679eb430bb6c7f59	Fungi	Ascomycota	Dothideomycetes						0.8280341057443289	0	5	0	0	0	0	0	0	0	0	0	0	0	0	0	67	0	8	0	0	0	62	0	24	0	0	0	0	0	0	0	0	0	88	0	0	0	0	0	2
e8e67362b9ac8b0812af4e4f942ed1e2	Fungi	Ascomycota	Dothideomycetes	Mycosphaerellales	Mycosphaerellaceae	Mycosphaerellaceae_gen_Incertae_sedis	Mycosphaerellaceae_sp	sh__SH1347147.10FU	0.9715084360713462	0	0	0	0	0	0	0	0	0	0	0	0	0	0	0	0	0	0	0	0	0	0	0	0	0	0	0	0	0	0	0	0	0	0	0	0	0	0	0	0
3eda777d1b379ebb6a8de7819c4403a6	Fungi	Ascomycota	Dothideomycetes	Pleosporales	Melanommataceae	Pseudodidymella	Pseudodidymella_fagi	sh__SH1233089.10FU	0.8934684260048135	52	0	0	0	0	25	0	0	0	43	0	0	0	60	0	0	0	0	0	0	0	0	0	0	0	0	0	0	18	0	0	0	0	0	0	0	0	34	0	0
83e9948a396fae1f01d11248fea6e2a1	Fungi	Ascomycota	Leotiomycetes	Helotiales					0.9257432493136453	0	0	0	0	114	5	0	0	0	0	0	0	0	64	0	0	0	0	0	0	0	0	0	0	0	0	0	0	0	0	0	0	0	0	0	0	0	0	0	0
6fa8f5c22cb4bb115c5f73721c9d4727	Fungi	Ascomycota	Leotiomycetes	Helotiales					0.9999887778288576	0	0	0	0	0	0	0	0	0	0	0	0	0	0	0	0	0	0	0	0	0	49	0	0	0	0	0	0	0	0	0	0	0	9	0	0	130	0	0	0
3809abb3b78aadaae46815634ec6bd87	Fungi								1	0	181	0	26	29	0	0	0	0	0	0	0	0	0	0	0	0	0	0	0	0	0	0	0	0	0	0	0	0	0	0	0	0	0	0	0	0	0	0	0
8db2017f57c8a1fb4dca5852c082b708	Fungi								1	0	0	0	0	0	0	0	0	0	56	0	0	0	0	0	0	0	0	0	8	0	26	0	0	0	0	0	0	0	35	0	0	0	50	31	0	0	0	0	32
5373b3e71ab187a9b95639030d08c19c	Fungi	Ascomycota	Eurotiomycetes	Eurotiales	Aspergillaceae	Penicillium	Penicillium_verhagenii	sh__SH1306571.10FU	0.9987764683171915	0	28	0	80	0	0	0	0	0	0	0	0	0	28	0	0	0	0	0	0	0	0	0	0	0	0	0	0	0	0	0	0	0	0	0	0	0	0	0	0
36fe0483ed2e77077e3789e17b3adfcb	Fungi	Ascomycota	Leotiomycetes	Helotiales	Mollisiaceae	Mollisia	Mollisia_diesbachiana	sh__SH1293856.10FU	0.8197323331131385	0	0	0	0	0	0	0	0	0	0	0	0	0	0	0	0	0	0	0	0	131	0	0	0	0	0	0	0	0	0	0	0	0	0	0	0	0	0	277	0
677cfa1fa6933133548a38f2f8fd3e3f	Fungi								0.9999999999999922	0	39	0	0	0	32	0	0	0	0	0	0	0	39	0	0	0	0	0	0	16	0	0	0	0	0	0	0	0	61	0	0	0	0	0	0	0	0	44	0
365b1e15b44e8e0801a7dd187d280abe	Fungi	Ascomycota	Leotiomycetes	Helotiales	Helotiales_fam_Incertae_sedis	Helotiales_gen_Incertae_sedis	Helotiales_sp	sh__SH1225599.10FU	0.9971057239790937	0	0	0	0	0	0	0	0	0	0	0	0	0	0	0	0	34	0	0	0	0	0	0	51	19	77	0	0	0	0	0	0	37	0	0	0	0	0	0	46
1ec373c50142ee36fb9b0249d56ccff1	Fungi	Ascomycota	Leotiomycetes	Helotiales	Sclerotiniaceae	Botrytis	Botrytis_caroliniana	sh__SH1336761.10FU	0.9962403879481815	0	48	0	38	0	0	0	0	0	0	0	0	0	0	0	0	0	0	0	0	0	0	0	0	0	0	0	0	0	0	0	0	0	0	0	18	0	0	0	0
87d8bddbf7b4a3f2e30d9659b4e18176	Fungi	Ascomycota	Eurotiomycetes	Chaetothyriales	Chaetothyriales_fam_Incertae_sedis	Chaetothyriales_gen_Incertae_sedis	Chaetothyriales_sp	sh__SH1186319.10FU	0.9999538460452245	14	0	0	0	14	6	0	0	0	0	0	0	0	186	0	0	0	0	0	0	0	0	0	0	0	0	0	0	0	0	0	0	0	0	0	0	0	191	0	0
86f60fafd825f365158efac9c490751c	Fungi								1	0	54	0	42	0	0	0	0	0	0	0	0	0	24	0	0	0	0	0	0	0	0	0	0	0	0	0	0	38	35	0	0	22	0	0	0	0	0	0	0
d8031c9f0af571766a9d6bf122642de7	Fungi	Ascomycota	Leotiomycetes	Helotiales	Hyaloscyphaceae	Hyaloscyphaceae_gen_Incertae_sedis	Hyaloscyphaceae_sp	sh__SH1255055.10FU	0.9961866006041671	0	0	0	0	0	0	0	0	0	0	0	0	0	0	46	0	0	0	0	0	0	0	0	0	0	0	0	0	0	0	0	0	0	0	0	0	73	0	0	0
c9f0bd5f7b61d8a702bb811bdbd87b41	Fungi	Ascomycota	Sordariomycetes	Hypocreales	Clavicipitaceae	Metapochonia	Metapochonia_bulbillosa	sh__SH1325494.10FU	0.9988265750911496	0	108	0	11	0	0	0	0	0	0	0	0	0	0	0	0	0	0	0	0	0	0	0	0	0	0	0	0	0	0	0	28	0	0	0	0	0	0	0	0
4bf2135271e526963d75aaa20fa93914	Fungi	Ascomycota	Leotiomycetes	Helotiales	Mollisiaceae	Mollisiaceae_gen_Incertae_sedis	Mollisiaceae_sp	sh__SH1255111.10FU	0.9184031797868701	0	0	0	0	0	21	0	0	0	0	0	0	0	10	0	44	0	0	0	0	0	0	0	0	0	0	0	0	0	9	0	0	0	0	0	0	0	0	0	0
6c3cd5a04356af69f704793dc6f79d2c	Fungi	Ascomycota	Leotiomycetes	Helotiales					0.8974820778900597	6	0	0	0	0	0	0	0	0	0	0	0	0	181	0	0	0	0	0	0	0	0	0	0	0	0	0	0	0	0	0	0	0	0	0	0	0	169	0	0
0758508dc0e340aa0f5a98982f88c68d	Fungi	Ascomycota							0.8560883326220293	0	0	0	0	0	0	0	0	457	0	0	0	0	0	0	0	0	0	0	0	0	0	0	0	0	0	0	0	0	0	0	0	0	0	0	0	0	0	0	0
f7f35d47dd07f56085851da347c36563	Fungi	Ascomycota							0.8791372796032798	0	0	0	0	64	20	0	0	0	104	0	0	0	0	0	0	0	0	0	0	0	0	0	0	0	0	0	0	0	16	0	0	0	0	0	0	0	0	0	0
947ddd780abb32a90c47cd3e1dbf7f81	Fungi	Ascomycota	Archaeorhizomycetes	Archaeorhizomycetales	Archaeorhizomycetaceae	Archaeorhizomyces	Archaeorhizomyces_sp	sh__SH1117007.10FU	0.9328415145498538	0	0	0	0	0	0	0	0	0	0	0	0	0	0	0	0	0	0	0	0	0	0	0	0	0	0	174	0	0	0	0	0	0	0	0	0	0	0	0	0
423b9fcd26d0a38b6bdf4d7c8e4f9139	Fungi								1	0	0	0	0	0	0	0	0	0	0	0	0	0	0	245	0	0	0	0	0	0	0	0	0	0	0	0	0	0	0	0	0	0	0	0	0	0	0	0	0
a2debdb9f5b39402214b6185eea0d6a6	Fungi	Ascomycota	Eurotiomycetes	Chaetothyriales	Herpotrichiellaceae	Capronia	Capronia_sp		0.9999341642272443	60	0	0	36	26	0	0	0	0	0	0	0	0	35	0	0	0	0	0	0	0	0	0	0	0	0	0	0	0	0	0	0	0	0	0	34	0	42	5	0
875720186133e9f5e76f5a11ec2f2868	Fungi	Basidiomycota	Exobasidiomycetes	Exobasidiales	Exobasidiaceae	Exobasidium			0.9996485031463723	0	20	0	0	0	17	0	0	0	0	37	0	0	0	0	0	0	0	0	0	0	0	2	0	0	0	0	0	0	49	0	0	0	0	0	0	0	0	0	0
7bd812a70230f231000a83e41e8e4455	Fungi								0.9999999999999973	0	0	0	0	0	0	0	0	0	0	0	0	0	0	0	0	63	0	0	21	0	0	0	10	69	0	0	0	0	0	7	4	0	0	44	0	0	0	0	73
10805c94d1f32e93378dd0bd8a352569	Fungi	Ascomycota	Ascomycota_cls_Incertae_sedis	Ascomycota_ord_Incertae_sedis	Ascomycota_fam_Incertae_sedis	Ascomycota_gen_Incertae_sedis	Ascomycota_sp	sh__SH1367302.10FU	0.8051985487997747	0	0	0	0	0	0	0	0	0	0	0	0	0	0	0	0	0	0	0	0	0	0	0	0	0	0	0	0	0	0	0	0	0	0	51	0	36	0	0	0
1780e907ca6ba05f667ae60e9aa01ab0	Fungi	Ascomycota	Dothideomycetes	Pleosporales	Sporormiaceae	Preussia			0.9995987276034117	0	0	0	0	0	0	0	0	0	0	0	0	0	0	0	0	0	0	0	0	0	0	0	0	0	0	33	0	0	0	0	0	0	0	0	0	0	0	0	0
282d8cf45a647978718754d6cb165cdb	Fungi	Ascomycota	Dothideomycetes	Dothideomycetes_ord_Incertae_sedis	Dothideomycetes_fam_Incertae_sedis	Dothideomycetes_gen_Incertae_sedis	Dothideomycetes_sp	sh__SH1189940.10FU	0.9578402776871305	0	0	0	0	0	0	0	0	0	0	0	0	0	0	0	0	0	0	0	0	241	0	0	0	0	13	0	0	0	0	0	0	0	0	0	0	0	0	128	0
2bdffb233a81e2cfc16df81a4fb2303c	Fungi	Ascomycota	Leotiomycetes	Helotiales	Mollisiaceae				0.7599248283528061	0	0	0	0	0	0	0	0	0	0	0	0	0	4	0	0	0	0	0	0	0	40	0	0	0	0	0	0	0	0	0	0	0	28	0	0	0	0	18	0
0db7ccab7ab5ba57d60deed345fe90ad	Fungi	Ascomycota	Sordariomycetes	Glomerellales	Plectosphaerellaceae	Gibellulopsis	Gibellulopsis_piscis	sh__SH1385271.10FU	0.982542652040529	0	0	0	0	0	0	0	0	0	0	0	0	0	0	0	0	0	0	0	0	0	0	0	0	0	0	0	0	0	0	0	0	0	0	0	0	0	0	0	0
2537b1e7985731f96cfb8fcaff14ee35	Fungi	Ascomycota	Eurotiomycetes	Phaeomoniellales	Celotheliaceae	Neophaeomoniella			0.9859668785879719	0	5	0	0	0	0	0	0	0	0	0	0	0	0	0	20	0	0	0	0	15	33	0	34	0	38	24	0	0	0	0	0	4	19	0	0	9	0	0	0
9104cbd728bd9feda40a05121110ade7	Fungi	Ascomycota	Lecanoromycetes	Gyalectales	Coenogoniaceae	Coenogonium	Coenogonium_pineti	sh__SH1323529.10FU	0.9999999992606519	0	0	0	0	6	0	0	0	0	0	0	0	0	59	0	0	0	0	0	0	0	0	0	0	0	0	0	0	0	40	0	0	0	0	0	0	0	92	0	0
13c701a6832a91771fbef8098ca30162	Fungi	Basidiomycota	Agaricomycetes	Agaricomycetes_ord_Incertae_sedis	Agaricomycetes_fam_Incertae_sedis	Agaricomycetes_gen_Incertae_sedis	Agaricomycetes_sp	sh__SH1374692.10FU	0.9998915216772798	0	160	0	27	0	0	0	0	0	0	0	0	0	0	0	0	0	0	0	0	0	0	0	0	0	0	0	0	0	0	0	0	0	0	0	0	0	0	0	0
2f264ce3c420feb891825c162847783e	Fungi	Basidiomycota	Tremellomycetes	Filobasidiales	Piskurozymaceae	Piskurozyma			0.9357656390402344	0	0	0	0	0	0	0	0	0	0	0	0	413	0	0	0	0	0	0	0	0	0	0	0	0	0	0	0	0	0	0	0	0	0	0	0	0	0	0	0
0e934f6becbdba36d98e909428d8c2d4	Fungi	Chytridiomycota	Chytridiomycota_cls_Incertae_sedis	Chytridiomycota_ord_Incertae_sedis	Chytridiomycota_fam_Incertae_sedis	Chytridiomycota_gen_Incertae_sedis	Chytridiomycota_sp	sh__SH1387595.10FU	0.9997397838766168	42	0	0	0	0	0	0	0	0	0	0	189	7	0	0	0	0	0	0	0	0	0	0	0	0	0	0	0	0	0	0	0	0	0	0	198	0	0	0	0
2c9bdd9b812d5232a664769c49a93f37	Fungi	Rozellomycota	Rozellomycota_cls_Incertae_sedis	Rozellomycota_ord_Incertae_sedis	Rozellomycota_fam_Incertae_sedis	Rozellomycota_gen_Incertae_sedis	Rozellomycota_sp	sh__SH1176752.10FU	0.991329566641544	0	0	0	0	0	0	0	0	0	0	0	0	0	0	286	0	0	0	0	0	0	0	0	0	0	0	0	0	0	0	0	0	0	0	0	0	0	0	0	0
2c5ed172d89262bbb3d86212dbdc7b93	Fungi								1	0	0	0	0	0	32	0	0	0	0	0	0	0	153	0	2	0	0	0	0	0	0	0	13	0	0	0	0	0	0	0	0	0	0	0	0	0	139	0	0
4c2de8b0d3ba9d115c8bf212d1a146f0	Fungi								1	0	86	0	212	0	0	0	0	0	0	0	0	0	0	0	0	0	0	0	0	0	0	0	0	0	0	0	0	0	0	0	0	0	0	0	0	0	0	0	0
a49d7fa9221a69364a1ddc17b5f1c73e	Fungi	Ascomycota	Dothideomycetes	Dothideomycetes_ord_Incertae_sedis	Dothideomycetes_fam_Incertae_sedis	Peltaster	Peltaster_cerophilus	sh__SH1343314.10FU	0.999955207996853	0	47	0	18	5	0	0	0	0	0	0	0	27	0	0	0	0	0	0	0	0	0	0	0	0	0	0	0	0	6	0	0	0	0	0	0	0	0	0	0
e223366be107c7b1266d162f2a802580	Fungi								0.9999999999999885	8	10	0	30	17	10	0	0	0	0	0	0	0	0	0	0	9	0	0	0	0	22	0	0	0	0	0	0	10	68	0	0	0	0	41	0	0	0	0	9
fac05acd465d850a6a2da0bd9e5e4ca7	Fungi	Ascomycota	Dothideomycetes	Dothideales	Dothideaceae				0.9148549061870379	0	0	0	0	0	0	0	0	0	0	0	0	0	0	0	64	0	6	49	0	0	14	0	32	0	8	0	0	0	0	0	0	0	10	0	0	0	0	0	0
7a48319542c04fc28979fa5911591f10	Fungi	Ascomycota	Orbiliomycetes	Orbiliales	Orbiliales_fam_Incertae_sedis	Orbiliales_gen_Incertae_sedis	Orbiliales_sp	sh__SH1413480.10FU	0.9361974059676647	0	0	0	0	0	0	0	0	0	152	0	0	0	44	0	0	0	0	0	0	0	0	0	0	0	0	0	0	0	0	0	0	0	0	0	0	0	54	0	0
f24b946c2f4d5a4df9349ebee9c4b099	Fungi	Basidiomycota	Agaricomycetes	Thelephorales	Thelephoraceae	Tomentellopsis	Tomentellopsis_echinospora	sh__SH1303222.10FU	0.9977313106309772	0	0	0	0	0	0	0	0	0	0	0	0	0	0	0	0	12	0	0	0	0	0	0	0	4	0	0	0	0	0	0	0	0	0	0	0	0	0	0	0
b22e10a9eea6f5a7772239e4b5411b40	Fungi	Rozellomycota	Rozellomycota_cls_Incertae_sedis	Rozellomycota_ord_Incertae_sedis	Rozellomycota_fam_Incertae_sedis	Rozellomycota_gen_Incertae_sedis	Rozellomycota_sp		0.9958878738797452	0	0	0	0	0	0	0	0	0	0	0	0	0	0	3	0	0	0	0	0	0	0	0	0	0	0	0	0	0	0	0	0	0	0	0	0	0	0	0	0
abd94a04ab192d32635199abf0bbd7b6	Fungi								1	52	0	0	0	14	0	0	0	0	33	0	0	0	17	0	19	0	0	0	0	0	0	0	0	0	0	0	0	32	19	0	0	0	0	0	0	0	19	0	0
6bbdf0e6113ffece518b448c607c3fff	Fungi	Basidiomycota	Tremellomycetes	Tremellales	Tremellales_fam_Incertae_sedis	Tremellales_gen_Incertae_sedis	Tremellales_sp	sh__SH1083091.10FU	0.9998443141296108	16	0	0	0	0	6	0	0	0	37	0	0	0	21	0	8	0	5	0	0	0	0	0	0	0	0	0	0	34	33	0	0	0	0	0	0	3	17	0	0
b3633d0b64e8a17e98dca2bbddf7afe3	Fungi	Ascomycota							0.9980186086073446	0	0	0	0	0	0	0	0	0	0	0	0	0	0	0	0	0	0	0	0	32	82	0	0	0	0	0	0	0	0	0	0	0	93	0	0	0	0	28	0
14ee3079e0c1ca38d5ac11bb204ff181	Fungi								0.9999999999999989	0	0	0	0	0	0	0	0	0	0	0	0	0	0	0	0	0	0	0	0	0	0	0	0	0	0	0	0	0	0	0	0	0	0	0	0	0	0	0	0
ccdd13065f545fc4b21dffc968d64759	Fungi								0.9999999999999905	0	0	0	0	0	0	0	0	0	0	0	0	0	0	0	0	0	0	0	0	0	0	0	0	0	0	0	0	0	25	0	0	0	0	0	0	0	55	0	0
a21ef5c6c479ea16d24408b35e87eb90	Fungi	Ascomycota	Eurotiomycetes	Chaetothyriales					0.9999980173753438	0	0	0	0	0	0	0	0	0	0	0	0	0	0	0	0	0	0	0	0	0	0	0	0	0	0	0	0	0	0	0	0	0	0	0	0	188	0	0	0
3b91212fcbb56e142343375136db93b6	Fungi	Ascomycota	Lecanoromycetes	Lecanorales	Parmeliaceae	Flavopunctelia	Flavopunctelia_flaventior	sh__SH1097650.10FU	0.9998914624187052	0	8	0	315	0	0	0	0	0	0	0	0	0	0	0	0	0	0	0	0	0	0	0	0	0	0	0	0	0	0	0	0	0	0	0	0	0	0	0	0
cd32a46d403959592661e15426e87442	Fungi	Ascomycota	Taphrinomycetes	Taphrinales	Taphrinaceae	Taphrina	Taphrina_vestergrenii	sh__SH1193149.10FU	0.9999999991173638	0	0	0	0	0	0	0	0	0	11	0	14	0	35	0	0	0	0	0	0	0	0	0	0	0	0	0	0	0	14	0	0	0	0	0	5	0	32	0	0
134e87d28a939da7a09d470e611d737b	Fungi								1	0	5	0	11	61	0	0	0	0	0	0	0	0	5	0	0	0	0	0	0	0	11	0	0	0	0	7	0	0	0	0	0	0	10	0	0	0	0	0	0
1e4886107c3db97c0e6c8bbee58b0d6f	Fungi								1	0	0	0	0	0	0	0	0	0	0	0	0	0	0	0	7	0	0	0	0	0	0	0	0	0	0	14	0	0	0	0	10	0	0	16	0	0	0	18	0
cc1869ec95ce5b5d05eadf2ef9d3bfa7	Fungi	Ascomycota	Dothideomycetes	Pleosporales	Didymellaceae	Calophoma	Calophoma_clematidis-rectae	sh__SH1213074.10FU	0.7766482821687724	0	0	0	42	0	38	0	0	0	0	0	0	0	0	0	0	0	0	0	0	0	0	0	0	0	0	0	0	0	0	0	0	0	0	0	0	0	0	0	0
928de94678f229967f6c1d6b9aabe118	Fungi	Ascomycota	Leotiomycetes						0.9170586946814586	0	0	0	0	0	0	4	0	0	0	0	0	0	0	91	0	61	0	0	16	0	0	43	0	22	0	0	0	0	0	9	0	40	0	0	0	0	0	0	46
a78e8fcde5326d1568fc156e4b26ca5c	Fungi	Ascomycota	Orbiliomycetes	Orbiliales	Orbiliaceae	Orbiliaceae_gen_Incertae_sedis	Orbiliaceae_sp	sh__SH1422306.10FU	0.9999999988294803	0	247	0	11	0	0	0	0	0	0	0	0	0	0	0	0	0	0	0	0	0	0	0	0	0	0	0	0	0	0	0	0	0	0	0	0	0	0	0	0
f4dffba77428abbd0fef25b86f639e12	Fungi								1	0	0	0	44	52	0	0	0	0	0	0	42	0	0	0	0	5	0	0	0	0	28	0	0	0	0	0	0	0	89	0	0	10	0	0	47	0	0	0	14
175fdf629d4403e04808f83e06030c1d	Fungi	Ascomycota	Lecanoromycetes	Lecanorales	Pilocarpaceae	Micarea			0.7766060837600431	0	0	0	0	0	0	0	0	0	0	0	0	0	0	0	0	0	0	0	0	0	0	6	0	0	22	0	14	0	0	0	0	0	0	42	0	0	0	0	0
c9550af8060da7597a804958d1e4b07e	Fungi	Basidiomycota	Agaricomycetes	Atheliales	Byssocorticiaceae	Byssocorticium	Byssocorticium_sp		0.8262739948019832	0	0	0	0	0	0	0	0	0	0	0	0	0	0	0	0	0	0	0	133	0	0	0	0	0	0	0	0	0	0	178	0	0	0	0	0	0	0	0	0
6f65ccc20297859fce6904edba566d55	Fungi	Basidiomycota	Agaricomycetes	Russulales	Russulaceae	Russula	Russula_vinosa	sh__SH1327515.10FU	0.963766483549513	0	63	0	0	0	0	0	0	0	0	0	0	0	0	0	0	0	4	0	0	0	0	0	3	0	0	0	0	0	0	0	18	0	0	0	0	0	0	0	0
c54232da11057b6cbdb7ff03e3e8ed3e	Fungi								0.9999999999999915	0	0	0	0	0	0	0	0	0	0	0	0	0	0	0	0	0	0	0	0	0	0	0	0	0	0	0	0	0	0	0	0	0	0	0	0	0	0	0	0
fa5d9ae329561b929e78cdfa82be000b	Fungi	Ascomycota	Dothideomycetes	Dothideomycetes_ord_Incertae_sedis	Dothideomycetes_fam_Incertae_sedis	Dothideomycetes_gen_Incertae_sedis	Dothideomycetes_sp	sh__SH1084459.10FU	0.9154550936628065	0	0	0	0	0	0	0	0	0	0	0	0	0	0	0	18	0	0	0	0	0	0	0	0	0	0	0	0	0	0	0	0	45	45	10	0	59	0	0	0
fefe48a02c0d5dbb19c50678b31d1689	Fungi	Ascomycota	Lecanoromycetes	Caliciales	Physciaceae	Hyperphyscia	Hyperphyscia_confusa	sh__SH1219484.10FU	0.7187106721512567	38	14	0	0	110	0	0	0	0	31	0	0	0	23	0	0	0	0	0	0	0	0	0	0	0	0	0	0	66	0	0	0	0	0	0	0	0	24	0	0
46c638dde196d2bd105856f0ef2cdeb4	Fungi								0.9999999999999968	0	10	0	3	0	4	0	0	0	25	0	0	0	25	0	0	0	0	0	0	0	0	0	86	0	23	0	0	6	0	0	0	0	0	0	0	84	24	2	0
0c1a64d1a6311f1e28aaaa1d130f48e0	Fungi	Ascomycota	Eurotiomycetes	Chaetothyriales	Herpotrichiellaceae	Cladophialophora	Cladophialophora_sp		0.8976273666167301	0	0	0	52	234	0	0	0	0	0	0	0	0	21	0	0	0	0	0	0	0	0	0	0	0	0	0	0	0	0	0	0	0	0	0	0	0	0	0	0
9a5bf8910773c37bba472713b67f01c1	Fungi	Fungi_phy_Incertae_sedis	Fungi_cls_Incertae_sedis	Fungi_ord_Incertae_sedis	Fungi_fam_Incertae_sedis	Fungi_gen_Incertae_sedis	Fungi_sp	sh__SH1407413.10FU	0.9977274844079564	0	16	0	0	0	0	0	0	0	0	19	0	0	0	0	0	0	0	0	0	0	0	0	0	0	0	0	0	0	115	0	0	0	0	0	0	0	0	0	0
a34d4593256eb726b099ed6e1df4f91e	Fungi	Ascomycota							0.9999934525873553	0	0	0	0	0	0	0	0	0	0	0	0	0	0	0	0	113	0	0	0	0	0	0	0	161	0	0	0	0	0	0	0	0	0	0	0	0	0	0	105
ea62a330e2cf3e9041f9e63130dc9ed2	Fungi	Ascomycota	Orbiliomycetes	Orbiliales	Orbiliaceae	Hyalorbilia	Hyalorbilia_sp	sh__SH1071833.10FU	0.9999999999391207	0	0	0	0	0	0	0	0	0	0	0	0	425	0	0	0	0	0	0	0	0	0	0	0	0	0	0	0	0	0	0	0	0	0	0	0	0	0	0	0
9fa8b4a7c086cc5064c8a03c409226b2	Fungi								0.9999999999999878	0	0	0	0	0	0	0	0	0	0	0	183	0	25	0	0	0	0	0	0	0	0	0	0	0	0	0	0	0	0	0	0	0	0	0	53	0	0	0	0
099bf5c78279f4d7c43eb98bd51feec2	Fungi	Ascomycota	Saccharomycetes	Saccharomycetales	Saccharomycetales_fam_Incertae_sedis	Candida	Candida_parapsilosis	sh__SH1245248.10FU	0.9999800247784106	0	0	0	0	0	0	0	0	0	0	0	0	0	0	0	0	0	0	0	0	0	0	0	0	0	0	0	0	0	0	0	0	0	0	0	0	0	0	0	0
e750188ec811ac729417eda27ed934e8	Fungi	Ascomycota							0.7937092082437558	0	0	0	0	0	0	2	0	0	0	0	0	0	0	0	0	0	0	0	22	0	0	0	0	0	0	0	0	0	0	8	33	0	0	9	0	0	0	0	0
78423cdd737dd36c3c6b13552e601390	Fungi	Ascomycota	Dothideomycetes	Mycosphaerellales	Mycosphaerellaceae	Sphaerulina	Sphaerulina_tirolensis	sh__SH1347163.10FU	0.9541181702725735	0	0	0	0	0	0	44	0	0	0	0	0	0	0	0	0	0	0	0	104	0	0	0	0	0	0	0	0	0	0	132	0	0	0	0	0	0	0	0	0
3e81d93612985e1bc020e2e84d0b8c4a	Fungi	Basidiomycota	Ustilaginomycetes	Ustilaginales	Anthracoideaceae	Farysia	Farysia_acheniorum	sh__SH1359862.10FU	0.9692400845761939	0	3	0	0	0	4	0	0	0	0	0	0	6	0	0	0	0	0	0	0	0	0	0	0	0	0	0	0	0	0	0	0	0	0	0	0	0	0	0	0
7b9187c23f104f10ba584396ec737110	Fungi								1	0	0	0	0	0	0	0	0	0	0	0	0	0	0	0	0	12	18	0	0	0	0	0	0	0	17	0	0	0	0	8	22	0	0	36	0	0	0	0	30
5281b5890108adb99a2c62c894e4c881	Fungi								1	0	0	0	0	0	0	0	0	0	0	0	0	0	0	0	0	13	0	0	0	0	0	0	0	0	0	0	0	0	0	0	0	0	17	38	0	0	0	0	30
c7af7f3054fc88ea41dd3a18273487e3	Fungi								0.9999999999999893	0	55	0	0	0	0	0	0	0	0	0	0	0	0	0	0	0	0	0	0	0	0	0	0	0	0	0	0	0	0	0	0	0	0	0	0	20	0	0	0
221b34e2c6bfe157f82bec4a08472788	Fungi	Ascomycota							0.9994939642284005	0	0	0	0	0	183	0	0	0	0	0	0	0	0	0	0	0	0	0	0	0	0	0	0	0	0	0	0	0	10	0	0	0	0	0	0	0	0	0	0
41e07a77ccb109d871fae2c2c41fd1ed	Fungi	Ascomycota	Dothideomycetes	Dothideomycetes_ord_Incertae_sedis	Dothideomycetes_fam_Incertae_sedis	Dothideomycetes_gen_Incertae_sedis	Dothideomycetes_sp	sh__SH1227325.10FU	0.8789965122028783	0	35	0	37	37	0	0	0	0	0	0	7	0	0	0	0	0	0	0	0	0	0	0	0	0	0	0	0	0	41	0	0	0	0	0	6	0	0	0	0
09512a3caf0706d4306990fa9439a09d	Fungi	Ascomycota	Leotiomycetes	Helotiales	Pezizellaceae	Hyalodendriella			0.9997698235570869	9	0	0	0	0	43	0	0	0	79	0	0	0	43	0	0	0	0	0	0	0	0	0	7	0	0	0	0	13	0	0	0	0	0	0	0	0	0	0	0
d347741391749f5e2590858e2745fe8e	Fungi	Ascomycota	Dothideomycetes	Pleosporales	Phaeosphaeriaceae	Phaeosphaeriaceae_gen_Incertae_sedis	Phaeosphaeriaceae_sp	sh__SH1061601.10FU	0.9999657260953974	0	0	0	0	0	0	0	0	0	0	0	2	0	0	0	0	0	0	0	0	13	0	0	0	0	0	0	0	0	0	0	0	0	0	0	0	0	0	0	5
725ffce59709b7149cfaed2c705f3635	Fungi	Ascomycota	Lecanoromycetes	Lecanorales	Parmeliaceae	Parmelia			0.9997611782670544	0	0	0	0	0	13	0	0	0	20	0	0	0	0	0	0	0	0	0	0	0	0	0	0	0	0	0	0	0	22	0	0	0	0	0	0	0	0	0	0
c81bec209cf04ad56ac1eca738d5a201	Fungi	Ascomycota	Sordariomycetes	Sordariales	Podosporaceae	Podospora	Podospora_intestinacea	sh__SH1192655.10FU	0.9708017018385254	0	0	0	0	0	0	0	0	0	0	0	0	0	0	0	0	0	0	0	0	0	0	0	0	0	0	0	0	0	0	0	0	0	0	0	0	0	0	0	0
51bc1935053d83ead926794358636600	Fungi	Mortierellomycota	Mortierellomycetes	Mortierellales	Mortierellaceae	Mortierella	Mortierella_pulchella	sh__SH1219913.10FU	0.9996736309596004	0	0	0	0	0	0	0	0	0	0	0	0	66	0	0	0	0	0	8	0	0	0	0	0	0	0	0	0	0	0	0	16	0	0	0	0	0	0	0	0
8a024795b299b476305a45b60baeed4c	Fungi								1	0	0	0	0	0	0	0	0	0	0	0	0	0	0	0	0	138	0	0	0	0	0	0	0	24	0	0	0	0	0	0	0	0	0	0	0	0	0	0	254
e680494f533886b86336a927af3ddbc1	Fungi								0.9999999999999896	0	0	0	0	0	0	0	0	0	0	0	0	0	0	0	0	0	0	0	0	0	0	0	181	0	204	0	0	0	0	0	0	0	0	0	0	0	0	0	0
766afba17f903ba4cd5fa75aca4be471	Fungi								0.9999999999999916	0	0	0	0	0	0	0	0	0	37	14	0	0	42	0	0	0	0	0	0	0	0	0	0	0	0	0	0	18	41	0	0	0	0	0	0	0	42	0	0
872ab26f303cce0a41b2d814b925ff00	Fungi	Ascomycota	Dothideomycetes	Pleosporales	Massarinaceae	Stagonospora	Stagonospora_perfecta	sh__SH1158029.10FU	0.9767580562269187	0	0	0	0	0	20	0	0	0	23	0	0	0	7	0	0	0	0	0	0	0	0	0	0	0	0	0	0	0	0	0	0	0	0	0	0	0	0	0	0
6be4cd6a38f8a69a0e7b4bebdd9d9dec	Fungi	Ascomycota	Eurotiomycetes	Eurotiales	Aspergillaceae	Penicillium	Penicillium_verhagenii	sh__SH1306571.10FU	0.9999850972397334	0	156	0	16	0	0	0	0	0	0	0	0	0	0	0	0	0	0	0	0	0	0	0	0	0	0	0	0	0	0	0	0	0	0	0	0	0	0	0	0
4cffeb39d6b32611996bcba521cbb41d	Fungi	Ascomycota	Saccharomycetes	Saccharomycetales	Saccharomycetaceae	Lachancea	Lachancea_thermotolerans	sh__SH1302765.10FU	0.9999804286740511	0	0	0	0	383	0	0	0	0	0	0	0	0	5	0	0	0	0	0	0	0	0	0	0	0	0	0	0	5	0	0	0	0	0	0	0	0	0	0	0
e19529cac219a991a90cce4687a8eb8e	Fungi								1	0	0	0	0	0	0	0	0	0	0	0	0	0	0	0	0	0	0	0	43	0	0	0	0	16	0	37	0	0	0	0	0	19	0	30	0	0	0	0	19
022bf4a88111df84a205c5a808cbad8e	Fungi	Ascomycota	Dothideomycetes	Capnodiales	Capnodiales_fam_Incertae_sedis	Capnodiales_gen_Incertae_sedis	Capnodiales_sp	sh__SH1320618.10FU	0.999926754856718	85	0	0	5	10	12	0	0	0	0	0	0	3	9	0	12	0	0	0	0	0	0	0	0	0	0	0	0	37	0	0	0	0	0	0	0	0	15	0	0
e74342eaaa3a54e4a42a9501b59674b8	Fungi	Ascomycota	Orbiliomycetes	Orbiliales	Orbiliaceae	Retiarius	Retiarius_bovicornutus	sh__SH1272312.10FU	0.999992237760295	0	0	0	0	0	0	0	0	0	0	0	0	0	0	0	4	15	0	12	0	0	0	11	17	14	12	0	0	0	0	0	8	18	0	0	0	21	0	0	34
5ba4f7a8ce11b70c164f75055511d906	Fungi	Basidiomycota	Atractiellomycetes	Atractiellales	Phleogenaceae	Bourdotigloea	Bourdotigloea_vestita	sh__SH1387665.10FU	0.9997318660233516	0	0	0	0	0	0	0	0	0	0	0	0	21	0	0	173	0	17	0	0	0	0	0	0	0	0	0	0	0	0	0	0	0	0	0	0	0	0	0	0
16c0131d5ef309c2c60ad3a4b73f03b6	Fungi								0.9999999999999951	48	0	0	0	0	0	0	0	0	51	0	0	0	0	0	0	0	0	0	0	0	0	0	0	0	0	0	0	30	0	0	0	0	0	0	0	0	0	0	0
f8306cecf1920ceb4725a4e1e6f86dbe	Fungi	Ascomycota	Leotiomycetes	Helotiales	Mollisiaceae	Mollisia	Mollisia_diesbachiana	sh__SH1293856.10FU	0.8148107260988824	0	0	0	0	0	0	0	0	0	0	0	0	0	0	0	0	0	0	0	0	213	0	0	0	0	0	0	0	0	0	0	0	0	0	0	0	0	0	188	0
0d26ec9b0998ddd7bee6efc54d028a64	Fungi	Ascomycota	Sordariomycetes	Hypocreales	Cordycipitaceae	Leptobacillium	Leptobacillium_sp	sh__SH1378013.10FU	0.9999999754311663	0	0	0	0	0	0	0	0	0	0	0	0	0	0	0	128	0	9	0	0	0	0	0	0	0	0	0	0	0	0	0	0	0	0	0	0	0	0	0	0
4d46bda257afa45057f0f305140d1469	Fungi	Basidiomycota							0.9853139705863538	0	0	0	0	0	7	0	0	0	118	0	0	0	25	0	0	0	0	0	0	0	0	0	14	0	0	0	0	0	11	0	0	0	0	0	0	0	0	0	0
e527724f2c10f6a61471c8ad1680ead5	Fungi	Mortierellomycota	Mortierellomycetes	Mortierellales	Mortierellaceae	Mortierellaceae_gen_Incertae_sedis	Mortierellaceae_sp	sh__SH1219834.10FU	0.9988148977106315	0	0	0	0	0	0	0	0	0	0	0	0	105	0	0	0	0	0	0	0	0	0	0	0	0	0	0	0	0	0	0	0	0	0	0	0	0	0	0	0
1fd223e98e3ca4e082c22015be78b7bb	Fungi								1	0	0	0	0	21	0	0	0	0	0	0	210	0	0	0	0	0	0	0	0	0	0	0	0	0	0	0	0	0	0	0	0	0	0	0	129	0	0	0	0
80f4ce0880f08467116cc935c1606e81	Fungi	Ascomycota	Sordariomycetes	Hypocreales	Nectriaceae	Fusarium	Fusarium_tricinctum	sh__SH1049685.10FU	0.9730076489991496	0	0	0	0	0	23	0	0	0	50	0	0	0	43	0	0	0	0	0	0	0	0	0	0	0	0	0	0	0	33	0	0	0	0	0	0	0	23	0	0
e4f3089a806eadf90bd265313723e54f	Fungi	Fungi_phy_Incertae_sedis	Fungi_cls_Incertae_sedis	Fungi_ord_Incertae_sedis	Fungi_fam_Incertae_sedis	Fungi_gen_Incertae_sedis	Fungi_sp	sh__SH1145091.10FU	0.999999997482405	0	0	0	0	0	0	0	0	0	0	0	0	0	0	44	25	0	113	0	0	0	6	0	0	0	0	0	67	0	0	0	0	0	0	0	0	0	0	0	0
e6b84abb942d923cfc17d24919220c14	Fungi	Fungi_phy_Incertae_sedis	Fungi_cls_Incertae_sedis	Fungi_ord_Incertae_sedis	Fungi_fam_Incertae_sedis	Fungi_gen_Incertae_sedis	Fungi_sp	sh__SH1288798.10FU	0.8852348323007019	0	0	0	0	0	0	0	0	0	0	0	0	0	0	107	0	0	0	0	0	0	0	0	0	37	0	0	0	0	0	0	0	0	0	0	0	0	0	0	0
66441f073c49bdce2368bf5709837af5	Fungi	Ascomycota	Dothideomycetes	Myriangiales	Elsinoaceae	Elsinoe			0.8723388475418005	0	43	0	0	51	0	0	0	0	15	0	21	0	0	0	0	0	0	0	0	0	0	0	0	0	0	0	0	0	146	0	0	0	0	0	0	0	12	0	0
f2bcb3223256d2b19e3fec3ace622d96	Fungi								1	0	0	0	0	0	0	0	0	0	0	0	0	0	0	0	98	0	0	0	0	0	5	0	0	0	0	0	0	0	0	0	0	0	9	0	0	0	0	0	0
f187fc516ce0e12d4086b2fe13a1ffd2	Fungi	Basidiomycota	Exobasidiomycetes	Exobasidiales	Exobasidiaceae	Exobasidium			0.9910464029174786	0	0	0	0	0	0	0	0	0	26	0	0	0	0	0	0	0	0	0	0	0	0	0	0	0	0	0	0	0	0	0	0	0	0	0	0	0	0	0	0
418f1889370703810b995d50cded79f3	Fungi								1	0	0	0	0	0	0	0	0	0	0	0	0	0	0	0	0	0	0	0	0	0	0	0	0	0	0	0	9	0	0	0	93	0	0	77	0	0	0	0	0
636939a6320a23d9c0a7d5259d551d87	Fungi								0.9999999999999982	0	0	0	0	0	32	0	0	0	26	0	0	0	14	0	0	0	0	0	0	0	0	0	0	0	0	0	0	11	40	0	0	0	0	0	8	0	35	0	0
078df384ed74e29a0dbac7f85989c263	Fungi	Basidiomycota	Tremellomycetes	Tremellales	Tremellales_fam_Incertae_sedis	Tremellales_gen_Incertae_sedis	Tremellales_sp	sh__SH1083089.10FU	0.999993789154988	3	0	0	0	0	4	0	0	0	33	0	0	0	9	0	0	0	0	0	0	0	0	0	0	0	0	0	0	0	46	0	0	0	0	0	0	0	15	0	0
86d2681ad954854fca3dfb1a42a9d89a	Fungi	Basidiomycota	Agaricomycetes	Trechisporales	Trechisporales_fam_Incertae_sedis	Trechisporales_gen_Incertae_sedis	Trechisporales_sp		0.999913970648412	0	0	0	0	0	0	0	0	0	0	0	159	0	0	0	0	0	0	0	0	0	0	0	0	0	0	0	0	0	0	0	0	0	0	0	167	0	0	0	0
4f669f2f805584cd806a4975b05487b7	Fungi								0.999999999999996	0	17	0	0	0	0	0	0	0	0	0	0	0	0	0	0	0	0	0	0	0	0	0	318	0	31	0	0	0	0	0	9	0	0	0	0	0	0	0	0
f573d6d2c7c43001f878f6fcd0d4efd1	Fungi	Ascomycota	Dothideomycetes	Mycosphaerellales	Teratosphaeriaceae	Meristemomyces	Meristemomyces_arctostaphyli	sh__SH1190031.10FU	0.9729766273460944	0	6	0	0	0	0	0	0	0	0	0	0	0	0	0	0	0	0	0	0	0	0	8	63	23	95	0	0	0	0	0	0	0	0	0	0	0	0	0	14
52380d5c02a75755fc66e417dd99a631	Fungi	Basidiomycota	Agaricomycetes	Hymenochaetales	Hymenochaetales_fam_Incertae_sedis	Sidera	Sidera_vulgaris	sh__SH1261232.10FU	0.9999999977043501	4	0	0	0	0	0	0	0	0	0	0	9	16	0	0	0	0	0	0	0	0	0	0	0	0	0	0	0	0	8	0	0	0	0	0	9	0	0	0	0
d21f76ea460a88985557b8244f6c3fa2	Fungi	Basidiomycota	Tremellomycetes	Tremellales	Bulleribasidiaceae	Vishniacozyma	Vishniacozyma_victoriae	sh__SH1303804.10FU	0.7199252577873463	0	0	0	0	62	0	0	0	0	0	0	26	0	17	0	0	0	0	0	0	0	0	0	0	0	0	0	0	0	0	0	0	0	0	0	0	0	0	0	0
e980478deccbd6dba778ac44b7d08a1a	Fungi								0.9999999999999863	0	0	0	0	329	0	0	0	0	0	0	0	0	0	0	0	0	0	0	0	0	0	0	0	0	0	0	0	0	0	0	0	0	0	0	0	0	0	0	0
3069eba70ea63a2393ca0adfd058d242	Fungi	Ascomycota	Leotiomycetes	Helotiales	Helotiales_fam_Incertae_sedis	Helotiales_gen_Incertae_sedis	Helotiales_sp	sh__SH1314573.10FU	0.9999958170460506	0	0	0	0	0	0	0	0	0	0	0	0	0	0	0	0	124	0	0	0	0	2	0	0	64	6	0	0	0	0	0	0	0	0	0	0	0	0	0	126
6a9300f5ccfdbd77f08d9aa3493bb3e2	Fungi								0.9999999999999993	0	0	0	0	0	0	0	0	0	0	0	0	0	0	0	0	0	0	0	0	0	0	0	0	0	0	133	0	0	0	0	0	0	0	0	0	0	0	0	0
5956f99335b9b5cac7ffdb29f3f4d64a	Fungi	Ascomycota	Leotiomycetes	Helotiales	Helotiales_fam_Incertae_sedis	Helotiales_gen_Incertae_sedis	Helotiales_sp	sh__SH1397134.10FU	0.9692465627536841	0	0	0	225	0	0	0	0	0	0	0	0	0	0	0	0	0	0	0	0	0	0	0	0	0	0	0	0	0	0	0	0	0	0	0	0	0	0	0	0
0aa87f855b13c2c770f40a988ecae81f	Fungi	Basidiomycota	Microbotryomycetes	Kriegeriales	Kriegeriaceae	Yamadamyces	Yamadamyces_rosulatus	sh__SH1410036.10FU	0.9995268112033061	0	5	0	0	0	0	0	0	0	0	0	6	51	0	0	60	0	0	0	0	0	5	0	0	0	0	12	0	0	0	0	0	0	0	0	0	0	0	0	0
73368e0aa39fdb4cb414ce397e885ed6	Fungi	Ascomycota	Arthoniomycetes	Arthoniales	Arthoniaceae	Arthonia	Arthonia_mediella	sh__SH1295936.10FU	0.9999994724081176	0	0	0	7	123	0	0	0	0	35	0	0	0	0	0	0	0	0	0	0	0	0	0	0	0	0	0	0	0	0	0	0	0	0	0	0	0	2	0	0
de8d99ef81b68899377e7abfc0e5937c	Fungi	Basidiomycota	Agaricomycetes	Cantharellales	Ceratobasidiaceae	Ceratobasidiaceae_gen_Incertae_sedis	Ceratobasidiaceae_sp	sh__SH1366537.10FU	0.9672637917783887	0	0	0	0	0	0	0	0	0	0	0	0	0	0	0	0	91	0	0	0	0	0	0	0	44	0	0	0	0	0	0	0	0	0	0	0	0	0	0	266
7827d1e9d2088ad92a9296b57b61695f	Fungi	Ascomycota	Leotiomycetes	Helotiales	Dermateaceae	Coleophoma	Coleophoma_coptospermatis	sh__SH1340444.10FU	0.9692556572572123	0	0	0	0	0	0	11	0	0	0	0	0	0	0	0	40	22	0	0	0	0	0	0	209	0	61	0	0	0	0	0	0	16	0	0	0	0	0	0	0
d0cf8a0bb2f5b4f4c292e3b71aeb5cbb	Fungi	Ascomycota	Dothideomycetes	Pleosporales	Amorosiaceae	Angustimassarina	Angustimassarina_acerina	sh__SH1254134.10FU	0.9996787999153065	0	0	0	0	6	0	0	0	0	0	29	0	0	0	0	0	2	0	0	0	0	0	0	0	0	0	0	2	0	106	0	0	0	0	0	0	0	0	0	0
08ebe05db586ae634ae284e87e648dd0	Fungi	Ascomycota	Dothideomycetes	Pleosporales	Didymellaceae	Neoascochyta	Neoascochyta_europaea	sh__SH1213203.10FU	0.7945861611874435	0	0	0	0	0	8	3	0	0	0	0	5	7	7	80	6	0	7	10	0	33	0	0	6	6	0	0	0	6	0	0	0	0	0	0	0	0	0	0	7
aad71f754aa1842587364e5fdd51401f	Fungi	Ascomycota	Dothideomycetes	Venturiales	Cylindrosympodiaceae	Sympodiella			0.9497480646712667	0	0	0	0	0	0	0	0	0	0	0	0	0	0	0	0	92	0	0	0	0	0	0	0	137	0	0	0	0	0	0	0	0	0	0	0	0	0	0	127
4375f13e397b6d0c62ad7277a39399f3	Fungi	Basidiomycota	Agaricostilbomycetes	Agaricostilbales	Agaricostilbaceae	Pseudobensingtonia			0.8676266286679869	0	0	0	0	0	0	0	0	0	0	0	0	0	0	0	0	0	0	0	0	2	40	0	0	2	0	0	0	0	0	0	0	0	96	0	0	0	0	5	0
83cad60129dde5b7b691f7cb3ebc9610	Fungi	Basidiomycota	Cystobasidiomycetes	Cystobasidiomycetes_ord_Incertae_sedis	Microsporomycetaceae				0.8404034367046538	0	0	0	0	0	0	0	0	0	0	0	0	0	0	0	0	0	0	0	0	0	120	0	0	0	0	0	0	0	0	0	0	0	89	0	0	0	0	7	0
c9ffc3f7fe2d32f50b696819be43a1b4	Fungi	Ascomycota	Dothideomycetes	Dothideomycetes_ord_Incertae_sedis	Dothideomycetes_fam_Incertae_sedis	Dothideomycetes_gen_Incertae_sedis	Dothideomycetes_sp	sh__SH1344547.10FU	0.8965761519802786	0	0	0	0	0	0	0	0	0	0	0	205	0	0	0	0	0	0	0	0	0	0	0	0	0	0	0	0	0	0	0	0	0	0	0	120	0	0	0	0
a6df29ab2ab9776949bb12f467cd27ad	Fungi	Basidiomycota	Cystobasidiomycetes	Cystobasidiales	Cystobasidiaceae	Occultifur	Occultifur_sp	sh__SH1193080.10FU	0.7358046231210918	15	0	0	0	0	29	0	0	0	26	7	0	0	0	0	0	0	0	0	0	0	0	0	0	0	0	0	0	0	72	0	0	0	0	0	0	0	0	0	0
7c3e0219ab1ee5dc4a17f13896268c1b	Fungi	Ascomycota							0.8588234401167288	0	0	0	0	0	0	0	0	394	0	0	0	0	0	0	0	0	0	0	0	0	0	0	0	0	0	0	0	0	0	0	0	0	0	0	0	0	0	0	0
6e06f31b70f128bd8af37f1110324137	Fungi	Ascomycota							0.9987162528675292	0	0	0	0	0	0	0	0	0	0	0	0	0	0	0	0	0	0	0	0	0	17	0	0	0	0	0	0	0	0	0	0	0	6	0	0	0	0	7	0
9f6c35188451f013f516d20ddf858293	Fungi	Ascomycota	Dothideomycetes	Cladosporiales	Cladosporiaceae	Cladosporium	Cladosporium_herbarum	sh__SH1335104.10FU	0.9546699745053487	0	0	394	0	0	0	0	0	0	0	0	0	0	0	0	0	0	0	0	0	0	0	0	0	0	0	0	0	0	0	0	0	0	0	0	0	0	0	0	0
6f468e25232caddb279f7a1a222aa1aa	Fungi	Ascomycota							0.7082357702928698	0	0	0	0	0	0	0	0	0	0	0	0	0	0	0	0	0	0	0	0	0	0	0	0	0	0	33	0	0	0	0	0	0	0	32	0	34	0	0	0
ca9a1ff6eec141d4d098860f40646818	Fungi	Olpidiomycota	GS18	GS18_ord_Incertae_sedis	GS18_fam_Incertae_sedis	GS18_gen_Incertae_sedis	GS18_sp	sh__SH1210455.10FU	0.9999999999884324	0	0	0	0	0	0	0	0	0	0	0	0	0	0	0	0	0	0	0	0	0	0	0	0	0	42	0	0	0	0	0	9	0	0	0	0	0	0	0	55
245910380cd8aa35bd5e07d9c5bad3a9	Fungi	Fungi_phy_Incertae_sedis	Fungi_cls_Incertae_sedis	Fungi_ord_Incertae_sedis	Fungi_fam_Incertae_sedis	Fungi_gen_Incertae_sedis	Fungi_sp	sh__SH1197352.10FU	0.9999999998163815	0	189	0	15	0	0	0	0	0	0	0	0	3	0	0	4	0	0	0	0	0	0	0	0	0	0	0	0	0	0	0	0	0	0	0	0	0	0	0	0
7131c0155faec62687b7de4eebba5b18	Fungi	Ascomycota	Leotiomycetes	Helotiales	Pezizellaceae	Calycina	Calycina_sp	sh__SH1296297.10FU	0.9492950355336509	0	0	0	0	0	0	0	0	0	0	0	0	0	0	0	0	0	0	0	0	17	144	0	0	0	0	0	0	0	0	0	0	0	87	0	0	0	0	0	0
a7c214aed28801c28db4a4d2d8fadc42	Fungi	Basidiomycota	Microbotryomycetes	Microbotryomycetes_ord_Incertae_sedis	Microbotryomycetes_fam_Incertae_sedis	Oberwinklerozyma	Oberwinklerozyma_yarrowii	sh__SH1336876.10FU	0.7858077650644265	0	0	0	0	0	0	0	0	0	0	0	0	99	0	0	26	0	0	0	0	0	24	0	0	0	0	0	0	0	0	0	0	0	20	0	0	0	0	0	0
fd3ef0a7b1f3b7fe5e765b595c378042	Fungi	Ascomycota	Lecanoromycetes	Lecanorales	Parmeliaceae	Flavopunctelia	Flavopunctelia_flaventior	sh__SH1097650.10FU	0.9999999998778151	0	10	0	53	22	0	0	0	0	0	2	0	0	0	0	0	0	0	0	0	0	0	0	0	0	0	0	0	0	60	0	0	0	0	0	0	0	14	0	0
5471286604f952f07070b9313174bb44	Fungi	Ascomycota	Dothideomycetes	Pleosporales	Melanommataceae	Pseudodidymella	Pseudodidymella_fagi	sh__SH1233089.10FU	0.9120109997484964	39	0	0	0	13	0	0	0	0	39	0	0	0	38	0	12	0	0	0	0	0	0	0	5	0	0	0	0	0	21	0	0	0	0	0	0	0	0	0	0
0ea6f656932bf3aa0d4ec23eb049d1a2	Fungi								1	0	0	0	317	51	0	0	0	0	0	0	0	0	0	0	0	0	0	0	0	0	0	0	0	0	0	0	0	0	0	0	0	0	0	0	0	0	0	0	0
b61ee269f95fd5a5b857979a210766ce	Fungi	Ascomycota	Leotiomycetes	Leotiales	Tympanidaceae				0.8275103030199612	0	0	0	0	0	0	0	0	0	0	0	0	0	0	34	0	0	0	0	0	0	24	4	18	0	0	0	0	0	0	0	0	12	21	11	0	11	0	0	0
ca7a1492649fbd51b5d7ebfe8ca1e64b	Fungi	Ascomycota	Dothideomycetes	Dothideomycetes_ord_Incertae_sedis	Dothideomycetes_fam_Incertae_sedis	Dothideomycetes_gen_Incertae_sedis	Dothideomycetes_sp	sh__SH1227325.10FU	0.9476534246688266	0	0	0	0	20	0	0	0	0	0	0	0	0	50	0	0	0	0	0	0	0	0	0	0	0	0	0	0	0	0	0	0	0	0	0	0	0	0	0	0
a2b25497c41c23ac456c96dfa1a2df23	Fungi	Ascomycota							0.9987428995691019	0	0	0	0	0	0	0	0	0	0	0	0	194	0	0	0	0	0	0	0	0	0	0	0	0	0	0	0	0	0	0	0	0	0	0	0	0	0	0	0
255839f1c8bfef8bb542df8381c972ae	Fungi	Ascomycota	Dothideomycetes	Capnodiales	Capnodiales_fam_Incertae_sedis	Capnodiales_gen_Incertae_sedis	Capnodiales_sp	sh__SH1388809.10FU	0.9999992162385298	36	0	0	0	0	32	0	0	0	0	16	16	0	0	0	0	0	0	0	0	0	0	0	0	0	0	0	0	0	40	0	0	0	0	0	0	0	0	0	0
bd77315324e2941c9bf41c01204e5e7c	Fungi	Basidiomycota	Tremellomycetes	Tremellales	Trimorphomycetaceae	Saitozyma	Saitozyma_sp	sh__SH1236046.10FU	0.9997143428313857	0	0	0	0	0	0	0	0	0	0	0	0	0	0	0	0	34	0	0	0	0	0	0	0	111	77	4	0	0	0	0	0	0	0	0	0	0	0	0	38
4dd79ab82740981831a8ee7436cd6652	Fungi								0.9999999999999878	0	0	0	0	0	0	0	0	0	0	0	0	0	0	0	0	0	0	90	0	0	0	0	0	0	0	0	0	0	0	0	0	0	0	0	0	0	0	25	0
3b1e8e3775b5183c73216bb495cef59b	Fungi	Ascomycota	Eurotiomycetes	Chaetothyriales	Chaetothyriales_fam_Incertae_sedis	Chaetothyriales_gen_Incertae_sedis	Chaetothyriales_sp	sh__SH1333999.10FU	0.7301336347803714	38	0	0	0	0	0	0	0	0	23	0	0	0	17	0	0	0	0	0	0	0	0	0	0	0	0	0	0	41	0	0	0	0	0	0	0	0	21	0	0
5285709ba1bdddef79d585f31c3c40cf	Fungi	Basidiomycota	Pucciniomycetes	Pucciniales	Melampsoraceae	Melampsora	Melampsora_populnea	sh__SH1223591.10FU	0.7935320879796759	6	0	0	3	0	0	0	0	0	8	0	0	0	7	0	0	0	0	0	5	0	0	5	4	2	0	5	0	0	0	3	0	0	0	0	0	0	0	0	0
68fa2019676881fd41f6342ea57dc77f	Fungi								1	0	0	0	0	298	0	0	0	0	23	0	0	0	0	0	0	0	0	0	0	0	0	0	0	0	0	0	0	0	0	0	0	0	0	0	0	0	0	0	0
7bbcfaa165c2ff0b1feb6973981432d3	Fungi								0.9999999999999922	0	0	0	155	7	27	0	0	0	6	0	0	0	7	0	0	0	0	0	0	0	0	0	0	0	0	0	0	0	13	0	0	0	0	0	0	0	0	0	0
814890d23b99743c1bd1246272b54efb	Fungi	Basidiomycota	Agaricomycetes	Sebacinales	Serendipitaceae	Serendipita	Serendipita_sp		0.725849150971325	0	0	0	0	0	0	0	0	0	0	0	0	0	0	0	0	0	0	0	0	0	0	0	0	0	0	0	0	0	0	0	0	0	0	0	0	0	0	0	0
a89a5d304dc45cba850581ad69596b5d	Fungi	Basidiomycota	Tremellomycetes	Tremellales	Tremellales_fam_Incertae_sedis	Tremellales_gen_Incertae_sedis	Tremellales_sp	sh__SH1172711.10FU	0.9997556002783781	0	0	0	0	0	0	0	0	0	0	0	0	0	0	0	0	0	0	28	0	0	57	0	0	0	0	0	0	0	0	0	0	0	52	0	0	0	0	7	0
675b8ebffe75d3f4e5a8c3a2825480b0	Fungi								1	0	0	0	0	0	0	0	0	0	0	0	44	0	0	0	0	0	0	0	0	0	0	0	0	0	0	0	0	0	0	0	0	0	0	0	336	0	0	0	0
cc9130826aeb7ad328232bd2fd7ac459	Fungi								1	0	0	0	187	0	60	0	0	0	19	0	0	0	0	0	0	0	0	0	0	0	0	0	0	0	0	0	0	0	0	0	0	0	0	0	0	0	0	0	0
c2c872be106a0bf1acf3a7a745d372f2	Fungi	Basidiomycota	Tremellomycetes	Filobasidiales	Piskurozymaceae	Piskurozyma	Piskurozyma_arborea	sh__SH1084689.10FU	0.9972320900735802	0	0	0	0	0	0	0	0	0	6	0	0	0	0	0	166	0	0	0	0	0	0	0	0	0	0	0	0	2	0	0	0	0	0	0	0	0	0	0	0
db924e1b28b53b86b7e5d4aa4f4b5fce	Fungi	Ascomycota	Candelariomycetes	Candelariales	Pycnoraceae	Pycnora	Pycnora_sp		0.8802811288659631	0	8	0	0	0	0	0	0	0	0	0	0	0	0	0	0	50	0	0	0	0	0	0	29	54	19	0	0	0	0	0	16	0	0	0	0	51	0	0	52
44920595166215ff946ce1dd3a32c3f4	Fungi	Basidiomycota	Tremellomycetes	Tremellales	Bulleraceae	Genolevuria	Genolevuria_bromeliarum	sh__SH1083137.10FU	0.8236918381995999	0	0	0	7	10	101	0	0	0	4	0	0	0	0	0	0	0	0	0	0	0	0	0	0	0	0	0	0	0	13	0	0	0	0	0	0	0	0	0	0
90809cc40202ba5ccc7e0c8566f28653	Fungi								1	0	0	0	0	0	0	0	0	0	0	0	137	0	0	0	0	0	0	0	0	0	0	0	0	0	0	0	0	0	0	0	0	0	0	0	187	0	0	0	0
e4f83d54bf505b4aee8d30a132a81089	Fungi	Basidiomycota	Microbotryomycetes	Sporidiobolales	Sporidiobolaceae	Sporobolomyces	Sporobolomyces_ruberrimus	sh__SH1273286.10FU	0.9922611693103311	2	0	0	0	0	0	0	0	0	0	0	0	0	3	269	8	0	0	0	2	0	0	0	0	0	0	0	0	2	0	0	0	0	3	0	0	0	0	0	0
e6ad6e3cbf22adf7fa3ab2b6814c217e	Fungi								1	0	0	0	0	0	181	0	0	0	0	0	0	0	0	0	0	0	0	0	0	0	0	0	0	0	0	0	0	0	53	0	0	0	0	0	0	0	0	0	0
c4138786df778f7200c8bac8d9bcdc01	Fungi	Ascomycota	Leotiomycetes	Helotiales	Lachnaceae	Lachnum			0.708399762499427	0	0	0	0	0	0	0	0	0	0	0	0	0	0	0	0	0	0	0	0	0	0	0	0	0	0	0	0	0	0	0	0	0	0	0	0	0	0	0	0
a0c0af045434e294f32217236a137053	Fungi	Chytridiomycota	Spizellomycetes	Spizellomycetales	Spizellomycetales_fam_Incertae_sedis	Spizellomycetales_gen_Incertae_sedis	Spizellomycetales_sp	sh__SH1093351.10FU	01:00:00	0	0	0	0	0	0	0	0	0	0	0	0	244	0	0	0	0	0	0	0	0	0	0	0	0	0	0	0	0	0	0	0	0	0	0	0	0	0	0	0
afbaf1aebca2751819f7831d20c96f39	Fungi	Ascomycota	Dothideomycetes	Mycosphaerellales	Teratosphaeriaceae	Constantinomyces			0.9999803580450327	0	0	0	0	3	0	0	0	0	0	0	0	0	0	0	0	0	0	0	0	0	0	0	0	0	370	0	0	0	0	0	0	0	0	0	0	0	0	0	0
57e20e0690e3f9d19b22bcdc9a6831db	Fungi	Ascomycota	Dothideomycetes	Mycosphaerellales	Teratosphaeriaceae	Lapidomyces	Lapidomyces_sp	sh__SH1189917.10FU	0.9764546136715399	0	0	0	0	0	0	0	0	0	0	0	0	0	0	0	8	76	0	0	0	0	0	0	0	76	0	0	0	0	0	0	0	0	0	0	0	0	0	0	79
31c1439624f8a66b79c82394901ca60d	Fungi	Ascomycota	Pezizomycetes	Pezizales	Pezizales_fam_Incertae_sedis	Pezizales_gen_Incertae_sedis	Pezizales_sp		0.7293307026534888	0	0	0	0	0	0	0	0	0	0	0	0	0	0	0	0	0	0	0	0	0	0	0	0	0	0	0	0	0	0	0	0	0	0	0	0	0	0	0	0
0a423f4970960976b47319fa3e5b11f6	Fungi	Basidiomycota	Tremellomycetes	Filobasidiales	Piskurozymaceae	Piskurozyma	Piskurozyma_taiwanensis	sh__SH1162223.10FU	0.9977825024490102	0	0	0	0	0	58	0	0	0	41	0	8	40	0	0	0	0	0	0	0	0	0	0	0	0	0	0	0	0	4	0	0	0	0	0	0	0	0	0	0
e46ec76df4d78015ee12a1b85621c538	Fungi	Basidiomycota	Tremellomycetes	Filobasidiales	Filobasidiaceae	Heterocephalacria	Heterocephalacria_sp	sh__SH1373039.10FU	0.9999999999085674	0	0	0	0	0	0	0	0	0	0	0	0	0	0	0	8	0	3	0	0	0	0	0	0	0	0	0	0	0	0	0	0	0	5	8	0	4	0	0	6
1218323095c08969b1f8856f96929a1a	Fungi								1	0	0	0	0	0	0	0	0	0	0	0	0	0	0	0	0	0	0	0	0	195	0	0	0	0	0	0	0	0	0	0	0	0	0	0	0	0	0	72	0
fcac6b7cf6818ff55e4807052ae0b6b3	Fungi								0.9999999999999977	0	0	0	0	0	0	0	0	0	0	0	0	0	0	0	0	0	0	0	0	0	10	0	0	0	0	112	0	0	0	0	0	0	20	0	0	0	0	0	0
525ce22250ed4c37fb2ac0c14998efe9	Fungi	Ascomycota	Dothideomycetes	Pleosporales	Massarinaceae	Massarina	Massarina_eburnea	sh__SH1261914.10FU	0.9999998449716094	0	0	0	186	0	0	0	0	0	0	0	0	0	0	0	0	0	0	0	0	0	0	0	0	0	0	0	0	0	0	0	0	0	0	0	0	0	0	0	0
faa45aa913954d89e0fd66bf6b48ff4c	Fungi	Ascomycota	Leotiomycetes	Helotiales					0.8385107848873561	0	0	0	0	0	146	0	0	0	12	0	0	0	4	0	0	0	0	0	0	0	0	0	0	0	0	0	0	0	53	0	0	0	0	0	0	0	0	0	0
6ba7f0c0eabbb6b9ed15d5e08c2dff88	Fungi								1	0	0	0	0	0	0	0	0	0	0	0	0	0	0	0	0	0	0	0	0	0	0	0	0	0	0	0	0	0	0	0	0	0	0	218	0	0	0	0	149
32ae28b740054e50f5f63b4fab10f742	Fungi	Mortierellomycota	Mortierellomycetes	Mortierellales	Mortierellaceae	Mortierella	Mortierella_macrocystis	sh__SH1219929.10FU	0.9420806484689205	0	0	0	0	0	0	0	0	0	0	0	0	0	0	0	0	0	0	0	0	0	0	0	0	0	0	0	0	0	0	0	0	0	0	0	0	0	0	0	0
b10ca384f223707902a589864b38be16	Fungi								0.9999999999999899	0	29	0	26	43	0	0	0	0	0	0	0	0	0	0	0	0	0	0	0	0	0	0	0	0	0	0	0	0	41	0	0	0	0	0	0	0	0	35	0
11e21da047eaa639ad906a4287af2028	Fungi	Ascomycota	Sordariomycetes	Hypocreales	Hypocreales_fam_Incertae_sedis	Hypocreales_gen_Incertae_sedis	Hypocreales_sp	sh__SH1309785.10FU	0.9999999993415827	0	0	0	0	0	0	0	0	0	0	0	0	0	0	0	34	0	0	0	0	0	0	0	0	0	0	0	0	0	0	0	0	0	0	0	0	0	0	0	0
cdbf64a432a2b9b76ec4b63aadcb5956	Fungi	Ascomycota							0.9999917222829339	0	0	0	0	0	0	0	0	0	0	0	0	111	0	0	0	0	0	0	0	0	0	0	0	0	0	0	0	0	0	0	0	0	0	0	0	0	0	0	0
1a70cd34256ff8958b471b4b7b7d6ee4	Fungi	Ascomycota	Sordariomycetes	Hypocreales	Cordycipitaceae	Cordyceps	Cordyceps_farinosa	sh__SH1061031.10FU	0.9846343955507196	0	0	0	0	0	97	0	0	0	0	0	0	0	0	0	0	0	0	0	0	0	0	0	0	0	0	0	0	0	0	0	0	0	0	0	0	0	0	0	0
a7c8b5e8ad245d1730804ef5bd7ce517	Fungi	Ascomycota	Sordariomycetes	Sordariales	Podosporaceae	Podospora	Podospora_intestinacea	sh__SH1192655.10FU	0.907567333220358	0	0	0	0	0	0	0	0	0	0	0	0	0	0	0	0	0	0	0	0	0	0	0	0	0	0	36	0	0	0	0	0	0	0	0	0	0	0	0	0
c27fa0361fa5747ba3fbf2367c9e163d	Fungi	Ascomycota	Dothideomycetes	Cladosporiales	Cladosporiaceae	Rachicladosporium	Rachicladosporium_iridis	sh__SH1335086.10FU	0.8220309765530587	0	0	0	0	0	0	0	0	0	0	0	0	0	0	0	0	0	0	0	0	0	0	4	0	0	0	4	0	0	0	0	0	0	0	21	0	0	0	0	0
c96283fb4eacc1558a576ded7037d6ad	Fungi	Ascomycota	Orbiliomycetes	Orbiliales	Orbiliaceae	Orbilia	Orbilia_aprilis	sh__SH1209376.10FU	0.99999999794791	0	14	0	6	23	0	0	0	0	15	4	0	0	44	0	0	0	0	0	0	0	0	0	0	0	0	0	0	0	26	0	0	0	0	0	0	0	26	0	0
c9c7d670911d171c3cf09a621638a1f5	Fungi	Mortierellomycota	Mortierellomycetes	Mortierellales	Mortierellaceae	Mortierella			0.9553825203912241	0	0	0	0	0	0	0	0	0	0	9	0	0	0	0	0	0	0	0	0	0	0	196	0	0	0	0	0	0	0	0	0	86	0	0	0	0	0	0	0
464979e4010f457474b1404e5e88fc30	Fungi								0.9999999999999871	0	89	0	0	0	0	0	0	0	0	0	0	0	0	0	0	0	0	0	0	0	0	0	0	0	0	0	0	0	0	0	0	0	0	0	0	0	0	0	0
3f311a59b40f06ce9e45cfb2ccc1a559	Fungi								0.9999999999999878	0	0	0	0	0	0	0	0	0	0	0	158	0	0	0	0	0	0	0	0	0	0	0	0	0	0	0	0	0	0	0	0	0	0	0	125	0	0	0	0
c08f47ab7d6ac71b2e3efd9d592fb5ab	Fungi	Ascomycota	Ascomycota_cls_Incertae_sedis	Ascomycota_ord_Incertae_sedis	Ascomycota_fam_Incertae_sedis	Ascomycota_gen_Incertae_sedis	Ascomycota_sp	sh__SH1204021.10FU	0.9999820393172758	0	0	0	0	0	0	0	0	0	0	0	0	0	0	0	0	0	0	0	0	0	0	0	0	0	0	0	0	0	0	0	0	0	0	0	0	0	0	0	0
c8b1eca6101ca80507d6af1e861891ad	Fungi	Ascomycota	Dothideomycetes						0.8206585052594523	0	0	0	0	0	0	0	0	0	44	0	0	0	55	0	11	0	0	0	0	0	0	0	0	0	0	0	0	0	15	0	0	0	0	0	0	0	27	0	0
4764b9a470268775b56a0efb5bcf0278	Fungi	Ascomycota	Leotiomycetes	Helotiales	Lachnaceae	Lachnellula	Lachnellula_sp	sh__SH1388079.10FU	0.7569706518381235	0	0	0	0	0	0	0	0	0	0	0	0	0	0	0	0	62	0	0	0	0	0	0	0	159	0	0	0	0	0	0	0	0	0	0	0	0	0	0	90
3211a01dba3f90058f33f4ffd4a797ff	Fungi	Basidiomycota							0.9490143536463158	0	0	0	0	0	0	0	0	0	0	0	0	0	0	0	0	0	6	0	0	0	0	0	0	0	0	81	0	0	0	0	0	0	54	0	0	0	0	0	0
2edfa368358d8bcb480eb316e77c2866	Fungi	Basidiomycota	Microbotryomycetes	Sporidiobolales	Sporidiobolaceae	Rhodotorula	Rhodotorula_sp	sh__SH1364640.10FU	0.7024560097283004	0	0	0	0	0	0	0	0	0	0	0	0	0	0	0	42	0	0	0	0	0	77	0	0	0	0	0	0	0	0	0	0	0	125	0	0	0	0	0	0
97140b1437bd862bcc9c43b3ad517ba0	Fungi	Ascomycota	Archaeorhizomycetes	Archaeorhizomycetales	Archaeorhizomycetaceae	Archaeorhizomyces	Archaeorhizomyces_sp	sh__SH1117007.10FU	0.773369978405985	0	0	0	0	0	0	0	0	0	0	0	0	0	0	0	0	0	0	0	0	0	0	0	0	0	0	170	0	0	0	0	0	0	0	0	0	0	0	0	0
1490ece09c3a2788a022f41b600f8e56	Fungi	Ascomycota	Dothideomycetes	Dothideomycetes_ord_Incertae_sedis	Dothideomycetes_fam_Incertae_sedis	Dothideomycetes_gen_Incertae_sedis	Dothideomycetes_sp		0.789411735471825	0	3	0	0	0	0	0	0	0	0	0	0	0	0	0	5	70	0	5	3	0	0	0	0	13	4	0	0	0	0	0	3	0	0	0	0	0	0	0	81
5f0ba087d8e811ce9794890820218064	Fungi	Ascomycota	Lecanoromycetes	Gyalectales	Phlyctidaceae	Phlyctis	Phlyctis_argena	sh__SH1320878.10FU	0.9999987005521748	0	0	0	0	0	0	0	0	0	15	0	0	0	36	0	0	0	0	0	0	0	0	0	0	0	0	0	0	0	0	0	0	0	0	0	0	0	0	0	0
a9806fb34a2b2295a193d8468056bb3f	Fungi	Ascomycota							0.7695860930991686	0	0	0	0	92	0	0	0	0	0	0	0	0	156	0	0	0	0	0	0	0	0	0	0	0	0	0	0	0	0	0	0	0	0	0	0	8	96	0	0
4103e63b173c612070141c4367cb1d71	Fungi	Ascomycota	Dothideomycetes	Mycosphaerellales	Mycosphaerellaceae	Ramularia			0.9946357607784306	0	0	0	0	0	0	0	0	0	0	0	0	0	0	0	0	0	0	0	0	0	0	0	0	0	9	0	0	0	0	0	0	0	0	0	33	0	0	0	0
dff22a442426803092fb5ab2fffaf4d7	Fungi	Basidiomycota	Tremellomycetes	Tremellales	Tremellaceae	Tremella	Tremella_sp	sh__SH1406933.10FU	0.9999864069948085	87	0	0	25	0	0	0	0	0	13	0	0	0	0	0	0	0	0	0	0	0	0	0	0	0	0	0	0	58	43	0	0	0	0	0	0	18	0	0	0
574c3dca2f08d9eb11f7fbf2d9d3d978	Fungi	Ascomycota							0.9645558972521873	0	0	0	0	0	0	0	0	0	0	0	0	0	0	0	0	83	0	0	0	0	0	0	68	62	17	0	0	0	0	0	0	0	0	0	0	0	0	0	110
5a6ab15f869c57d5d4d4d323bb6eca91	Fungi	Basidiomycota	Agaricomycetes	Boletales	Paxillaceae	Paxillus	Paxillus_involutus	sh__SH1370017.10FU	0.9999991460373914	0	0	0	0	0	0	0	0	0	0	0	0	0	0	0	0	0	0	0	0	0	0	0	104	0	56	0	0	0	0	0	0	0	0	0	0	0	0	0	0
1be7dc8ef390f742c3c42f506011f84a	Fungi	Ascomycota	Leotiomycetes	Helotiales	Discinellaceae	Pezoloma	Pezoloma_ericae	sh__SH1255817.10FU	0.9526428793679578	0	0	0	0	0	0	0	0	0	0	0	0	0	0	0	0	0	0	0	0	85	0	0	0	0	0	0	0	0	0	0	0	0	0	0	0	0	0	63	0
9fa877f4a2dcf83d2158ed0a6e5ca6f4	Fungi	Ascomycota	Leotiomycetes	Leotiales	Tympanidaceae				0.8817431471684889	0	0	0	9	0	0	0	0	0	56	0	0	0	68	0	0	0	0	0	0	0	0	0	0	0	0	0	0	5	32	0	0	0	0	0	0	0	59	0	0
1bb9233c55abf72fa2a15056fdecaf38	Fungi								1	0	0	0	32	0	0	0	0	0	0	0	0	0	0	0	0	0	0	0	0	0	0	0	0	0	0	0	0	0	0	0	0	0	0	0	0	0	0	0	0
8fdac80eccbba9cb56053b5026087043	Fungi	Ascomycota	Leotiomycetes	Helotiales	Hyaloscyphaceae	Hyaloscypha	Hyaloscypha_variabilis	sh__SH1255416.10FU	0.8140075099175316	0	0	0	0	0	0	0	0	0	0	0	0	0	0	0	0	0	0	0	0	0	0	43	0	0	0	0	0	0	0	0	0	40	50	0	0	0	0	0	0
52de7a985b6c7596811e824c5b1b36e4	Fungi	Basidiomycota	Agaricomycetes	Agaricales	Agaricales_fam_Incertae_sedis	Agaricales_gen_Incertae_sedis	Agaricales_sp	sh__SH1156902.10FU	0.9956048675498622	0	0	0	0	0	0	0	0	0	0	0	0	0	0	0	0	0	0	8	0	0	0	0	0	0	0	0	14	0	0	0	0	0	29	0	0	0	0	0	0
1a72be32d2b6fe084a0a395c02343dd6	Fungi	Fungi_phy_Incertae_sedis	Fungi_cls_Incertae_sedis	Fungi_ord_Incertae_sedis	Fungi_fam_Incertae_sedis	Fungi_gen_Incertae_sedis	Fungi_sp	sh__SH1422304.10FU	0.999999234385692	0	0	0	0	0	0	0	0	0	0	0	0	0	0	0	3	0	0	0	0	0	0	0	0	0	0	0	0	0	0	0	0	0	0	0	0	0	0	0	0
88fdabd34e12b08718843766cd29c5dc	Fungi								1	0	0	0	0	0	0	0	0	0	0	0	0	0	0	0	0	0	272	0	0	0	0	0	0	0	0	0	77	0	0	0	0	0	0	0	0	0	0	0	0
bb80aaf59a172ebf5deeeb83150208b7	Fungi								0.9999999999999927	0	0	0	138	164	0	0	0	0	0	0	0	0	0	0	0	0	0	0	0	0	0	0	0	0	0	0	0	0	0	0	0	0	0	0	0	0	0	0	0
5e165f4f1557588ca019efa281238c94	Fungi	Ascomycota	Dothideomycetes	Mycosphaerellales	Teratosphaeriaceae	Devriesia	Devriesia_sp	sh__SH1382893.10FU	0.998855145156599	0	0	0	0	0	0	0	0	0	0	0	0	0	0	0	0	39	0	0	0	0	3	0	27	61	61	0	0	0	0	0	0	0	0	0	0	50	0	0	0
5004caa41ccdf8c02a07f4604395942e	Fungi	Basidiomycota	Agaricomycetes	Agaricales	Hymenogastraceae	Galerina	Galerina_sp	sh__SH1376375.10FU	0.9998686426457493	0	0	0	0	0	0	0	0	0	0	0	0	0	0	0	0	0	0	0	7	0	0	0	0	0	0	190	0	0	0	4	0	0	0	0	0	0	0	0	0
dae01f58c4fd3b30cb351e16601188e4	Fungi	Ascomycota	Sordariomycetes	Hypocreales	Cordycipitaceae	Leptobacillium	Leptobacillium_leptobactrum	sh__SH1378034.10FU	0.9969762926815584	0	0	0	0	0	0	0	0	0	0	0	0	218	0	0	0	0	0	0	0	0	0	0	0	0	0	0	0	0	0	0	0	0	0	0	0	0	0	6	0
81ceea2da07f3096ed852aad414709b3	Fungi	Ascomycota	Ascomycota_cls_Incertae_sedis	Ascomycota_ord_Incertae_sedis	Ascomycota_fam_Incertae_sedis	Ascomycota_gen_Incertae_sedis	Ascomycota_sp	sh__SH1352617.10FU	0.9211396457450524	0	33	0	0	0	0	0	0	0	0	0	22	22	10	0	0	0	0	0	0	0	0	0	0	0	0	2	0	0	0	0	0	0	0	0	87	0	12	0	0
676202300f6e70b42cda90f2be11dee8	Fungi	Ascomycota	Dothideomycetes	Mycosphaerellales	Neodevriesiaceae	Neodevriesiaceae_gen_Incertae_sedis	Neodevriesiaceae_sp	sh__SH1319717.10FU	0.7859103591103473	0	37	0	0	0	0	0	0	0	0	0	0	47	0	0	0	0	0	0	0	0	0	0	0	0	34	0	0	0	0	0	0	0	0	0	0	34	0	0	0
879fff93ab7b82e7117a37d209fc2460	Fungi	Ascomycota	Dothideomycetes	Myriangiales					0.9728331040834555	0	0	0	0	0	0	0	0	0	125	0	0	0	0	0	0	0	0	0	0	0	0	0	7	0	0	0	0	0	0	0	0	0	0	0	0	0	0	0	0
3206f2a49b84d5e7c29b74add1483eee	Fungi	Ascomycota	Dothideomycetes	Myriangiales	Myriangiaceae	Myriangium	Myriangium_sp	sh__SH1330761.10FU	0.8463090104313701	0	0	0	0	38	0	0	0	0	20	0	0	0	30	0	0	0	0	0	0	0	0	0	0	0	0	0	0	0	218	0	0	0	0	0	0	0	0	0	0
33c444fd54cd503a40ae0cd3291c32a2	Fungi	Ascomycota	Lecanoromycetes	Lecanorales	Pilocarpaceae	Micarea	Micarea_byssacea	sh__SH1190229.10FU	0.9999999959646857	30	0	0	0	0	28	0	0	0	18	0	0	0	0	0	0	0	0	0	0	0	0	0	10	0	0	0	0	11	0	0	0	0	0	0	0	10	56	0	0
fe2a690e1f58a72a004ceaa4da99dc45	Fungi								0.9999999999999969	0	0	0	0	0	0	0	0	0	0	0	0	0	0	0	0	0	0	0	0	0	0	150	0	0	0	0	0	0	0	0	0	121	0	0	0	0	0	0	0
f82a3e6704f8be7a63c14cae81db102d	Fungi								1	0	0	0	0	12	114	0	0	0	53	0	0	0	0	0	0	0	0	0	0	0	0	0	0	0	0	0	0	0	24	0	0	0	0	0	0	0	6	0	0
8fca219f67e0345b5b54a3882f642351	Fungi	Fungi_phy_Incertae_sedis	Fungi_cls_Incertae_sedis	Fungi_ord_Incertae_sedis	Fungi_fam_Incertae_sedis	Fungi_gen_Incertae_sedis	Fungi_sp		0.9999999998136918	0	0	0	0	0	0	0	0	0	0	6	0	0	0	0	0	0	0	0	0	0	0	111	0	0	0	0	0	0	0	0	0	150	0	0	0	0	0	0	0
8b270c31dde7e8160d2a1d764d7c2282	Fungi	Ascomycota							0.9995462124814718	0	0	0	0	0	0	0	0	0	0	0	0	0	72	0	8	0	0	0	0	0	0	0	0	0	0	0	0	0	28	0	0	0	0	0	0	0	199	0	0
c7354be999c46a4bb85bed6753e93115	Fungi								1	0	0	0	0	0	0	0	0	0	0	0	0	0	0	0	0	0	0	0	0	0	0	0	0	0	0	0	0	0	0	0	0	0	0	0	0	0	0	0	0
479de50821aa771a097cdc13cc06582e	Fungi								0.9999999999999978	0	0	0	0	0	0	0	0	0	0	0	0	0	0	0	0	80	0	0	0	0	0	0	0	15	0	0	0	0	0	0	0	0	0	0	0	0	0	0	133
b4fa0cb7632c2ccaca98824bdc8423f1	Fungi	Ascomycota							0.9981314922014081	0	0	0	0	0	0	0	0	0	130	0	0	0	43	0	0	0	0	0	0	0	0	0	11	0	0	0	0	0	0	0	0	0	0	0	0	0	0	0	0
6bbae42fada2aedf298b0f6036ac59f3	Fungi	Ascomycota	Lecanoromycetes	Lecanorales	Cladoniaceae	Cladonia	Cladonia_pyxidata	sh__SH1298340.10FU	0.731644404729435	0	0	0	0	0	0	0	0	0	18	0	0	0	0	0	0	0	0	0	0	0	0	0	0	0	0	0	0	0	0	0	0	0	0	0	0	0	0	0	0
f67e443749707644d68d937ed12f6599	Fungi	Basidiomycota	Agaricomycetes	Agaricales	Mycenaceae	Mycena	Mycena_sp	sh__SH1322183.10FU	0.999884113821491	0	146	0	17	0	0	0	0	0	0	0	0	0	0	0	0	0	0	0	0	0	0	0	0	0	0	0	0	0	0	0	0	0	0	0	0	0	0	0	0
32c0c9f1feb99efab9e4835819ad06cf	Fungi	Ascomycota	Leotiomycetes	Helotiales	Helotiales_fam_Incertae_sedis	Helotiales_gen_Incertae_sedis	Helotiales_sp	sh__SH1340606.10FU	0.9592337842434191	0	0	0	0	0	0	0	0	0	0	0	0	0	0	0	22	54	0	0	0	0	0	0	0	80	0	0	0	0	0	0	0	0	0	0	0	0	0	0	63
459aa3b2035320c19655719f015dd11c	Fungi	Ascomycota	Sordariomycetes	Diaporthales	Diaporthaceae	Diaporthe	Diaporthe_citrichinensis	sh__SH1078810.10FU	0.8485135200360131	0	0	0	0	0	0	0	0	0	0	11	0	0	0	0	0	0	0	0	0	0	0	0	0	0	0	0	0	0	162	0	0	0	0	0	0	0	0	0	0
614663a37cc448d2863a4de84ca86392	Fungi	Ascomycota	Dothideomycetes	Venturiales	Cylindrosympodiaceae	Sympodiella	Sympodiella_quercina	sh__SH1162627.10FU	0.7297614263596462	0	75	0	0	0	0	0	0	0	0	0	0	0	0	0	0	0	0	0	0	0	0	0	0	0	0	0	0	0	0	0	35	0	0	0	0	0	0	0	0
58227caa68c38c56c9499a717657f8ce	Fungi	Ascomycota	Leotiomycetes	Leotiomycetes_ord_Incertae_sedis	Leotiomycetes_fam_Incertae_sedis	Leotiomycetes_gen_Incertae_sedis	Leotiomycetes_sp	sh__SH1322491.10FU	0.9999999945316063	0	0	0	0	0	0	0	0	0	0	0	0	0	0	0	0	142	0	0	0	0	0	0	0	0	0	0	0	0	0	0	0	0	0	0	0	0	0	0	168
9b694e4fe1619d126bfe2f06e2f08e31	Fungi	Ascomycota	Sordariomycetes	Diaporthomycetidae_ord_Incertae_sedis	Rhamphoriaceae	Rhamphoria	Rhamphoria_sp	sh__SH1354083.10FU	0.8971355162219642	0	0	0	0	7	17	0	0	0	17	0	0	0	35	0	0	0	0	0	0	0	0	0	0	0	0	0	0	0	11	0	0	0	0	0	0	0	34	0	0
faa9638c38ed8529e193305a7adde904	Fungi	Ascomycota							0.9999999973292791	0	0	0	0	0	0	0	0	0	0	0	0	0	0	0	0	0	0	0	0	19	0	0	0	0	0	0	0	0	0	0	0	0	0	0	0	0	0	43	0
7eda3e7bc82328093677ad03931a9de3	Fungi	Ascomycota	Dothideomycetes	Dothideomycetes_ord_Incertae_sedis	Dothideomycetes_fam_Incertae_sedis	Dothideomycetes_gen_Incertae_sedis	Dothideomycetes_sp	sh__SH1165017.10FU	0.9999559550232857	0	0	0	0	0	0	0	0	0	21	0	0	0	28	0	0	0	0	0	0	0	0	0	0	0	0	0	0	0	87	0	0	0	0	0	0	0	0	0	0
11b45aab8188348a7b410fc0d29dcb02	Fungi	Ascomycota	Taphrinomycetes	Taphrinales	Taphrinaceae	Taphrina	Taphrina_betulina	sh__SH1164849.10FU	0.9999896673699655	0	0	0	0	0	0	0	0	0	0	0	0	0	0	0	0	0	0	0	0	0	56	0	0	0	0	0	0	0	0	0	0	0	54	0	0	0	0	0	0
91be64e661abbcfca718dd0d8d2eba1f	Fungi	Basidiomycota	Tremellomycetes	Tremellales	Bulleraceae	Genolevuria			0.9918600200277524	0	0	0	0	0	0	0	0	0	0	10	0	0	0	0	0	0	0	0	0	0	0	0	0	0	0	0	0	0	142	0	0	0	0	0	0	0	0	0	0
8e413ae7c2e18d32d93f6b76eb3891c3	Fungi								1	0	0	0	0	0	0	0	0	0	0	0	0	0	0	0	0	0	0	112	0	0	0	0	0	0	0	0	0	0	0	0	0	0	0	0	0	0	0	0	0
e15fac60b3a871c29306cb11bb58f216	Fungi	Ascomycota	Lecanoromycetes	Lecanoromycetes_ord_Incertae_sedis	Lecanoromycetes_fam_Incertae_sedis	Lecanoromycetes_gen_Incertae_sedis	Lecanoromycetes_sp	sh__SH1332304.10FU	0.99999641869211	82	0	0	0	0	0	0	0	0	12	0	0	0	0	0	0	0	0	0	0	0	0	0	0	0	0	0	0	53	0	0	0	0	0	0	0	0	0	0	0
05118c9a8cc4eb33d44b8c68b1129372	Fungi	Basidiomycota	Tremellomycetes	Filobasidiales	Piskurozymaceae	Piskurozyma	Piskurozyma_stramentorum	sh__SH1162211.10FU	0.9868563504106014	16	0	0	7	0	9	0	0	0	62	0	0	0	0	0	0	0	0	0	0	0	0	0	2	0	0	0	0	6	0	0	0	0	0	0	0	0	0	0	0
f93129157f73af7c48e4925643013ece	Fungi	Ascomycota	Sordariomycetes	Glomerellales	Glomerellaceae	Colletotrichum			0.885705071245683	0	0	0	0	0	0	0	0	0	0	0	0	0	0	0	0	0	6	65	0	2	0	0	7	0	0	0	12	0	0	0	0	0	0	0	0	0	0	0	0
76d8895e8747dec6600e024c74c60ccc	Fungi	Basidiomycota	Tremellomycetes	Tremellales	Tremellales_fam_Incertae_sedis	Tremellales_gen_Incertae_sedis	Tremellales_sp	sh__SH1406875.10FU	0.9948024654818447	0	0	0	0	0	49	0	0	0	32	0	0	0	0	0	0	0	0	0	0	0	0	0	0	0	0	0	0	0	0	0	0	0	0	0	0	0	0	0	0
0fdc4a68ef11508a0e1d5521c75c72f3	Fungi	Basidiomycota	Ustilaginomycetes	Ustilaginales	Ustilaginaceae	Ustilago	Ustilago_coicis	sh__SH1393710.10FU	0.9996703569639425	0	0	0	0	0	0	0	0	0	0	0	0	0	0	0	0	0	0	0	0	0	276	0	0	3	0	0	0	0	0	0	0	0	53	0	0	0	0	0	0
b6af3be2851d1181f29b70c89010f097	Fungi	Ascomycota	Ascomycota_cls_Incertae_sedis	Ascomycota_ord_Incertae_sedis	Ascomycota_fam_Incertae_sedis	Ascomycota_gen_Incertae_sedis	Ascomycota_sp	sh__SH1077587.10FU	0.9445086169447677	0	101	0	0	0	0	0	0	0	0	0	0	0	0	0	0	0	0	0	0	0	0	0	0	0	0	0	0	0	0	0	0	0	0	0	0	0	0	0	0
7a88ccd82cd5b088a2502de3acdf75c7	Fungi	Ascomycota	Dothideomycetes	Dothideomycetes_ord_Incertae_sedis	Dothideomycetes_fam_Incertae_sedis	Dothideomycetes_gen_Incertae_sedis	Dothideomycetes_sp	sh__SH1084459.10FU	0.9811029572801396	0	0	0	0	0	0	0	0	0	0	0	102	0	0	0	0	0	0	0	0	0	0	0	0	0	0	0	0	0	0	0	0	0	0	0	118	0	0	0	0
bcd47430404cab467446a605648d80cf	Fungi	Basidiomycota	Agaricomycetes	Cantharellales	Hydnaceae	Sistotrema	Sistotrema_sp	sh__SH1372979.10FU	0.9972506588137406	0	0	0	0	0	0	0	0	0	0	0	0	0	0	0	0	0	0	0	0	0	4	0	0	0	0	0	0	0	0	0	0	0	0	0	0	0	0	0	0
b863c8a70cfd34ccf64c738a8936de69	Fungi								0.9999999999999977	0	0	0	0	0	0	0	0	0	0	0	0	0	0	0	0	19	3	0	0	42	0	0	40	13	19	0	4	0	0	4	0	17	15	0	0	0	0	65	26
9c04de71e7370fe5a0c03409be6acb7f	Fungi	Ascomycota							0.739570160745933	0	0	0	0	44	114	0	0	0	55	0	0	0	0	0	0	0	0	0	0	0	0	0	0	0	0	0	0	0	0	0	0	0	0	0	0	0	0	0	0
a73ea8bc1bab91ddb75a40b6dfeb705f	Fungi	Ascomycota	Dothideomycetes	Mycosphaerellales	Teratosphaeriaceae	Devriesia	Devriesia_sp	sh__SH1382893.10FU	0.9997130510747136	0	15	0	0	0	0	0	0	0	0	0	0	0	0	0	0	0	0	0	0	0	0	0	0	0	31	0	0	0	0	0	0	0	0	0	0	119	0	0	0
2d1b4cc095a1c42306943d2c9f9f8558	Fungi	Basidiomycota	Agaricomycetes	Trechisporales	Trechisporales_fam_Incertae_sedis	Trechisporales_gen_Incertae_sedis	Trechisporales_sp	sh__SH1171188.10FU	0.8791793444309086	0	0	0	0	0	0	0	0	0	0	0	0	0	0	0	0	0	0	0	0	0	0	0	0	0	0	0	0	0	0	0	0	0	0	0	0	0	0	0	0
b638a468412ddf40bef4bd57592286ae	Fungi								1	0	0	0	0	0	0	0	0	0	0	0	0	0	0	0	0	0	0	0	0	0	0	0	0	0	0	0	134	0	0	0	0	0	5	0	0	0	0	0	0
3e0e9187736450160651da5895ec776a	Fungi	Ascomycota	Leotiomycetes	Helotiales	Discinellaceae				0.7631269614237883	0	0	0	0	0	0	0	0	0	114	0	0	0	0	0	0	0	0	0	0	0	0	0	0	0	0	0	0	0	0	0	0	0	0	0	0	0	0	0	0
05a14a9d7d6431cfc45615b1267bc927	Fungi	Basidiomycota	Exobasidiomycetes	Exobasidiales	Exobasidiaceae	Exobasidium	Exobasidium_miyabei	sh__SH1300719.10FU	0.9966986584153807	5	0	0	0	0	58	0	0	0	2	0	0	0	5	0	0	0	0	0	0	0	0	0	0	0	0	0	0	0	12	0	0	0	0	0	0	0	0	0	0
2cf48f7624d0d4e32da15859b1b1389f	Fungi	Basidiomycota	Tremellomycetes	Filobasidiales	Filobasidiaceae	Filobasidium	Filobasidium_chernovii	sh__SH1207620.10FU	0.8893551226214691	0	9	0	0	3	2	0	0	0	0	0	4	0	0	0	11	0	2	0	0	7	0	0	0	0	8	0	0	0	0	0	0	0	0	0	0	0	0	0	0
4509d4eb9cd26ddc17d63cfb47d9fd10	Fungi	Ascomycota							0.7105972798004299	62	9	0	10	0	20	0	0	0	0	0	0	0	17	0	6	0	0	0	0	0	0	0	0	0	0	0	0	33	25	0	0	0	0	0	0	0	19	11	0
39497bf15bd5016abd70525a5562f3bf	Fungi	Ascomycota	Ascomycota_cls_Incertae_sedis	Ascomycota_ord_Incertae_sedis	Ascomycota_fam_Incertae_sedis	Ascomycota_gen_Incertae_sedis	Ascomycota_sp	sh__SH1302028.10FU	0.9999997886410422	0	0	0	0	0	44	0	0	0	0	0	0	0	0	0	0	0	0	0	0	0	0	0	0	0	0	0	0	0	0	0	0	0	0	0	0	0	0	0	0
26b8317b5cd2ed6bf800cf14b4380e42	Fungi	Ascomycota	Leotiomycetes	Phacidiales	Phacidiaceae				0.9988804470896431	0	0	0	0	0	0	0	0	0	0	0	0	0	0	0	0	0	0	0	0	0	0	0	0	0	0	0	0	0	0	0	0	0	0	119	0	0	0	0	0
84ad60e9ecf61c68499c10918f3a584c	Fungi	Ascomycota	Leotiomycetes	Helotiales	Helotiales_fam_Incertae_sedis	Helotiales_gen_Incertae_sedis	Helotiales_sp	sh__SH1410827.10FU	0.9498788438246594	0	0	0	0	0	4	0	0	0	0	0	0	176	0	0	0	0	0	0	0	0	0	0	0	0	0	0	0	0	0	0	0	0	0	0	0	0	0	0	0
62f44eb836ce1a24e980be8bea356535	Fungi	Basidiomycota	Agaricostilbomycetes	Agaricostilbomycetes_ord_Incertae_sedis	Agaricostilbomycetes_fam_Incertae_sedis	Agaricostilbomycetes_gen_Incertae_sedis	Agaricostilbomycetes_sp		0.9879922255495845	30	0	0	0	0	0	0	0	0	36	0	0	0	8	0	6	0	0	0	0	0	0	0	2	0	0	0	0	21	0	0	0	0	0	0	0	0	0	0	0
39b5cd8ccfa6fb1e90b49ce3473f6490	Fungi	Ascomycota							0.7087205144219398	0	0	0	0	0	0	0	0	0	0	0	0	0	0	120	0	0	0	0	0	0	0	0	0	0	0	0	0	0	0	0	0	0	0	0	0	0	0	0	0
50e22d84f25d8a599f6079869f0ab749	Fungi	Ascomycota	Lecanoromycetes	Lecanorales	Pilocarpaceae	Micarea	Micarea_viridileprosa	sh__SH1339076.10FU	0.8071235247588274	7	0	0	0	0	0	0	0	0	0	0	0	0	71	0	0	0	0	0	0	0	0	0	0	0	0	0	0	0	0	0	0	0	0	0	0	0	75	0	0
8c03dec07600a10a970b793e0f5ea5ed	Fungi	Basidiomycota	Tremellomycetes	Filobasidiales	Filobasidiaceae	Filobasidium	Filobasidium_wieringae	sh__SH1207622.10FU	0.9999234601493163	0	21	0	0	6	0	0	0	0	0	2	18	0	3	0	0	0	0	0	0	0	0	0	0	0	0	0	0	0	5	0	0	0	4	0	9	0	0	0	0
71b4273b2148f48d1e2b00525cafd619	Fungi	Ascomycota	Eurotiomycetes	Chaetothyriales	Chaetothyriales_fam_Incertae_sedis	Chaetothyriales_gen_Incertae_sedis	Chaetothyriales_sp	sh__SH1186276.10FU	0.9996602605486958	0	0	0	0	0	0	0	0	0	0	0	0	0	0	0	0	81	0	0	0	0	0	0	0	105	0	0	0	0	0	0	0	0	0	0	0	0	0	0	108
b46d804c33295added7cc9737eba7baa	Fungi	Ascomycota	Leotiomycetes	Leotiales	Leotiales_fam_Incertae_sedis	Alatospora	Alatospora_sp		0.9177906809048294	0	0	0	0	0	0	0	0	0	0	0	0	0	0	0	82	0	0	0	0	0	0	0	0	0	0	0	0	0	0	0	0	0	0	0	0	0	0	0	0
614b5805c957b1e04a0ccb560f427995	Fungi								1	0	0	0	0	0	0	0	0	0	0	0	0	0	0	0	0	0	0	0	0	0	0	0	0	0	0	0	0	0	0	0	0	0	0	0	0	0	0	0	0
dc15d0aed446728b6acfa31ee26ec09e	Fungi	Ascomycota							0.8506582118350323	0	0	0	0	0	0	0	0	322	0	0	0	0	0	0	0	0	0	0	0	0	0	0	0	0	0	0	0	0	0	0	0	0	0	0	0	0	0	0	0
921599f0109615b6e8d672bbb7a18113	Fungi	Ascomycota	Leotiomycetes	Helotiales	Ploettnerulaceae	Cadophora	Cadophora_sp	sh__SH1396722.10FU	0.8169784142777833	0	0	0	0	98	0	0	0	0	0	0	0	0	65	0	0	0	0	0	0	0	0	0	0	0	0	0	0	0	0	0	0	0	0	0	0	0	0	0	0
7ac51acce58e6bc583b4ca75150eddc3	Fungi	Ascomycota	Sordariomycetes	Sordariales	Podosporaceae	Podospora	Podospora_sp		0.9323066029363485	0	0	0	0	0	0	0	0	0	0	0	0	0	0	0	0	0	0	0	0	0	0	0	0	0	0	154	0	0	0	0	0	0	0	0	0	0	0	0	0
50d5b1e19969c2a966dd9e3218aed731	Fungi	Ascomycota	Taphrinomycetes	Taphrinales	Taphrinaceae	Taphrina	Taphrina_inositophila	sh__SH1164880.10FU	0.9999990295270342	0	0	0	0	0	0	0	0	0	0	0	0	0	0	0	0	0	0	0	0	0	109	0	0	0	0	0	0	0	0	0	0	0	130	0	0	0	0	0	0
272d94880b3d3dc1681aba1e6173d661	Fungi								0.9999999999999962	0	0	0	0	0	0	0	0	0	0	4	0	0	0	0	0	0	0	5	0	0	0	8	0	0	0	0	0	0	0	0	0	12	0	0	0	0	0	0	0
6f42525c1d1b2bc75ac38daa888b3591	Fungi	Basidiomycota	Exobasidiomycetes	Exobasidiales	Exobasidiaceae	Exobasidium			0.9999998179724061	0	0	0	0	0	0	0	0	0	0	0	0	0	0	0	0	0	0	6	0	0	0	0	0	0	0	0	0	0	0	0	0	11	0	6	0	0	0	0	0
32a07836a8daf96cc941d9ba3b62baa1	Fungi								1	0	0	0	0	0	0	0	0	0	0	0	0	0	0	0	0	19	0	0	0	0	0	0	0	30	0	0	0	0	0	0	0	0	0	83	0	0	0	0	33
bc9630ece1087c7a22dad2913545b24c	Fungi								0.9999999999999977	0	0	0	0	0	0	0	0	0	0	0	0	0	0	0	0	0	0	0	0	0	0	0	0	0	0	0	0	0	0	0	0	0	0	0	0	0	0	42	0
ce1e0a3c33850a4e02621388e9ac2d34	Fungi	Ascomycota							0.7420329081844426	0	0	0	0	0	139	0	0	0	0	0	0	0	0	0	0	0	0	0	0	0	0	0	0	0	0	0	0	0	0	0	0	0	0	0	0	0	0	0	0
7be0cc906e8d51d5483397e3869d2a79	Fungi	Basidiomycota	Microbotryomycetes	Microbotryomycetes_ord_Incertae_sedis	Microbotryomycetes_fam_Incertae_sedis	Curvibasidium	Curvibasidium_cygneicollum	sh__SH1189363.10FU	0.9921449240871678	0	20	0	4	0	0	0	0	0	0	6	0	10	0	0	2	0	0	0	0	0	0	0	0	0	0	0	0	0	19	0	0	0	0	0	0	0	0	0	0
0c2fbf3994534566a05bf6bb581ccf96	Fungi	Ascomycota							0.9995885680502686	0	0	0	0	0	0	0	0	0	0	0	0	0	0	0	0	0	0	0	0	0	0	0	0	0	0	0	0	0	0	0	0	0	0	0	0	0	0	0	0
06d2362141b4a3a89fcf16cc5885afa6	Fungi	Ascomycota	Sordariomycetes	Hypocreales	Cordycipitaceae	Leptobacillium	Leptobacillium_leptobactrum	sh__SH1378034.10FU	0.9998305400393044	0	0	0	0	0	0	0	0	0	0	0	0	27	0	0	40	0	0	0	0	0	0	0	0	0	0	0	0	0	0	0	9	0	0	0	0	0	0	0	0
1b4690bdba5a5523551a2e431b734c4e	Fungi	Ascomycota	Dothideomycetes	Botryosphaeriales					0.754733926883501	0	0	0	0	0	35	0	0	0	0	0	0	0	35	0	0	0	0	0	0	0	0	0	0	0	0	0	0	0	23	0	0	0	0	0	0	0	138	0	0
abd18296164ee6bec66fb955d2a2fc2e	Fungi	Ascomycota	Dothideomycetes	Myriangiales	Myriangiaceae	Myriangium	Myriangium_sp	sh__SH1330768.10FU	0.7273932797454662	0	0	0	0	0	43	0	0	0	15	0	66	0	0	0	0	0	0	0	0	0	0	0	0	0	0	0	0	0	49	0	0	0	0	0	32	0	0	0	0
97cf81519a71630d1f5c0d72841cad5b	Fungi	Basidiomycota	Tremellomycetes	Tremellales	Tremellales_fam_Incertae_sedis	Tremellales_gen_Incertae_sedis	Tremellales_sp	sh__SH1172703.10FU	0.9999444244484572	0	0	0	0	0	0	0	0	0	0	0	3	0	0	0	0	0	0	0	0	0	68	0	0	0	0	0	0	0	0	0	0	0	57	0	0	0	0	0	0
fa454a240397967c17f950fd3af8098c	Fungi	Ascomycota	Dothideomycetes	Pleosporales	Massarinaceae	Stagonospora			0.9345137985475115	0	0	0	0	0	0	0	0	0	0	0	0	0	0	40	0	0	0	0	0	0	0	0	0	0	0	0	0	0	0	0	0	0	0	0	0	0	0	0	0
50ea70235a2411f232a64fed093247e7	Fungi	Ascomycota	Lecanoromycetes	Lecanorales	Parmeliaceae	Flavopunctelia	Flavopunctelia_flaventior	sh__SH1097650.10FU	0.9999999994107611	0	34	0	33	15	0	0	0	0	0	0	0	0	18	0	0	0	0	0	0	0	0	0	0	0	0	0	0	0	57	0	0	0	0	0	0	0	30	0	0
de044d78c3cea9580b3bd930c05f6fda	Fungi	Ascomycota	Sordariomycetes	Hypocreales	Cylindriaceae	Cylindrium	Cylindrium_elongatum	sh__SH1161289.10FU	0.9172252465586205	0	0	0	0	0	0	0	0	0	0	0	41	13	0	0	0	0	0	0	0	0	0	0	0	0	0	0	0	0	0	0	0	0	0	0	10	0	0	0	0
950311dc6b1c342df79b26b4e668151a	Fungi	Basidiomycota	Agaricomycetes	Sebacinales	Sebacinales_fam_Incertae_sedis	Sebacinales_gen_Incertae_sedis	Sebacinales_sp	sh__SH1132942.10FU	0.9791781981558414	0	9	0	0	0	0	0	0	0	0	0	0	0	0	0	0	0	0	0	0	0	0	0	0	0	0	0	0	0	0	0	246	0	0	0	0	0	0	0	0
fe7b7efea688ee9be96b42c9371bb108	Fungi	Ascomycota	Leotiomycetes	Helotiales	Helotiales_fam_Incertae_sedis	Helotiales_gen_Incertae_sedis	Helotiales_sp		0.708810337878851	0	0	0	0	0	0	0	0	0	0	0	0	0	0	0	0	0	0	0	0	0	128	0	0	0	0	30	0	0	0	0	0	0	140	0	0	0	0	0	0
b182376c3b29d7d7b083fab0e9dc6c65	Fungi	Basidiomycota	Tremellomycetes	Tremellales	Cuniculitremaceae	Kockovaella			0.9864679614925143	0	0	0	0	0	0	0	0	0	106	0	0	0	0	0	0	0	0	0	0	0	0	0	0	0	0	0	0	0	0	0	0	0	0	0	0	0	0	0	0
4b24034da1f57e2f8cbeeb4634faa22c	Fungi	Ascomycota							0.9567471995798833	117	0	0	0	0	0	0	0	0	0	0	0	0	0	0	7	0	0	0	0	0	0	0	0	0	0	0	0	115	0	0	0	0	0	0	0	7	0	0	0
e88b412beb23b032438bfd4241f6c469	Fungi	Ascomycota	Eurotiomycetes	Chaetothyriales	Herpotrichiellaceae	Cladophialophora	Cladophialophora_sp		0.8976160772832164	0	74	0	22	0	0	0	0	0	0	0	0	0	0	0	0	0	0	0	0	0	0	0	0	0	0	0	0	0	0	0	0	0	0	0	0	0	0	0	0
bef846c7c0d4025115a64b99dd63f301	Fungi	Basidiomycota	Agaricomycetes	Hymenochaetales	Schizoporaceae	Xylodon	Xylodon_raduloides	sh__SH1386317.10FU	0.9991956436568104	0	0	0	0	306	0	0	0	0	0	0	0	0	0	0	0	0	0	0	0	0	0	0	0	0	0	0	0	0	0	0	0	0	0	0	0	0	0	0	0
6b18ab3ab7d96b95424cdf315f3fc3e4	Fungi	Ascomycota	Dothideomycetes	Pleosporales	Didymellaceae	Calophoma			0.7674243041682403	0	0	0	0	0	0	0	0	0	0	0	0	0	0	0	0	0	0	0	0	0	0	0	0	0	0	0	0	0	0	0	0	0	0	0	0	0	0	0	0
4539b8c740daa1e66521224a615f3af5	Fungi								0.9999999999999959	9	0	0	10	2	84	0	0	0	0	0	0	0	0	0	0	0	0	0	0	0	0	0	0	0	0	0	0	12	9	0	0	0	0	0	0	0	0	0	0
a1546cdb79ef1985a154ba5130e57495	Fungi	Basidiomycota							0.9899661499986436	36	0	0	0	6	0	0	0	0	25	0	0	0	17	0	0	0	0	0	0	0	0	0	0	0	0	0	0	33	0	0	0	0	0	0	0	0	14	0	0
a57412959ddd2cae10eaf14bc4443c92	Fungi	Basidiomycota	Exobasidiomycetes	Exobasidiales	Exobasidiaceae	Exobasidium	Exobasidium_sp		0.9998411695925786	0	0	0	0	0	0	0	0	0	0	0	0	0	0	0	0	0	0	0	0	0	0	0	0	0	0	0	0	0	0	0	0	0	0	0	0	0	0	0	0
2000ad3d556568d4552dc94b5e15c0ea	Fungi	Ascomycota	Ascomycota_cls_Incertae_sedis	Ascomycota_ord_Incertae_sedis	Ascomycota_fam_Incertae_sedis	Ascomycota_gen_Incertae_sedis	Ascomycota_sp		0.724153503795882	0	0	0	0	0	0	0	0	0	26	15	0	0	0	0	0	0	0	0	0	8	0	0	0	0	0	0	0	0	227	0	0	0	0	0	0	0	0	0	0
acb3ef5d92bd9c3672eb3ebad33a2b70	Fungi	Ascomycota	Dothideomycetes	Pleosporales	Phaeosphaeriaceae	Parastagonospora	Parastagonospora_nodorum	sh__SH1408909.10FU	0.9241951781574187	0	12	0	0	0	0	0	0	0	0	0	0	0	0	0	0	0	0	5	0	7	0	0	0	0	0	12	0	0	0	0	0	8	0	0	0	0	0	0	0
be7d1344a3d700b8a95973df3ef02de9	Fungi								1	0	0	0	0	0	0	0	0	0	0	0	0	0	0	0	0	113	0	0	0	0	0	0	0	0	0	0	0	0	0	0	0	0	0	0	0	0	0	0	189
c9fc461a0ae03f315d3eed91c9a1b741	Fungi	Ascomycota	Dothideomycetes	Microthyriales	Microthyriaceae	Pseudopenidiella	Pseudopenidiella_sp	sh__SH1077605.10FU	0.9622121718394561	0	0	0	0	0	0	0	0	0	0	0	0	0	0	0	0	0	0	0	0	0	0	0	13	0	0	0	0	0	0	0	0	48	0	0	0	0	0	0	0
2d25bf6b16435b693d89ca6d5da8d768	Fungi								0.9999999999999898	0	0	0	0	0	0	0	0	0	0	0	0	0	0	0	0	0	0	0	0	0	0	0	0	0	0	0	0	0	0	0	0	0	0	0	0	0	0	0	0
a8e08ca0aca9ecc7109c47d61fb1d1ea	Fungi	Ascomycota	Dothideomycetes	Microthyriales	Microthyriaceae	Pseudopenidiella	Pseudopenidiella_sp	sh__SH1077605.10FU	0.9928067749350208	0	0	0	0	0	0	0	0	0	0	0	0	0	0	0	0	0	0	0	0	0	8	0	0	0	0	0	0	0	0	0	149	26	0	0	0	0	0	0	0
0819ffbd09e3e1a932539882f53b9790	Fungi								0.9999999999999878	0	0	0	30	0	0	0	0	0	0	0	0	0	0	0	0	23	0	0	0	0	49	0	19	0	0	0	0	0	41	0	0	0	0	0	27	0	0	0	33
45f8466859ffe297b32ef1f669f39e9f	Fungi								0.9999999999999934	23	0	0	0	0	0	0	0	0	17	0	0	0	18	0	0	0	0	0	0	0	0	0	0	0	0	0	0	31	13	0	0	0	0	0	0	0	10	0	0
517962316927ca2fe4ce52d1f7ccdb6a	Fungi	Ascomycota	Dothideomycetes	Mycosphaerellales	Teratosphaeriaceae	Lapidomyces	Lapidomyces_sp	sh__SH1189917.10FU	0.9768716824236928	0	0	0	0	0	0	0	0	0	0	0	0	0	0	0	0	57	0	0	0	0	0	7	0	55	0	0	0	0	0	0	0	0	0	0	0	0	0	0	54
6fc2858690da8c9175e3192cd1f170f8	Fungi	Ascomycota	Lecanoromycetes	Lecanorales	Cladoniaceae	Cladonia	Cladonia_caespiticia	sh__SH1353878.10FU	0.9980428535941811	0	0	0	0	0	24	0	0	0	0	0	0	0	0	0	0	0	0	0	0	0	0	0	0	0	0	0	0	0	3	0	0	0	0	0	0	0	0	0	0
effd59ac7678308e92d0ed55c2f97aa2	Fungi	Ascomycota	Taphrinomycetes	Taphrinales	Taphrinaceae	Taphrina			0.9964548224058558	0	5	0	0	0	0	0	0	0	0	0	32	0	0	0	0	0	0	0	0	0	0	0	0	0	0	0	0	0	6	0	0	0	0	0	24	0	0	0	0
662c6e97f490621d6d9860a47614befc	Fungi	Ascomycota	Leotiomycetes	Helotiales	Discinellaceae	Pezoloma	Pezoloma_sp	sh__SH1255485.10FU	0.748059453171048	0	0	0	0	0	0	0	0	0	0	0	0	0	0	0	0	0	0	0	0	0	0	0	0	0	0	117	0	0	0	0	0	0	0	0	0	0	0	0	0
ccf03f15d7f6931c75b715509bccf736	Fungi	Ascomycota							0.9999552782466755	0	0	0	0	0	0	0	0	0	0	0	0	0	0	0	0	0	0	0	0	0	0	0	161	0	136	0	0	0	0	0	0	0	0	0	0	0	0	0	0
870d10f19db4dbcd18d8efba4e952233	Fungi	Ascomycota	Eurotiomycetes	Chaetothyriales	Herpotrichiellaceae	Veronaea	Veronaea_sp	sh__SH1264290.10FU	0.9997629034300892	3	11	0	16	0	13	0	0	0	4	0	8	5	0	0	0	0	0	0	0	0	0	0	0	0	0	0	0	0	21	0	0	0	0	0	13	0	4	0	0
66764b71afe7e91f226cab3f016f8f48	Fungi	Ascomycota	Dothideomycetes	Pleosporales	Phaeosphaeriaceae	Phaeosphaeriaceae_gen_Incertae_sedis	Phaeosphaeriaceae_sp	sh__SH1061601.10FU	0.9999688158743928	0	0	0	0	0	0	0	0	0	0	0	0	0	0	0	0	0	0	0	0	0	0	0	0	0	0	0	0	0	0	0	0	0	0	0	0	0	0	0	0
a53e056c0b67c6d045dd9e3b13149514	Fungi	Basidiomycota	Tremellomycetes	Tremellales					0.9999999947443788	0	26	0	0	0	0	0	0	0	0	0	14	0	0	0	11	0	0	0	0	0	0	0	0	0	0	0	0	23	0	0	0	0	28	0	0	0	0	0	12
16fcda062dac1b0044ab239b38693036	Fungi	Ascomycota	Dothideomycetes	Mycosphaerellales	Mycosphaerellaceae	Sphaerulina	Sphaerulina_tirolensis	sh__SH1347163.10FU	0.9296631183504663	0	0	0	0	0	0	0	0	0	0	0	61	0	0	0	0	0	0	0	0	0	0	0	0	0	0	0	0	0	0	0	0	0	0	0	0	0	0	0	0
3e433c9190e2a3e28bcc7c2a3c6d6df3	Fungi	Ascomycota	Eurotiomycetes	Chaetothyriales	Herpotrichiellaceae	Cladophialophora	Cladophialophora_sp	sh__SH1331014.10FU	0.9922511208620391	0	16	0	0	0	0	0	0	0	0	0	0	30	0	0	0	0	0	0	0	0	0	8	0	0	45	0	0	0	0	0	7	0	0	0	0	0	0	0	0
15aff75a8f6047d34d5ffb59ae1ae463	Fungi	Ascomycota	Lecanoromycetes	Lecanorales	Scoliciosporaceae	Scoliciosporum	Scoliciosporum_sarothamni	sh__SH1288972.10FU	0.9991151810334528	0	0	0	0	41	53	0	0	0	0	0	0	0	0	0	0	0	0	0	0	0	0	0	0	0	0	0	0	0	81	0	0	0	0	0	0	8	0	0	5
626942667a46c0dc78a7e4d69e132a48	Fungi	Ascomycota	Leotiomycetes	Helotiales					0.8603466728555187	0	0	0	0	77	0	0	0	0	0	0	0	0	0	0	0	0	0	0	0	0	0	0	0	0	0	0	0	0	0	0	0	0	0	0	0	0	0	0	0
a7282a3351ad63f56da0bbe010faac84	Fungi								0.9999999999999926	0	0	0	168	63	0	0	0	0	0	0	0	0	0	0	0	0	0	0	0	0	0	0	0	0	0	0	0	0	0	0	0	0	0	0	0	0	0	0	0
5c7b33d64b022de18d92823132958e05	Fungi	Ascomycota	Dothideomycetes	Mycosphaerellales	Mycosphaerellaceae	Zymoseptoria			0.9933816951994483	0	0	0	0	0	0	0	0	0	0	0	0	0	0	0	0	0	0	0	0	0	0	0	0	0	0	0	0	0	0	0	0	0	104	0	0	0	0	0	0
1c0179441308854cf95b75da7c2b716a	Fungi	Ascomycota	Leotiomycetes	Helotiales	Mollisiaceae	Mollisiaceae_gen_Incertae_sedis	Mollisiaceae_sp	sh__SH1255111.10FU	0.9702775552531848	0	0	0	0	0	0	0	0	0	0	0	0	0	0	0	0	0	0	0	40	0	0	0	0	0	0	0	0	0	0	18	0	0	0	15	0	0	0	0	0
4b9fae86b2b478286c5aeaf53671f287	Fungi	Basidiomycota	Microbotryomycetes	Microbotryales	Microbotryales_fam_Incertae_sedis	Microbotryales_gen_Incertae_sedis	Microbotryales_sp	sh__SH1193396.10FU	0.925810134868692	0	0	0	0	0	0	0	0	0	0	0	0	0	0	0	0	0	0	0	0	0	38	0	0	0	0	10	0	0	0	0	0	0	22	0	0	0	0	0	0
e309e470e1645f3aaedfa9d6c05709af	Fungi	Ascomycota	Dothideomycetes	Mycosphaerellales	Teratosphaeriaceae	Devriesia	Devriesia_sp	sh__SH1382893.10FU	0.9990431893476629	0	0	0	0	0	0	0	0	0	0	0	0	0	0	0	0	29	0	0	0	0	0	0	26	41	39	0	0	0	0	0	0	0	0	0	0	30	0	0	32
caaffb7f0007649cecfd9378eee16576	Fungi	Ascomycota	Dothideomycetes	Myriangiales	Elsinoaceae	Elsinoe			0.8344077436711789	0	0	0	0	0	0	0	0	0	0	0	0	0	106	0	0	0	0	0	0	0	0	0	0	0	0	0	0	0	0	0	0	0	0	0	0	0	177	0	0
8f6f870c7d76704330231913c09190c8	Fungi	Ascomycota	Dothideomycetes	Pleosporales	Phaeosphaeriaceae	Phaeosphaeriaceae_gen_Incertae_sedis	Phaeosphaeriaceae_sp	sh__SH1372638.10FU	0.9997755047304203	0	0	0	4	0	4	0	0	0	0	0	24	0	0	0	0	0	0	0	0	0	0	0	0	0	0	0	0	0	0	0	0	0	0	0	0	0	6	0	0
9519b74c205d24a35d70a7ae5f77d125	Fungi	Ascomycota	Lecanoromycetes	Lecanorales	Parmeliaceae	Flavopunctelia	Flavopunctelia_flaventior	sh__SH1097650.10FU	0.9999999896907639	64	0	0	0	8	5	0	0	0	0	0	3	0	8	0	13	0	0	0	0	0	0	0	7	0	0	0	0	38	17	0	0	0	3	0	9	0	0	0	0
83021a1ef319f8671663389f8488814b	Fungi								1	31	0	0	0	0	0	0	0	0	0	0	0	0	73	0	11	0	0	0	0	0	0	0	0	0	0	0	0	22	0	0	0	0	0	0	0	0	41	0	0
91af581df720ea3bc616cb201ec2a52c	Fungi	Ascomycota	Lecanoromycetes	Lecanorales	Cladoniaceae	Lepraria	Lepraria_rigidula	sh__SH1096715.10FU	0.9525334522655837	0	0	0	6	0	0	0	0	0	0	0	0	0	0	0	0	0	0	0	0	0	0	0	0	0	0	0	0	0	0	0	0	0	0	0	0	0	0	0	0
ff87f012ff7e5eccec413a9f9a4e1cd3	Fungi	Basidiomycota	Agaricomycetes	Trechisporales	Trechisporales_fam_Incertae_sedis	Trechisporales_gen_Incertae_sedis	Trechisporales_sp	sh__SH1171188.10FU	0.9930088059643789	0	0	0	0	0	0	0	0	0	0	0	0	0	136	0	0	0	0	0	0	0	0	0	0	0	0	0	0	0	0	0	0	0	0	0	0	0	155	0	0
3c9adce78e8bad876669c9607d6bb894	Fungi								0.9999999999999918	0	0	0	0	0	126	0	0	0	0	0	0	0	0	0	0	0	0	0	0	0	0	0	0	0	0	0	0	0	0	0	0	0	0	0	0	0	0	0	0
c226a4555a8cdea855f338e5b43e0847	Fungi								1	0	20	0	0	0	0	0	0	0	0	0	0	0	0	0	0	0	0	0	0	0	0	0	31	0	0	0	0	0	0	0	83	0	0	0	0	0	0	0	0
e3bfe01715538df65587351056cf106c	Fungi	Ascomycota	Eurotiomycetes	Chaetothyriales	Herpotrichiellaceae	Cladophialophora	Cladophialophora_sp		0.8496037276120592	0	0	0	0	0	0	0	0	0	0	0	0	0	70	0	0	0	0	0	0	0	0	0	0	0	0	0	0	0	0	0	0	0	0	0	0	0	219	0	0
793a633d62f5715a5028aba4c9b072f0	Fungi	Ascomycota	Eurotiomycetes	Chaetothyriales	Herpotrichiellaceae	Herpotrichiellaceae_gen_Incertae_sedis	Herpotrichiellaceae_sp	sh__SH1352836.10FU	0.9961178863034887	0	0	0	0	0	0	0	0	0	0	0	0	0	0	0	0	5	0	19	0	0	0	0	6	0	0	0	0	0	0	0	0	0	12	10	0	0	0	0	10
6250505a9708afeb3804c40d8109f002	Fungi	Ascomycota	Leotiomycetes	Helotiales	Hyaloscyphaceae	Meliniomyces	Meliniomyces_sp	sh__SH1348498.10FU	0.9847708720264949	0	145	0	0	0	0	0	0	0	0	0	0	0	0	0	0	0	0	0	0	10	0	0	0	0	0	0	0	0	0	0	0	0	0	0	0	0	0	0	0
c84c44639c7994c3d41bc059ec5776c4	Fungi	Ascomycota	Dothideomycetes	Mycosphaerellales	Mycosphaerellaceae	Mycosphaerellaceae_gen_Incertae_sedis	Mycosphaerellaceae_sp	sh__SH1347147.10FU	0.977727105764859	0	0	0	0	0	0	0	0	0	0	0	0	0	0	0	0	0	0	0	0	0	0	0	0	0	0	0	0	0	0	0	0	0	0	0	0	0	0	0	0
bc1c48258a3a1af95166fb477a7f8476	Fungi	Ascomycota	Leotiomycetes	Helotiales	Rutstroemiaceae	Rutstroemia			0.8856733212827548	0	0	0	0	0	38	0	0	0	0	0	0	0	21	0	0	0	0	0	0	0	0	0	0	0	0	0	0	5	17	0	0	0	0	0	0	0	0	0	0
5b5d2eb00dc7296aaf805c5348ccb1e8	Fungi								1	0	0	0	0	0	0	287	0	0	0	0	0	0	0	0	0	0	0	0	0	0	0	0	0	0	0	0	0	0	0	0	0	0	0	0	0	0	0	0	0
faf968f7cad1e5c643309cb6ed6deb97	Fungi	Ascomycota							0.9557832817154437	22	4	0	0	5	0	0	0	0	37	0	0	0	44	0	0	0	0	0	0	0	0	0	0	0	0	0	0	8	0	0	0	0	0	0	0	3	0	0	0
8e9999e60f03a9d01b877457a6783705	Fungi	Ascomycota	Dothideomycetes	Capnodiales	Capnodiales_fam_Incertae_sedis	Capnodiales_gen_Incertae_sedis	Capnodiales_sp		0.9909859510534447	0	0	0	5	32	28	0	0	0	0	4	0	0	49	0	0	0	0	0	0	0	0	0	0	0	0	0	0	0	33	0	0	0	0	0	3	0	37	0	0
ab5d664085a0aa5017f29f4ed73fd5cf	Fungi	Ascomycota	Eurotiomycetes	Chaetothyriales	Herpotrichiellaceae	Exophiala	Exophiala_sideris	sh__SH1353527.10FU	0.7145971740941672	4	0	0	5	0	4	0	0	0	15	0	0	0	0	0	17	0	0	0	0	0	0	0	8	0	53	0	0	11	0	0	0	0	0	0	0	0	0	0	0
c0518e436a7fe8950dc59021afda3142	Fungi	Mucoromycota	Umbelopsidomycetes	Umbelopsidales	Umbelopsidaceae	Umbelopsis	Umbelopsis_sp	sh__SH1063741.10FU	0.7311937085853383	0	0	0	0	0	0	0	0	0	35	0	0	0	0	0	0	0	0	0	0	0	0	0	15	0	0	0	0	0	0	0	0	0	0	0	0	0	0	0	0
3904e599461bdb148be2ad9ade5aa4da	Fungi								1	0	0	0	0	0	0	0	0	0	0	0	0	0	0	0	0	0	0	0	0	0	5	0	0	0	0	0	0	0	0	0	0	0	0	0	0	14	0	0	0
632d151c464d69ec8461a68127e14987	Fungi	Ascomycota	Leotiomycetes	Leotiomycetes_ord_Incertae_sedis	Leotiomycetes_fam_Incertae_sedis	Leotiomycetes_gen_Incertae_sedis	Leotiomycetes_sp	sh__SH1322491.10FU	0.9999999999479172	0	0	0	0	0	0	0	0	0	0	0	0	0	0	0	0	60	0	0	0	0	0	0	0	129	0	0	0	0	0	0	0	0	0	0	0	0	0	0	37
0cf871d6106cdba71abc30111d13f9a8	Fungi	Ascomycota	Sordariomycetes	Hypocreales	Cordycipitaceae	Samsoniella	Samsoniella_hepiali	sh__SH1061116.10FU	0.9604032788051763	0	0	0	10	0	0	0	0	0	25	0	0	0	0	0	0	0	0	0	0	0	0	0	9	0	0	0	0	0	0	0	0	0	0	0	0	0	0	0	0
48876cb6fc43ff39ecbbc4dc94109692	Fungi								1	0	0	0	0	0	0	0	0	0	0	0	0	0	0	285	0	0	0	0	0	0	0	0	0	0	0	0	0	0	0	0	0	0	0	0	0	0	0	0	0
8762f0adcae42aecde9847df0e3b093b	Fungi								1	0	9	0	0	0	0	0	0	0	0	0	0	17	0	0	0	0	0	0	0	0	0	0	0	0	0	0	0	0	0	0	0	0	18	0	0	106	0	0	0
5e55e59dfb208dc004a09f784b5e071b	Fungi								0.9999999999999889	0	0	0	0	0	0	0	0	0	0	0	0	0	0	0	0	0	0	0	0	0	0	0	0	0	0	0	0	0	0	0	17	0	0	0	0	0	0	0	0
7183bbd8c58d138ff79a71dc5b128fbd	Fungi	Ascomycota	Ascomycota_cls_Incertae_sedis	Ascomycota_ord_Incertae_sedis	Ascomycota_fam_Incertae_sedis	Ascomycota_gen_Incertae_sedis	Ascomycota_sp	sh__SH1055356.10FU	0.8193059850547171	0	0	0	0	0	0	0	0	0	0	0	0	0	0	0	0	0	0	0	0	0	0	0	0	0	0	0	0	0	0	0	0	0	0	0	0	0	0	0	0
ef52b38afb96fefe2dffd5e79910b035	Fungi	Ascomycota	Leotiomycetes	Helotiales	Hyaloscyphaceae	Hyaloscypha	Hyaloscypha_sp	sh__SH1255606.10FU	0.9875916767520451	0	0	0	0	0	0	0	0	0	0	0	0	0	0	45	0	0	0	65	0	0	0	0	0	0	0	26	0	0	0	0	0	0	13	0	0	0	0	0	0
3dacadc81d3b0be1f292c294996510b9	Fungi	Ascomycota							0.999984627922031	0	0	0	0	0	0	0	0	0	0	0	0	0	0	0	0	0	0	0	0	0	0	0	0	0	0	0	0	0	0	0	0	0	0	0	0	56	0	0	0
fe23dce76fa919778c32de4d9bb21552	Fungi	Ascomycota	Leotiomycetes	Helotiales	Lachnaceae				0.9327854950401763	0	0	0	0	0	0	0	0	0	0	0	0	0	0	0	0	0	0	0	0	0	31	0	6	0	0	0	0	0	0	0	0	0	25	0	0	0	0	31	0
f5271a1174da9176e4c7bf1988ab74a2	Fungi	Ascomycota	Leotiomycetes	Helotiales	Leptodontidiaceae	Leptodontidium	Leptodontidium_sp	sh__SH1255818.10FU	0.7492452841869377	0	0	0	0	0	0	0	0	0	0	0	0	0	0	0	0	122	0	0	0	0	0	0	0	55	0	0	0	0	0	0	0	0	0	0	0	0	0	0	77
73865d0b6f0b06e3df9ff3f1d0c24c45	Fungi	Ascomycota	Dothideomycetes	Dothideomycetes_ord_Incertae_sedis	Dothideomycetes_fam_Incertae_sedis	Dothideomycetes_gen_Incertae_sedis	Dothideomycetes_sp	sh__SH1189940.10FU	0.9584719264181829	0	0	0	0	0	0	0	0	0	0	0	0	0	0	0	0	0	0	0	9	178	0	0	2	0	0	0	0	0	0	0	0	0	0	0	0	0	0	82	0
30188193745ac3f4f796d7768b1eab23	Fungi	Ascomycota	Leotiomycetes	Leotiales	Leotiales_fam_Incertae_sedis	Alatospora	Alatospora_sp	sh__SH1340446.10FU	0.9982715447684467	61	0	0	0	33	11	0	0	0	0	0	0	0	0	0	0	0	0	0	0	0	0	0	0	0	0	0	0	52	0	0	0	0	0	0	0	0	0	0	0
467279347518591b423e5b77f23bbadb	Fungi	Basidiomycota							0.9150938105506534	0	0	0	0	0	0	0	0	0	0	0	0	0	0	0	0	0	212	0	0	0	0	0	0	0	0	0	11	0	0	0	37	0	0	0	0	0	0	0	0
66150781193d54d3503b1f3c3e7df3a8	Fungi	Basidiomycota	Tremellomycetes	Tremellales	Phaeotremellaceae	Phaeotremella	Phaeotremella_sp		0.7723685016414783	0	0	0	0	0	0	0	0	0	0	0	0	0	0	0	0	0	0	0	0	0	0	0	0	0	0	0	4	0	0	0	0	0	0	0	0	0	0	0	0
77617b80ebfc06c2a22139350962912b	Fungi	Ascomycota	Dothideomycetes	Capnodiales	Capnodiales_fam_Incertae_sedis	Capnodiales_gen_Incertae_sedis	Capnodiales_sp	sh__SH1194317.10FU	0.7219592189670795	0	0	0	0	0	59	0	0	0	0	0	3	0	0	0	0	0	0	0	0	0	0	0	0	0	0	0	0	0	36	0	0	0	0	0	0	0	0	0	0
2cf5e85269d59a9708cdaf4826cdea98	Fungi								1	0	0	0	0	0	0	0	0	0	0	0	0	0	0	0	97	0	0	0	0	0	0	0	0	0	0	0	0	0	0	0	0	0	0	0	0	0	0	0	0
56506ff7516ba78b79660a8509003a71	Fungi	Ascomycota	Ascomycota_cls_Incertae_sedis	Ascomycota_ord_Incertae_sedis	Ascomycota_fam_Incertae_sedis	Ascomycota_gen_Incertae_sedis	Ascomycota_sp	sh__SH1219312.10FU	0.9997326266841365	0	32	0	0	0	0	0	0	0	0	0	0	0	0	0	0	0	0	0	0	0	0	0	48	0	0	0	0	0	0	0	50	0	3	0	0	0	0	0	29
965a7fb2df6b61a19f237b41d24c618e	Fungi	Ascomycota	Orbiliomycetes	Orbiliales					0.829356754853834	0	0	0	0	0	17	0	0	0	54	0	0	0	7	0	0	0	0	0	0	0	0	0	0	0	0	0	0	0	0	0	0	0	0	0	0	0	5	0	0
61875c429ccd78b4a5fd622c9079b287	Fungi	Ascomycota	Eurotiomycetes	Chaetothyriales	Chaetothyriales_fam_Incertae_sedis	Chaetothyriales_gen_Incertae_sedis	Chaetothyriales_sp	sh__SH1186319.10FU	0.9999996824242963	0	0	0	4	0	0	0	0	0	19	0	0	0	22	0	0	0	0	0	0	0	0	0	0	0	0	0	0	0	0	0	0	0	0	0	0	0	40	0	0
1e9890ffe02de42921db2a8d628b3b34	Fungi								1	0	0	0	30	0	0	0	0	0	14	0	0	0	0	0	0	0	0	0	0	0	0	0	0	0	0	0	0	0	0	0	0	0	0	0	0	0	15	0	0
f28034e1658d35b3d07111445342d944	Fungi	Ascomycota	Dothideomycetes	Mycosphaerellales	Teratosphaeriaceae	Devriesia	Devriesia_sp	sh__SH1382893.10FU	0.999759102168258	0	0	0	0	0	0	0	0	0	0	0	0	0	0	0	0	0	0	0	0	0	0	0	0	0	0	0	0	0	0	0	4	0	0	0	0	99	0	0	0
22cfa726aee99468c59578ff3b17d529	Fungi	Ascomycota	Sordariomycetes						0.9996969301894707	0	0	0	0	0	0	0	0	0	0	0	0	0	0	212	0	0	0	0	0	0	0	0	0	0	0	0	0	0	0	0	0	0	0	2	0	0	0	0	0
8b8715b457b13193fe636966b1a2a0a4	Fungi								0.999999999999994	4	0	0	0	3	27	0	0	0	5	0	0	0	0	0	0	0	0	0	0	0	0	0	0	0	0	0	0	6	32	0	0	0	0	0	0	34	9	0	0
c727eef5ecefba4caca6ddd8d14c6e56	Fungi	Ascomycota	Leotiomycetes	Helotiales	Hyaloscyphaceae	Meliniomyces	Meliniomyces_sp		0.9266626954599284	0	0	0	0	0	0	16	0	0	0	0	0	0	0	0	0	0	0	0	83	0	0	0	0	0	0	0	0	0	0	64	0	0	0	0	0	0	0	0	4
1f8fbdbaed8d0f22aa0503c764967358	Fungi	Ascomycota	Dothideomycetes	Capnodiales	Capnodiales_fam_Incertae_sedis	Capnodiales_gen_Incertae_sedis	Capnodiales_sp	sh__SH1388809.10FU	0.9999214137504422	0	0	0	14	0	50	0	0	0	0	0	0	0	0	0	0	0	0	0	0	0	0	0	0	15	0	0	0	0	38	0	0	0	0	0	0	0	0	0	0
be5af527a784282f69abacd841d2d8a6	Fungi	Ascomycota	Dothideomycetes	Pleosporales	Didymosphaeriaceae	Paraphaeosphaeria	Paraphaeosphaeria_michotii	sh__SH1190752.10FU	0.9921869137293523	0	30	0	0	0	23	4	0	0	0	0	0	0	0	0	0	0	0	0	0	0	0	0	0	0	0	9	0	0	0	0	0	0	0	0	0	0	0	0	0
d815e1d380bd450d3757421e35f126af	Fungi	Ascomycota	Orbiliomycetes	Orbiliales	Orbiliaceae	Lecophagus	Lecophagus_sp	sh__SH1317035.10FU	0.9999999963563084	0	0	0	0	0	0	0	0	0	0	0	28	0	5	0	0	15	0	0	0	0	0	0	0	38	0	0	0	0	0	0	0	0	0	0	113	0	16	0	41
cb774090436f84949341b0c0939bd59c	Fungi	Basidiomycota	Agaricomycetes	Agaricales	Hydnangiaceae	Laccaria			0.8711698048707068	0	0	0	0	0	0	0	0	0	4	0	20	0	0	0	0	0	0	0	0	0	0	0	0	0	0	0	0	0	0	0	0	0	0	0	3	0	0	0	0
322d323ceb080f1b34172675e97dccd2	Fungi	Basidiomycota	Agaricomycetes	Agaricales	Mycenaceae	Mycena	Mycena_polygramma	sh__SH1155620.10FU	0.9368187435708243	0	0	0	0	0	0	0	0	0	0	0	0	0	0	0	0	0	0	0	0	0	0	0	0	0	0	0	0	0	0	0	0	0	0	0	0	0	0	0	0
97ed06244c19908862c2c09af66e51c7	Fungi								0.9999999999999951	0	12	0	0	0	8	0	0	0	0	0	0	0	38	0	0	0	0	0	0	0	0	0	0	0	0	0	0	0	7	0	0	0	0	0	0	0	75	0	0
ff0ef941df62564876c230ba4d79a9e7	Fungi	Basidiomycota	Cystobasidiomycetes	Cystobasidiomycetes_ord_Incertae_sedis	Microsporomycetaceae	Microsporomycetaceae_gen_Incertae_sedis	Microsporomycetaceae_sp	sh__SH1208109.10FU	0.939782378477152	56	0	0	0	2	0	0	0	0	19	0	0	0	7	0	5	0	0	0	0	0	0	0	0	0	0	0	0	44	9	0	0	0	0	0	0	2	0	0	0
87ea1dbfb41d291db733bd7d0939ed19	Fungi								0.999999999999997	0	9	0	86	72	0	0	0	0	0	0	6	0	0	0	0	0	0	0	0	0	0	0	0	0	0	0	0	0	26	0	0	0	6	0	0	0	0	0	0
2530a45426fcfbaf64a47ccf2de04b50	Fungi								1	0	0	0	13	16	0	0	0	0	0	0	0	0	0	0	23	0	5	0	0	0	29	0	0	0	0	0	0	0	60	0	0	0	0	21	0	0	0	0	0
5ffaa2597358a0c77e7098f41282236a	Fungi	Ascomycota	Dothideomycetes	Capnodiales	Capnodiales_fam_Incertae_sedis	Capnodiales_gen_Incertae_sedis	Capnodiales_sp		0.999906358125857	0	7	0	0	0	68	0	0	0	0	0	0	0	0	0	0	0	0	0	0	0	0	0	0	0	0	0	0	0	0	0	0	0	0	0	0	0	0	0	0
053987d900e3637124c64ebd76e9a625	Fungi	Ascomycota	Dothideomycetes	Pleosporales	Periconiaceae	Periconia	Periconia_sp	sh__SH1309973.10FU	0.9937028615650838	0	0	0	0	0	0	0	0	0	0	0	0	0	0	0	0	0	0	0	0	65	0	0	0	0	0	0	0	0	0	0	0	0	0	0	0	0	0	62	0
761ca628c80657a01dee97b56fe548b3	Fungi	Ascomycota	Dothideomycetes	Mycosphaerellales	Teratosphaeriaceae	Constantinomyces	Constantinomyces_sp	sh__SH1304568.10FU	0.8642940253836702	21	0	0	0	0	0	0	0	0	0	0	0	0	0	36	0	59	0	0	0	0	0	0	52	0	49	0	0	0	0	0	0	0	0	0	0	0	0	0	51
ed371d964b30b54083f8f63698209be9	Fungi	Ascomycota							0.8238808531815079	0	0	0	0	0	0	0	0	0	0	0	0	0	0	0	0	0	0	0	0	0	0	0	0	0	0	0	0	0	0	0	29	0	0	11	0	0	0	0	0
16408a96faa24bd9347d879b78885d37	Fungi	Ascomycota	Eurotiomycetes	Eurotiales	Trichocomaceae	Talaromyces			0.9997906222962406	0	0	0	0	0	0	0	0	0	0	0	0	0	0	0	0	3	5	0	0	0	0	0	0	0	0	0	0	0	0	0	4	0	0	0	0	0	0	0	9
628c05a54871fd04b420df6169a6366c	Fungi	Ascomycota	Lecanoromycetes	Lecanorales	Parmeliaceae	Flavopunctelia	Flavopunctelia_flaventior	sh__SH1097650.10FU	0.9999999844603452	0	0	0	0	0	0	0	0	0	0	0	7	0	0	0	57	0	0	0	0	0	0	0	0	0	0	0	0	0	24	0	0	0	0	0	4	0	0	0	0
0154bfe53a908157ec35647c31f190fb	Fungi	Ascomycota	Sordariomycetes	Hypocreales	Hypocreaceae	Trichoderma	Trichoderma_parestonicum	sh__SH1414189.10FU	0.98722170666653	6	0	0	0	0	0	0	0	0	0	0	74	0	53	0	0	0	0	0	0	0	0	0	0	0	0	0	0	0	0	0	0	0	0	0	18	0	0	0	0
855deb8cc2a9576d96e87e1d6fac8ab7	Fungi	Ascomycota	Dothideomycetes	Mycosphaerellales	Teratosphaeriaceae	Teratosphaeria	Teratosphaeria_mexicana	sh__SH1347000.10FU	0.9488678951284496	0	0	0	0	0	0	0	0	0	0	0	0	0	0	0	0	22	0	0	0	0	0	0	0	0	0	0	0	0	0	0	0	0	0	0	0	69	0	0	0
39c347a1f85f25c27adbead27ff0709a	Fungi	Ascomycota	Leotiomycetes	Helotiales	Hyaloscyphaceae	Hyphodiscus	Hyphodiscus_hymeniophilus	sh__SH1268871.10FU	0.9874430064700089	0	0	0	0	9	0	0	0	0	16	0	0	0	0	0	0	0	0	0	0	0	0	0	0	0	0	0	0	0	80	0	0	0	0	0	0	0	0	0	0
041e7681c4c0f8180153b886242286d5	Fungi	Basidiomycota	Agaricomycetes	Atheliales	Atheliales_fam_Incertae_sedis	Atheliales_gen_Incertae_sedis	Atheliales_sp	sh__SH1402729.10FU	0.7087912600078148	0	0	0	0	0	0	0	0	0	0	0	0	0	0	0	0	0	0	0	0	0	0	0	0	0	0	0	0	0	0	0	0	0	0	0	0	0	0	0	0
b0c59d8501ecf2da15fdd88117851af1	Fungi								0.9999999999999947	0	0	0	0	0	0	0	0	0	0	0	0	0	0	0	0	0	0	0	0	0	0	0	0	0	0	0	0	0	264	0	0	0	0	0	0	0	0	0	0
8905f360fccb75ca868c0ede6237d115	Fungi	Ascomycota	Dothideomycetes	Pleosporales	Pleosporales_fam_Incertae_sedis	Pleosporales_gen_Incertae_sedis	Pleosporales_sp	sh__SH1344561.10FU	0.7855832001162039	0	0	0	0	0	0	0	0	0	0	0	67	0	0	0	0	0	0	0	0	0	0	0	0	0	0	0	0	0	0	0	0	0	0	0	174	0	0	0	0
8ef95ee499f7f7429c9b284211baa888	Fungi	Ascomycota	Sordariomycetes	Hypocreales	Niessliaceae	Niesslia	Niesslia_tenuis	sh__SH1369576.10FU	0.7012526243669905	0	0	0	60	0	0	0	0	0	0	0	0	0	0	0	0	0	0	0	0	0	0	0	0	0	0	0	0	0	0	0	0	0	0	0	0	0	0	0	0
33c198f7c534fe6df6ffecc27188c60c	Fungi	Basidiomycota	Microbotryomycetes						0.8884236295757079	0	0	0	0	0	0	0	0	0	0	0	0	0	0	62	0	0	0	0	0	0	0	0	0	0	0	0	0	0	0	0	0	0	0	0	0	0	0	0	0
ee54b85f67baf8d6abf2d5aa7bfdf81c	Fungi	Ascomycota							0.8715707463597557	0	0	0	144	0	0	0	0	0	0	0	0	0	33	0	0	0	0	0	0	0	0	0	0	0	0	0	0	0	0	0	0	0	0	0	0	0	54	0	0
939bf28a09fe27b52b46820e9ca60c6d	Fungi	Ascomycota	Candelariomycetes	Candelariales	Pycnoraceae	Pycnora	Pycnora_sp	sh__SH1212088.10FU	0.8775188962939666	0	0	0	0	0	0	0	0	0	0	0	18	28	0	0	28	0	0	0	0	0	62	0	0	0	0	0	0	0	0	0	0	0	0	0	16	0	0	0	0
7f6f889f8cc67edf8a76aca5e5f12e0b	Fungi	Ascomycota	Leotiomycetes						0.9588207318513122	0	0	0	0	0	0	0	0	0	0	0	0	0	0	0	0	0	0	0	0	0	0	0	0	0	0	0	0	0	0	0	0	0	0	0	0	0	0	0	0
85a7da8f65482ff90016c03a9c8b0e05	Fungi	Basidiomycota	Microbotryomycetes	Microbotryomycetes_ord_Incertae_sedis	Microbotryomycetes_fam_Incertae_sedis	Microbotryomycetes_gen_Incertae_sedis	Microbotryomycetes_sp	sh__SH1336875.10FU	0.9999969081257568	0	6	0	0	0	15	0	0	0	0	0	0	128	0	0	0	0	0	0	0	0	0	0	0	0	0	0	0	0	8	0	0	0	0	0	0	0	0	0	0
c81ecf6dd36fd230c2c9ec47ea3c53b6	Fungi	Basidiomycota	Microbotryomycetes	Microbotryomycetes_ord_Incertae_sedis	Microbotryomycetes_fam_Incertae_sedis	Oberwinklerozyma	Oberwinklerozyma_silvestris	sh__SH1336879.10FU	0.9999977223326444	0	21	0	2	0	12	0	0	0	0	0	0	54	0	0	0	0	0	0	0	0	0	8	0	0	0	0	0	0	0	0	0	5	0	0	0	0	0	0	0
06fe910391102e0d6a572fbca3355bc7	Fungi	Ascomycota	Dothideomycetes	Microthyriales	Microthyriaceae	Pseudopenidiella	Pseudopenidiella_sp	sh__SH1077605.10FU	0.9917448172353701	0	0	0	0	0	0	0	0	0	0	0	0	0	0	0	0	0	0	0	0	0	0	21	0	0	0	0	0	0	0	0	126	0	0	0	0	0	0	0	0
b2b2b592a634f5b8a975667de02abfdd	Fungi	Basidiomycota	Exobasidiomycetes	Exobasidiales	Exobasidiaceae	Exobasidium	Exobasidium_sp	sh__SH1090165.10FU	0.9996298982732262	0	0	0	0	0	0	0	0	0	0	0	0	0	0	0	13	0	0	0	0	0	0	0	0	0	0	11	0	0	0	0	0	2	13	0	0	0	0	0	9
1d567501e7a4cf9e4a450ab7a00b44b4	Fungi	Basidiomycota	Microbotryomycetes	Microbotryomycetes_ord_Incertae_sedis	Microbotryomycetes_fam_Incertae_sedis	Microbotryomycetes_gen_Incertae_sedis	Microbotryomycetes_sp	sh__SH1186662.10FU	0.7758122747611739	0	0	0	0	0	0	0	0	0	0	0	0	0	0	0	0	0	0	0	0	0	0	0	0	0	0	24	4	0	0	0	0	0	0	0	0	0	0	0	0
42b691abb17dd42afba56199b08af616	Fungi	Olpidiomycota	GS18	GS18_ord_Incertae_sedis	GS18_fam_Incertae_sedis	GS18_gen_Incertae_sedis	GS18_sp	sh__SH1210455.10FU	0.9999999999956799	0	0	0	0	0	0	0	0	0	0	0	0	0	0	0	0	66	0	0	0	0	4	0	0	27	0	0	0	0	0	0	0	0	0	0	0	0	0	0	86
67fb6f9b34be75f1c3dd30c39bae39f0	Fungi								0.9999999999999971	0	0	0	0	0	0	0	0	0	0	0	105	0	0	0	0	0	0	0	0	0	0	0	0	0	0	0	0	0	0	0	0	0	0	0	0	0	0	0	0
dc4e092e8e8c74ad04b6e30dbdf71b51	Fungi	Ascomycota	Eurotiomycetes	Chaetothyriales	Herpotrichiellaceae	Cladophialophora	Cladophialophora_sp		0.9588313586160263	0	0	0	0	0	0	0	0	0	0	0	0	0	0	0	0	25	0	0	0	0	0	11	0	15	0	0	0	0	0	0	0	0	0	2	0	39	0	0	20
c20e787ad20cbd62377282bd731bb876	Fungi								0.9999999999999876	0	0	0	0	0	0	0	0	0	0	0	0	0	0	117	0	0	0	0	0	0	0	0	0	0	0	0	0	0	0	0	0	0	0	0	0	0	0	0	0
8b296126a61d0503a67a9df0f00295e6	Fungi								0.9999999999999906	19	0	0	0	0	0	0	0	0	22	0	0	0	0	0	7	0	0	0	0	0	0	0	0	0	0	0	0	23	0	0	0	0	0	0	0	0	0	0	0
090b5a8b07d7c51dcbf8dc0ef52f8d8d	Fungi	Ascomycota	Eurotiomycetes	Chaetothyriales	Chaetothyriales_fam_Incertae_sedis	Chaetothyriales_gen_Incertae_sedis	Chaetothyriales_sp	sh__SH1154492.10FU	0.9988607245372052	0	0	0	0	0	0	0	0	0	0	0	0	0	0	0	0	10	0	0	0	0	0	0	5	26	15	0	0	0	0	0	0	3	0	0	0	0	0	0	12
50f12235837a0f3c4c65f99dfa95b6a9	Fungi	Basidiomycota	Agaricomycetes	Trechisporales	Hydnodontaceae	Luellia	Luellia_recondita	sh__SH1373558.10FU	0.968049398599519	0	0	0	254	0	0	0	0	0	0	0	0	0	0	0	0	0	0	0	0	0	0	0	0	0	0	0	0	0	0	0	0	0	0	0	0	0	0	0	0
cb10016e4e1568ecae71c33b158acb84	Fungi	Fungi_phy_Incertae_sedis	Fungi_cls_Incertae_sedis	Fungi_ord_Incertae_sedis	Fungi_fam_Incertae_sedis	Fungi_gen_Incertae_sedis	Fungi_sp	sh__SH1281919.10FU	0.9191177873218119	0	0	0	0	0	0	0	0	0	0	0	0	51	0	0	0	31	0	0	0	0	0	0	0	0	0	0	0	0	0	0	0	0	18	0	0	0	0	0	48
79324fe88cbd832c4596e1f19093a311	Fungi	Ascomycota	Dothideomycetes	Mycosphaerellales	Teratosphaeriaceae	Microcyclospora	Microcyclospora_pomicola	sh__SH1305953.10FU	0.9838232864864522	0	68	0	28	0	0	0	0	0	0	0	0	28	0	0	0	0	0	0	0	0	0	0	0	0	0	0	0	0	0	0	0	0	0	0	0	0	0	0	0
abc71f93a77b413a76b9dac20cb6835e	Fungi								0.9999999999999899	4	0	0	0	0	0	0	0	0	0	0	0	0	0	209	0	0	0	0	0	2	0	0	0	0	0	0	0	0	0	0	0	0	0	0	0	0	0	0	0
41c90a5b7493b58750a706c10fea1cf8	Fungi	Ascomycota	Sordariomycetes	Hypocreales	Hypocreales_fam_Incertae_sedis	Hypocreales_gen_Incertae_sedis	Hypocreales_sp	sh__SH1188679.10FU	0.9899375781663877	0	0	0	0	0	0	0	0	0	0	0	0	0	0	0	0	0	0	0	0	0	0	0	0	0	0	0	0	0	0	0	0	0	0	0	0	0	0	0	0
eb5cf590bf1f11328de0771d4b1baa7c	Fungi	Basidiomycota	Agaricomycetes	Russulales	Russulaceae	Lactarius	Lactarius_tabidus	sh__SH1297487.10FU	0.9995666188040483	0	0	0	0	0	0	0	0	0	0	0	0	0	0	0	3	0	0	0	0	0	0	0	0	0	0	0	0	0	0	0	0	0	0	0	0	0	0	0	0
a2afcb7ded5db64887471b69ad420040	Fungi	Basidiomycota	Exobasidiomycetes	Exobasidiales	Exobasidiaceae	Exobasidium	Exobasidium_sp	sh__SH1090172.10FU	0.9317311852240914	24	0	0	0	0	18	0	0	0	0	0	0	0	0	0	0	0	0	0	0	0	0	0	0	0	0	0	0	0	0	0	0	0	0	0	0	0	0	0	0
efeab5cbcc02326b342e60767fb86303	Fungi	Ascomycota	Lecanoromycetes						0.7226655792585751	0	0	0	0	0	0	0	0	0	0	0	0	0	0	0	0	0	0	0	0	0	0	0	0	0	17	0	0	0	0	0	0	8	0	28	0	0	0	0	0
68f75e6abc8c066734ffb7f942b5982e	Fungi	Ascomycota	Leotiomycetes	Leotiales	Tympanidaceae				0.9949053214288647	0	0	0	0	0	0	0	0	0	0	0	0	0	0	0	0	0	0	0	0	0	0	0	0	0	0	74	0	0	0	0	0	0	0	0	0	0	0	0	0
6b1107c6da85c883dac1c4dfac531fa7	Fungi	Ascomycota	Orbiliomycetes	Orbiliales	Orbiliaceae	Lecophagus	Lecophagus_sp	sh__SH1317035.10FU	0.7693285576018111	19	0	0	0	0	0	0	0	0	0	0	0	0	0	0	20	0	0	0	0	0	0	0	0	0	0	0	0	22	0	0	0	0	0	0	0	0	0	0	0
4c00559fde2de11b4f22895350472613	Fungi	Basidiomycota							0.9909985878357461	0	0	0	0	0	0	0	0	0	0	0	0	0	0	0	0	0	0	0	0	0	6	0	0	7	154	0	0	0	0	0	0	0	0	0	0	0	0	0	0
62ee7aa491d08a52fe664e0c58e5983d	Fungi								0.9999999999999954	0	0	0	0	0	0	0	0	0	0	0	0	0	0	253	0	0	0	0	0	0	0	0	0	0	0	0	0	0	0	0	0	0	0	0	0	0	0	0	0
f5d77159a0a7c5f84086996c54e382b0	Fungi								0.9999999999999871	0	0	0	0	0	0	0	0	0	0	0	0	0	0	0	0	0	0	0	0	0	0	0	0	0	0	0	0	0	0	0	0	0	0	0	0	0	0	0	0
c7eb566ce5624eae5d950f92ed1e997b	Fungi								0.9999999999999989	0	0	0	0	0	0	0	0	0	0	0	0	0	0	0	0	0	0	0	0	0	0	95	0	0	0	0	0	0	0	0	0	95	0	0	0	0	0	0	0
611681ff196d5909c22634428d5d76d2	Fungi								1	0	0	0	0	0	0	0	0	0	0	0	0	0	0	0	0	17	0	5	0	0	0	9	0	0	41	9	0	0	0	0	0	0	48	32	0	0	0	0	13
67add9d29551d7054a7708636a6a87cf	Fungi	Ascomycota							0.7247816492934158	0	0	0	0	0	0	0	0	0	0	0	0	0	0	0	0	0	0	0	0	0	0	0	70	0	15	4	0	0	0	0	0	0	0	44	0	19	0	0	0
f04795e733124077b0ed400510e71b25	Fungi	Ascomycota	Leotiomycetes	Helotiales	Hyaloscyphaceae	Hyaloscyphaceae_gen_Incertae_sedis	Hyaloscyphaceae_sp	sh__SH1268790.10FU	0.8929437777593293	0	24	0	0	0	0	0	0	0	0	0	0	15	0	0	0	0	0	0	0	0	0	0	0	0	0	0	0	0	0	0	0	0	0	0	0	0	0	0	0
78b170c88e8e9a4dd9ec956632b9252a	Fungi	Ascomycota	Orbiliomycetes	Orbiliales	Orbiliaceae	Orbiliaceae_gen_Incertae_sedis	Orbiliaceae_sp	sh__SH1207969.10FU	0.9999999999500346	0	0	0	0	0	0	0	0	0	0	0	147	0	0	0	0	0	0	0	0	0	0	0	0	0	0	0	0	0	0	0	0	0	0	0	65	0	0	0	0
021c6d2adde8febed61b82db8ea16789	Fungi	Basidiomycota	Spiculogloeomycetes	Spiculogloeales	Spiculogloeaceae	Phyllozyma			0.999999980100494	0	0	0	0	0	0	0	0	0	0	0	0	0	0	0	0	0	0	0	0	0	9	0	0	0	0	62	0	0	0	0	0	0	19	0	0	0	0	0	0
24306c9b0b6a2d6395e51404a6dd797e	Fungi								0.9999999999999867	0	0	0	0	0	0	0	0	0	0	0	0	0	0	0	0	0	0	0	0	0	0	0	0	0	0	0	0	0	0	0	0	0	0	0	0	0	0	0	0
6cd182bed8c5b487f41fdce5f864be23	Fungi	Ascomycota							0.7221679431443269	0	0	0	0	0	0	0	0	0	0	0	0	0	0	249	0	0	0	0	0	0	0	0	0	0	0	0	0	0	0	0	0	0	0	0	0	0	0	0	0
cc06746185d9fe24a5f8c057da2b7f6f	Fungi	Ascomycota	Leotiomycetes	Phacidiales	Phacidiaceae				0.998929717182115	0	0	0	0	0	0	0	0	0	0	0	0	0	0	0	0	0	0	0	0	0	0	0	0	0	0	0	0	0	0	0	0	0	0	90	0	0	0	0	0
cdace3ad9436556ed8b9fb3332d5ee8f	Fungi	Ascomycota	Orbiliomycetes	Orbiliales	Orbiliaceae	Orbiliaceae_gen_Incertae_sedis	Orbiliaceae_sp	sh__SH1422306.10FU	0.999999999898705	0	11	0	0	0	0	0	0	0	0	0	0	0	0	0	0	0	0	0	0	0	0	0	111	0	53	0	0	0	0	0	0	0	0	0	0	0	0	0	0
f81d15d6911869292af86f99c91af4da	Fungi								1	0	0	0	19	154	0	0	0	0	0	0	0	0	0	0	0	0	0	0	0	0	0	0	0	0	0	0	0	0	0	0	0	0	0	0	0	0	0	0	0
b6e8a52af5f8865a5b07c187aeda6b96	Fungi	Ascomycota	Ascomycota_cls_Incertae_sedis	Ascomycota_ord_Incertae_sedis	Ascomycota_fam_Incertae_sedis	Ascomycota_gen_Incertae_sedis	Ascomycota_sp	sh__SH1383819.10FU	0.9710896187697383	0	0	0	0	0	0	0	0	0	0	0	55	0	0	0	0	0	0	0	0	0	0	0	0	0	0	0	0	0	0	0	0	0	0	0	0	0	0	0	0
2a48d7f0bc77333d70c0519a9cca7386	Fungi								1	0	24	0	0	0	0	0	0	0	0	0	0	0	30	0	0	107	0	0	0	0	0	0	0	0	0	0	0	0	0	0	0	0	0	0	0	0	0	49	0
7785465656b6d85f9de41f47c5ad1be7	Fungi	Ascomycota							0.9966217745957086	0	0	0	0	0	0	0	0	0	0	0	0	0	0	0	0	0	0	0	0	0	137	0	0	4	0	0	0	0	0	0	0	0	85	0	0	0	0	0	0
130bb36b244fde9ad29e30d6f964ccf2	Fungi	Ascomycota	Eurotiomycetes	Chaetothyriales	Herpotrichiellaceae	Sorocybe	Sorocybe_sp		0.8950054742647513	0	54	0	11	20	0	0	0	0	0	0	0	0	6	0	0	0	0	0	0	0	0	0	0	0	0	0	0	0	0	0	0	0	0	0	0	0	0	0	0
6683657e54ba7031eb51a1fdf1d94807	Fungi	Ascomycota	Dothideomycetes	Pleosporales					0.9912102955208657	0	0	0	0	0	0	0	0	0	0	0	63	0	0	0	0	0	0	0	0	0	0	0	0	0	0	0	0	0	0	0	0	0	0	0	71	0	0	0	0
e28a84a695926f1d9a8b0b56087e0bf8	Fungi								1	0	0	0	0	0	0	0	0	0	0	0	0	0	0	195	0	0	0	0	0	0	0	0	0	0	0	0	0	0	0	0	0	0	0	0	0	0	0	0	0
81baacbe51b1add524c08343a2aacce2	Fungi	Ascomycota	Dothideomycetes	Mycosphaerellales	Mycosphaerellaceae	Sphaerulina	Sphaerulina_pelargonii	sh__SH1346827.10FU	0.7744527270051412	0	0	0	0	0	0	0	0	0	0	0	0	0	0	0	0	0	0	0	0	0	0	0	0	0	0	17	0	0	0	0	0	23	0	0	0	4	0	0	34
5c9e5a00be95e0ce6d42c0e6c82153e9	Fungi	Ascomycota	Leotiomycetes	Helotiales	Mollisiaceae	Cystodendron	Cystodendron_sp	sh__SH1209040.10FU	0.8821834222829635	0	0	0	0	0	0	0	0	0	0	0	0	0	0	0	10	21	6	0	0	0	5	0	0	23	0	0	0	0	0	0	0	0	0	0	0	14	0	0	14
642d9955ad0315a7de38a112539bffc5	Fungi								1	0	0	0	0	0	0	0	0	0	0	0	0	0	0	245	0	0	0	0	0	0	0	0	0	0	0	0	0	0	0	0	0	0	0	0	0	0	0	0	0
70216be8002bab0836b68d64e8fc2f02	Fungi	Ascomycota	Sordariomycetes	Hypocreales	Nectriaceae	Fusarium	Fusarium_acuminatum	sh__SH1049661.10FU	0.9806448246501213	0	0	0	0	0	17	0	0	0	17	0	0	0	0	0	0	0	0	0	0	0	0	0	0	0	0	0	0	0	0	0	0	0	0	0	0	0	0	0	0
9a1536ed295f5c69609e730d9b7ccd46	Fungi	Basidiomycota	Agaricomycetes	Auriculariales	Auriculariales_fam_Incertae_sedis	Auriculariales_gen_Incertae_sedis	Auriculariales_sp	sh__SH1384385.10FU	0.9999789942265104	0	0	0	0	0	0	0	0	0	0	0	0	0	0	0	0	0	0	0	0	0	0	0	0	0	0	0	0	0	0	0	6	0	0	0	0	43	0	0	0
4f80ec39d1b957c8adb33e73d30a1eb6	Fungi	Chytridiomycota	Lobulomycetes	Lobulomycetales	Lobulomycetales_fam_Incertae_sedis	Lobulomycetales_gen_Incertae_sedis	Lobulomycetales_sp	sh__SH1055151.10FU	01:00:00	2	0	0	0	3	0	0	0	0	0	0	41	0	0	0	0	38	0	0	0	0	0	0	0	12	0	0	0	0	0	0	0	0	0	0	26	0	0	0	86
e890ac206df148243bb267a1e5317633	Fungi	Ascomycota	Dothideomycetes	Pleosporales	Phaeosphaeriaceae	Muriphaeosphaeria	Muriphaeosphaeria_sp	sh__SH1061689.10FU	0.974438708387442	0	24	0	19	5	0	0	0	0	0	0	0	0	0	0	0	0	0	0	0	0	0	0	0	0	0	0	0	0	2	0	0	0	0	0	2	0	0	0	0
8861b48d66490da11711c7621f05606a	Fungi	Ascomycota	Lecanoromycetes	Lecanorales	Parmeliaceae	Flavopunctelia	Flavopunctelia_flaventior	sh__SH1097650.10FU	0.9999736710410719	0	0	0	0	0	0	0	0	0	0	0	0	0	0	0	0	0	0	0	0	96	2	0	0	0	0	0	0	0	0	0	0	0	0	0	0	0	0	90	0
86c6d7d51c12d42e9fcf46c7f356dde6	Fungi	Basidiomycota	Agaricostilbomycetes	Agaricostilbales	Ruineniaceae	Ruinenia	Ruinenia_diospyri	sh__SH1053018.10FU	0.909719824431591	0	0	0	0	0	0	0	0	0	0	0	0	0	0	0	0	0	0	0	0	0	0	0	0	0	0	25	0	0	0	0	0	0	0	0	0	0	0	0	0
4d74776632c33021738c1d71a0fd8439	Fungi	Basidiomycota	Exobasidiomycetes	Exobasidiales	Exobasidiaceae	Exobasidium			0.9999996698804008	0	0	0	0	0	0	0	0	0	0	0	0	0	0	0	0	0	0	0	0	0	0	0	0	0	0	0	0	0	0	0	0	0	0	0	0	0	0	0	0
1f0888eaddf5d80e0e6a717241b35d25	Fungi								0.9999999999999892	0	0	0	0	0	0	0	0	0	0	0	0	0	0	0	91	0	0	79	0	0	0	0	0	0	0	0	0	0	0	0	0	0	0	0	0	0	0	0	0
1e70e2fee87ac1a68e2c2cc1e2316efb	Fungi								0.9999999999999996	0	0	0	0	0	0	0	0	0	0	0	0	0	0	23	0	66	0	0	0	0	0	0	0	0	35	0	0	0	0	0	0	0	0	0	0	0	0	0	119
cd87dbbfd4cd9ae942ce55d230d9e624	Fungi	Ascomycota	Dothideomycetes	Microthyriales	Microthyriaceae	Pseudopenidiella	Pseudopenidiella_sp	sh__SH1077605.10FU	0.9667066071282986	0	0	0	0	0	0	0	0	0	0	0	0	0	0	0	0	0	28	0	0	0	0	0	0	0	0	0	0	0	0	0	0	0	0	0	0	0	0	0	0
13d30b52e053304de91e58e88ff23646	Fungi	Ascomycota	Dothideomycetes	Mycosphaerellales	Teratosphaeriaceae	Devriesia	Devriesia_sp	sh__SH1383059.10FU	0.7130694818380869	0	0	0	0	0	22	0	0	0	38	0	0	0	3	0	0	0	0	0	0	0	0	0	0	0	0	0	0	0	0	0	0	0	0	0	0	0	12	0	0
83db173a3c2d5567026274c2a0deac4c	Fungi	Ascomycota	Leotiomycetes	Helotiales	Helotiales_fam_Incertae_sedis	Crocicreas	Crocicreas_sp	sh__SH1371037.10FU	0.8005156527017991	0	0	0	0	70	0	0	0	0	0	0	0	0	0	0	0	0	0	0	0	0	0	0	0	0	0	0	0	0	0	0	0	0	0	0	0	0	0	0	0
d3f39b4c59646c95b222331f89271585	Fungi	Ascomycota	Orbiliomycetes	Orbiliales					0.9418126970647656	0	0	0	0	0	0	0	0	0	0	0	0	0	0	0	0	75	0	0	0	0	0	0	0	68	0	0	0	0	0	0	0	0	0	0	0	0	0	0	91
ae43cc8ae41cfc3f282ee73de0b80f11	Fungi	Fungi_phy_Incertae_sedis	Fungi_cls_Incertae_sedis	Fungi_ord_Incertae_sedis	Fungi_fam_Incertae_sedis	Fungi_gen_Incertae_sedis	Fungi_sp	sh__SH1297188.10FU	0.9999999999909903	31	0	0	0	0	20	0	0	0	48	0	0	0	0	0	0	0	0	0	0	0	0	0	0	0	0	0	0	22	0	0	0	0	0	0	4	0	0	0	0
ee7af7c4c82b8fdb4814c625acd3fddc	Fungi								1	0	0	0	0	0	0	0	0	0	0	0	0	0	0	0	104	0	0	12	9	0	0	0	0	0	0	0	0	0	0	5	26	0	0	0	0	0	0	0	0
e8bcb4500609a928a45941bef25c6445	Fungi	Ascomycota	Ascomycota_cls_Incertae_sedis	Ascomycota_ord_Incertae_sedis	Ascomycota_fam_Incertae_sedis	Ascomycota_gen_Incertae_sedis	Ascomycota_sp	sh__SH1219312.10FU	0.9997638803186771	0	0	0	0	0	0	0	0	0	0	0	0	0	0	0	0	0	3	9	0	0	0	0	0	81	60	0	0	0	0	0	0	0	0	0	0	0	0	0	26
2d3db9c20563f6bbbd4217c8fb2b0a29	Fungi	Ascomycota	Dothideomycetes	Pleosporales	Pleosporales_fam_Incertae_sedis	Pleosporales_gen_Incertae_sedis	Pleosporales_sp	sh__SH1409117.10FU	0.97364125688915	0	0	0	0	4	0	0	0	0	0	0	35	0	0	0	0	0	0	0	0	0	0	0	0	0	0	0	0	0	61	0	0	0	0	0	36	0	0	0	0
783fd23cf33bb4d075556d60570c2439	Fungi	Ascomycota	Eurotiomycetes	Eurotiales	Aspergillaceae	Penicillium	Penicillium_aquadulcis	sh__SH1307458.10FU	0.9938534983504035	0	0	0	0	0	0	0	0	0	0	0	0	0	0	0	0	0	0	0	0	0	0	0	55	0	33	0	0	0	0	0	0	0	0	0	0	0	0	0	6
dd8a8e9afd3ffcf23477ab5b8d67adf7	Fungi	Ascomycota	Lecanoromycetes	Lecanorales	Pilocarpaceae	Micarea	Micarea_byssacea	sh__SH1190229.10FU	0.904577189309599	0	0	0	0	0	0	0	0	0	0	0	0	0	43	0	0	0	0	0	0	0	0	0	0	0	0	0	0	0	0	0	0	0	0	0	0	0	166	5	0
eb945249b62d6ff9ce9ce2bb3037a0f4	Fungi	Ascomycota	Leotiomycetes	Helotiales	Mollisiaceae	Mollisia	Mollisia_cinerea	sh__SH1193835.10FU	0.999969366809444	0	24	0	0	0	0	0	0	0	0	0	0	0	0	0	0	0	0	0	0	0	0	0	0	0	0	0	0	0	0	0	28	0	0	0	0	0	0	0	0
e5eff514dabcbf7f0b6eb2030f1abb25	Fungi								1	6	0	0	9	65	0	0	0	0	6	0	23	0	11	0	0	0	0	0	0	0	10	0	6	0	0	0	0	6	9	0	0	0	21	0	0	0	11	0	0
c3acdc237b42112ba4b1adcb043b33aa	Fungi	Ascomycota	Sordariomycetes	Hypocreales	Clavicipitaceae				0.9980853991670984	0	0	0	0	0	0	0	0	0	0	0	0	0	0	29	0	0	0	115	0	0	0	0	0	0	0	0	0	0	0	0	0	0	0	0	0	0	0	0	0
78b9efbdd15620be788cfb1a0f6187a4	Fungi								1	0	0	0	0	0	0	0	0	0	0	0	0	0	0	0	0	0	0	0	0	0	0	0	0	0	0	0	0	0	129	0	0	0	0	0	0	0	0	0	0
94ac6f0dca1743d9202d2a5798f32d7c	Fungi	Ascomycota	Eurotiomycetes	Chaetothyriales	Chaetothyriales_fam_Incertae_sedis	Chaetothyriales_gen_Incertae_sedis	Chaetothyriales_sp	sh__SH1300757.10FU	0.9814586393220049	0	17	0	62	7	0	0	0	0	0	0	9	0	0	0	0	0	0	0	0	0	0	0	0	0	2	0	0	0	17	0	0	0	0	0	7	0	0	0	0
e7412951b6982c186adf2a2b249f49db	Fungi	Ascomycota	Leotiomycetes	Helotiales	Lachnaceae	Lachnellula	Lachnellula_sp		0.9285177531688826	0	0	0	0	0	0	0	0	0	0	0	0	0	0	0	0	0	163	0	0	0	0	0	0	0	0	0	75	0	0	0	0	0	0	0	0	0	0	0	0
b5f5527ca0992d257c5f801eee5e6f94	Fungi								0.9999999999999856	0	0	0	0	0	0	0	0	0	0	0	0	0	0	0	69	0	0	0	0	0	0	0	0	0	0	0	0	0	0	0	0	0	0	0	0	0	0	0	0
f315683f55cf7dabaa50e10f88a43ca4	Fungi	Ascomycota	Dothideomycetes	Mycosphaerellales	Neodevriesiaceae	Neodevriesia	Neodevriesia_fraserae	sh__SH1090067.10FU	0.9878734120876698	50	25	0	0	0	0	0	0	0	29	0	0	0	0	0	0	12	0	0	0	0	0	0	0	0	0	0	0	0	0	0	6	0	0	0	0	0	0	0	5
a257f491b5dbd85ed493448753957b25	Fungi	Ascomycota	Dothideomycetes	Mycosphaerellales	Teratosphaeriaceae	Devriesia	Devriesia_sp	sh__SH1389010.10FU	0.9998215994462737	0	12	0	0	0	0	0	0	0	0	0	0	0	0	0	0	0	0	0	0	0	0	0	0	0	0	0	0	0	0	0	0	0	0	0	0	0	0	0	0
e093673896408cb9bcab81d792594f6d	Fungi	Basidiomycota	Agaricomycetes	Trechisporales	Trechisporales_fam_Incertae_sedis	Trechisporales_gen_Incertae_sedis	Trechisporales_sp	sh__SH1171188.10FU	0.8908437586467192	0	0	0	0	0	0	0	0	0	0	0	0	0	0	0	0	0	0	0	0	0	0	0	0	0	0	0	0	0	0	0	0	0	0	0	0	0	0	0	0
6b2d94f28abbf23e214818b6f9545d3a	Fungi								0.9999999999999879	0	0	0	0	0	0	0	0	0	0	0	0	0	0	55	0	0	0	0	0	0	0	0	0	0	0	0	0	0	0	0	0	0	0	0	0	0	0	0	0
31555d607c9c63f735222fda0e275002	Fungi	Ascomycota	Dothideomycetes	Botryosphaeriales					0.7526637491626973	0	27	0	14	5	0	0	0	0	0	0	0	0	0	0	0	0	0	0	0	0	0	0	0	0	0	0	0	0	15	0	0	0	0	0	0	0	0	0	0
edcf6d4fc65e60f5ff31aa1dd620ab72	Fungi	Ascomycota	Dothideomycetes	Microthyriales	Microthyriaceae	Pseudopenidiella	Pseudopenidiella_sp	sh__SH1077605.10FU	0.9929413286826035	0	0	0	0	0	0	0	0	0	0	0	0	0	0	0	0	0	0	0	0	0	0	0	0	0	0	0	0	0	0	0	99	26	0	0	0	15	0	0	0
b443c8cd001e7130eb06e6f6f83a448b	Fungi	Ascomycota	Lecanoromycetes	Lecanorales	Pilocarpaceae	Micarea			0.903010268372454	0	0	0	29	0	20	0	0	0	0	0	0	0	0	0	0	0	0	0	0	0	0	0	0	0	0	0	0	34	38	0	0	0	0	0	0	0	19	0	0
011fbd9b79da6e12255ff5dc61b42d14	Fungi	Ascomycota	Leotiomycetes	Helotiales	Helotiales_fam_Incertae_sedis	Helotiales_gen_Incertae_sedis	Helotiales_sp	sh__SH1225599.10FU	0.9982414251091062	0	0	0	0	0	0	0	0	0	0	0	0	0	0	0	0	0	0	0	0	0	0	29	0	0	38	0	0	0	0	0	0	43	0	0	0	18	0	0	0
efe5e5b2d2429f480019b6bea15c5465	Fungi	Basidiomycota	Cystobasidiomycetes	Cystobasidiomycetes_ord_Incertae_sedis	Symmetrosporaceae	Symmetrospora	Symmetrospora_gracilis	sh__SH1337857.10FU	0.9728100846302247	0	0	0	0	0	0	0	0	0	0	0	0	0	0	0	2	0	0	0	11	0	0	0	0	0	0	0	0	0	3	0	0	0	0	0	0	0	0	0	6
9d1e02df3f80a942c7d908edae77e818	Fungi	Ascomycota	Dothideomycetes	Dothideomycetes_ord_Incertae_sedis	Dothideomycetes_fam_Incertae_sedis	Dothideomycetes_gen_Incertae_sedis	Dothideomycetes_sp	sh__SH1084459.10FU	0.9999981177586315	0	0	0	0	0	0	0	0	0	0	0	70	41	0	0	0	0	0	0	0	0	0	0	0	0	0	0	0	0	0	0	0	0	0	0	66	0	0	0	0
3a7e9898a76c9d898e1966af8b933a33	Fungi	Ascomycota	Lecanoromycetes	Baeomycetales	Trapeliaceae	Placynthiella			0.8536163905650678	0	20	0	0	0	0	0	0	0	0	0	0	0	0	0	0	0	0	0	0	0	0	0	0	0	0	0	0	0	0	0	0	0	0	0	0	0	0	0	0
ec6f2ef65b0a731bb1195787f7ea4792	Fungi	Basidiomycota	Cystobasidiomycetes	Cystobasidiomycetes_ord_Incertae_sedis	Symmetrosporaceae	Symmetrospora			0.9876071681495768	0	0	0	0	0	0	0	0	0	0	0	0	0	0	0	0	0	0	0	0	0	10	0	0	0	0	0	7	0	0	0	0	2	10	0	0	0	0	0	6
57df7d101f2bec03d3116bb16290e163	Fungi	Basidiomycota	Exobasidiomycetes	Microstromatales	Microstromatales_fam_Incertae_sedis	Pseudomicrostroma	Pseudomicrostroma_phylloplanum	sh__SH1344384.10FU	0.9996188225179536	0	0	0	0	0	0	0	0	0	0	0	0	0	18	0	0	0	0	0	0	0	0	0	0	0	0	0	0	0	0	0	0	0	0	0	0	0	10	0	0
52256b51256a9762398e7ace48cc3862	Fungi	Basidiomycota	Microbotryomycetes						0.8738660532792712	0	45	0	13	0	0	0	0	0	0	0	0	0	0	0	0	0	0	0	0	0	0	0	0	0	0	0	0	0	6	0	0	0	0	0	0	0	0	0	0
eac11ae72ffa6b78c99eeba005c5eb4e	Fungi	Basidiomycota	Tremellomycetes	Cystofilobasidiales	Mrakiaceae	Mrakiaceae_gen_Incertae_sedis	Mrakiaceae_sp	sh__SH1081502.10FU	0.9999999999998579	0	0	0	0	0	0	0	0	0	0	0	0	0	0	0	0	39	0	0	0	0	0	5	0	30	4	0	0	0	0	0	0	0	0	0	0	0	0	0	121
fc354fc562af35dbac829595d7425d0b	Fungi	Fungi_phy_Incertae_sedis	Fungi_cls_Incertae_sedis	Fungi_ord_Incertae_sedis	Fungi_fam_Incertae_sedis	Fungi_gen_Incertae_sedis	Fungi_sp	sh__SH1392746.10FU	0.9988017781424227	0	0	0	0	0	0	0	0	0	0	0	0	0	0	0	42	0	4	0	0	0	0	0	0	30	0	0	0	0	0	0	0	4	0	0	0	0	0	0	12
c23e361891fe2e212a395ff6f0b0d13c	Fungi								1	0	0	0	0	0	0	0	0	0	0	0	0	0	0	0	0	0	0	0	0	0	0	0	0	0	0	0	0	0	0	0	0	0	0	0	0	0	0	0	0
05f28085993c39aa2c0eab42156ab7c4	Fungi	Ascomycota	Leotiomycetes	Helotiales					0.9921462045306926	0	0	0	0	0	0	0	0	0	0	0	0	0	0	0	0	0	0	0	0	0	0	0	0	0	0	0	0	0	0	0	34	0	0	0	0	0	0	0	0
0a957d76a4a04f9a9fc7d0be7106ac1f	Fungi	Ascomycota	Sordariomycetes	Sordariales	Sordariales_fam_Incertae_sedis	Sordariales_gen_Incertae_sedis	Sordariales_sp		0.9929379670968271	0	0	0	0	0	0	0	0	0	0	0	0	0	0	0	11	0	0	0	0	0	0	0	0	0	0	3	0	0	0	0	0	5	0	0	0	0	0	0	0
91a261593629fa3d5c4474f6a9c63491	Fungi								1	0	0	0	0	0	0	0	0	0	0	0	0	0	0	0	0	0	0	0	0	0	0	0	0	0	0	29	0	0	0	0	0	0	0	47	0	0	0	0	0
a9a97dcc79550a571fa794d154bebbfd	Fungi	Ascomycota	Lecanoromycetes						0.7450361647915247	0	0	0	0	0	0	0	0	0	0	0	0	0	0	0	0	0	0	0	0	0	0	0	0	0	21	0	0	0	0	0	0	0	0	29	0	0	0	0	0
28a2b90ca9f371ed11c1306cc9032f39	Fungi	Ascomycota	Lecanoromycetes	Lecanorales	Cladoniaceae	Lepraria	Lepraria_rigidula	sh__SH1096715.10FU	0.9509031789499294	0	0	0	0	23	0	0	0	0	0	0	0	0	38	0	0	0	0	0	0	0	0	0	2	0	0	0	0	0	7	0	0	0	0	0	0	0	0	0	0
4a99ea42a2325e6ee46c7c530559e475	Fungi	Ascomycota	Dothideomycetes	Dothideomycetes_ord_Incertae_sedis	Dothideomycetes_fam_Incertae_sedis	Dothideomycetes_gen_Incertae_sedis	Dothideomycetes_sp	sh__SH1394064.10FU	0.961758223401537	0	23	0	16	0	0	0	0	0	0	0	0	0	0	0	0	0	0	0	0	0	0	0	0	0	0	0	0	0	0	0	0	0	0	0	0	0	0	0	0
4a71c9036065bf017552a93c75261c93	Fungi	Ascomycota	Dothideomycetes	Microthyriales	Microthyriaceae	Pseudopenidiella	Pseudopenidiella_sp	sh__SH1077605.10FU	0.9919728297624624	0	0	0	0	0	0	0	0	0	0	0	0	0	0	0	0	0	0	0	0	0	0	0	0	0	0	0	0	0	0	0	96	0	0	0	0	0	0	0	0
bab8c680fd3a9711d01e5f13bbb6c3d0	Fungi	Ascomycota	Leotiomycetes	Helotiales	Erysiphaceae	Erysiphe	Erysiphe_pisi	sh__SH1340008.10FU	0.8558979886837318	0	0	0	0	0	12	0	0	0	13	0	6	0	0	0	0	0	0	0	0	0	0	0	0	0	0	0	0	0	0	0	0	0	0	0	0	0	0	0	0
c4e888a382fbcbbfacce5dec76fe73b0	Fungi	Fungi_phy_Incertae_sedis	Fungi_cls_Incertae_sedis	Fungi_ord_Incertae_sedis	Fungi_fam_Incertae_sedis	Fungi_gen_Incertae_sedis	Fungi_sp	sh__SH1326885.10FU	0.9775011175756465	0	0	0	0	0	0	0	0	0	0	0	0	0	0	0	49	0	7	25	0	0	0	0	0	0	0	0	0	0	0	0	4	0	0	0	0	0	0	0	0
82a41e7f9a2bf9ff4a5194f357779062	Fungi	Rozellomycota	Rozellomycotina_cls_Incertae_sedis	GS08	GS08_fam_Incertae_sedis	GS08_gen_Incertae_sedis	GS08_sp		0.9856120983317334	0	0	0	0	0	0	0	0	0	0	0	0	0	0	0	0	0	0	0	0	0	114	0	0	0	0	0	0	0	0	0	0	0	117	0	0	0	0	0	0
9066c0e983c3e75e5b100050c70e9961	Fungi	Ascomycota							0.7330852497425593	0	0	0	0	0	0	0	0	0	0	0	0	0	0	0	0	0	0	0	0	0	0	0	0	0	0	0	0	0	0	0	0	0	0	0	0	0	0	0	0
2174c53cac5892bf44253fc7841453b5	Fungi	Ascomycota	Dothideomycetes	Mycosphaerellales	Mycosphaerellaceae	Ramularia	Ramularia_grevilleana	sh__SH1347393.10FU	0.7779964192323208	0	0	0	0	0	0	0	0	0	0	0	0	0	0	0	0	0	8	18	0	44	0	0	0	0	0	0	0	0	0	0	0	0	0	0	0	0	0	0	0
70e462966e3d427841d998aea2f0fea1	Fungi	Basidiomycota	Agaricomycetes	Atheliales	Atheliaceae	Athelia	Athelia_sp	sh__SH1197220.10FU	0.9999389079283946	0	0	0	0	0	0	0	0	0	0	0	0	0	0	0	0	0	0	0	0	0	0	0	0	0	0	0	0	0	0	0	0	0	0	0	0	33	0	0	0
6681a56d5cb21d3aa7544b892b610622	Fungi	Basidiomycota	Exobasidiomycetes	Exobasidiales	Exobasidiaceae	Exobasidium	Exobasidium_maculosum		0.9612181316981736	0	0	0	0	0	0	0	0	0	0	0	0	0	0	0	41	10	0	0	0	0	0	0	0	3	0	0	0	0	0	0	0	4	0	0	0	0	0	0	17
b970354b0ba4ebff250cd6b433ee9eb6	Fungi								1	0	0	0	0	0	0	0	0	0	0	0	0	0	0	0	0	0	0	0	0	23	0	0	0	0	0	0	0	0	35	0	0	0	0	65	0	0	0	0	0
b1e49a58321cedd115fa91c3d12b20cd	Fungi								0.9999999999999986	9	0	0	0	0	0	0	0	0	21	0	0	0	35	0	0	0	0	0	0	0	0	0	0	0	0	0	0	11	22	0	0	0	0	0	0	0	28	0	0
e295e70912a4a35d0bd2b72e4ea1a311	Fungi	Ascomycota	Dothideomycetes	Dothideomycetes_ord_Incertae_sedis	Dothideomycetes_fam_Incertae_sedis	Dothideomycetes_gen_Incertae_sedis	Dothideomycetes_sp	sh__SH1388142.10FU	0.9823154436511666	0	0	0	9	0	0	0	0	0	0	0	6	0	0	0	0	0	0	25	0	0	0	0	0	0	9	0	0	0	0	0	0	0	0	0	12	0	0	0	0
a4522f28d0d83d1d244eb2f9148f2337	Fungi	Ascomycota	Dothideomycetes	Myriangiales					0.947761288531852	0	0	0	0	0	0	0	0	0	24	0	0	0	58	0	0	0	0	0	0	0	0	0	0	0	0	0	0	0	0	0	0	0	0	0	0	0	86	0	0
e460806d6285b5f59a5849d5d4cc051c	Fungi	Ascomycota	Leotiomycetes						0.7564851497745027	0	0	0	0	0	0	0	0	0	0	0	0	0	0	0	0	0	0	82	0	0	0	0	0	0	0	0	0	0	0	0	0	0	0	0	0	0	0	0	0
465aad1f131432b7993161c4de577478	Fungi	Basidiomycota	Agaricomycetes	Trechisporales	Trechisporales_fam_Incertae_sedis	Trechisporales_gen_Incertae_sedis	Trechisporales_sp	sh__SH1171188.10FU	0.9915591065661684	0	140	0	0	0	0	0	0	0	0	0	0	0	0	0	0	0	0	0	0	0	0	0	0	0	0	0	0	0	0	0	0	0	0	0	0	0	0	0	0
49f98957a7487b9e302b1c8ad5c3abcb	Fungi	Basidiomycota	Exobasidiomycetes	Exobasidiales	Exobasidiaceae	Exobasidium	Exobasidium_vaccinii	sh__SH1300702.10FU	0.9814554592620145	0	0	0	0	0	0	0	0	0	0	0	0	0	0	0	9	0	0	0	0	0	0	0	0	0	0	18	0	0	0	0	0	0	0	0	0	0	0	0	0
1bee0f3c809b3d8bc1932866069b74a7	Fungi								1	0	9	0	25	139	0	0	0	0	0	0	0	13	0	0	0	0	0	0	0	0	0	0	0	0	0	0	0	0	10	0	0	0	0	0	0	0	0	0	0
6da770b71172216c8aee974a3e66bfed	Fungi								1	0	0	0	0	0	0	0	0	0	0	0	0	0	0	0	0	0	0	0	0	0	26	0	0	0	0	0	0	0	0	0	0	0	131	0	0	0	0	0	0
d1c8b9bd15f780507ebdc244e60472e3	Fungi	Basidiomycota	Agaricomycetes	Cantharellales	Cantharellales_fam_Incertae_sedis	Cantharellales_gen_Incertae_sedis	Cantharellales_sp	sh__SH1386433.10FU	0.9999999999999432	0	50	0	5	0	0	0	0	0	0	0	0	0	0	0	0	0	0	0	0	0	0	0	0	0	0	0	0	0	0	0	0	0	0	0	0	0	0	0	0
8ff3346bb04af9d09ec103263a24869a	Fungi								1	0	0	0	0	0	0	0	0	0	0	0	86	0	0	0	0	0	0	0	0	0	0	0	0	0	0	0	0	0	0	0	0	0	0	35	44	0	0	0	0
c2eafbdd4cae43341e5a2bf619489090	Fungi								1	0	0	0	0	0	0	0	0	0	0	0	0	0	0	0	0	0	0	0	0	0	0	0	0	0	0	8	0	0	0	0	0	0	0	31	0	2	0	0	0
7519c6ce9befc082d11a69f83ba8aec1	Fungi	Ascomycota	Dothideomycetes	Dothideomycetes_ord_Incertae_sedis	Dothideomycetes_fam_Incertae_sedis	Scleroconidioma	Scleroconidioma_sphagnicola	sh__SH1290023.10FU	0.9997854961251958	0	0	0	0	0	0	0	0	0	0	0	0	0	0	0	0	28	0	0	0	5	0	17	42	29	10	0	0	0	0	0	6	16	0	0	0	0	0	0	30
91224784fe54afab414c5a21ef5079a2	Fungi	Ascomycota	Eurotiomycetes	Eurotiales	Aspergillaceae	Penicillium	Penicillium_aquadulcis	sh__SH1307458.10FU	0.9936084846157452	0	0	0	0	0	0	0	0	0	0	0	0	0	31	0	0	0	0	0	0	0	0	0	0	0	0	0	0	0	0	0	0	0	0	0	0	0	0	0	0
52a5e9bf056f2c4eb687684fe459abb6	Fungi	Ascomycota	Leotiomycetes	Helotiales					0.9709979362806012	0	0	0	0	0	0	0	0	0	0	0	0	0	0	0	0	0	0	0	0	0	0	0	0	0	0	0	0	0	0	0	0	0	0	0	0	0	0	0	0
c7651be924c535c4d81946d6237d7c41	Fungi	Basidiomycota	Agaricomycetes	Boletales	Boletaceae	Leccinum	Leccinum_variicolor	sh__SH1373656.10FU	0.9166833491677121	0	0	0	0	0	0	0	0	0	0	0	0	0	0	0	0	0	0	176	0	0	0	2	0	0	0	0	0	0	0	0	0	0	0	0	0	0	0	0	6
24ff2073d7310fbf1984400bae99c9f9	Fungi	Basidiomycota	Tremellomycetes	Tremellales					0.7654401181709898	0	0	0	0	0	0	0	0	0	0	0	0	0	0	0	0	0	0	0	0	0	0	3	0	2	0	0	0	0	0	0	0	0	3	0	0	0	0	0	0
cd0cb03a6fd5d7a213a58748f6c4f2c5	Fungi								1	3	0	0	42	0	0	0	0	0	0	0	18	0	24	0	0	0	0	0	0	0	0	0	5	0	9	0	0	0	0	0	0	0	0	0	77	0	30	0	0
1af483951c16976b451d615e1e636945	Fungi								1	0	0	0	0	0	0	0	0	0	0	0	0	0	0	91	0	0	0	0	0	0	0	0	0	0	0	0	0	0	0	0	0	0	0	0	0	0	0	0	0
35d005f45d488302eb3f60ced738cd25	Fungi	Ascomycota	Leotiomycetes	Helotiales	Ploettnerulaceae	Pyrenopeziza	Pyrenopeziza_revincta	sh__SH1193761.10FU	0.9998330337046625	0	0	0	0	0	0	0	0	0	0	0	0	0	0	0	24	2	0	0	3	0	17	0	0	0	0	0	0	0	0	7	0	0	10	0	0	0	0	0	8
901d3500e9c4c0ec37f6d088b63a09e8	Fungi	Ascomycota	Sordariomycetes	Ophiostomatales	Ophiostomataceae	Ophiostoma			0.9999693402803721	0	0	0	29	0	0	0	0	0	0	0	0	0	0	0	0	0	0	0	0	0	0	0	0	0	0	0	0	0	0	0	0	0	0	0	0	0	0	0	0
ed718752f9dbd1b60f1a2bdc777c1652	Fungi								0.9999999999999968	0	0	0	0	0	0	0	0	0	0	0	0	0	0	0	0	0	0	0	0	64	0	0	0	0	0	0	0	0	0	0	0	0	0	0	0	0	0	94	0
e673a51ec842ffdd9c0f1cf0bb07475e	Fungi	Ascomycota	Ascomycota_cls_Incertae_sedis	Ascomycota_ord_Incertae_sedis	Ascomycota_fam_Incertae_sedis	Ascomycota_gen_Incertae_sedis	Ascomycota_sp	sh__SH1055356.10FU	0.7827477558015413	0	0	0	0	0	0	0	0	0	0	0	0	0	0	0	0	0	0	0	0	25	0	0	0	0	0	0	0	0	0	0	0	0	0	6	0	0	0	0	0
2979c46df2adc0e465e1b21ed8b93ca8	Fungi	Ascomycota	Eurotiomycetes	Chaetothyriales	Herpotrichiellaceae	Cladophialophora			0.9932785987604148	0	0	0	0	0	0	0	0	0	0	0	0	0	0	0	0	0	0	0	0	13	0	0	0	0	0	0	0	0	0	0	0	0	0	0	0	0	0	0	0
37198d2b68bf21faba7ee995f5f44410	Fungi								1	0	4	0	14	123	13	0	0	0	0	0	0	0	0	0	0	0	0	0	0	0	0	0	0	0	0	0	0	0	0	0	0	0	0	0	0	0	0	0	0
8da01572bb40304ed063739b13e15b19	Fungi								0.9999999999999896	0	0	0	0	0	0	0	0	0	0	0	0	0	0	0	0	0	0	0	0	0	0	0	0	0	0	46	0	0	0	0	0	0	0	0	0	0	0	0	0
59b7ec7efe30b5fdb1d320a30336dadc	Fungi	Ascomycota	Eurotiomycetes	Chaetothyriales					0.7192023226310429	0	0	0	0	0	0	0	0	0	0	0	0	0	0	0	0	16	0	0	0	0	0	0	11	17	19	0	0	0	0	0	0	0	20	0	0	0	0	0	33
d7c3e21f97f943132ae3cd9061103a5c	Fungi	Ascomycota	Lecanoromycetes	Lecanorales	Parmeliaceae	Flavopunctelia	Flavopunctelia_flaventior	sh__SH1097650.10FU	0.999914260857596	0	0	0	0	0	15	0	0	0	0	0	0	0	10	0	4	0	0	0	0	17	0	0	0	0	0	0	0	0	19	0	0	0	0	0	0	0	24	27	0
228176016a66bfd141e53babd0a5b40a	Fungi	Basidiomycota	Tremellomycetes	Tremellales	Bulleribasidiaceae	Vishniacozyma	Vishniacozyma_europaea	sh__SH1303775.10FU	0.7795670291959587	0	0	0	32	71	0	0	0	0	0	0	0	0	13	0	0	0	0	0	0	0	0	0	0	0	0	0	0	0	0	0	0	0	0	0	0	0	0	0	0
c4e8013e8b09f5728eacdb2a01acd0fa	Fungi	Ascomycota	Dothideomycetes	Myriangiales	Elsinoaceae	Elsinoe			0.9290282672861052	0	0	0	22	9	0	0	0	0	0	0	0	0	5	0	0	0	0	0	10	0	0	0	0	0	0	0	0	0	68	5	0	2	0	0	17	6	0	0	0
ef87ea1f77f83a0c832a61a673f99363	Fungi	Ascomycota	Sordariomycetes	Sordariales	Neoschizotheciaceae	Neosonderhenia	Neosonderhenia_eucalypti	sh__SH1347012.10FU	0.8390358232090103	0	0	0	0	0	0	0	0	0	0	0	0	0	0	0	0	0	0	0	0	0	0	53	0	0	0	0	0	0	0	0	0	29	0	0	0	0	0	0	0
ee51004f1b48eaea356502bfb492e3b0	Fungi	Ascomycota	Dothideomycetes	Myriangiales					0.999944256462086	0	35	0	0	0	12	0	0	0	0	0	0	0	0	0	0	0	0	0	0	0	0	0	0	0	0	0	0	0	0	0	0	0	0	0	0	0	0	0	0
d61cc1f7bf417de1e0a67dcf2b36c793	Fungi	Ascomycota	Lecanoromycetes	Lecanorales	Ramalinaceae	Ramalina			0.9999283371303184	0	49	0	0	0	0	0	0	0	0	0	0	0	0	0	0	0	0	0	0	0	0	0	0	0	0	0	0	0	0	0	0	0	0	0	0	0	0	0	0
5b783bdef9fc995637466b6bd305e2be	Fungi								0.9999999999999987	0	0	0	0	0	0	0	0	0	0	0	0	0	0	0	78	0	11	0	0	0	0	0	0	0	0	0	0	0	0	0	0	0	0	0	0	0	0	0	0
77ba4b2f77642b902decf9fb535129a5	Fungi	Ascomycota	Dothideomycetes	Capnodiales	Capnodiales_fam_Incertae_sedis	Capnodiales_gen_Incertae_sedis	Capnodiales_sp	sh__SH1320606.10FU	0.9999504133802667	0	0	0	0	17	0	0	0	0	7	0	0	0	51	0	0	0	0	0	0	0	0	0	0	0	0	0	0	0	0	0	0	0	0	0	0	0	72	9	0
a0f64f4b16ec32c11415f7b354d63b48	Fungi	Ascomycota	Dothideomycetes	Mycosphaerellales	Mycosphaerellaceae				0.9007994737239062	0	0	0	0	0	0	0	0	0	0	0	0	0	0	0	0	0	0	0	0	49	0	0	0	0	0	0	0	0	0	0	0	0	0	0	0	0	0	28	0
e3be1425cc678f3d5ba552b9e925c9b0	Fungi	Basidiomycota	Agaricomycetes	Thelephorales	Thelephoraceae	Tomentella			0.917960371577948	0	0	0	0	0	0	0	0	0	0	0	0	0	0	0	99	0	0	0	0	0	0	0	0	0	0	0	0	0	0	0	0	0	0	0	0	0	0	0	0
facd3f4589fe21dcbe13f81b1ad71f90	Fungi								0.9999999999999865	0	0	0	0	0	0	0	0	0	0	0	0	0	0	0	0	0	0	0	0	176	0	0	0	0	0	0	0	0	0	0	0	0	0	0	0	0	0	43	0
4894cabf83bb17159f181930e1ae04f6	Fungi								0.9999999999999896	0	0	0	0	219	0	0	0	0	0	0	0	0	0	0	0	0	0	0	0	0	0	0	0	0	0	0	0	0	0	0	0	0	0	0	0	0	0	0	0
641323da2d2b377013bb00b3ec26386d	Fungi	Ascomycota	Eurotiomycetes	Chaetothyriales	Chaetothyriales_fam_Incertae_sedis	Chaetothyriales_gen_Incertae_sedis	Chaetothyriales_sp	sh__SH1186280.10FU	0.9146094134761708	0	56	0	0	0	0	0	0	0	0	0	0	0	0	0	0	0	0	0	0	0	0	0	0	0	0	0	0	0	0	0	0	0	0	0	0	0	0	0	0
27850afb93d97f6e54f8ab3eb169a04a	Fungi	Ascomycota	Leotiomycetes						0.9621004880973107	0	0	0	0	0	0	0	0	0	0	0	0	0	0	0	0	0	0	0	0	0	0	90	0	0	0	0	0	0	0	0	0	128	0	0	0	0	0	0	0
6968e68f283714a83be4c6c2d271e763	Fungi	Ascomycota	Leotiomycetes	Helotiales	Lachnaceae	Lachnum			0.713767067057998	0	0	0	0	0	0	0	0	0	0	0	0	0	0	9	0	0	0	0	0	41	59	0	0	0	0	0	0	0	0	0	0	0	37	0	0	0	0	0	0
5aef0a404ccb0ba2ff4fddfbc68546d5	Fungi	Ascomycota	Leotiomycetes	Leotiomycetes_ord_Incertae_sedis	Leotiomycetes_fam_Incertae_sedis	Leotiomycetes_gen_Incertae_sedis	Leotiomycetes_sp	sh__SH1322491.10FU	0.9999999982912584	0	0	0	0	0	0	0	0	0	0	0	0	0	0	0	0	0	0	0	0	0	0	0	0	181	0	0	0	0	0	0	0	0	0	0	0	0	0	0	0
a96826eb5a39c7c8106761e515d4e942	Fungi	Basidiomycota	Agaricomycetes	Agaricales	Typhulaceae	Typhula	Typhula_setipes	sh__SH1331107.10FU	0.9999997450923997	0	0	0	0	0	11	0	0	0	3	0	0	0	0	0	0	0	0	0	0	0	0	0	0	0	0	0	0	0	0	0	0	0	0	0	0	0	0	0	0
6e4833200036c5ac487185c1f85a7cc7	Fungi	Basidiomycota	Tremellomycetes	Tremellales	Rhynchogastremaceae	Papiliotrema	Papiliotrema_fusca	sh__SH1402448.10FU	0.7690273929629794	0	0	0	0	0	0	0	0	0	0	0	0	0	0	0	0	0	0	0	0	0	0	0	0	0	0	0	0	0	0	0	0	0	0	0	0	0	0	0	0
dcc5339224aafc58a58ac5aafddb1843	Fungi	Ascomycota	Dothideomycetes	Capnodiales	Capnodiales_fam_Incertae_sedis	Capnodiales_gen_Incertae_sedis	Capnodiales_sp	sh__SH1389078.10FU	0.9996570261095967	0	0	0	0	0	0	0	0	0	0	0	0	0	0	0	0	11	0	0	0	0	0	0	0	56	0	0	0	0	0	0	0	0	0	0	0	29	2	0	3
0dcb85ddd88511b9980aeb5a70aa77ce	Fungi	Ascomycota							0.7182783978350787	8	0	0	3	35	0	0	0	0	5	0	0	3	5	0	0	0	0	0	0	0	0	0	0	0	0	0	0	0	0	0	0	0	0	0	0	0	0	0	0
62e8c340376ab6d7ddf43070302f9027	Fungi	Ascomycota	Dothideomycetes	Pleosporales	Massarinaceae	Stagonospora	Stagonospora_perfecta	sh__SH1158029.10FU	0.9769146397987325	0	0	0	0	13	0	0	0	0	0	0	0	0	0	0	0	0	0	0	0	0	0	0	0	0	0	0	0	0	8	0	0	0	0	0	0	0	0	0	0
bc723dbdbe006ee99c979823348c7f2e	Fungi	Ascomycota	Dothideomycetes	Pleosporales	Pleosporaceae	Stemphylium	Stemphylium_vesicarium	sh__SH1205924.10FU	0.9247713888802441	0	0	0	4	4	0	0	0	0	0	0	0	0	13	0	7	0	4	0	15	46	0	0	0	4	0	8	0	0	0	0	0	0	0	0	0	0	0	16	0
1b684c036931f42273e2bf954171b59f	Fungi	Ascomycota	Eurotiomycetes	Chaetothyriales	Herpotrichiellaceae	Cladophialophora	Cladophialophora_sp		0.8814051629718345	0	0	0	0	0	0	0	0	0	0	0	0	0	54	0	0	0	0	0	0	0	0	0	0	0	0	0	0	0	0	0	0	0	0	0	0	0	162	0	0
813f46a9e20a95bc694050d017656fce	Fungi								0.9999999999999969	0	0	0	0	0	0	0	0	0	0	0	0	0	0	216	0	0	0	0	0	0	0	0	0	0	0	0	0	0	0	0	0	0	0	0	0	0	0	0	0
f1e11818083deabbe1756e7a17bbb9d6	Fungi								0.9999999999999992	0	0	0	0	0	0	0	0	0	0	0	0	0	0	0	0	0	0	21	0	0	0	33	0	0	0	0	0	0	0	0	0	65	0	0	0	0	0	0	0
fb4076a5291b5e7165d42617d02bb42b	Fungi	Ascomycota	Leotiomycetes	Helotiales	Myxotrichaceae	Oidiodendron	Oidiodendron_periconioides	sh__SH1314457.10FU	0.9996016652066497	0	0	0	84	24	0	0	0	0	0	0	0	0	0	0	0	0	0	0	0	0	0	0	0	0	0	0	0	0	0	0	0	0	0	0	0	0	0	0	0
1ee98dd128e364d909d1aac0913efd8b	Fungi	Basidiomycota							0.7479525729968899	0	0	0	0	0	0	0	0	0	0	0	0	0	0	0	0	0	0	0	0	0	0	0	0	0	0	0	0	0	0	0	0	0	0	0	0	0	0	0	0
4ce1e92cff70cbd5bc00cb670c672cbe	Fungi	Basidiomycota	Agaricomycetes	Cantharellales	Clavulinaceae	Clavulinaceae_gen_Incertae_sedis	Clavulinaceae_sp	sh__SH1257509.10FU	0.9999749660286228	6	4	0	5	0	3	0	0	0	0	0	4	0	0	0	0	0	0	0	0	0	0	0	0	0	0	0	0	0	0	0	0	0	0	0	0	0	0	0	0
02ffe9375cd63cc67648cb5951e554d7	Fungi	Basidiomycota	Cystobasidiomycetes						0.7365190718215038	0	0	0	0	0	0	0	0	0	0	0	0	0	47	0	0	0	0	0	0	0	0	0	0	0	0	0	0	0	0	0	0	0	0	0	0	0	75	0	0
e7823e715a689ac1de33a04573778fa6	Fungi								1	0	0	0	0	0	0	0	0	0	0	0	0	0	0	0	0	0	0	0	0	13	20	0	0	0	0	0	0	0	0	0	0	0	8	0	0	0	0	0	0
6b851eca8e357d879c4de72102d7a3e3	Fungi	Ascomycota	Eurotiomycetes	Chaetothyriales	Herpotrichiellaceae	Cladophialophora			0.9883626290545044	6	0	0	0	0	9	0	0	0	10	0	0	0	8	0	0	0	0	0	0	0	0	0	3	0	0	0	0	0	15	0	0	0	0	0	8	0	18	0	0
1b130436ba7d99260f8eb6068f342f75	Fungi	Ascomycota	Dothideomycetes	Mycosphaerellales	Teratosphaeriaceae	Devriesia	Devriesia_sp	sh__SH1382924.10FU	0.9999654122504249	0	22	0	4	0	0	0	0	0	0	0	0	0	0	0	0	0	0	0	0	0	0	0	0	0	0	0	0	33	0	0	0	0	11	11	0	0	11	0	0
786ed3fdbe3bf627648a22019105f7f4	Fungi	Ascomycota	Lecanoromycetes	Lecanorales	Cladoniaceae	Cladonia			0.9999990890270304	0	0	0	0	0	0	0	0	0	0	0	0	0	11	0	0	0	0	0	0	0	0	0	0	0	0	0	0	0	0	0	0	0	0	0	0	0	108	73	0
bd934e0619a5600728686cf82f499818	Fungi								0.9999999999999881	0	0	0	0	0	0	0	0	0	3	0	0	0	0	0	0	0	0	0	0	0	0	0	0	0	0	0	0	0	28	0	0	0	0	0	0	0	0	0	0
63fe28a82b5229c3983874b0417cad58	Fungi	Ascomycota	Dothideomycetes	Mycosphaerellales	Neodevriesiaceae	Neodevriesia			0.9551724803978657	9	0	0	0	0	0	0	0	0	0	0	0	0	0	0	0	0	0	0	0	0	0	0	0	0	0	0	0	0	7	0	0	0	0	0	0	0	0	0	0
75920fbfcbeeef4b5ea3c6f1e492f46e	Fungi								1	0	0	0	0	0	0	2	0	0	0	0	0	0	0	0	0	0	0	0	17	82	0	0	0	0	0	5	0	0	0	7	0	0	0	0	0	0	0	21	3
2829c278c3bcf720689dc35e26b6ddf3	Fungi								1	0	0	0	0	0	0	0	0	0	0	0	0	0	0	0	0	0	0	43	0	0	0	0	0	0	0	0	0	0	0	0	0	0	0	0	0	0	0	0	0
4ad37150ef89de370548e5b60e0374af	Fungi	Basidiomycota	Agaricomycetes	Trechisporales	Hydnodontaceae	Luellia	Luellia_recondita	sh__SH1373558.10FU	0.9784955214777646	0	0	0	196	0	0	0	0	0	0	0	0	0	0	0	0	0	0	0	0	0	0	0	0	0	0	0	0	0	0	0	0	0	0	0	0	0	0	0	0
e9d7045d62238625901d490c8e970584	Fungi								0.9999999999999944	0	0	0	0	0	0	0	0	0	11	0	0	0	21	0	0	0	0	0	0	0	0	0	0	0	0	0	0	0	19	0	0	0	0	0	0	0	16	0	0
128b97030e14bf3c2b68182b5b573e8a	Fungi	Basidiomycota	Tremellomycetes	Tremellales	Tremellales_fam_Incertae_sedis	Tremellales_gen_Incertae_sedis	Tremellales_sp	sh__SH1172689.10FU	0.9962440916624932	0	0	0	0	14	7	0	0	0	13	6	0	5	0	0	0	0	0	0	0	0	0	0	0	0	0	0	0	0	27	0	0	0	0	0	0	0	9	0	0
d276b7c8ecaeb4d5a27291359d912daa	Fungi								0.999999999999992	0	0	0	0	0	0	0	0	0	0	0	0	0	0	0	0	0	0	0	0	0	0	0	0	0	0	0	0	0	0	0	0	0	0	165	0	0	0	0	0
ccd8d8a907f628e51f8abef12a5aa987	Fungi	Ascomycota							0.748492967028897	0	16	0	44	37	0	0	0	0	0	0	0	0	35	0	0	0	0	0	0	0	0	0	0	0	0	0	0	0	0	0	0	0	0	0	0	0	32	0	0
79d038efa9cbdd3cb983b34c825af1e4	Fungi	Ascomycota	Leotiomycetes	Leotiomycetes_ord_Incertae_sedis	Leotiomycetes_fam_Incertae_sedis	Leotiomycetes_gen_Incertae_sedis	Leotiomycetes_sp	sh__SH1059445.10FU	0.9097807242425251	0	0	0	0	0	0	0	0	0	0	0	0	0	67	0	0	0	0	0	0	0	0	0	0	0	0	0	0	21	0	0	0	0	0	0	0	0	120	0	0
bc7518ec6092d7fc4273ed2daffa74c3	Fungi	Ascomycota							0.988810802805405	0	0	0	0	0	0	0	0	0	0	0	0	0	0	0	0	0	0	45	0	0	0	0	0	0	0	0	0	0	0	0	0	0	0	0	0	0	0	0	0
c3b5bf543e0d509afd3a08d84b7ebb96	Fungi	Ascomycota	Ascomycota_cls_Incertae_sedis	Ascomycota_ord_Incertae_sedis	Ascomycota_fam_Incertae_sedis	Ascomycota_gen_Incertae_sedis	Ascomycota_sp	sh__SH1255033.10FU	0.7124227219006976	0	45	0	0	0	0	0	0	0	0	0	0	0	0	0	0	0	0	0	0	0	0	0	0	0	0	0	0	0	0	0	39	0	0	0	0	0	0	0	0
325ac8d3bdfde020ecfc9f8f04faa6f8	Fungi	Ascomycota	Dothideomycetes	Pleosporales					0.8432715098892619	0	0	0	0	0	0	0	0	0	0	0	0	0	59	0	0	0	0	0	0	0	0	0	0	0	0	0	0	0	0	0	0	0	0	0	13	0	0	0	0
916f2b6b7744f1536ce69389740dd77c	Fungi	Ascomycota	Lecanoromycetes	Lecanorales	Pilocarpaceae	Micarea	Micarea_czarnotae	sh__SH1339080.10FU	0.9803694288954291	0	0	0	0	0	55	0	0	0	0	0	0	0	0	0	0	0	0	0	0	0	0	0	0	0	0	0	0	0	0	0	0	0	0	0	0	0	41	9	0
d09c0f72cb0ef808382c1f91f08d0d56	Fungi	Ascomycota	Leotiomycetes	Helotiales	Hyaloscyphaceae	Hyaloscypha			0.9980001459918338	0	0	0	34	24	0	0	0	0	0	0	0	0	0	0	0	0	0	0	0	0	0	0	0	0	0	0	0	0	0	0	0	0	0	0	0	0	0	0	0
07b0d2e837194e7fb127e0658434b4ac	Fungi	Basidiomycota	Tremellomycetes	Tremellales	Trimorphomycetaceae	Sugitazyma	Sugitazyma_miyagiana	sh__SH1374185.10FU	0.9931712729708836	36	0	0	7	16	0	0	0	0	0	0	0	0	14	0	6	0	0	0	0	0	0	0	0	0	0	0	0	16	0	0	0	0	0	0	0	0	0	0	0
285fe25217fe21ef28d1fab7b6a5c732	Fungi								1	0	0	0	0	0	65	0	0	0	0	0	0	0	0	0	0	0	0	0	0	0	0	0	0	0	0	0	0	0	0	0	0	0	0	0	0	0	0	0	0
309212add142e046cd8393da446aff6c	Fungi								1	0	0	0	0	0	47	0	0	0	6	0	0	0	3	0	0	0	0	0	0	0	0	0	0	0	0	0	0	0	0	0	0	0	0	0	0	0	0	0	0
f54740be509f5871784721736a78ba6d	Fungi								1	0	0	0	0	118	20	0	0	0	0	0	0	0	12	0	0	0	0	0	0	0	0	0	0	0	0	0	0	0	0	0	0	0	0	0	0	0	13	0	0
ccd23da11207ef8bac1c7253d09c2fd0	Fungi	Ascomycota							0.9602836236581945	0	0	0	0	0	0	0	0	0	0	0	0	0	120	0	0	0	0	0	0	0	0	0	0	0	0	0	0	0	0	0	0	0	0	0	0	0	86	0	0
5c7a820569d132be5dc49a90cfbad059	Fungi	Ascomycota							0.9979957665028968	0	0	0	0	0	50	0	0	0	0	0	0	0	0	0	0	0	0	0	0	0	0	0	0	0	0	0	0	0	8	0	0	0	0	0	0	0	0	0	0
88428188d2c4843499cd890bdc4833a3	Fungi	Ascomycota	Dothideomycetes	Mycosphaerellales	Teratosphaeriaceae	Devriesia	Devriesia_sp	sh__SH1401013.10FU	0.999259609055209	0	0	0	0	0	0	0	0	0	0	0	0	0	0	0	0	40	0	0	0	0	0	0	0	0	122	0	0	0	4	0	0	0	0	0	0	0	0	0	0
a89f0153037a6d7e46b3bf5cfc88ebfb	Fungi	Ascomycota	Leotiomycetes	Helotiales	Hyaloscyphaceae	Hyaloscyphaceae_gen_Incertae_sedis	Hyaloscyphaceae_sp	sh__SH1348490.10FU	0.9911979058695027	0	0	0	0	0	12	0	0	0	0	0	0	0	0	0	0	0	0	0	0	0	0	0	0	0	0	0	0	0	0	0	0	0	0	0	0	0	0	0	0
b03eae0a3008390be07ccfcccc44903d	Fungi	Ascomycota	Leotiomycetes	Leotiomycetes_ord_Incertae_sedis	Leotiomycetes_fam_Incertae_sedis	Leotiomycetes_gen_Incertae_sedis	Leotiomycetes_sp	sh__SH1314973.10FU	0.9288747321081227	12	0	0	0	0	0	0	0	0	0	0	0	0	0	0	0	65	0	0	0	0	0	0	0	62	0	0	0	0	0	0	0	0	0	0	0	0	0	0	58
deb76d7e784a171b6c4da11d82c3d28e	Fungi								1	12	0	0	0	0	0	0	0	0	0	0	0	0	0	0	0	0	0	0	0	0	0	0	0	0	21	0	0	0	41	0	0	0	0	0	0	0	0	0	0
bd1935757b50c7bfafff0b9530da1c6f	Fungi	Ascomycota	Dothideomycetes						0.9795318358010947	0	0	0	0	0	0	0	0	0	41	0	0	0	0	0	0	0	0	0	0	10	0	0	0	40	0	0	0	0	0	0	0	0	0	0	7	0	0	0	44
b2ca5d787c6a09a273e6238a8412cd01	Fungi	Ascomycota	Leotiomycetes	Helotiales	Mollisiaceae	Phialocephala	Phialocephala_compacta	sh__SH1209171.10FU	0.8991909089814755	0	0	0	0	0	0	0	0	0	11	0	0	0	16	0	0	0	0	0	0	0	0	0	0	0	0	0	0	0	74	0	0	0	0	0	0	0	22	0	0
33ba9dfcc29ad4d2143eb410479994e1	Fungi	Basidiomycota	Agaricomycetes	Agaricales	Hymenogastraceae	Galerina	Galerina_esteveraventosii	sh__SH1376248.10FU	0.9998084150004549	0	0	0	0	100	0	0	0	0	0	0	0	0	18	0	0	0	0	0	0	0	0	0	0	0	0	0	0	0	0	0	0	0	0	0	0	0	0	0	0
7fa56474a09eabf5f740ce516597f199	Fungi	Basidiomycota	Agaricomycetes	Agaricales	Tricholomataceae	Tricholomataceae_gen_Incertae_sedis	Tricholomataceae_sp	sh__SH1363236.10FU	0.9999642647400694	0	0	0	0	0	0	0	0	0	0	0	0	0	0	0	67	0	0	0	0	0	0	0	0	0	0	0	0	0	0	0	0	0	0	0	0	0	0	0	0
e2184dfb2ae2fab7a20cd1b5e99dbb85	Fungi	Basidiomycota	Agaricomycetes	Polyporales	Hyphodermataceae	Hyphoderma	Hyphoderma_definitum	sh__SH1310988.10FU	0.8879494057861878	0	0	0	0	3	0	0	0	0	0	0	0	0	37	0	0	0	0	0	0	0	0	0	0	0	0	0	0	0	0	0	0	0	0	0	0	0	0	0	0
be7d2087d849689e61f953b77467495a	Fungi	Basidiomycota	Tremellomycetes	Tremellales	Rhynchogastremaceae	Papiliotrema	Papiliotrema_fusca		0.9998839165797542	0	0	0	0	0	0	0	0	0	0	0	0	0	0	0	8	0	0	0	0	0	46	6	0	0	0	0	0	0	0	0	0	0	47	0	0	0	0	0	0
f8ea32b2ef9cdde100bed5bea1bc4dd3	Fungi	Basidiomycota	Tremellomycetes	Tremellales	Trimorphomycetaceae	Sugitazyma	Sugitazyma_sp	sh__SH1256599.10FU	0.7838885595259827	57	0	0	0	0	4	0	0	0	0	0	0	0	0	0	9	0	0	0	0	0	0	0	0	0	0	0	0	24	0	0	0	0	0	0	0	4	0	0	0
c2e038b7cc16b190c8f2bf28aaf92c22	Fungi	Fungi_phy_Incertae_sedis	Fungi_cls_Incertae_sedis	Fungi_ord_Incertae_sedis	Fungi_fam_Incertae_sedis	Fungi_gen_Incertae_sedis	Fungi_sp	sh__SH1193752.10FU	0.99999999023089	0	0	0	0	0	0	0	0	0	0	0	0	2	0	0	0	0	0	7	0	0	0	0	0	0	0	0	0	0	0	0	0	0	4	9	0	0	0	0	0
fdc2178407bdf89f9434fe0461950b5e	Fungi	Ascomycota	Ascomycota_cls_Incertae_sedis	Ascomycota_ord_Incertae_sedis	Ascomycota_fam_Incertae_sedis	Ascomycota_gen_Incertae_sedis	Ascomycota_sp	sh__SH1204021.10FU	0.9999664382399697	0	0	0	0	0	0	0	0	0	0	0	0	0	0	0	0	0	0	0	0	0	0	0	0	0	0	0	0	0	0	0	0	0	0	0	0	0	0	0	0
063aa23316c2de5cdd1c563db830cd0e	Fungi	Ascomycota	Dothideomycetes	Mycosphaerellales	Teratosphaeriaceae	Devriesia	Devriesia_sp	sh__SH1401013.10FU	0.9992810597352544	0	0	0	0	0	0	0	0	0	0	0	0	0	0	0	47	0	0	0	0	0	6	0	0	28	0	7	0	0	0	0	0	0	0	0	0	0	0	0	0
28b87c02a9484250b1bdbc3efd518301	Fungi								0.9999999999999862	16	0	0	0	0	0	0	0	0	6	0	0	0	15	0	9	0	0	7	0	29	0	0	0	0	0	0	0	27	12	0	0	0	0	0	0	0	28	0	0
34595f914fdc4de3601e8fa460eca029	Fungi								1	0	0	0	0	0	0	0	0	0	0	0	0	0	0	0	0	0	0	0	0	0	0	0	0	0	0	18	34	0	0	4	0	0	0	50	0	0	0	0	0
33114908c61b7e21a1a164d091f9f13c	Fungi	Ascomycota	Dothideomycetes	Mycosphaerellales	Mycosphaerellaceae	Sphaerulina	Sphaerulina_tirolensis	sh__SH1347163.10FU	0.8225475581547942	7	0	0	0	0	0	0	0	0	0	0	0	0	0	0	0	0	0	0	0	0	0	0	0	0	0	0	0	0	0	0	0	0	0	0	23	0	0	0	0
860340714fc61c68d557760cb72c9b50	Fungi	Ascomycota	Lecanoromycetes	Lecanorales	Cladoniaceae	Cladonia	Cladonia_pocillum	sh__SH1298594.10FU	0.7673457672686272	0	0	0	16	46	0	0	0	0	0	0	0	0	0	0	0	0	0	0	0	0	0	0	0	0	0	0	0	0	11	0	0	0	0	0	0	0	0	0	0
4723b0f15fecd38f57401121a9a88ee6	Fungi	Ascomycota	Lecanoromycetes	Lecanorales	Ramalinaceae	Bacidina			0.703736344171475	0	0	0	82	0	0	0	0	0	0	0	20	0	0	0	0	0	0	0	0	0	0	0	0	0	0	0	0	0	0	0	0	0	0	0	0	0	0	0	0
9b5221470fb74071781b2fa49e4ed279	Fungi	Ascomycota	Sordariomycetes	Hypocreales	Hypocreales_fam_Incertae_sedis	Hypocreales_gen_Incertae_sedis	Hypocreales_sp	sh__SH1378021.10FU	0.9995715252494244	0	0	0	0	0	0	0	0	0	0	0	0	0	0	0	3	0	0	0	0	0	0	0	0	0	0	0	0	0	0	0	0	0	0	0	0	0	0	0	0
0fcf96a06dd3ddb9d5a8ab5912effab7	Fungi	Ascomycota	Sordariomycetes	Hypocreales	Ophiocordycipitaceae	Ophiocordycipitaceae_gen_Incertae_sedis	Ophiocordycipitaceae_sp	sh__SH1196682.10FU	0.9725618918681729	0	0	0	0	0	0	0	0	0	0	0	0	0	0	0	0	0	0	0	0	0	0	0	2	0	0	0	0	0	0	0	0	0	0	0	0	0	0	0	0
ad31c4d8952d24062457178d286a4cef	Fungi	Basidiomycota	Agaricomycetes	Polyporales	Hyphodermataceae	Hyphoderma	Hyphoderma_definitum	sh__SH1310988.10FU	0.8662685111775764	0	0	0	0	0	0	0	0	0	0	0	0	0	0	0	0	0	0	0	0	0	0	0	0	0	0	0	0	0	0	0	0	0	0	0	0	0	0	0	0
74a0d021d6dadc6710288bd67f30f620	Fungi	Basidiomycota	Tremellomycetes	Tremellales	Cryptococcaceae				0.7066304694071006	0	0	0	0	0	42	0	0	0	0	0	0	0	0	0	0	0	0	0	0	0	0	0	0	0	0	0	0	0	52	0	0	0	0	0	0	0	0	0	0
2512aa5cbe2c8183fe11cd39f1d5f00d	Fungi								0.9999999999999959	0	0	0	0	0	0	0	0	0	0	0	0	0	0	0	0	0	0	0	0	105	0	0	0	0	0	0	0	0	0	0	0	0	0	0	0	0	0	97	0
83a2bc3320c7ca7b07cb7d03450df68e	Fungi	Ascomycota	Leotiomycetes	Helotiales	Discinellaceae				0.9297977137455598	0	0	0	0	0	0	0	0	0	0	0	0	0	0	0	0	0	0	0	65	0	0	0	0	0	0	0	0	0	0	44	0	0	0	0	0	0	0	0	0
7845bb974eea32737cbe6591db44793e	Fungi	Ascomycota							0.7274502156337952	0	0	0	0	0	0	0	0	0	0	0	0	0	0	0	0	0	0	0	0	0	0	0	0	0	0	0	0	0	0	5	94	0	0	0	0	0	0	0	0
cb0c1fd901d56ee399eb6d0ffcb80700	Fungi								0.9999999999999934	0	0	0	0	0	0	0	0	0	0	0	0	0	0	0	0	0	0	0	0	138	0	0	0	0	0	0	0	0	0	0	0	0	0	0	0	0	0	62	0
6466870f0ca5516373f7c6469dc07006	Fungi	Ascomycota							0.8429188942900943	0	0	0	0	0	0	0	0	0	0	0	0	0	0	0	49	0	7	0	0	0	0	0	0	0	0	61	0	0	0	0	0	0	0	0	0	0	0	0	0
e40603882009576bd1e0bb8b44a122dc	Fungi	Ascomycota	Leotiomycetes	Helotiales	Dermateaceae	Coleophoma	Coleophoma_sp	sh__SH1149805.10FU	0.9941971218358333	0	0	0	0	0	0	0	0	0	0	0	27	0	0	0	0	0	0	0	0	0	0	0	0	0	0	0	0	0	0	0	0	0	0	0	0	0	0	0	0
ee4c3fadefafabecb9fe949c90b9f28b	Fungi	Basidiomycota	Microbotryomycetes						0.9999995188504853	0	0	0	0	0	0	0	0	0	0	0	0	0	0	0	0	0	0	0	0	0	27	0	0	0	0	0	0	0	0	0	0	0	57	0	0	0	0	0	0
3ddbf487fc61362ecbf1770fdcf6cf4e	Fungi	Basidiomycota	Tremellomycetes	Tremellales					0.7088096846430957	0	0	0	0	0	0	0	0	0	0	0	0	0	0	0	0	0	0	10	0	0	0	0	0	0	116	3	0	0	0	0	0	0	0	2	0	4	0	0	8
f1c217592e26e10e1e8db93f0418db5c	Fungi								1	0	0	0	0	0	0	122	0	0	0	0	0	0	0	0	0	0	0	0	0	0	3	0	0	0	0	0	0	0	0	0	0	0	0	0	0	0	0	0	0
8bd58581b8553e96f7152fc2cd99ee1d	Fungi	Ascomycota	Dothideomycetes	Pleosporales	Amorosiaceae	Angustimassarina	Angustimassarina_acerina	sh__SH1254134.10FU	0.9729591978090084	0	0	0	0	0	0	0	0	0	0	0	33	0	0	0	0	0	0	0	0	0	0	0	0	0	0	0	0	0	55	0	0	0	0	0	47	0	0	0	0
254aa445d2d9651ea4071119785c8469	Fungi								1	0	0	0	0	0	0	0	0	0	0	0	0	0	0	0	0	25	0	0	0	0	0	0	0	13	0	0	0	0	0	0	0	0	0	0	0	39	0	0	51
d97faf1fed75f7e12b4b7bcd423cf193	Fungi	Ascomycota	Dothideomycetes	Pleosporales	Pleosporaceae	Alternaria			0.9887185418095228	0	0	0	0	0	0	0	0	0	0	0	0	0	0	0	0	0	0	0	0	0	0	0	0	0	0	0	0	0	0	0	0	0	0	0	0	0	0	0	0
3f14aa13fe1c9453a986ee6501bb5982	Fungi	Ascomycota	Lecanoromycetes	Lecanorales	Cladoniaceae	Cladonia	Cladonia_fimbriata	sh__SH1298640.10FU	0.9277951457106114	0	0	0	0	0	0	0	0	0	0	0	0	0	46	0	0	0	0	0	0	0	0	0	0	0	0	0	0	0	0	0	0	0	0	0	0	0	0	0	0
6204ce9b38706fba716b4a9fe51d5a2e	Fungi	Chytridiomycota	Chytridiomycota_cls_Incertae_sedis	Chytridiomycota_ord_Incertae_sedis	Chytridiomycota_fam_Incertae_sedis	Chytridiomycota_gen_Incertae_sedis	Chytridiomycota_sp	sh__SH1302295.10FU	0.9991461289901137	0	0	0	5	0	0	0	0	0	0	0	0	0	0	0	0	0	0	0	0	0	0	0	0	0	0	0	0	11	0	0	0	0	0	0	0	0	0	0	0
4f0214fbe5f7c635d26c7cdf74250f6d	Fungi								1	21	0	0	0	0	0	0	0	0	29	0	0	0	0	0	0	0	0	0	0	0	0	0	0	0	0	0	0	18	0	0	0	0	0	0	0	0	0	0	0
5e9b51a2c29f1c9c3a7a3c03a0ec6354	Fungi								1	0	0	0	0	0	0	0	0	0	0	0	0	0	0	0	0	0	0	0	0	0	0	0	0	0	0	24	0	0	0	0	0	0	0	24	0	0	0	0	0
71a3e81ad0a3cb184ea1fd595081b508	Fungi								0.9999999999999873	30	0	0	0	0	0	0	0	0	10	0	0	0	44	0	0	0	0	0	0	0	0	0	0	0	0	0	0	22	0	0	0	0	0	0	0	0	39	0	0
280fd062789f8ba76b7f659f7c3d393e	Fungi	Ascomycota							0.7243877737267799	0	11	0	0	0	0	0	0	0	0	0	0	0	0	0	0	0	0	0	0	0	0	0	0	15	27	4	0	0	0	0	0	6	6	0	0	42	0	0	15
514a4533593bf19ee98ebb51a76032de	Fungi	Ascomycota	Eurotiomycetes	Coryneliales	Coryneliaceae	Caliciopsis	Caliciopsis_sp	sh__SH1302741.10FU	0.9999772831945575	0	0	0	10	83	0	0	0	0	0	0	0	0	0	0	0	0	0	0	0	0	0	0	0	0	0	0	0	0	0	0	0	0	0	0	0	0	0	0	0
5ab0f9ac4178721fb795e9b6ff080d6e	Fungi	Basidiomycota							0.8570378919083523	0	0	0	0	0	0	0	0	0	16	0	0	0	16	0	0	0	0	0	0	0	0	0	0	0	0	0	0	0	9	0	0	0	0	0	0	0	22	0	0
ad8ff952ef32442f6a43f2ba5887d6a4	Fungi	Basidiomycota	Exobasidiomycetes	Exobasidiales	Exobasidiaceae	Exobasidium	Exobasidium_sp	sh__SH1090165.10FU	0.9996742070742191	0	0	0	0	0	0	0	0	0	0	0	0	0	0	0	0	0	0	0	0	0	0	0	0	0	0	0	0	0	0	0	0	0	0	0	0	8	0	0	0
a4473a5dadde015896f8d99c08a90a68	Fungi								1	0	0	0	67	114	11	0	0	0	0	0	0	0	4	0	0	0	0	0	0	0	0	0	0	0	0	0	0	0	0	0	0	0	0	0	0	0	0	0	0
629274c9d81cef37f591095c1145ef61	Fungi								0.9999999999999926	0	0	0	0	0	0	0	0	0	0	0	0	0	0	0	0	0	0	0	0	8	0	0	0	0	0	0	0	0	0	0	0	0	0	0	0	0	0	6	0
7b4b81cc8b8974043613a17c53cd7937	Fungi	Basidiomycota	Agaricomycetes	Agaricales	Mycenaceae	Mycena	Mycena_sp	sh__SH1322183.10FU	0.9999837701204225	0	0	0	0	0	0	0	0	0	0	0	0	0	0	0	0	0	0	0	0	0	0	0	0	0	0	0	0	0	0	0	0	0	0	0	0	0	0	0	11
589ac4b26900efe84e4917e10d6eae3e	Fungi								1	0	0	0	0	0	0	0	0	0	0	0	0	0	0	0	0	0	21	0	0	0	0	0	0	0	0	0	172	0	0	0	0	0	0	0	0	0	0	0	0
844bc62b9b1201a7bbf6d3b3ea123c63	Fungi								0.9999999999999983	0	0	0	0	0	0	0	0	0	0	0	0	0	0	0	0	0	134	0	0	0	0	0	0	0	0	0	61	0	0	0	0	0	0	0	0	0	0	0	0
55219d5e54ab224179467aba501a8036	Fungi	Ascomycota							0.9760756439077514	0	0	0	0	0	0	0	0	0	0	0	0	0	0	0	0	32	0	7	0	0	0	0	0	49	0	0	0	0	0	0	0	0	0	0	0	0	0	0	38
3f27d8c1ab5d5cfec617a489d2cf1c80	Fungi	Ascomycota	Ascomycota_cls_Incertae_sedis	Ascomycota_ord_Incertae_sedis	Ascomycota_fam_Incertae_sedis	Ascomycota_gen_Incertae_sedis	Ascomycota_sp	sh__SH1255420.10FU	0.9975152781604109	0	0	0	0	0	0	0	0	0	0	0	69	0	0	0	0	0	0	0	0	0	0	0	0	0	0	0	0	0	0	0	0	0	0	0	37	0	0	0	0
690ba36bd9c7b73f699558ba861e3e1a	Fungi	Ascomycota	Dothideomycetes	Pleosporales	Sporormiaceae				0.9604988617745844	0	0	0	0	0	0	0	0	0	0	0	0	0	0	0	0	0	0	0	0	0	0	0	0	0	0	0	0	0	0	0	0	0	0	0	0	0	0	0	0
46558b2a5bdc47441b2839cae4be024b	Fungi	Ascomycota	Leotiomycetes	Helotiales	Hyaloscyphaceae	Hyaloscyphaceae_gen_Incertae_sedis	Hyaloscyphaceae_sp	sh__SH1256016.10FU	0.9949782166947575	0	0	0	0	0	0	0	0	0	0	0	62	0	0	0	0	0	0	0	0	0	0	0	0	0	0	0	0	0	0	0	0	0	0	0	0	0	0	0	0
fc2d0d0ba5ac467d8493fe3c3103a5da	Fungi								1	0	10	0	0	12	0	0	0	0	0	0	0	7	41	0	0	0	0	0	0	0	0	0	0	0	0	0	0	0	0	0	0	0	0	0	0	0	22	0	0
06b4b270050e4254f6e0134113124d64	Fungi								0.9999999999999869	0	0	0	0	0	0	0	0	0	0	0	0	0	0	0	0	0	0	0	0	0	0	0	0	0	0	0	0	0	0	0	0	0	0	0	0	0	0	0	46
1b566623fe83fb828fe3d9f913b7eb56	Fungi								0.9999999999999873	0	0	0	0	0	0	0	0	0	0	0	0	0	83	0	0	0	0	0	0	0	0	0	0	0	0	0	0	0	0	0	0	0	0	0	0	0	60	0	0
c9cd898ea9d9d6d98a6544c74c13e687	Fungi								0.9999999999999989	0	0	0	85	0	39	0	0	0	0	0	0	0	0	0	0	0	0	0	0	0	0	0	0	0	0	0	0	0	0	0	0	0	0	0	0	0	0	0	0
8344294c090142aa5ca9fe6df1d1271c	Fungi	Ascomycota	Dothideomycetes	Pleosporales					0.9882094944051047	0	0	0	0	6	0	0	0	0	0	0	0	0	86	0	0	0	0	0	0	0	0	0	0	0	0	0	0	0	8	0	0	0	0	0	0	0	66	0	0
b27639ce9af399b0e6b8a35d33d25433	Fungi	Ascomycota	Dothideomycetes	Pleosporales	Didymellaceae	Neoascochyta	Neoascochyta_paspali	sh__SH1213419.10FU	0.9991538107680906	0	0	0	0	0	0	0	0	0	0	0	0	0	0	0	0	0	0	0	0	38	0	0	0	0	0	0	0	0	0	0	0	7	0	0	0	0	0	106	0
c1468a2015132dbf34a514b52a910716	Fungi	Ascomycota	Lecanoromycetes	Caliciales	Physciaceae	Physcia	Physcia_sp		0.7537138652214185	0	41	0	0	0	0	0	0	0	0	0	0	0	0	0	0	0	0	0	0	0	0	0	0	0	0	0	0	0	44	0	0	0	0	0	0	0	54	0	0
79edb7394864b8103f1a4d5926408103	Fungi	Basidiobolomycota	Basidiobolomycetes	Basidiobolales	Basidiobolaceae	Basidiobolus	Basidiobolus_ranarum	sh__SH1080764.10FU	0.9942967588519378	0	0	0	0	0	0	0	0	0	0	0	0	0	0	0	0	0	0	0	0	0	0	0	0	0	0	0	0	0	0	0	0	0	0	0	0	0	0	0	0
0b161836827dd9734f64a76a69fee491	Fungi								0.9999999999999991	0	0	0	0	0	48	0	0	0	0	0	0	0	0	0	0	0	0	0	0	0	0	0	0	0	0	0	0	0	2	0	0	0	0	0	0	0	0	0	0
7f08285b5b1680a6fb5128844eb08030	Fungi	Ascomycota	Lecanoromycetes	Lecanorales	Parmeliaceae				0.9273494662802092	0	0	0	0	75	0	0	0	0	0	0	0	0	23	0	0	0	0	0	0	0	0	0	0	0	0	0	0	0	0	0	0	0	0	0	0	0	0	0	0
2acba37a7fe193eb443dac4d76c7e37c	Fungi	Ascomycota	Lecanoromycetes	Ostropales	Stictidaceae	Absconditella	Absconditella_sphagnorum	sh__SH1309051.10FU	0.9999999979869472	0	0	0	0	0	0	0	0	0	0	0	0	0	0	0	0	0	60	0	0	0	0	0	0	0	0	0	68	0	0	0	0	0	0	0	0	0	0	0	0
75ed58b6b6e7f2d6b6f03aa205a34891	Fungi	Fungi_phy_Incertae_sedis	Fungi_cls_Incertae_sedis	Fungi_ord_Incertae_sedis	Fungi_fam_Incertae_sedis	Fungi_gen_Incertae_sedis	Fungi_sp	sh__SH1326885.10FU	0.9999999744014335	0	0	0	0	0	0	0	0	0	0	0	0	0	0	0	0	0	0	0	0	0	0	3	0	0	0	21	0	0	0	0	0	0	0	0	0	0	0	0	0
2f8977a71b5c5a52540447fca847de74	Fungi								0.9999999999999989	0	0	0	0	0	0	0	0	0	0	0	0	0	0	0	0	0	0	0	0	0	0	0	0	0	0	0	0	0	0	0	0	0	0	0	0	64	0	0	0
d03ece891da437281a4c18d60fba8234	Fungi	Ascomycota	Eurotiomycetes	Chaetothyriales					0.8441008507338515	0	0	0	0	0	0	0	0	0	0	0	0	0	43	0	0	0	0	0	0	0	0	0	0	0	0	0	0	0	0	0	0	0	0	0	0	0	148	0	0
bc3b7f8977e3acdbc79d27fa4a4a4d06	Fungi								0.9999999999999885	0	0	0	0	9	0	0	0	0	0	0	0	0	9	0	0	0	0	0	0	0	89	0	7	0	0	4	0	0	0	0	0	0	46	0	0	0	5	0	0
58bdde2e71abf28639e981ef4494f08b	Fungi								1	0	0	0	0	0	0	0	0	0	0	0	0	0	0	0	0	0	0	94	0	0	0	0	0	0	0	0	0	0	0	0	0	0	0	0	0	0	0	0	0
a9ef0bb73e46307f6b0b4c049c91686f	Fungi	Ascomycota	Sordariomycetes	Amphisphaeriales	Sporocadaceae	Pestalotiopsis			0.994669195548691	0	0	0	0	0	0	0	0	0	0	0	0	0	0	0	0	0	0	0	0	0	9	0	0	0	0	0	0	0	0	0	0	0	0	0	0	0	0	0	0
7f563f1b8b77fc93e01c41546fdf13a1	Fungi	Ascomycota	Taphrinomycetes	Taphrinales	Taphrinaceae	Taphrina	Taphrina_inositophila	sh__SH1164880.10FU	0.9999490167116064	0	0	0	0	0	0	0	0	0	0	0	0	30	0	0	0	0	0	0	0	0	0	0	0	0	0	16	0	0	0	0	0	7	0	0	0	3	0	0	0
f78d901fb75b9e1dbc0a1eeb31756652	Fungi	Basidiomycota	Agaricomycetes	Agaricales	Mycenaceae	Mycena	Mycena_galopus	sh__SH1071676.10FU	0.9681943352082917	0	0	0	0	0	0	0	0	0	0	0	0	0	0	0	0	12	0	0	0	0	0	0	0	15	0	0	0	0	0	0	0	0	0	0	0	0	0	0	0
9bb1503075d6fa523b60819f3339bf3d	Fungi								0.9999999999999867	0	0	0	0	0	0	0	0	0	0	0	0	0	0	189	0	0	0	0	0	0	0	0	0	0	0	0	0	0	0	0	0	0	0	0	0	0	0	0	0
d06b1610b1aa4cba3b2a5698a7f35ac4	Fungi								0.9999999999999869	0	0	0	0	0	0	0	0	0	5	0	0	0	0	0	0	0	0	0	0	0	0	0	0	0	0	0	0	0	0	0	0	0	0	0	0	0	0	0	0
57cf392664cd7e7a203554752aa8f82f	Fungi	Ascomycota	Dothideomycetes	Mycosphaerellales	Mycosphaerellaceae	Zymoseptoria	Zymoseptoria_sp		0.798985984923329	0	0	0	0	0	0	0	0	0	0	0	0	0	0	0	0	0	0	0	0	0	40	0	0	0	0	0	0	0	0	0	0	0	91	0	0	0	0	0	0
cd13a913762f82dea33dd6c3ba10487f	Fungi	Ascomycota	Lecanoromycetes	Lecanorales	Parmeliaceae	Flavopunctelia	Flavopunctelia_flaventior	sh__SH1097650.10FU	0.9999818017339008	0	6	0	15	8	3	0	0	0	0	0	8	0	4	0	0	0	0	0	0	0	2	0	0	0	0	0	0	0	16	0	0	0	5	0	15	0	8	0	0
a70e921807153e8f404b67d8f7c34abc	Fungi	Ascomycota	Lecanoromycetes	Lecanorales	Scoliciosporaceae	Scoliciosporum	Scoliciosporum_chlorococcum	sh__SH1279119.10FU	0.9999976949103193	13	0	0	0	0	0	0	0	0	0	0	0	0	12	0	0	0	0	0	0	0	0	0	0	0	0	0	0	13	0	0	0	0	0	0	11	0	29	9	0
28d5498b59beddad42cc07290440b541	Fungi	Ascomycota	Leotiomycetes	Leotiomycetes_ord_Incertae_sedis	Leotiomycetes_fam_Incertae_sedis	Leotiomycetes_gen_Incertae_sedis	Leotiomycetes_sp	sh__SH1340261.10FU	0.891602883255124	0	0	0	0	0	0	0	0	0	0	0	0	0	0	0	0	0	0	0	0	0	0	0	0	0	0	0	0	0	0	0	0	0	0	0	0	62	0	0	0
e975c64bbded39b2e09a7719ece3f565	Fungi	Basidiomycota	Exobasidiomycetes	Exobasidiales	Exobasidiaceae	Exobasidium	Exobasidium_sp	sh__SH1090172.10FU	0.8729382556078319	12	0	0	0	0	0	0	0	0	0	0	0	0	0	0	0	0	0	0	0	0	0	0	0	0	0	0	0	0	0	0	0	0	0	0	0	0	0	0	0
1bb9c1cadf20873a261fe079df7c0715	Fungi								1	0	0	0	0	0	0	0	0	0	0	0	0	0	0	0	0	0	0	0	0	0	0	0	0	188	0	0	0	0	0	0	0	0	0	0	0	0	0	0	0
f71c7d4bbe64e7e0747cd192a17d58a6	Fungi	Ascomycota							0.999521790033558	0	0	0	0	0	0	0	0	0	0	0	0	0	0	0	0	0	0	0	20	0	0	0	0	0	0	8	0	0	0	4	18	0	0	0	0	0	0	0	5
b3856af31ecfd1841a7901de74d0adde	Fungi	Ascomycota	Ascomycota_cls_Incertae_sedis	Ascomycota_ord_Incertae_sedis	Ascomycota_fam_Incertae_sedis	Ascomycota_gen_Incertae_sedis	Ascomycota_sp	sh__SH1208953.10FU	0.9978762479673313	0	0	0	0	0	0	0	0	0	0	0	0	0	0	0	0	0	0	0	0	0	0	0	0	0	0	0	0	0	0	0	0	0	0	0	0	0	0	0	0
af0146f599816af42b9f9d8c874c6486	Fungi	Ascomycota	Leotiomycetes	Helotiales	Hyaloscyphaceae	Meliniomyces	Meliniomyces_sp	sh__SH1268339.10FU	0.999713738328707	0	0	0	0	0	0	0	0	0	0	0	0	0	0	0	0	57	0	0	0	0	0	0	10	30	14	0	0	0	0	0	6	0	0	0	0	0	0	0	25
57a8934bc47951f3a8aafc18ab1f98a3	Fungi	Rozellomycota	Rozellomycota_cls_Incertae_sedis	Rozellomycota_ord_Incertae_sedis	Rozellomycota_fam_Incertae_sedis	Rozellomycota_gen_Incertae_sedis	Rozellomycota_sp	sh__SH1063589.10FU	0.9995361189732918	0	0	0	0	0	0	0	0	0	0	0	0	0	0	0	0	0	0	10	0	0	0	0	0	0	0	0	0	0	0	0	0	0	0	0	0	0	0	0	0
9f85b3def4dcc5b2c7004ca88d6eac48	Fungi	Ascomycota	Dothideomycetes	Mycosphaerellales	Mycosphaerellaceae				0.8823571179363507	0	0	0	0	0	5	0	0	0	23	0	0	0	10	0	0	0	0	0	0	0	0	0	0	0	0	0	0	0	3	0	0	0	0	0	0	0	0	0	0
75a52b9a9c044e5ac4e8d855e638e7bf	Fungi	Ascomycota	Dothideomycetes	Pleosporales	Phaeosphaeriaceae				0.9999590892321908	0	0	0	0	0	0	0	0	0	0	0	0	0	0	0	0	0	0	0	0	0	67	0	0	0	0	0	0	0	0	0	0	0	64	0	0	0	0	0	0
bb88d9918bab13132392ac57a1c71137	Fungi	Ascomycota	Eurotiomycetes	Eurotiales	Aspergillaceae	Penicillium	Penicillium_verhagenii	sh__SH1306571.10FU	0.9315419216289071	0	0	0	0	0	0	0	0	0	0	0	0	0	0	0	0	0	0	0	0	0	38	0	6	0	0	0	0	0	0	0	0	5	82	0	0	0	0	0	0
a4e10f0c8c03540f08bb1df0d2d4abcf	Fungi	Basidiomycota	Tremellomycetes	Cystofilobasidiales	Mrakiaceae	Itersonilia	Itersonilia_pannonica	sh__SH1087625.10FU	0.9999937452877314	0	0	0	6	0	4	0	0	0	0	0	0	8	7	0	0	0	0	13	0	0	0	0	4	0	0	6	0	0	0	0	0	0	0	0	0	7	0	0	0
b6ed7f2a2c9f604269aca3ae8401076c	Fungi								0.9999999999999918	0	0	0	0	0	0	0	0	0	0	0	0	0	0	0	61	0	0	0	0	0	0	0	0	0	0	0	0	0	0	0	0	0	0	0	0	0	0	0	0
bd88c19b2b5c9622544ca6dbde89535a	Fungi	Ascomycota	Dothideomycetes	Pleosporales	Lentitheciaceae	Keissleriella	Keissleriella_poagena	sh__SH1349354.10FU	0.9362041869623104	0	0	0	0	0	0	0	0	0	0	0	0	0	0	0	0	0	0	0	0	0	0	0	0	9	0	0	28	0	0	0	0	0	26	0	0	0	0	0	5
b955f843ed6f289063ad2bdf589a3d4c	Fungi	Ascomycota	Lecanoromycetes	Lecanorales	Parmeliaceae	Flavopunctelia	Flavopunctelia_flaventior	sh__SH1097650.10FU	0.9999999999999147	14	0	0	0	5	15	0	0	0	7	0	0	0	0	0	0	0	0	0	0	0	0	0	0	0	0	0	0	15	0	0	0	0	0	0	0	0	0	0	0
23e2471ae756416d64b7f1066d6b63b0	Fungi	Ascomycota	Leotiomycetes	Helotiales	Hyaloscyphaceae	Hyphodiscus	Hyphodiscus_hymeniophilus	sh__SH1268871.10FU	0.9862224276379539	0	58	0	8	0	0	0	0	0	0	0	7	0	0	0	0	0	0	0	0	0	0	0	0	0	0	0	0	0	0	0	0	0	0	0	0	0	0	0	0
fb4ec9d339bdb6dd209ca106dbc1597c	Fungi								1	0	15	0	0	6	6	0	0	0	0	0	0	0	0	0	0	0	0	0	0	0	0	0	0	0	0	0	0	0	31	0	0	0	0	0	8	0	0	0	0
1752a7204e6fcd97f964a7b18971bdc3	Fungi	Ascomycota	Eurotiomycetes	Chaetothyriales	Herpotrichiellaceae	Cladophialophora			0.9978082981394243	12	0	0	0	0	0	0	0	0	0	0	0	0	0	0	0	23	0	0	0	0	0	0	0	0	0	0	0	0	0	0	0	0	0	0	0	0	0	0	0
a8606d15c91d042f83871f974769ccf1	Fungi	Basidiomycota	Tremellomycetes	Tremellales	Tremellales_fam_Incertae_sedis	Tremellales_gen_Incertae_sedis	Tremellales_sp	sh__SH1172703.10FU	0.9998767082164308	0	16	0	0	0	0	0	0	0	0	0	0	0	0	0	27	0	0	0	0	0	0	0	0	13	8	0	0	0	0	0	0	0	0	0	0	0	0	0	0
73e42e54402ffef4256c35111e7efbe4	Fungi	Basidiomycota	Tremellomycetes	Tremellomycetes_ord_Incertae_sedis	Tremellomycetes_fam_Incertae_sedis	Tremellomycetes_gen_Incertae_sedis	Tremellomycetes_sp	sh__SH1052423.10FU	0.9999999705687235	0	0	0	0	0	0	0	0	0	0	0	0	0	0	0	0	0	0	0	0	0	0	0	6	0	155	0	0	0	0	0	0	0	0	0	0	0	0	0	0
3728f646124ee1737e8226602ab74d34	Fungi								1	0	0	0	0	0	0	0	0	0	0	0	0	0	0	0	0	0	0	0	0	0	0	0	0	0	0	0	0	0	0	0	0	0	0	0	0	0	0	0	0
9e73bdce433c19860ac989d8e24062f2	Fungi								0.9999999999999972	0	0	0	7	0	20	0	0	0	14	0	0	0	3	0	0	0	0	0	0	0	0	0	0	0	0	0	0	0	19	0	0	0	0	0	0	0	0	0	0
62b393cbdb408b610b70854bf87162c6	Fungi								0.9999999999999994	0	0	0	0	0	0	0	0	0	0	0	0	0	0	0	0	0	0	0	0	0	0	0	0	0	0	0	0	0	0	0	0	0	0	40	0	0	0	0	0
932adea49607e22492509c676e679f0b	Fungi	Ascomycota	Dothideomycetes	Pleosporales	Parapyrenochaetaceae	Parapyrenochaeta	Parapyrenochaeta_sp	sh__SH1331915.10FU	0.9929767255340327	0	0	0	0	7	0	0	0	0	0	0	24	0	0	0	0	0	0	0	0	0	0	0	0	0	0	0	0	0	18	0	0	0	0	0	45	0	0	0	0
0584ab410f3d2a5a026498dab6392a2b	Fungi	Ascomycota	Leotiomycetes	Leotiales	Tympanidaceae				0.8148249562233687	0	0	0	0	0	0	0	0	0	0	0	0	0	0	0	0	41	0	0	0	0	0	0	0	69	0	0	0	0	0	0	0	0	0	0	0	18	0	0	35
614f33fcd81bdb8457c3ac537ac64a34	Fungi	Basidiomycota	Agaricomycetes	Trechisporales	Hydnodontaceae	Trechispora	Trechispora_stellulata	sh__SH1066268.10FU	0.9966210979644589	0	0	0	0	0	14	0	0	0	31	0	0	0	0	0	0	0	0	0	0	0	0	0	0	0	0	0	0	0	0	0	0	0	0	0	0	0	0	0	0
dc4599142f1f5cd9505229b3439fbcc0	Fungi								1	0	0	0	0	0	0	0	0	0	0	0	0	0	0	0	125	0	0	0	0	0	0	0	0	0	0	0	0	0	0	0	0	0	0	0	0	0	0	0	0
02773239f3d77affd31d86f566723a24	Fungi								0.9999999999999925	0	0	0	0	0	0	0	0	0	0	0	0	0	0	0	0	0	0	0	0	0	0	0	0	0	0	34	0	0	0	0	0	0	0	0	0	0	0	0	0
4f370d11b804b34ef44a1088d4ae0342	Fungi	Basidiomycota	Agaricomycetes	Cantharellales	Hydnaceae	Sistotrema	Sistotrema_sp	sh__SH1182942.10FU	0.9547362129956962	0	3	0	0	0	0	0	0	0	0	0	0	0	0	0	0	0	0	0	0	0	0	0	6	0	13	3	0	0	0	0	12	0	0	0	0	26	0	0	0
a1f5720769799536b1a0c356d9bf1f4e	Fungi	Basidiomycota	Agaricomycetes	Hymenochaetales	Schizoporaceae	Xylodon	Xylodon_rimosissimus	sh__SH1386234.10FU	0.9954654709052478	0	52	0	8	0	0	0	0	0	0	0	0	0	0	0	0	0	0	0	0	0	0	0	0	0	0	0	0	0	0	0	0	0	0	0	0	0	0	0	0
3fa75496e1cf09aa490197320d1c7cec	Fungi	Basidiomycota	Cystobasidiomycetes	Cystobasidiomycetes_ord_Incertae_sedis	Microsporomycetaceae	Microsporomycetaceae_gen_Incertae_sedis	Microsporomycetaceae_sp	sh__SH1208109.10FU	0.9914312709645877	8	6	0	7	17	6	0	0	0	6	0	0	0	3	0	0	0	0	0	0	0	0	0	0	0	0	0	0	9	0	0	0	0	0	0	0	0	3	0	0
75fb684d61678050a217245a058c8ca4	Fungi								1	0	0	0	0	0	0	0	0	0	0	0	0	0	0	0	36	0	0	0	0	0	0	0	0	0	0	0	0	0	0	0	0	0	0	0	0	0	0	0	0
1d060cd6422c0e70b0550e1235af3e75	Fungi	Ascomycota	Dothideomycetes	Dothideales	Dothideales_fam_Incertae_sedis	Dothideales_gen_Incertae_sedis	Dothideales_sp	sh__SH1289882.10FU	0.7708206344133486	18	0	0	0	0	0	0	0	0	19	0	0	0	36	0	0	0	0	0	0	0	0	0	0	0	0	0	0	0	0	0	0	0	0	0	0	0	16	0	0
ea8f5542c6ecc91368520d0fd333b230	Fungi	Ascomycota	Sordariomycetes	Chaetosphaeriales	Chaetosphaeriaceae	Codinaeella	Codinaeella_parvilobata	sh__SH1294809.10FU	0.9999736707253577	0	0	0	0	0	0	0	0	0	0	0	0	0	0	0	0	0	0	0	0	0	0	0	0	0	0	0	0	0	0	0	0	0	0	0	0	0	0	0	0
ba3d7a2d85b12a70dcaedc7592a02a95	Fungi	Ascomycota	Taphrinomycetes	Taphrinales	Taphrinaceae	Taphrina	Taphrina_betulina	sh__SH1164849.10FU	0.9999983374427366	0	0	0	0	0	0	0	0	0	0	0	0	0	0	0	0	0	0	66	0	0	0	0	0	0	0	0	0	0	0	0	0	0	0	0	0	0	0	0	0
a37fc52e1a5a3f79bf130d24874095cd	Fungi								1	0	0	0	0	0	0	0	0	0	0	0	0	0	0	0	0	0	0	0	0	51	0	0	0	0	0	0	0	0	0	0	0	0	0	0	0	0	0	46	0
a7cffd50ce5a09669bd5651f7ca16759	Fungi								0.9999999999999916	0	0	0	0	0	0	0	0	0	0	0	0	0	0	181	0	0	0	0	0	0	0	0	0	0	0	0	0	0	0	0	0	0	0	0	0	0	0	0	0
d85013a5ffe29a8a304e044a00cb8224	Fungi	Ascomycota							0.7114319063797961	0	0	0	25	37	4	0	0	0	16	0	7	0	8	0	0	0	0	0	0	0	0	0	0	0	0	0	0	0	0	0	0	0	0	0	0	3	0	0	0
e60abe483d277d456236af2399f750ca	Fungi	Ascomycota	Saccharomycetes	Saccharomycetales					0.7594961937457774	0	0	0	0	0	0	0	0	0	0	0	0	0	0	0	0	0	0	0	0	0	0	0	0	0	0	0	0	0	0	0	0	0	0	0	0	5	0	0	0
482655edae322032e7576b65e92b208a	Fungi	Ascomycota	Sordariomycetes	Hypocreales	Nectriaceae	Fusarium	Fusarium_tenuicristatum	sh__SH1056221.10FU	0.9998681237422806	0	0	0	119	0	0	0	0	0	0	0	0	0	0	0	0	0	0	0	0	0	0	0	0	0	0	0	0	0	0	0	0	0	0	0	0	0	0	0	0
9d12ebee4d65519d7688606a2caa1fb7	Fungi	Basidiomycota	Agaricomycetes	Agaricales	Typhulaceae	Typhula	Typhula_micans	sh__SH1179170.10FU	0.999979359423661	0	0	0	0	0	0	0	0	0	0	0	0	0	0	0	0	0	0	0	0	0	0	0	0	0	0	0	0	0	0	0	0	0	0	0	0	0	0	0	0
6ca4db6c1719f60e960adfa699e0620d	Fungi	Basidiomycota	Agaricomycetes	Russulales	Bondarzewiaceae	Heterobasidion			0.9669082516912253	0	0	0	0	0	0	0	0	0	0	0	10	0	0	0	0	0	0	0	0	0	0	0	0	0	0	0	0	0	0	0	0	0	0	0	0	0	0	0	0
ee77e6921b982c5b45f6ab0ad14ff023	Fungi	Ascomycota							0.7240819479407948	0	0	0	0	0	0	0	0	0	0	0	0	0	0	63	0	0	0	0	4	0	0	0	0	0	0	0	0	0	0	3	0	2	0	0	0	0	0	0	0
5454af0d6f2fbd122c5106d88264b8e7	Fungi	Ascomycota							0.9998271606956614	65	0	0	0	0	0	0	0	0	0	0	0	0	0	0	0	0	0	0	0	0	0	0	0	0	0	0	0	63	0	0	0	0	0	0	0	0	0	0	0
7f57408874fec0ea64a13e3e11ad8040	Fungi	Ascomycota	Dothideomycetes	Dothideomycetes_ord_Incertae_sedis	Dothideomycetes_fam_Incertae_sedis	Dothideomycetes_gen_Incertae_sedis	Dothideomycetes_sp	sh__SH1084459.10FU	0.9999976164510811	0	0	0	0	0	0	0	0	0	0	0	58	0	0	0	0	0	0	0	0	0	0	0	0	0	0	0	0	0	0	0	0	0	0	0	36	0	0	0	0
286754018fb89ed62f4d363f8cd4d456	Fungi	Ascomycota	Leotiomycetes	Helotiales	Vibrisseaceae	Acephala	Acephala_sp	sh__SH1256094.10FU	0.9553403784581976	0	0	0	0	0	0	0	0	0	0	0	0	0	0	0	0	0	0	0	0	0	0	0	0	0	0	0	0	0	0	0	0	0	0	65	0	0	0	0	0
a6dcfc055310eade231e8270f291c7f4	Fungi	Ascomycota	Leotiomycetes	Leotiales	Leotiales_fam_Incertae_sedis	Alatospora	Alatospora_sp	sh__SH1340446.10FU	0.9988629508304337	0	0	0	0	0	0	0	0	0	0	0	56	0	0	0	0	0	0	0	0	0	0	0	0	0	0	0	0	0	0	0	0	0	0	0	66	0	0	0	0
bab9f996c168f2ed6cda67e807e6c509	Fungi	Ascomycota							0.9799562499914767	0	0	0	0	0	0	0	0	0	0	0	0	0	0	0	0	39	0	0	0	0	0	0	0	32	0	0	0	0	0	0	0	0	0	0	0	0	0	0	31
eac5c372ddfa59ef34e684cc9ef9c0ab	Fungi	Ascomycota	Dothideomycetes	Venturiales	Venturiales_fam_Incertae_sedis	Venturiales_gen_Incertae_sedis	Venturiales_sp	sh__SH1367166.10FU	0.7098914776779941	0	0	0	0	0	0	0	0	0	0	0	0	0	0	0	60	0	0	0	0	0	0	0	0	0	0	0	0	0	0	0	0	0	0	0	0	0	0	0	0
7fd72ef2f47aa70ce6220dddf6ed2134	Fungi	Ascomycota	Lecanoromycetes	Lecanorales	Pilocarpaceae	Micarea			0.8884131828548343	36	0	0	44	23	0	0	0	0	4	0	0	0	6	0	4	0	0	0	0	0	0	0	0	0	0	0	0	0	0	0	0	0	0	0	33	0	0	0	0
f7038199afd073185fe9c7bfd19ce5fd	Fungi	Ascomycota	Lecanoromycetes	Lecanorales	Pilocarpaceae	Micarea	Micarea_viridileprosa	sh__SH1339076.10FU	0.9534916284686707	0	0	0	17	14	10	0	0	0	6	0	0	0	0	0	0	0	0	0	0	14	0	0	0	0	0	0	0	0	14	0	0	0	0	0	5	13	0	0	0
505cead5572fb1cad97e92f6f0bc380c	Fungi	Ascomycota	Leotiomycetes	Helotiales	Myxotrichaceae	Oidiodendron	Oidiodendron_periconioides	sh__SH1314457.10FU	0.9998633545977818	0	0	0	0	0	0	0	0	0	0	0	0	0	0	0	0	0	0	0	0	0	0	0	0	0	0	0	0	0	0	0	0	0	0	0	0	0	0	0	0
908cb24768d1ccc8ae9980c2e09faea4	Fungi	Basidiomycota	Tremellomycetes	Tremellales	Tremellales_fam_Incertae_sedis	Tremellales_gen_Incertae_sedis	Tremellales_sp	sh__SH1406875.10FU	0.9948024638958719	0	0	0	0	0	0	0	0	0	0	0	0	0	0	0	0	0	0	0	0	0	0	0	0	0	0	0	0	0	0	0	0	0	0	0	0	0	0	0	0
f4b415f58f1b674c0e505bbde7cac668	Fungi	Fungi_phy_Incertae_sedis	Fungi_cls_Incertae_sedis	Fungi_ord_Incertae_sedis	Fungi_fam_Incertae_sedis	Fungi_gen_Incertae_sedis	Fungi_sp	sh__SH1210033.10FU	0.9999900625075016	0	5	0	0	0	0	0	0	0	0	0	0	0	0	0	0	0	0	0	0	0	0	0	0	0	0	0	0	0	0	0	0	0	0	0	0	31	0	0	0
871939c6b6ce24e3a0716dd82d34b65d	Fungi								0.9999999999999939	0	0	0	0	0	0	0	0	0	0	0	0	0	0	0	0	0	0	0	0	0	63	0	0	0	0	23	0	0	0	0	0	0	21	0	5	0	0	0	0
ffde0b27732a0a461c053c64efb7168a	Fungi	Ascomycota	Dothideomycetes						0.9558164240893405	0	5	0	0	0	0	0	0	0	0	0	0	0	0	0	0	0	0	0	0	33	0	0	0	0	0	0	0	0	0	0	0	0	0	0	0	0	0	26	0
ec9ee6b633a4e34b93f87e58eff49805	Fungi	Ascomycota	Dothideomycetes	Microthyriales	Microthyriaceae	Pseudopenidiella	Pseudopenidiella_sp	sh__SH1077605.10FU	0.9675360115505611	0	24	0	0	0	0	0	0	0	0	0	0	0	0	0	0	0	0	0	0	0	0	0	0	0	0	0	0	0	0	0	0	0	0	0	0	0	0	0	0
c8e8d3a60b09282e5747d59f48e3c17e	Fungi	Ascomycota	Leotiomycetes	Helotiales	Helotiales_fam_Incertae_sedis				0.9276571784957871	0	0	0	0	0	0	0	0	0	0	0	0	0	0	0	0	0	0	0	0	7	0	0	46	0	36	0	0	0	0	0	4	0	0	0	0	0	0	3	0
7437434e920ba1939fe683ab275304cc	Fungi	Ascomycota	Sordariomycetes	Chaetosphaeriales	Chaetosphaeriaceae	Neopseudolachnella	Neopseudolachnella_acutispora	sh__SH1270551.10FU	0.7936159825927753	0	0	0	0	0	0	0	0	0	0	0	0	0	0	0	0	0	0	0	0	0	39	0	0	0	0	0	0	0	0	0	0	0	0	0	0	0	0	0	0
8be74690f11ab43afe44ad1f4bd343f0	Fungi	Fungi_phy_Incertae_sedis	Fungi_cls_Incertae_sedis	Fungi_ord_Incertae_sedis	Fungi_fam_Incertae_sedis	Fungi_gen_Incertae_sedis	Fungi_sp	sh__SH1210033.10FU	0.9999876512678633	0	0	0	0	0	0	0	0	0	0	0	0	0	0	0	0	0	0	0	0	0	0	0	0	39	12	0	0	0	0	0	5	0	0	0	0	0	0	0	0
0a627903edce5ba958e38561de7c2461	Fungi	Basidiomycota	Pucciniomycetes	Septobasidiales	Septobasidiaceae	Septobasidium	Septobasidium_carestianum	sh__SH1331081.10FU	0.85527761864242	6	0	0	15	0	0	0	0	0	0	0	0	0	0	0	0	0	0	0	0	0	0	0	0	0	0	0	0	0	27	0	0	0	0	0	0	0	0	0	0
f4d9f35893501ed415776f10d795b263	Fungi	Chytridiomycota	Chytridiomycetes	Chytridiales	Chytriomycetaceae	Rhizidium	Rhizidium_sp	sh__SH1323778.10FU	0.9970497488382333	0	0	0	0	0	0	0	0	0	0	0	0	0	0	0	0	0	0	27	10	25	0	0	0	0	0	0	0	0	0	0	0	0	0	0	0	0	0	45	0
876c896550d07067307df0cfd2041ef7	Fungi								1	0	0	0	0	0	0	0	0	176	0	0	0	0	0	0	0	0	0	0	0	0	0	0	0	0	0	0	0	0	0	0	0	0	0	0	0	0	0	0	0
1d5fef3f15b9dccbccff3d183115c5a3	Fungi								1	15	0	0	0	0	0	0	0	0	17	0	0	0	0	0	0	0	0	0	0	0	0	0	0	0	0	0	0	17	0	0	0	0	0	0	0	0	0	0	0
db2db7f224e0c579e29a4eb856437ee0	Fungi								0.9999999999999927	0	0	0	0	0	0	0	0	0	176	0	0	0	0	0	0	0	0	0	0	0	0	0	0	0	0	0	0	0	0	0	0	0	0	0	0	0	0	0	0
8211788687d16293ed4282dd8306ac59	Fungi	Ascomycota							0.9992149148685556	0	0	0	139	0	0	0	0	0	0	0	0	0	0	0	0	0	0	0	0	0	0	0	0	0	0	0	0	0	0	0	0	0	0	0	0	0	0	0	0
3faef0fd5e3f4e8f28bee10a1838ef7c	Fungi	Ascomycota	Dothideomycetes	Capnodiales	Capnodiales_fam_Incertae_sedis	Capnodiales_gen_Incertae_sedis	Capnodiales_sp	sh__SH1388809.10FU	0.8112004155063286	0	0	0	0	0	0	0	0	0	12	0	0	0	0	0	0	0	0	0	0	0	0	0	0	0	0	0	0	0	0	0	0	0	0	0	0	0	33	0	0
c9079ed9f35f7302f83d5d8af7873516	Fungi	Ascomycota	Eurotiomycetes	Chaetothyriales	Chaetothyriales_fam_Incertae_sedis	Chaetothyriales_gen_Incertae_sedis	Chaetothyriales_sp	sh__SH1333999.10FU	0.7256521312051445	7	0	0	5	12	9	0	0	0	0	0	0	4	8	0	0	0	0	0	0	0	2	0	0	0	0	0	0	4	33	0	0	0	0	0	0	0	10	0	0
25a39e4e3924fdae2d6caf7bc9ea0bb0	Fungi	Ascomycota	Lecanoromycetes	Lecanorales	Cladoniaceae	Cladonia	Cladonia_sp	sh__SH1298292.10FU	0.8003148630216098	0	0	0	0	0	0	0	0	0	0	0	0	0	0	0	0	0	0	0	0	0	0	0	0	0	0	0	0	0	0	0	0	0	0	0	0	0	0	0	0
fb26b175be5f3b93cbea7403ea210e39	Fungi								1	0	0	0	0	0	0	0	0	0	0	0	0	0	0	0	0	0	0	0	0	0	0	0	0	0	0	44	0	0	0	0	0	0	0	0	0	0	0	0	0
8452682dd03f31c674e1d3dceb01ec91	Fungi	Ascomycota							0.7278401968846466	0	5	0	0	0	0	0	0	0	0	0	0	0	0	0	0	11	0	0	0	0	0	0	28	11	22	0	0	0	0	0	0	18	7	0	5	0	0	13	9
68222b5f431571fa5d1ae846189ec33d	Fungi	Ascomycota	Dothideomycetes	Pleosporales	Melanommataceae	Uzbekistanica	Uzbekistanica_vitis-viniferae	sh__SH1233110.10FU	0.8250096865595599	0	0	0	30	0	0	0	0	0	0	0	0	0	0	0	0	0	0	0	0	0	0	0	0	0	0	0	0	0	0	0	0	0	0	0	0	0	0	0	0
9cfca6436d54b33195655cb16b4a97ca	Fungi	Ascomycota	Leotiomycetes	Helotiales	Hyaloscyphaceae	Hyaloscyphaceae_gen_Incertae_sedis	Hyaloscyphaceae_sp		0.919523636374763	0	0	0	0	0	0	0	0	0	29	0	0	0	0	0	0	0	0	0	0	0	0	0	0	0	0	0	0	0	0	0	0	0	0	0	0	0	0	0	0
46573634d9a00a0893a1f172ae26b324	Fungi	Basidiomycota	Agaricomycetes	Atheliales	Atheliaceae	Athelia	Athelia_sp	sh__SH1197220.10FU	0.9999099358355901	0	0	0	0	0	0	0	0	0	0	0	0	0	0	0	0	0	0	0	0	0	0	0	0	0	0	0	0	0	0	0	0	0	0	0	0	0	0	0	0
967e0a44161eac88952f6631d61b82b0	Fungi	Basidiomycota	Tremellomycetes	Cystofilobasidiales	Cystofilobasidiales_fam_Incertae_sedis	Cystofilobasidiales_gen_Incertae_sedis	Cystofilobasidiales_sp	sh__SH1363424.10FU	0.9998700567110274	0	0	0	0	0	0	0	0	0	0	0	0	0	0	0	15	0	2	0	0	0	10	0	4	0	0	0	0	0	0	0	0	0	15	0	0	3	0	0	5
b54943b4e0f3c29831dd96270ac4a697	Fungi	Basidiomycota	Tremellomycetes	Filobasidiales	Piskurozymaceae	Piskurozyma	Piskurozyma_fildesensis	sh__SH1322586.10FU	0.9542788494619278	0	0	0	0	0	0	0	0	0	0	0	0	0	0	0	0	44	0	0	0	0	0	0	5	17	0	0	0	0	0	0	0	0	0	0	0	0	0	0	96
b398ce2e5789ef71f69898d7d40e159a	Fungi	Basidiomycota	Tremellomycetes	Tremellales	Cryptococcaceae	Teunia	Teunia_sp	sh__SH1331274.10FU	0.990359006706855	0	9	0	9	82	0	0	0	0	0	0	0	6	0	0	0	0	0	0	0	0	0	0	0	0	0	0	0	0	0	0	0	0	0	0	0	0	0	0	0
be080830fc741390eb2fa6d99befb08c	Fungi	Mucoromycota	Mucoromycetes	Mucorales	Mucoraceae	Mucor	Mucor_ramosissimus	sh__SH1070282.10FU	0.9090019807236998	0	0	0	0	0	0	0	0	0	0	0	0	0	0	0	0	0	0	0	0	0	0	0	0	0	0	0	0	0	0	0	0	0	0	0	0	0	0	0	0
95ec68623313acfbae1ddc8871c40c03	Fungi								0.9999999999999906	0	0	0	0	0	0	0	0	0	0	0	0	0	56	0	0	0	0	0	0	0	0	0	0	0	0	0	0	0	0	0	0	0	0	0	0	0	61	0	0
f6e47a1154377623a1d867f3f8e2e7d4	Fungi	Ascomycota							0.7362402478921792	0	0	0	0	0	0	0	0	0	0	0	0	0	0	0	0	0	0	0	0	0	0	0	0	0	0	0	0	0	0	0	0	0	0	0	0	0	0	0	0
0da6508d4279fd6081608c85d1ef10c5	Fungi	Ascomycota							0.8204713294977565	0	0	0	0	0	0	0	0	0	19	0	0	0	54	0	0	0	0	0	0	0	0	0	7	0	0	0	0	3	0	0	0	0	0	0	0	0	46	0	0
b482911f1787b1487de97f048f0e5d65	Fungi	Ascomycota	Lecanoromycetes	Baeomycetales	Trapeliaceae	Placynthiella			0.9999949641758438	0	0	0	0	0	0	0	0	0	0	0	0	0	0	0	0	0	0	0	0	0	0	0	36	0	36	4	0	0	0	0	0	0	0	0	0	0	0	0	0
77e24c1dc0cf7bd76619bb594c5a67f8	Fungi	Basidiomycota	Exobasidiomycetes	Exobasidiales	Exobasidiaceae	Exobasidium			0.9517395401276192	16	0	0	0	0	4	0	0	0	0	0	0	0	0	0	0	0	0	0	0	0	0	0	0	0	0	0	0	5	2	0	0	0	0	0	0	0	0	0	0
2ca0ded167f5e385892b230881dfbcdb	Fungi								0.9999999999999991	0	0	0	52	15	3	0	0	0	0	0	12	0	3	0	0	0	0	0	0	0	0	0	0	0	0	0	0	2	0	0	0	0	0	0	15	0	0	0	0
7cc7150ca7e5371e97aefd5a5d06c557	Fungi	Ascomycota							0.804773703539102	0	0	0	0	0	0	0	0	0	0	0	0	0	0	0	0	0	0	0	0	0	0	0	0	0	0	0	0	0	0	0	0	0	0	0	0	0	0	0	0
ba64d861e803db57262a88f4c2561a5f	Fungi	Ascomycota	Dothideomycetes	Mycosphaerellales	Teratosphaeriaceae	Microcyclospora	Microcyclospora_pomicola	sh__SH1305953.10FU	0.9840766075247502	0	0	0	0	0	0	0	0	0	0	0	0	0	0	0	7	0	0	0	0	0	0	0	0	0	0	0	0	0	11	0	0	0	0	0	0	0	0	0	0
268eb9a26fbb0dd5459b793338fb8243	Fungi	Ascomycota	Eurotiomycetes	Chaetothyriales	Herpotrichiellaceae	Exophiala	Exophiala_sp		0.7336274326978027	0	9	0	0	80	0	0	0	0	3	0	0	0	11	0	0	0	0	0	0	0	0	0	0	0	0	0	0	0	0	0	0	0	0	0	0	0	0	0	0
13f4f32c8a45a5b2e946db26376b1535	Fungi	Ascomycota	Sordariomycetes	Diaporthales	Cytosporaceae	Cytospora			0.9923616307876283	0	24	0	16	4	2	0	0	0	0	0	0	0	0	0	0	0	0	0	0	0	0	0	0	0	0	0	0	0	11	0	0	0	0	0	0	0	0	0	0
b60f96f47f206ae25d20ba48d932b2cb	Fungi								1	67	0	0	0	0	0	0	0	0	0	0	0	0	0	0	0	0	0	0	0	0	0	0	0	0	0	0	0	0	0	0	0	0	0	0	0	0	0	0	0
28b67e22cb2bbb9712722155492004ed	Fungi	Ascomycota	Ascomycota_cls_Incertae_sedis	Ascomycota_ord_Incertae_sedis	Ascomycota_fam_Incertae_sedis	Ascomycota_gen_Incertae_sedis	Ascomycota_sp	sh__SH1330610.10FU	0.9999995873784825	13	0	0	0	0	13	0	0	0	24	0	0	0	0	0	0	0	0	0	0	0	0	0	0	0	0	0	0	0	0	0	0	0	0	0	0	0	0	0	0
df00ce3b036d75bc483857fe71fb9ca3	Fungi	Ascomycota	Dothideomycetes	Dothideomycetes_ord_Incertae_sedis	Dothideomycetes_fam_Incertae_sedis	Dothideomycetes_gen_Incertae_sedis	Dothideomycetes_sp	sh__SH1227325.10FU	0.934299436087874	0	0	0	4	0	0	0	0	0	15	0	0	0	0	0	0	0	0	0	0	20	0	0	0	0	0	0	0	0	0	0	0	0	0	0	3	0	0	3	0
4cdfe25a4912b41ae4d7b39af2a75616	Fungi								1	0	0	0	0	0	0	0	0	0	0	0	0	0	14	0	0	0	0	0	0	0	0	0	0	0	0	0	0	0	19	0	0	0	0	0	0	0	17	0	0
69f64b5bcd00c032a2374efaf8b91d98	Fungi	Ascomycota							0.8325437798270483	0	17	0	37	0	0	0	0	0	5	0	8	0	25	0	0	0	0	0	0	0	0	0	0	0	0	0	0	0	0	0	0	0	0	0	0	0	6	0	0
f87c7a8caef1436b2e954bde95f6cfd9	Fungi	Ascomycota	Eurotiomycetes						0.8857251921631297	0	0	0	0	0	0	0	0	0	0	0	0	0	0	0	0	0	0	0	0	0	0	0	0	0	0	14	0	0	0	0	0	0	0	0	0	0	0	0	0
5f0832ea4e34ddc61b045c69db14da13	Fungi	Ascomycota	Taphrinomycetes	Taphrinales	Taphrinaceae	Taphrina	Taphrina_vestergrenii	sh__SH1193149.10FU	0.9999999878789368	0	0	0	0	0	0	0	0	0	0	0	0	0	0	0	0	0	0	0	0	0	0	0	0	0	0	0	0	0	0	0	0	0	0	0	0	0	0	0	0
87e234981f3547ca4e697a704fbdeea0	Fungi	Ascomycota	Taphrinomycetes	Taphrinales	Taphrinaceae	Taphrinaceae_gen_Incertae_sedis	Taphrinaceae_sp	sh__SH1193148.10FU	0.999999982356485	11	0	0	0	0	34	0	0	0	0	0	0	0	8	0	0	0	0	0	0	0	0	0	0	0	0	0	0	0	21	0	0	0	0	0	0	0	0	0	0
747f6a2a3dac513a1b7913e592354fdf	Fungi	Basidiomycota							0.8691892728582407	0	0	0	0	0	27	0	0	0	53	0	0	0	0	0	0	0	0	0	0	0	0	0	0	0	0	0	0	0	9	0	0	0	0	0	0	0	0	0	0
22b297ee12117ff88ceb8765abc50e56	Fungi								1	0	0	0	0	0	0	11	0	0	0	0	0	0	0	0	4	0	0	0	66	0	0	0	0	0	0	0	0	0	0	44	2	0	0	7	0	0	0	0	0
5a692a5123e1975e57275b5e70e4ed42	Fungi								1	170	0	0	0	0	0	0	0	0	0	0	0	0	0	0	0	0	0	0	0	0	0	0	0	0	0	0	0	0	0	0	0	0	0	0	0	0	0	0	0
927da58b175ce75f34ad284c7d230121	Fungi								0.9999999999999893	0	0	0	0	0	0	0	0	0	0	0	0	0	0	113	0	0	0	0	0	0	0	0	0	0	0	0	0	0	0	0	0	0	0	0	0	0	0	0	0
09db225fe02395d1e4ca44c7ad80a0c7	Fungi								0.9999999999999944	0	0	0	0	0	0	0	0	0	0	0	0	0	0	0	0	0	0	0	0	0	0	0	0	0	0	0	0	0	0	0	0	0	0	0	0	39	0	0	0
4d095b8b0192a1f5c8c3076dcacc1ae8	Fungi	Ascomycota	Ascomycota_cls_Incertae_sedis	Ascomycota_ord_Incertae_sedis	Ascomycota_fam_Incertae_sedis	Ascomycota_gen_Incertae_sedis	Ascomycota_sp	sh__SH1255033.10FU	0.92252408751196	0	0	0	0	0	0	0	0	0	0	0	0	0	0	0	94	0	0	0	0	0	0	0	0	0	0	0	0	0	0	0	0	0	0	0	0	0	0	0	0
38b9a76558b355dbd9906d8a08b4be8e	Fungi	Ascomycota	Dothideomycetes	Capnodiales	Neoantennariellaceae	Cippumomyces	Cippumomyces_mortalis	sh__SH1394062.10FU	0.9996810694591712	0	0	0	0	0	0	0	0	0	0	0	0	0	36	0	0	0	0	0	0	0	0	0	0	0	0	0	0	0	0	0	0	0	0	0	0	0	32	0	0
8cd0509cd0dc60cfe5177f6cd57dc3c6	Fungi	Ascomycota	Leotiomycetes	Helotiales					0.7548293675200253	0	0	0	0	0	0	0	0	0	0	0	0	0	0	0	7	17	0	0	0	44	0	0	0	0	0	0	0	0	0	0	0	0	0	0	0	0	0	39	0
73e9f80a67e7a4ef9f52912bb02a2ee8	Fungi	Ascomycota	Leotiomycetes	Helotiales	Helotiales_fam_Incertae_sedis	Helotiales_gen_Incertae_sedis	Helotiales_sp	sh__SH1217260.10FU	0.9994460293815831	8	0	0	3	7	14	0	0	0	0	0	0	0	0	0	0	0	0	0	0	0	0	0	0	0	0	0	0	0	0	0	0	0	0	0	0	0	2	0	0
979bfa2db39570d445374779de87722b	Fungi	Ascomycota	Leotiomycetes	Helotiales	Sclerotiniaceae	Botrytis	Botrytis_caroliniana	sh__SH1336761.10FU	0.9962732268274676	0	0	0	0	0	0	0	0	0	0	0	0	0	0	0	0	0	0	0	0	0	0	0	0	0	0	0	0	0	0	0	0	0	0	0	0	0	0	0	0
6eccef1ab6c6a20b41db090fa722fc81	Fungi								1	0	0	0	0	0	0	0	0	0	0	0	0	0	0	0	0	0	0	0	0	0	0	0	0	0	0	0	0	0	0	0	0	0	0	0	0	69	0	0	0
b441f51653dc15097dcbed27dcd90565	Fungi								1	0	0	0	86	40	0	0	0	0	0	0	0	0	0	0	0	0	0	0	0	0	0	0	0	0	0	0	0	0	27	0	0	0	0	0	0	0	0	0	0
32d8488e72405a4a353f7d3c6470a063	Fungi	Ascomycota	Leotiomycetes	Helotiales	Hyaloscyphaceae	Hyaloscyphaceae_gen_Incertae_sedis	Hyaloscyphaceae_sp	sh__SH1255454.10FU	0.9258770503053975	0	0	0	0	0	0	0	0	0	0	0	0	0	0	0	0	0	0	0	0	0	0	0	0	0	0	0	0	0	0	0	0	0	0	0	0	55	0	0	0
0bf9486bbc54717bbf6dea7f1f489a0f	Fungi	Basidiomycota	Agaricomycetes	Agaricales	Omphalotaceae	Gymnopus	Gymnopus_androsaceus	sh__SH1174276.10FU	0.9973902234996402	0	0	0	0	0	0	0	0	0	0	0	0	0	0	0	0	0	0	0	0	0	0	0	0	0	0	0	0	0	0	0	0	0	0	0	0	4	0	0	0
58e936ac8d0cbc3551f8e33294d81588	Fungi	Basidiomycota	Agaricomycetes	Cantharellales	Botryobasidiaceae	Botryobasidium	Botryobasidium_subcoronatum	sh__SH1207373.10FU	0.9855881717676505	0	0	0	0	0	0	0	0	0	0	0	0	0	0	0	0	0	0	0	0	0	0	0	0	0	0	0	0	0	0	0	0	0	0	0	0	0	0	0	0
1cef11bc2b1d6ee3ef498149b6baaef6	Fungi								0.9999999999999885	0	0	0	0	0	0	0	0	0	0	0	16	0	0	0	0	0	0	0	0	0	33	0	0	0	0	0	0	0	0	0	0	0	41	0	45	0	0	0	0
27c981dcd21be6c5dd3638daba611f3b	Fungi	Ascomycota	Dothideomycetes	Dothideomycetes_ord_Incertae_sedis	Dothideomycetes_fam_Incertae_sedis	Dothideomycetes_gen_Incertae_sedis	Dothideomycetes_sp	sh__SH1277617.10FU	0.7854972912991113	0	0	0	0	0	0	0	0	0	0	0	0	0	0	0	0	0	4	50	0	0	0	0	0	0	0	0	0	0	0	0	0	0	0	0	0	0	0	0	0
[truncated: 7,765 more rows]
[truncated: 43 more columns]
