# Supplementary material for: Moss‐Accumulated eDNA Is a Promising Source for Terrestrial Biodiversity Surveys Across the Tree of Life and Biomes
Source: Mol Ecol Resour. 2025 Dec 12;26(1):e70088. doi: 10.1111/1755-0998.70088 (PMC12701329; doi:10.1111/1755-0998.70088)
Supplement: Supplementary file 11 — Table S11: OTU table (Table 1), full taxa table (Table 2) and genus‐level taxa table (Table 3) of BirT primer set for Lamto Ecological Research Station, Côte d'Ivoire. Table is in a separate excel sheet. [file MEN-26-e70088-s007.xlsx]

## Sheet: Minimum 50 seqs
OTU	Order	Family	Genus	Species	IC22	IC28	IC5	IC32	IC27	IC10	IC4	IC3	Positive	IC18	IC21	IC9	IC8	IC11	RB_1	IC17	IC29	IC14	IC16	IC24	IC12	IC2	Seq
OTU1	Passeriformes	Picathartidae	Picathartes	Picathartes_gymnocephalus	579077	371299	270872	194764	62014	27061	15262	6567	0	0	0	0	0	0	0	0	0	0	0	468	0	0	caccgcggtcagacaggaagcccaaatcaactttataacggcgtaaagcgtggtactatgttatccaagtagctaagattaaaaggctgctaagctgtcataagcccaaggagcccataaagcctcgacttcaaagaacttcttagaacaccgattaattgaaacccacgaaagccagggcccaaactgggattagataccccactatgcctggccgtaaaccatgatgtcttcacccctacccagacatccgccagagaactacgagctca
OTU2	Pos	Pos	Pos	Pos	0	0	0	0	0	0	0	0	397518	0	0	0	0	0	0	0	0	0	0	0	0	0	caccgcggtcatacaggagacccaaattaactttataacggcgtaaagggtggtaacatgatatctaacaaaactaagaccaaaaaataactgagccgtaacaagcccaaggtatccataaggccacctaccaagaagatcttagctaaacgattgattgaaatccacgaaagccaggacccaaactgggattagataccccactatgcctggccctaaatcttgatactctatataacctgagtgtccgcccgagaactacgagcaca
OTU4	Passeriformes	Pycnonotidae	Eurillas	Eurillas_latirostris	0	0	0	0	0	0	0	0	0	300327	0	0	0	0	0	0	0	0	0	0	0	0	caccgcggtcatacaggaggccctaatcaacattacaaacggcgtaaagagtggtcgcatgctatccaagtaactaagattaaaaagcaactgagccgtcataagcccaagatgcccataaggccgctattcaaagaaaatcttagactaacgatcgattgaacccacgaaagccagggcccaaactgggattagataccccactatgcctggccgtaaatcttgatgctcgatcttaccggagcatccgcccgagaactacgagcgcc
OTU3	Columbiformes	Columbidae	Turtur	Turtur_spp.	0	0	0	0	0	0	0	261300	0	0	0	0	0	0	0	0	0	0	0	0	0	0	caccgcggtcacacaagagacccaaattaatcgcacacggcgtaaagagtggacccatagttatcgcactaattaaggtcaaaacgcaactgagctgtcataagcctaagatgcacttaaaaccaccctaaagacgaccttaacactcacgatcaaataaactccacgaaagctaggacacaaactgggattagataccccactatgcctagccctaaatcttgatgcttacccctactaaagcatccgcctggggactacgagcaca
OTU23	Passeriformes	Picathartidae	Picathartes	Picathartes_gymnocephalus	88362	77358	34113	26642	9730	231	1780	0	0	0	0	0	0	0	0	0	0	0	0	392	0	0	gcggtcagacaggaagcccaaatcaactttataacggcgtaaggcgtggtactatgttatccaagtagctaagattaaaaggctgctaagctgtcataagcccaaggagcccataaagcctcgacttcaaagaacttcttagaacaccgattaattgaaacccacgaaagccagggcccaaactgggattagataccccactatgcctggccgtaaaccatgatgtcttcacccctacccagacatccgccagagaactacgagctcaaacg
OTU5	Pelecaniformes	Ardeidae	Bubulcus	Bubulcus_ibis	0	0	0	0	0	0	0	0	0	0	73008	27414	33279	0	0	0	0	0	0	0	0	0	caccgcggtcacacaagagacccaaattaactgtagaacggcgtaaagagtggtaacatgttatcataccaactaagatcaaaatgcaactgagctgtcataagcccaagctgcacctaagaccaccctgaaaacaatcttagcatccacgattgataaaacccacgaaagctaaggcccaaactgggattagataccccactatgctcagccttaaatcttgatacttaacttactagagtatccgcctgagaactacgagcaca
OTU6	Galliformes	Phasianidae	Gallus	Gallus_gallus	2487	7468	0	0	0	0	0	0	0	1108	0	0	0	43193	23529	24720	15235	0	0	0	0	0	caccgcggtcatacaagaaacccaaatcaatagctacccggcgtaaagagtggccacatgttatctgcaccagctaagattaaaatgcaaccaagctgtcataagcctaagatccacctaaacccaacccaaatccatcttagcctcaacgattaattttaacccacgaaagctaggacccaaactgggattagataccccactatgcctagccctaaatctagatacctcccatcacacatgtatccgcctgagaactacgagcaca
OTU8	Passeriformes	Pycnonotidae	Bleda	Bleda_spp.	0	0	0	0	0	0	0	0	0	87673	0	0	0	0	0	0	0	0	0	0	0	0	aaccgcggtcagacaggaggctcgaatcaactttataacggcgtaaagtgtggtaccatgctatccaagtaactaagattaaaagacatctgagctgtcataagcccaagacgctagtaaggccgctattcaaagaaaatcttagactaacgattaattgaaatccacgaaagccagggcccaaactgggattagataccccactatgcctggccctaaatcttgatgctcgatcttaccggagcatccgcccgagaactacgagcact
OTU9	Gruiformes	Rallidae	N/A	N/A	0	18974	0	0	0	0	0	0	0	0	0	0	0	0	0	0	0	0	66025	0	0	0	taccgcggtcatacaagaagcccaaattaactgtcacccggcgtaaagagtggtattatactatcattcaactaagaccgaggcgcaactaagctgtcataagcctatgatgcacctaaggccagcctaaaaacgatcttagcactaatgaccgaccaaacaccacgaaagccaagatacaaactgggattagataccccactatgcttggccctaaatccagatactagcccaactaaagtatccgcccgagaactacgagcata
OTU7	Bucerotiformes	Bucerotidae	Bycanistes	Bycanistes_spp.	0	0	0	0	0	0	0	0	0	0	0	0	0	0	0	0	39980	36817	0	0	0	0	caccgcggtcacacaggagacccaaactaactgtatgcggcgtaaagagtggcaccacgctatcacatctaactggggccaagatactactaagctgtcataagcccaagtcgtacacaagacccccgactaaaacgaccccagcacacacgaccaactagcccccacgaaagccaggatacaaactgggattagataccccactatgcccggccctaaatcttgatgttttccgtactaaaacatccgcccgaggactacgagcaca
OTU10	Passeriformes	Estrildidae	Lonchura	Lonchura_spp.	0	0	0	0	0	0	0	0	0	0	0	0	0	0	0	0	0	0	0	67153	0	0	caccgcggtcatacaggagacccaaattaactttataacggcgtaaagagtggtcacacgttatccaagtaactaagattaaaaggcaactgagccgtcgcaagcccaagatgctagtaagacctccacatcaaagaagatcttagaacaacgactaattgaactccacgaaagccagggcccaaactgggattagataccccactatgcctggccctaaatcttgatgcttaacctacccaagcatccgccagagaactacgagcact
OTU11	Musophagiformes	Musophagidae	Tauraco	Tauraco_spp.	0	0	0	0	6629	0	0	54538	0	0	0	0	0	0	0	0	0	0	0	0	0	0	caccgcggtcatacaagaaacccaagttaaccaaatacggcgtaaagagtggcaccatgttatcacacagactaagatcaagatacaactgggctgtaataagcttaagatgtaccaaagacccctttaaaagcaatcttagcccgcatgcaagatcaattaacctccacgaaagccaggacacaaactgggattagataccccactatgcctggccttaaatcttgatacttaccccactaaagtatccgcctgggaactacgagcaca
OTU25	Passeriformes	Pycnonotidae	Eurillas	Eurillas_latirostris	0	0	0	0	0	0	0	0	0	56264	0	0	0	0	0	0	0	0	0	0	0	0	gcggtcatacaggaggccctaatcaacattacaaacggcgtaaaaagtggtcgcatgctatccaagtaactaagattaaaaagcaactgagccgtcataagcccaagatgcccataaggccgctattcaaagaaaatcttagactaacgatcgattgaacccacgaaagccagggcccaaactgggattagataccccactatgcctggccgtaaatcttgatgctcgatcttaccggagcatccgcccgagaactacgagcgccaacg
OTU14	Columbiformes	Columbidae	Turtur	Turtur_tympanistria	0	0	0	0	0	0	0	0	0	0	0	0	0	0	0	52699	0	0	0	0	0	0	caccgcggtcacacaagagacccaaattaatcgtacacggcgtaaagagtggacccattactatcacaccaattaaggtcaaaacgtaactgagctgtcataagcttaagatacatttaaagccgccctaaagatgaccttaacactcacgatcaaataaattccacgaaagccaggacacaaactgggattagataccccactatgcctagccctaaatctcgatgcttaccctactaaagcatccgcccgaggactacgagcaca
OTU12	Charadriiformes	Laridae	Larus	Larus_spp.	0	0	0	0	0	0	0	0	0	0	0	0	41401	0	0	0	0	0	0	0	0	0	caccgcggtcacacaagagacccaaattaaccgtatacggcgtaaagagtggcactatgatatcacagtgactaggattaagatgcaactaagctgtcataagcccaaggtgtacttaagatcacctttaagatgatcctagtacttctgattgatttaaccccacgaaagctagggcacaaactgggattagataccccactatgcctagccctaaatctcgatgcttgccgtaccaaagcatccgcccgagaactacgagcaca
OTU15	Bucerotiformes	Bucerotidae	N/A	N/A	0	0	0	0	37410	0	0	0	0	0	0	0	0	0	0	0	0	0	0	0	0	0	caccgcggtcacacaagagacccaaactaattgcacacggcgtaaagagtggtactacactatcacagtaactaggggcaaaatgccactaagctgtcataagctcaagtcgcacataagatcctccactaagatgaccctagcaactacgactaactagcccccacgaaagccagggctcaaactgggattagataccccactatgcctggccctaaattctgatgtttgccgtacacaaaacatccgcccgagaactacgagcaca
OTU13	Accipitriformes	Accipitridae	Milvus	Milvus_migrans	0	0	0	0	0	0	0	0	0	0	0	0	0	0	0	0	0	0	0	0	34617	0	cgccgcggtcatacaagaaacccaagctaacagtattcggcgtaaagagcgggcacttactatcgaagcaactagggttaaatcgcaactgagctgtcataagcctaagatgcgcctaaaaccaccctctaagacgaccctagcacccacgaccgaccaaaccccgcgaaagccagggtccaaactgggattagataccccactatgcctggccctaaatcttgatacttatcctaccaaggtatccgcctgagaactacgagcaca
OTU17	Passeriformes	Ploceidae	Ploceus	Ploceus_spp.	0	0	0	0	0	0	0	0	0	135	0	0	0	0	0	0	0	0	34322	0	0	0	gcggtcatacaggagacccaaattaacattataacggcgtaaagagtggtcacatgttatccaagtagctaagattaaaaagcaactgagccgtcacaagcccaagatgccaataagacctccacatcaaagaagatcttagaacaacgatcaattgaactccacgaaagccagggcccaaactgggattagataccccactatgcctggccctaaatcttgatgcttaaacctacccaagcatccgcccgggaactacgagcaccaacg
OTU18	Passeriformes	Accipitridae	N/A	N/A	0	0	0	0	29642	0	0	0	0	0	0	0	0	0	0	0	0	0	0	0	0	0	gcggtcatacaagagacccaaattaaccgtatgcggcgtaaagagtgggtacttactatctaagcaactaggattaaagtgcagctgagctgtcataagcccaagatgcacctaaaacctcccccaaagcgatcctagcacctatgactgaccaacccccacgaaagccagggcacaaactgggattagataccccactatgcctagccctaaatcttaatacttcccctaccaaagtattcgcccgagaactacgagcacaaacg
OTU40	Pos	Pos	Pos	Pos	0	0	0	0	0	0	0	0	29189	0	0	0	0	0	0	0	0	0	0	0	0	0	gcggtcatacaggagacccaaattaactttataacggcgtaaagggtggtaacatgatatctaacaaaactaagaccaaaaataactgagccgtaacaagcccaaggtatccataaggccacctaccaagaagatcttagctaaacgattgattgaaatccacgaaagccaggacccaaactgggattagataccccactatgcctggccctaaatcttgatactctatataacctgagtgtccgcccgagaactacgagcacaaacg
OTU16	Passeriformes	Sturnidae	N/A	N/A	0	0	0	0	28009	0	0	0	0	0	0	0	0	0	0	0	0	0	0	0	0	0	caccgcggtcatacaggagacccaaattaacattataacggcgtaaagagtggtcacatgttatccaagtagctaagattaaaaagcaactgagctgtaataagcccaagatgcccataaggcctccgtcctcaaagaagatcttagaacaacgattaattgaattccacgaaagccagggcccaaactgggattagataccccactatgcctggccctaaatcttgatgctaaattttacctgagcatccgcccgagaactacgagcaca
OTU20	Galliformes	Phasianidae	Gallus	Gallus_gallus	255	2183	0	0	0	0	0	0	0	0	0	0	0	3601	282	5203	15203	0	0	0	0	0	gcggtcatacaagaaacccaaatcaatagctacccggcgtaaagagtggccacatgttatctgtaccagctaagattaaaatgcaaccaagctgtcataagcctaagatccacctaaacccaacccaaatccatcttagcctcaacgattaattttaacccacgaaagctaggacccaaactgggattagataccccactatgcctagccctaaatctagatacctcccatcacacatgtatccgcctgagaactacgagcacaaacg
OTU30	Pelecaniformes	Ardeidae	Bubulcus	Bubulcus_ibis	0	0	0	0	0	0	0	0	0	0	18254	118	7827	0	0	0	0	0	0	0	0	0	gcggtcacacaagagacccaaattaactgtagaacggcgtaaagagtggtaacatgttatcataccaactaagatcaaaatgcaactgagctgtcataagcccaagctgcacctaagaccaccatgaaaacaatcttagcatccacgattgataaaacccacgaaagctaaggcccaaactgggattagataccccactatgctcagccttaaatcttgatacttaacttactagagtatccgcctgagaactacgagcacaaacg
OTU22	Apodiformes	Apodidae	Apus	Apus_spp.	0	0	0	0	0	0	0	0	0	0	0	0	0	0	0	0	20656	0	0	0	0	0	caccgcggtcacacaagaaacccaaattaaccgtaatacggcgtaaagcgtgacattatgctatccctctaactaggatcaaaatacaactaagctgtcataagctcatgatgtacccaaaatcaacctgaaaacgatcccagccccaacgatctattaaccgtcacgaaagctagaatacaaactgggattagataccccactatgcctagccctaaatcttgatacttcccccaccaaagtattcgcccgagaactacgagcaca
OTU27	Passeriformes	Alaudidae	Alauda	Alauda_spp.	0	0	0	0	0	0	0	0	0	0	0	0	0	0	0	0	0	0	0	0	0	19031	caccgcggtcatacaggagacccaaatcaactttataacggcgtaaagagtggtcacatgctatccaagtagctaagataaaaaagcaactgagctgtcataagccaaagatgcccatactacctccaacaaagaagatcttagactaacgattgattgaattccacgaaagccaggacccaaactgggattagataccccactatgcctggccctaaatcttgatgctcgatcttaccggagcgtccgcccgagaactacgagccca
OTU19	Passeriformes	Nectariniidae	Cinnyris	Cinnyris_spp.	0	0	0	0	0	837	0	0	0	0	0	0	0	0	0	0	0	15941	0	0	0	0	caccgcggtcatacaggaagcccaaattaacattactaacggcgtaaagtgtggtcgcatgttatccaagtagctaagattaaaaggcaactgagctgtcataagctaaagatgcccataaggcctctttcatcaaagaaaatcttagaacaacgatcaattgaagcccacgaaagccagggcccaaactgggattagataccccactatgcctggccctaaatcttgatgctctaccccctacccgagcatccgcccgagaactacgagccc
OTU21	Accipitriformes	Pandionidae	Pandion	Pandion_haliaetus	16342	0	0	0	0	0	0	0	0	0	0	0	0	0	0	0	0	0	0	0	0	0	taccgcggtcatacaagaggcccaaactaactagtattcggcgtaaagagtggatacccactatccaaacaactagggttaaaacgcaactaagctgtcacaagctaaagatgcacttaaactcatcccaaagatgaccctaactatacgattgactaacttccacgaaagccagggcacaaactgggattagataccccactatgcctggccctaaatctcaatgcttaactaactaaagcattcgcccgagaactacgagcaca
OTU42	Columbiformes	Columbidae	N/A	N/A	0	0	0	0	0	0	0	16104	0	0	0	0	0	0	0	0	0	0	0	0	0	0	gcggccacacaagagacccaaattaatcgcacacggcgtaaagagtggacccatagttatcgcactaattaaggtcaaaacgcaactgagctgtcataagcctaagatgcacttaaaaccaccctaaagacgaccttaacactcacgatcaaataaactccacgaaagctaggacacaaactgggattagataccccactatgcctagccctaaatcttgatgcttacccctactaaagcatccgcctggggactacgagcacaaacg
OTU29	Gruiformes	Rallidae	N/A	N/A	0	3626	0	0	0	0	0	0	0	0	0	0	0	0	0	0	0	0	12277	0	0	0	gcggtcatacaagaagcccaaattaactgtcacccggcgtaaagagtggtattatactatcattcaactaagaccgaggcgcaactaagctgtcataagcctatgatgcacctaaggccagcctaaaaacgatcttagcactaatgaccgaccaaacaccacgaaagccaagatacaaactgggattagataccccactatgcttggccctaaatccagatactagcccaactaaagtatccgcccgagaactgcgagcataaacg
OTU35	Columbiformes	Columbidae	Turtur	Turtur_tympanistria	0	0	0	0	0	0	0	0	0	0	0	0	0	0	0	12484	0	0	0	0	0	0	gcggtcacacaagagacccaaattaatcgtacacggcgtaaagagtggacccattactatcacaccaattaaggtcaaaacgtgactgagctgtcataagcttaagatacatttaaagccgccctaaagatgaccttaacactcacgatcaaataaattccacgaaagccaggacacaaactgggattagataccccactatgcctagccctaaatctcgatgcttaccctactaaagcatccgcccgaggactacgagcacaaacg
OTU26	Passeriformes	Ploceidae	Ploceus	Ploceus_spp.	0	0	0	0	0	0	0	0	0	3415	0	0	0	0	0	0	0	0	6641	0	0	0	caccgcggtcatacaggagacccaaattaactttataacggcgtaaagagtggtcacatgttatccaagtagctaagattaaaaagcaactgagccgtcataagcccaagatgccaataagacctccacgtcaaagaagatcttagaacaacgactaattgaactccacgaaagccagggcccaaactgggattagataccccactatgcctggccctaaatcttgatgcttaaacctacccaagcatccgcccgagaactacgagcacc
OTU46	Passeriformes	Estrildidae	N/A	N/A	0	0	0	0	0	0	0	0	0	0	0	0	0	0	0	0	0	0	0	8554	0	0	gcggtcatacaggagacccaaattaactttataacggcgtaaggagtggtcacacgttatccaagtaactaagattaaaaggcaactgagccgtcgcaagcccaagatgctagtaagacctccacatcaaagaagatcttagaacaacgactaattgaactccacgaaagccagggcccaaactgggattagataccccactatgcctggccctaaatcttgatgcttaacctacccaagcatccgccagagaactacgagcactaacg
OTU31	Passeriformes	Pycnonotidae	Bleda	Bleda_spp.	0	0	0	0	0	0	0	0	0	8476	0	0	0	0	0	0	0	0	0	0	0	0	gcggtcagacaggaggctcgaatcaactttataacggcgtaaagtgtggtaccatgctatccaagtaactaagattaaaagacatctgagctgtcataagcccaagacgctagtaaggccgctattcaaagaaaatcttagactaacgatcgattgaacccacgaaagccagggcccaaactgggattagataccccactatgcctggccgtaaatcttgatgctcgatcttaccggagcatccgcccgagaactacgagcgccaacg
OTU24	Charadriiformes	Haematopodidae	Haematopus	Haematopus_ostralegus	0	0	0	0	0	0	0	0	0	0	0	0	0	0	0	0	0	0	0	0	0	8217	caccgcggtcacacaagaaacccaaattaactgtacacggcgtaaagagtggtgatgtactatcacagagactaagattaaaatgtacctgagctgtcataagcccaagagacccctaagaccacccataagacgatcttagcacctcatgatctattaaaccccacgaaagctaaggcccaaactgggattagataccccactatgcctagccctaaatcctaatgcttaccttacccaagcattcgcctgagaactacgagcaca
OTU56	Passeriformes	Pycnonotidae	N/A	N/A	0	0	0	0	0	0	0	0	0	6971	0	0	0	0	0	0	0	0	0	0	0	0	gcggtcagacaggaggctcgaatcaactttataacggcgtaaagtgtggtaccatgctatccaagtaactaagattaaaagacatctgagctgtcataagcccaagacgctagtaaggccgctattcaaagaaaatcttagactaacgattaattgaaatccacgaaagccagggcccaaactgggattagataccccactatgcctggccctaaatcttgatgctcgatcttaccggagcatccgcccgagaactacgggcactaacg
OTU48	Accipitriformes	Accipitridae	N/A	N/A	0	0	0	0	6785	0	0	0	0	0	0	0	0	0	0	0	0	0	0	0	0	0	caccgcggtcatacaagagacccaaattaaccgtatgcggcgtaaagagtgggtacttactatctaagcaactaggattaaagtgcagctgagctgtcataggcccaagatgcacctaaaacctcccccaaagcgatcctagcacctatgactgaccaacccccacgaaagccagggcacaaactgggattagataccccactatgcctagccctaaatcttaatacttcccctaccaaagtattcgcccgagaactacgagcaca
OTU43	Bucerotiformes	Bucerotidae	Bycanistes	Bycanistes_spp.	0	0	0	0	0	0	0	0	0	0	0	0	0	0	0	0	5931	294	0	0	0	0	gcggtcacacaggagacccaaactaactgcatgcggcgtaaagagtggcaccacgctatcacatctaactggggccaagatactactaagctgtcataagcccaagtcgtacacaagacccccgactaaaacgaccccagcacacacgaccaactagcccccacgaaagccaggatacaaactgggattagataccccactatgcccggccctaaatcttgatgttttccgtactaaaacatccgcccgaggactacgagcacaaacg
OTU28	Apodiformes	Apodidae	Apus	Apus_spp.	0	0	0	0	0	0	0	0	0	0	0	0	0	0	0	0	6066	0	0	0	0	0	gcggtcacacaagaaacccaaattaaccgtaatacggcgtaaagcgtgacattatgctatccctctaactaggatcaaaatacaactaagctgtcataagctcatgatgtacccaaaatcaacctgaaaacgatctcagccccaacgatctattaaccgtcacgaaagctagaatacaaactgggattagataccccactatgcctagccctaaatcttgatacttcccccaccaaagtattcgcccgagaactacgagcacaaacg
OTU32	Bucerotiformes	Bucerotidae	N/A	N/A	0	0	0	0	4945	0	0	0	0	0	0	0	0	0	0	0	0	0	0	0	0	0	gcggtcacacaagagacccaaactaattgcacacggcgtaaagagtggtactacactatcacagtaactaggggcaaaatgccactaagctgtcataagctcaagtcgcacataagatcctccactaagatgaccctagcaactacgactaactagcccccacgaaagccagggctcaaactgggattagataccccactatgcctggccctaaattctgatgtttgccgtacacaaaacatccgcccgagaactatgagcacaaacg
OTU37	Passeriformes	N/A	N/A	N/A	0	0	0	0	0	0	0	0	0	2588	0	0	0	0	0	0	0	0	0	0	0	0	gcggtcatacaggaggccctaatcaacattacaaacggcgtaaagagtggtcgcatgctatccaagtaactaagattaaaagacatctgagctgtcataagcccaagacgctagtaaggccgctattcaaagaaaatcttagactaacgattaattgaaatccacgaaagccagggcccaaactgggattagataccccactatgcctggccctaaatcttgatgctcgatcttaccggagcatccgcccgagaactacgagcactaacg
OTU34	Passeriformes	Pycnonotidae	Phyllastrephus	Phyllastrephus_albigularis	0	1943	0	0	0	0	0	0	0	0	0	0	0	0	0	0	0	0	0	0	0	0	gcggtcatacaggaggcccaaatcaacattatcgacggcgtaaagtgtggtcacatgttatccaagtaactaagattaaaaagcaactgagttgtcacaagcccaagatgctcataaggccgctattcaaagaaaatcttagactaacgattaattgaatccacgaaagccagggcccaaactgggattagataccccactatgcctggccgtaaatcttgatgctcgatcttaccggagcatccgcctgagaactacgagcaccaacg
OTU39	Accipitriformes	Pandionidae	Pandion	Pandion_haliaetus	1532	0	0	0	0	0	0	0	0	0	0	0	0	0	0	0	0	0	0	0	0	0	gcggtcatacaagaggcccaaactaactagtattcggcgtaaagagtggatacccactatctaaacaactagggttaaaacgcaactaagctgtcacaagctaaagatgcacttaaactcatcccaaagatgaccctaactatacgattgactaacttccacgaaagccagggcacaaactgggattagataccccactatgcctggccctaaatctcaatgcttaactaactaaagcattcgcccgagaactacgagcacaaacg
OTU49	Musophagiformes	Musophagidae	Tauraco	Tauraco_spp.	0	0	0	0	1145	0	0	278	0	0	0	0	0	0	0	0	0	0	0	0	0	0	gcggtcatacaagaaacccaagttaaccaaatacggcgtaaagagtggcaccatgttatcacacagactaagatcaagatacaactgggctgtaataagcttaagatgtgccaaagacccctttaaaagcaatcttagcccgcatgcaagatcaattaacctccacgaaagccaggacacaaactgggattagataccccactatgcctggccttaaatcttgatacttaccccactaaagtatccgcctgggaactacgagcacaaacg
OTU33	Pelecaniformes	Ardeidae	Butorides	Butorides_spp.	0	0	0	0	0	0	1228	0	0	0	0	0	0	0	0	0	0	0	0	0	0	0	caccgcggtcacacaagagacccaagttaaccgtgacacggcgtaaagagtggtagcatgttatcacaccaactaagatcaaaatgcaactgagctgtcataagtccaagctgcacttaagaccactctgaaaacaatcttagcaccaacgattaataaaatccacgaaagctaagacacaaactgggattagataccccactatgctcagccctaaatcttgatacttaactcaccaaagtatccgcctgagaactacgagcaca
OTU38	Accipitriformes	Pandionidae	Pandion	Pandion_haliaetus	1212	0	0	0	0	0	0	0	0	0	0	0	0	0	0	0	0	0	0	0	0	0	taccgcggtcatacaagaggcccaaactaactagtattcggcgtaaagagtggatacccactatccaaacaactagggttaaaacgcaactaagctgtcacaagctaaagatgcacttaaactcatcccaaagatgaccctaactatacgattgactaacttccacgaaagccagggcacaaactgggattagataccccactatgcctggccgtaaaccatgatgtcttcacccctacccagacatccgccagagaactacgagctca
OTU41	Passeriformes	Leiothrichidae	N/A	N/A	0	0	0	0	0	0	0	0	0	0	0	0	0	0	0	0	0	0	1148	0	0	0	caccgcggtcatacaggagacccaaatcaacattataacggcgtaaagagtggtcacatgctatccaagtaactaagattaaaaagcaactgagtcgtcacaagcccaagatgtgaattaaaggcctctattcaaagaagatcttagactaacgattgattgaatccactaaagccaggacccaaactgggattagataccccactatgcccggccctaaatcttgatgctcgatctaaccggagcatccgcccgagaactacgagcaca
OTU36	Passeriformes	Alaudidae	Alauda	Alauda_gulgula	0	0	0	0	0	0	0	0	0	0	0	0	0	0	0	0	0	0	0	0	0	948	gcggtcatacaggagacccaaatcaactttataacggcgtaaagagtggtcacatgctatccaagtagctaagataaaaaagcaactgagctgtcataagccaaagatgcccataatacctccaacaaagaagatcttagactaacgattgattgaattccacgaaagccaggacccaaactgggattagataccccactatgcctggccctaaatcttgatgctcgatcttaccggagcgtccgcccgagaactacgagcccaaacg
OTU44	Passeriformes	Picathartidae	Picathartes	Picathartes_gymnocephalus	599	0	0	0	0	0	0	0	0	0	0	0	0	0	0	0	0	0	0	0	0	0	caccgcggtcagacaggaagcccaaatcaactttataacggcgtaaagcgtggtactatgttatccaagtagctaagattaaaaggctgctaagctgtcataagcccaaggagcccataaagcctcgacttcaaagaacttcttagaacaccgattaattgaaacccacgaaagccagggcccaaactgggattagataccccactatgcctggccctaaatctcaatgcttaactaactaaagcattcgcccgagaactacgagcaca
OTU45	Passeriformes	Pycnonotidae	N/A	N/A	0	0	0	0	0	0	0	0	0	456	0	0	0	0	0	0	0	0	0	0	0	0	aaccgcggtcagacaggaggctcgaatcaactttataacggcgtaaagtgtggtaccatgctatccaagtaactaagattaaaaagcaactgagccgtcataagcccaagatgcccataaggccgctattcaaagaaaatcttagactaacgatcgattgaacccacgaaagccagggcccaaactgggattagataccccactatgcctggccgtaaatcttgatgctcgatcttaccggagcatccgcccgagaactacgagcgcc
OTU70	Charadriiformes	Laridae	Larus	Larus_spp.	0	0	0	0	0	0	0	0	0	0	0	0	395	0	0	0	0	0	0	0	0	0	gcggtcacacaagagacccaaattaaccgtatacggcgtaaagagtggcactatgatatcacagtgactaggattaagatgcaactaagctgtcataagcccaaggtgtacttaagatcacctttaggatgatcctagtacttctgattgatttaaccccacgaaagctagggcacaaactgggattagataccccactatgcctagccctaaatctcgatgcttgccgtaccaaagcatccgcccgagaactacgagcacaaacg
OTU65	Passeriformes	Nectariniidae	Cinnyris	Cinnyris_spp.	0	0	0	0	0	377	0	0	0	0	0	0	0	0	0	0	0	0	0	0	0	0	caccgcggtcatacaggaaacccaaattaacattatcagcggcgtaaagtgtggtcgcatgttatccaagtagctaagattaaaaggcaactgagctgtcataagctaaagatgcccgtaaggcctctttcatcaaagaaattcttagaacaacgatcaattgaagcccacgaaagccagggcccaaactgggattagataccccactatgcctggccctaaatcttgatgctcccccccctacccgagcatccgcccgagaactacgagcct
OTU80	Passeriformes	Sturnidae	N/A	N/A	0	0	0	0	375	0	0	0	0	0	0	0	0	0	0	0	0	0	0	0	0	0	gcggtcatacaggagacccaaattaacattataacggcgtaaagagtggtcacatgttatccaagtagctaagattaaaaagcaactgagctgtaataagcccaagatgcccataaggcctccgtccccaaagaagatcttagaacaacgattaattgaattccacgaaagccagggcccaaactgggattagataccccactatgcctggccctaaatcttgatgctaaattttacctgagcatccgcccgagaactacgagcacaaacg
OTU54	Passeriformes	N/A	N/A	N/A	0	0	0	0	0	0	0	0	0	294	0	0	0	0	0	0	0	0	0	0	0	0	caccgcggtcatacaggaggccctaatcaacattacaaacggcgtaaagagtggtcgcatgctatccaagtaactaagattaaaaagcaactgagccgtcataagcccaagacgctagtaaggccgctattcaaagaaaatcttagactaacgattaattgaaatccacgaaagccagggcccaaactgggattagataccccactatgcctggccctaaatcttgatgctcgatcttaccggagcatccgcccgagaactacgagcact
OTU51	Galliformes	Phasianidae	Gallus	Gallus_gallus	108	162	0	0	0	0	0	0	0	0	0	0	0	0	0	0	0	0	0	0	0	0	gcggtcatacaagaaacccaaatcaatagctacccggcgtaaagagtggccacatgttatctgcaccagctaagattaaaatgcaaccaagctgtcataagcctaagatccacctaaacccaacccaaatccatcttagcctcaacgattaattttaacccacgaaagccagggcccaaactgggattagataccccactatgcctggccgtaaaccatgatgtcttcacccctacccagacatccgccagagaactacgagctcaaacg
OTU52	Accipitriformes	Pandionidae	Pandion	Pandion_haliaetus	237	0	0	0	0	0	0	0	0	0	0	0	0	0	0	0	0	0	0	0	0	0	gcggtcatacaagaggcccaaactaactagtattcggcgtaaagagtggatacccactatccaaacaactagggttaaaacgcaactaagctgtcacaagctaaagatgcacttaaactcatcccaaagatgaccctaactatacgattgactaacttccacgaaagccagggcccaaactgggattagataccccactatgcctggccgtaaaccatgatgtcttcacccctacccagacatccgccagagaactacgagctcaaacg
OTU47	Passeriformes	Pycnonotidae	N/A	N/A	0	0	0	0	0	0	0	0	0	223	0	0	0	0	0	0	0	0	0	0	0	0	caccgcggtcatacaggagacccaaattaactttataacggcgtaaagagtggtcacatgttatccaagtagctaagattaaaaagcaactgagccgtcataagcccaagatgcccataaggccgctattcaaagaaaatcttagactaacgatcgattgaacccacgaaagccagggcccaaactgggattagataccccactatgcctggccgtaaatcttgatgctcgatcttaccggagcatccgcccgagaactacgagcgcc
OTU50	Passeriformes	N/A	N/A	N/A	0	0	0	0	0	0	0	0	0	223	0	0	0	0	0	0	0	0	0	0	0	0	caccgcggtcatacaggaggccctaatcaacattacaaacggcgtaaagagtggtcgcatgctatccaagtaactaagattaaaaagcaactgagccgtcataagcccaagatgccaataagacctccacgtcaaagaagatcttagaacaacgactaattgaactccacgaaagccagggcccaaactgggattagataccccactatgcctggccctaaatcttgatgcttaaacctacccaagcatccgcccgagaactacgagcacc
OTU58	Passeriformes	Pycnonotidae	N/A	N/A	0	210	0	0	0	0	0	0	0	0	0	0	0	0	0	0	0	0	0	0	0	0	caccgcggtcatacaggaggcccaaatcaacattatcgacggcgtaaagtgtggtcacatgttatccaagtaactaagattaaaaagcaactgagttgtcacaagcccaagatgctcataaggccgctattcaaagaaaatcttagactaacgattaattgaatccacgaaagccagggcccaaactgggattagataccccactatgcctggccgtaaaccatgatgtcttcacccctacccagacatccgccagagaactacgagctca
OTU77	Accipitriformes	Accipitridae	Milvus	Milvus_migrans	0	0	0	0	0	0	0	0	0	0	0	0	0	0	0	0	0	0	0	0	203	0	gcggtcatacaagaaacccaagctaacagtattcggcgtaaagagcgggcacttactatcgaagcaactagggttaaatcgcaactgagctgtcataagcctaagatgcgcctaaaaccaccctctaagacgaccctagcacccacgaccgaccaaaccccgcgaaagccagggtccaaactgggattagataccccactatgcctggccctaaatcttgatacttatcctgccaaggtatccgcctgagaactacgagcacaaacg
OTU60	Passeriformes	Picathartidae	Picathartes	Picathartes_gymnocephalus	70	105	0	0	0	0	0	0	0	0	0	0	0	0	0	0	0	0	0	0	0	0	caccgcggtcagacaggaagcccaaatcaactttataacggcgtaaagcgtggtactatgttatccaagtagctaagattaaaaggctgctaagctgtcataagcccaaggagcccataaagcctcgacttcaaagaacttcttagaacaccgattaattgaaacccacgaaagccagggcccaaactgggattagataccccactatgcctagccctaaatctagatacctcccatcacacatgtatccgcctgagaactacgagcaca
OTU82	Passeriformes	Pycnonotidae	Phyllastrephus	Phyllastrephus_albigularis	0	164	0	0	0	0	0	0	0	0	0	0	0	0	0	0	0	0	0	0	0	0	caccgcggtcatacaggaggcccaaatcaacattatcgacggcgtaaagtgtggtcacatgtcatccaagtaactaagattaaaaagcaactgagttgtcacaagcccaagatgctcataaggccgctattcaaagaaaatcttagactaacgattaattgaatccacgaaagccagggcccaaactgggattagataccccactatgcctggccgtaaatcttgatgctcgatcttaccggagcatccgcctgagaactacgagcacc
OTU55	Passeriformes	Picathartidae	Picathartes	Picathartes_gymnocephalus	0	163	0	0	0	0	0	0	0	0	0	0	0	0	0	0	0	0	0	0	0	0	caccgcggtcagacaggaagcccaaatcaactttataacggcgtaaagcgtggtactatgttatccaagtagctaagattaaaaggctgctaagctgtcataagcccaaggagcccataaagcctcgacttcaaagaacttcttagaacaccgattaattgaaacccacgaaagccagggcccaaactgggattagataccccactatgcctggccgtaaatcttgatgctcgatcttaccggagcatccgcctgagaactacgagcacc
OTU53	Galliformes	Phasianidae	Gallus	Gallus_gallus	60	99	0	0	0	0	0	0	0	0	0	0	0	0	0	0	0	0	0	0	0	0	caccgcggtcatacaagaaacccaaatcaatagctacccggcgtaaagagtggccacatgttatctgcaccagctaagattaaaatgcaaccaagctgtcataagcctaagatccacctaaacccaacccaaatccatcttagcctcaacgattaattttaacccacgaaagctaggacccaaactgggattagataccccactatgcctggccgtaaaccatgatgtcttcacccctacccagacatccgccagagaactacgagctca
OTU59	Gruiformes	Rallidae	N/A	N/A	0	158	0	0	0	0	0	0	0	0	0	0	0	0	0	0	0	0	0	0	0	0	gcggtcatacaagaagcccaaattaactgtcacccggcgtaaagagtggtattatactatcattcaactaagaccgaggcgcaactaagctgtcataagcctatgatgcacctaaggccagcctaaaaacgatcttagcactaatgaccgaccaaacaccacgaaagccaagatacaaactgggattagataccccactatgcctggccgtaaaccatgatgtcttcacccctacccagacatccgccagagaactacgagctcaaacg
OTU83	Passeriformes	Pycnonotidae	N/A	N/A	0	0	0	0	0	0	0	0	0	138	0	0	0	0	0	0	0	0	0	0	0	0	gcggtcagacaggaggctcgaatcaactttataacggcgtaaagtgtggtaccatgctatccaagtaactaagattaaaaagcaactgagccgtcataagcccaagatgcccataaggccgctattcaaagaaaatcttagactaacgatcgattgaacccacgaaggccagggcccaaactgggattagataccccactatgcctggccgtaaatcttgatgctcgatcttaccggagcatccgcccgagaactacgagcgccaacg
OTU63	Galliformes	Phasianidae	Gallus	Gallus_gallus	44	73	0	0	0	0	0	0	0	0	0	0	0	0	0	0	0	0	0	0	0	0	gcggtcagacaggaagcccaaatcaactttataacggcgtaaagcgtggtactatgttatccaagtagctaagattaaaatgcaaccaagctgtcataagcctaagatccacctaaacccaacccaaatccatcttagcctcaacgattaattttaacccacgaaagctaggacccaaactgggattagataccccactatgcctagccctaaatctagatacctcccatcacacatgtatccgcctgagaactacgagcacaaacg
OTU62	Passeriformes	Picathartidae	Picathartes	Picathartes_gymnocephalus	0	96	0	0	0	0	0	0	0	0	0	0	0	0	0	0	0	0	0	0	0	0	caccgcggtcagacaggaagcccaaatcaactttataacggcgtaaagcgtggtactatgttatccaagtagctaagattaaaaggctgctaagctgtcataagcccaaggagcccataaagcctcgacttcaaagaacttcttagaacaccgattaattgaaacccacgaaagccagggcccaaactgggattagataccccactatgcttggccctaaatccagatactagcccaactaaagtatccgcccgagaactacgagcata
OTU57	Passeriformes	Nectariniidae	Cinnyris	Cinnyris_spp.	0	0	0	0	0	91	0	0	0	0	0	0	0	0	0	0	0	0	0	0	0	0	gcggtcatacaggaaacccaaattaacattatcaacggcgtaaagtgtggtcgcatgttatccaagtagctaagattaaaaggcaactgagctgtcataagctaaagatgcccgtaaggcctctttcatcaaagaaattcttagaacaacgatcaattgaagcccacgaaagccagggcccaaactgggattagataccccactatgcctggccctaaatcttgatgctcccccccctacccgagcatccgcccgagaactacgagcctaacg
OTU107	Passeriformes	Nectariniidae	N/A	N/A	0	0	0	0	0	0	0	0	0	0	0	0	0	0	0	0	0	76	0	0	0	0	gcggtcatacaggaagcccaaattaacattactaacggcgtaaagtgtggtcgcatgttatccaagtagctaagattaaaaggcaactgagctgtcataagctaaagatgcccataaggcctctttcatcaaagaaaatcctagaacaacgatcaattgaagcccacgaaagccagggcccaaactgggattagataccccactatgcctggccctaaatcttgatgctctaccccctacccgagcatccgcccgagaactacgagcccaacg
OTU66	Charadriiformes	Haematopodidae	Haematopus	Haematopus_ostralegus	0	0	0	0	0	0	0	0	0	0	0	0	0	0	0	0	0	0	0	0	0	68	gcggtcacacaggaaacccaaattaactgtacacggcgtaaagagtggtgatgtactatcacagagactaagattaaaatgtacctgagctgtcataagcccaagagacccctaagaccacccataagacgatcttagcacctcatgatctattaaaccccacgaaagctaaggcccaaactgggattagataccccactatgcctagccctaaatcctaatgcttaccttacccaagcattcgcctgagaactacgagcacaaacg
OTU93	Passeriformes	N/A	N/A	N/A	0	0	0	0	0	0	0	0	0	60	0	0	0	0	0	0	0	0	0	0	0	0	gcggtcatacaggaggccctaatcaacattacaaacggcgtaaagagtggtcgcatgctatccaagtaactaagattaaaaagcaactgagccgtcataagcccaagatgcccataaggccgctactcaaagaaaatcttagactaacgattaattgaaatccacgaaagccagggcccaaactgggattagataccccactatgcctggccctaaatcttgatgctcgatcttaccggagcatccgcccgagaactacgagcactaacg
OTU68	Passeriformes	N/A	N/A	N/A	0	55	0	0	0	0	0	0	0	0	0	0	0	0	0	0	0	0	0	0	0	0	gcggtcatacaggaggcccaaatcaacattatcgacggcgtaaagtgtggtcacatgttatccaagtaactaagattaaaaagcaactgagttgtcacaagcccaagatgctcataaggccgctattcaaagaaaatcttagactaacgattaattgaaacccacgaaagccagggcccaaactgggattagataccccactatgcctggccgtaaaccatgatgtcttcacccctacccagacatccgccagagaactacgagctcaaacg
OTU76	Galliformes	Phasianidae	Gallus	Gallus_gallus	0	0	0	0	0	0	0	0	0	54	0	0	0	0	0	0	0	0	0	0	0	0	caccgcggtcatacaagaaacccaaatcaatagctacccggcgtaaagagtggccacatgttatctgcaccagctaagattaaaatgcaaccaagctgtcataagcctaagatccacctaaacccaacccaaatccatcttagcctcaacgattaattttaacccacgaaagctaggacccaaactgggattagataccccactatgcctggccgtaaatcttgatgctcgatcttaccggagcatccgcccgagaactacgagcgcc
OTU64	Passeriformes	Picathartidae	Picathartes	Picathartes_gymnocephalus	50	0	0	0	0	0	0	0	0	0	0	0	0	0	0	0	0	0	0	0	0	0	gcggtcagacaggaagcccaaatcaactttataacggcgtaaagcgtggtactatgttatccaagtagctaagattaaaaggctgctaagctgtcataagcccaaggagcccataaagcctcgacttcaaagaacttcttagaacaccgattaattgaaacccacgaaagccagggcacaaactgggattagataccccactatgcctggccctaaatctcaatgcttaactaactaaagcattcgcccgagaactacgagcacaaacg

## Sheet: OTU merged_Wild taxa table
OTU	Taxa	Order	Family	Genus	Species	Sum	IC22	IC28	IC5	IC32	IC27	IC10	IC4	IC3	IC18	IC21	IC9	IC8	IC11	RB_1	IC17	IC29	IC14	IC16	IC24	IC12	IC2
OTU1_23_44_60_55_62_64	Taxa_B1	Passeriformes	Picathartidae	Picathartes	Picathartes_gymnocephalus	1767075	668158	449021	304985	221406	71744	27292	17042	6567	0	0	0	0	0	0	0	0	0	0	860	0	0
OTU4_25	Taxa_B2	Passeriformes	Pycnonotidae	Eurillas	Eurillas_latirostris	356591	0	0	0	0	0	0	0	0	356591	0	0	0	0	0	0	0	0	0	0	0	0
OTU3	Taxa_B3	Columbiformes	Columbidae	Turtur	Turtur_spp.	261300	0	0	0	0	0	0	0	261300	0	0	0	0	0	0	0	0	0	0	0	0	0
OTU5_30	Taxa_B4	Pelecaniformes	Ardeidae	Bubulcus	Bubulcus_ibis	159900	0	0	0	0	0	0	0	0	0	91262	27532	41106	0	0	0	0	0	0	0	0	0
OTU8_31	Taxa_B5	Passeriformes	Pycnonotidae	Bleda	Bleda_spp.	96149	0	0	0	0	0	0	0	0	96149	0	0	0	0	0	0	0	0	0	0	0	0
OTU9	Taxa_B6	Gruiformes	Rallidae	N/A	N/A	84999	0	18974	0	0	0	0	0	0	0	0	0	0	0	0	0	0	0	66025	0	0	0
OTU7_43	Taxa_B7	Bucerotiformes	Bucerotidae	Bycanistes	Bycanistes_spp.	83022	0	0	0	0	0	0	0	0	0	0	0	0	0	0	0	45911	37111	0	0	0	0
OTU10	Taxa_B8	Passeriformes	Estrildidae	Lonchura	Lonchura_spp.	67153	0	0	0	0	0	0	0	0	0	0	0	0	0	0	0	0	0	0	67153	0	0
OTU14_35	Taxa_B9	Columbiformes	Columbidae	Turtur	Turtur_tympanistria	65183	0	0	0	0	0	0	0	0	0	0	0	0	0	0	65183	0	0	0	0	0	0
OTU11_49	Taxa_B10	Musophagiformes	Musophagidae	Tauraco	Tauraco_spp.	62590	0	0	0	0	7774	0	0	54816	0	0	0	0	0	0	0	0	0	0	0	0	0
OTU17_26	Taxa_B11	Passeriformes	Ploceidae	Ploceus	Ploceus_spp.	44513	0	0	0	0	0	0	0	0	3550	0	0	0	0	0	0	0	0	40963	0	0	0
OTU12_70	Taxa_B12	Charadriiformes	Laridae	Larus	Larus_spp.	41796	0	0	0	0	0	0	0	0	0	0	0	41796	0	0	0	0	0	0	0	0	0
OTU15	Taxa_B13	Bucerotiformes	Bucerotidae	N/A	N/A	37410	0	0	0	0	37410	0	0	0	0	0	0	0	0	0	0	0	0	0	0	0	0
OTU13_77	Taxa_B14	Accipitriformes	Accipitridae	Milvus	Milvus_migrans	34820	0	0	0	0	0	0	0	0	0	0	0	0	0	0	0	0	0	0	0	34820	0
OTU18	Taxa_B15	Passeriformes	Accipitridae	N/A	N/A	29642	0	0	0	0	29642	0	0	0	0	0	0	0	0	0	0	0	0	0	0	0	0
OTU16	Taxa_B16	Passeriformes	Sturnidae	N/A	N/A	28009	0	0	0	0	28009	0	0	0	0	0	0	0	0	0	0	0	0	0	0	0	0
OTU22_28	Taxa_B17	Apodiformes	Apodidae	Apus	Apus_spp.	26722	0	0	0	0	0	0	0	0	0	0	0	0	0	0	0	26722	0	0	0	0	0
OTU36_27	Taxa_B18	Passeriformes	Alaudidae	Alauda	Alauda_spp.	19979	0	0	0	0	0	0	0	0	0	0	0	0	0	0	0	0	0	0	0	0	19979
OTU21_39_38_52	Taxa_B19	Accipitriformes	Pandionidae	Pandion	Pandion_haliaetus	19323	19323	0	0	0	0	0	0	0	0	0	0	0	0	0	0	0	0	0	0	0	0
OTU19_65_57	Taxa_B20	Passeriformes	Nectariniidae	Cinnyris	Cinnyris_spp.	17246	0	0	0	0	0	1305	0	0	0	0	0	0	0	0	0	0	15941	0	0	0	0
OTU42	Taxa_B21	Columbiformes	Columbidae	N/A	N/A	16104	0	0	0	0	0	0	0	16104	0	0	0	0	0	0	0	0	0	0	0	0	0
OTU29	Taxa_B22	Gruiformes	Rallidae	N/A	N/A	15903	0	3626	0	0	0	0	0	0	0	0	0	0	0	0	0	0	0	12277	0	0	0
OTU46	Taxa_B23	Passeriformes	Estrildidae	N/A	N/A	8554	0	0	0	0	0	0	0	0	0	0	0	0	0	0	0	0	0	0	8554	0	0
OTU24_66	Taxa_B24	Charadriiformes	Haematopodidae	Haematopus	Haematopus_ostralegus	8285	0	0	0	0	0	0	0	0	0	0	0	0	0	0	0	0	0	0	0	0	8285
OTU56	Taxa_B25	Passeriformes	Pycnonotidae	N/A	N/A	6971	0	0	0	0	0	0	0	0	6971	0	0	0	0	0	0	0	0	0	0	0	0
OTU48	Taxa_B26	Accipitriformes	Accipitridae	N/A	N/A	6785	0	0	0	0	6785	0	0	0	0	0	0	0	0	0	0	0	0	0	0	0	0
OTU32	Taxa_B27	Bucerotiformes	Bucerotidae	N/A	N/A	4945	0	0	0	0	4945	0	0	0	0	0	0	0	0	0	0	0	0	0	0	0	0
OTU37	Taxa_B28	Passeriformes	N/A	N/A	N/A	2588	0	0	0	0	0	0	0	0	2588	0	0	0	0	0	0	0	0	0	0	0	0
OTU34_82	Taxa_B29	Passeriformes	Pycnonotidae	Phyllastrephus	Phyllastrephus_albigularis	2107	0	2107	0	0	0	0	0	0	0	0	0	0	0	0	0	0	0	0	0	0	0
OTU33	Taxa_B30	Pelecaniformes	Ardeidae	Butorides	Butorides_spp.	1228	0	0	0	0	0	0	1228	0	0	0	0	0	0	0	0	0	0	0	0	0	0
OTU41	Taxa_B31	Passeriformes	Leiothrichidae	N/A	N/A	1148	0	0	0	0	0	0	0	0	0	0	0	0	0	0	0	0	0	1148	0	0	0
OTU45	Taxa_B32	Passeriformes	Pycnonotidae	N/A	N/A	456	0	0	0	0	0	0	0	0	456	0	0	0	0	0	0	0	0	0	0	0	0
OTU80	Taxa_B33	Passeriformes	Sturnidae	N/A	N/A	375	0	0	0	0	375	0	0	0	0	0	0	0	0	0	0	0	0	0	0	0	0
OTU54	Taxa_B34	Passeriformes	N/A	N/A	N/A	294	0	0	0	0	0	0	0	0	294	0	0	0	0	0	0	0	0	0	0	0	0
OTU47	Taxa_B35	Passeriformes	Pycnonotidae	N/A	N/A	223	0	0	0	0	0	0	0	0	223	0	0	0	0	0	0	0	0	0	0	0	0
OTU50	Taxa_B36	Passeriformes	N/A	N/A	N/A	223	0	0	0	0	0	0	0	0	223	0	0	0	0	0	0	0	0	0	0	0	0
OTU58	Taxa_B37	Passeriformes	Pycnonotidae	N/A	N/A	210	0	210	0	0	0	0	0	0	0	0	0	0	0	0	0	0	0	0	0	0	0
OTU59	Taxa_B38	Gruiformes	Rallidae	N/A	N/A	158	0	158	0	0	0	0	0	0	0	0	0	0	0	0	0	0	0	0	0	0	0
OTU83	Taxa_B39	Passeriformes	Pycnonotidae	N/A	N/A	138	0	0	0	0	0	0	0	0	138	0	0	0	0	0	0	0	0	0	0	0	0
OTU107	Taxa_B40	Passeriformes	Nectariniidae	N/A	N/A	76	0	0	0	0	0	0	0	0	0	0	0	0	0	0	0	0	76	0	0	0	0
OTU93	Taxa_B41	Passeriformes	N/A	N/A	N/A	60	0	0	0	0	0	0	0	0	60	0	0	0	0	0	0	0	0	0	0	0	0
OTU68	Taxa_B42	Passeriformes	N/A	N/A	N/A	55	0	55	0	0	0	0	0	0	0	0	0	0	0	0	0	0	0	0	0	0	0

## Sheet: Genera level taxa table
OTU	Taxa	Order	Family	Genus	Species	Sum	IC22	IC28	IC5	IC32	IC27	IC10	IC4	IC3	IC18	IC21	IC9	IC8	IC11	RB_1	IC17	IC29	IC14	IC16	IC24	IC12	IC2
OTU1_23_44_60_55_62_64	Taxa_B1	Passeriformes	Picathartidae	Picathartes	Picathartes_gymnocephalus	1767075	668158	449021	304985	221406	71744	27292	17042	6567	0	0	0	0	0	0	0	0	0	0	860	0	0
OTU4_25	Taxa_B2	Passeriformes	Pycnonotidae	Eurillas	Eurillas_latirostris	356591	0	0	0	0	0	0	0	0	356591	0	0	0	0	0	0	0	0	0	0	0	0
OTU3	Taxa_B3	Columbiformes	Columbidae	Turtur	Turtur_spp.	261300	0	0	0	0	0	0	0	261300	0	0	0	0	0	0	0	0	0	0	0	0	0
OTU5_30	Taxa_B4	Pelecaniformes	Ardeidae	Bubulcus	Bubulcus_ibis	159900	0	0	0	0	0	0	0	0	0	91262	27532	41106	0	0	0	0	0	0	0	0	0
OTU8_31	Taxa_B5	Passeriformes	Pycnonotidae	Bleda	Bleda_spp.	96149	0	0	0	0	0	0	0	0	96149	0	0	0	0	0	0	0	0	0	0	0	0
OTU7_43	Taxa_B7	Bucerotiformes	Bucerotidae	Bycanistes	Bycanistes_spp.	83022	0	0	0	0	0	0	0	0	0	0	0	0	0	0	0	45911	37111	0	0	0	0
OTU10	Taxa_B8	Passeriformes	Estrildidae	Lonchura	Lonchura_spp.	67153	0	0	0	0	0	0	0	0	0	0	0	0	0	0	0	0	0	0	67153	0	0
OTU14_35	Taxa_B9	Columbiformes	Columbidae	Turtur	Turtur_tympanistria	65183	0	0	0	0	0	0	0	0	0	0	0	0	0	0	65183	0	0	0	0	0	0
OTU11_49	Taxa_B10	Musophagiformes	Musophagidae	Tauraco	Tauraco_spp.	62590	0	0	0	0	7774	0	0	54816	0	0	0	0	0	0	0	0	0	0	0	0	0
OTU17_26	Taxa_B11	Passeriformes	Ploceidae	Ploceus	Ploceus_spp.	44513	0	0	0	0	0	0	0	0	3550	0	0	0	0	0	0	0	0	40963	0	0	0
OTU12_70	Taxa_B12	Charadriiformes	Laridae	Larus	Larus_spp.	41796	0	0	0	0	0	0	0	0	0	0	0	41796	0	0	0	0	0	0	0	0	0
OTU13_77	Taxa_B14	Accipitriformes	Accipitridae	Milvus	Milvus_migrans	34820	0	0	0	0	0	0	0	0	0	0	0	0	0	0	0	0	0	0	0	34820	0
OTU22_28	Taxa_B17	Apodiformes	Apodidae	Apus	Apus_spp.	26722	0	0	0	0	0	0	0	0	0	0	0	0	0	0	0	26722	0	0	0	0	0
OTU36_27	Taxa_B18	Passeriformes	Alaudidae	Alauda	Alauda_spp.	19979	0	0	0	0	0	0	0	0	0	0	0	0	0	0	0	0	0	0	0	0	19979
OTU21_39_38_52	Taxa_B19	Accipitriformes	Pandionidae	Pandion	Pandion_haliaetus	19323	19323	0	0	0	0	0	0	0	0	0	0	0	0	0	0	0	0	0	0	0	0
OTU19_65_57	Taxa_B20	Passeriformes	Nectariniidae	Cinnyris	Cinnyris_spp.	17246	0	0	0	0	0	1305	0	0	0	0	0	0	0	0	0	0	15941	0	0	0	0
OTU24_66	Taxa_B24	Charadriiformes	Haematopodidae	Haematopus	Haematopus_ostralegus	8285	0	0	0	0	0	0	0	0	0	0	0	0	0	0	0	0	0	0	0	0	8285
OTU34_82	Taxa_B29	Passeriformes	Pycnonotidae	Phyllastrephus	Phyllastrephus_albigularis	2107	0	2107	0	0	0	0	0	0	0	0	0	0	0	0	0	0	0	0	0	0	0
OTU33	Taxa_B30	Pelecaniformes	Ardeidae	Butorides	Butorides_spp.	1228	0	0	0	0	0	0	1228	0	0	0	0	0	0	0	0	0	0	0	0	0	0
