# Supplementary material for: Moss‐Accumulated eDNA Is a Promising Source for Terrestrial Biodiversity Surveys Across the Tree of Life and Biomes
Source: Mol Ecol Resour. 2025 Dec 12;26(1):e70088. doi: 10.1111/1755-0998.70088 (PMC12701329; doi:10.1111/1755-0998.70088)
Supplement: Supplementary file 12 — Table S12: OTU table (Table 1), full taxa table (Table 2) and genus‐level taxa table (Table 3) of 16Smam primer set for Lamto Ecological Research Station, Côte d'Ivoire. Table is in a separate excel sheet. [file MEN-26-e70088-s002.xlsx]

## Sheet: OTU table_Minimum 50 seqs
OTU	Class	Order	Family	Genus	Species	IC18	IC8	IC7	IC27	IC4	IC20	IC32	IC11	IC30	IC3	IC10	IC28	IC5	IC22	IC31	IC2	IC9	IC29	IC17	IC14	IC12	IC1	IC16	IC23	IC25	IC24	IC26	IC19	IC15	Positive_TD	EB_1	RB_1	IC21	Sequence
OTU58	Amphibia	Anura	Arthroleptidae	Arthroleptis	Arthroleptis_poecilonotus	0	0	0	0	0	238	0	0	0	0	0	0	0	7538	0	0	0	0	0	0	0	0	0	0	0	0	0	0	0	0	0	0	0	gcataataaaacctccccaatgaaaagaattaattttcctaatacaagaataacaattctaataatcaacaaattgacataacttgatccaatctttgatcaatgaacta
OTU67	Amphibia	Anura	Arthroleptidae	Arthroleptis	Arthroleptis_poecilonotus	0	0	0	0	0	16	0	0	0	0	0	0	0	3401	0	0	0	0	0	0	0	0	0	0	0	0	0	0	0	0	0	0	0	ataataaaacctccccaatgaaaagaattaattttcctaatacaagaataacaattctaataatcaacaaattgacataacttgatccaatctttgatcaatgaactaag
OTU71	Mammalia	Rodentia	Hystricidae	Atherurus	Atherurus_africanus	0	0	0	0	0	2099	0	0	0	0	0	0	0	0	0	0	0	0	0	0	0	0	0	0	0	0	0	0	0	0	0	0	0	gaataaaaaaacctccgaatgattttaacttagactctacaagtcaaagtcaaaaaatcattaattgacccagtatataactgatcaacgaacca
OTU87	Mammalia	Rodentia	Hystricidae	Atherurus	Atherurus_africanus	0	0	0	0	0	514	0	0	0	0	0	0	0	0	0	0	0	0	0	0	0	0	0	0	0	0	0	0	0	0	0	0	0	ataaaaaaacctccgaatgattttaacttagactctacaagtcaaagtcaaaaaatcattaattgacccagtatataactgatcaacgaaccaag
OTU9	Mammalia	Carnivora	Herpestidae	Atilax	Atilax_paludinosus	0	0	0	0	0	0	6868	0	0	0	0	0	89	0	0	0	0	0	0	0	319437	0	0	0	0	0	0	32117	0	0	0	0	0	gaacaaaacaacctccgagtgattttaaatctagacctaccagtcgaaagtattacatcacttattgatccaaaacatttgatcaacggaaca
OTU28	Mammalia	Carnivora	Herpestidae	Atilax	Atilax_paludinosus	0	0	0	0	0	6	150	0	0	0	0	0	0	0	0	0	0	0	0	0	79608	0	0	0	0	0	0	24052	0	0	0	0	0	acaaaacaacctccgagtgattttaaatctagacctaccagtcgaaagtattacatcacttattgatccaaaacatttgatcaacggaacaag
OTU7	Mammalia	Artiodactyla	Bovidae	Bos	Bos_taurus	0	56284	0	13108	6867	4307	26094	6675	0	0	0	7470	0	7176	91	42627	429	0	48562	6776	16935	71731	0	16088	0	23353	86769	63877	31403	0	0	0	0	gaataaaaaatcctccgagcgattttaaagactagacccacaagtcaaatcactctatcgctcattgatccaaaaacttgatcaacggaaca
OTU20	Mammalia	Artiodactyla	Bovidae	Bos	Bos_taurus	0	3292	0	7425	202	947	931	5523	0	0	0	5004	0	5665	0	1515	286	0	17964	196	9056	2204	0	13752	0	19515	55918	6237	32136	0	0	0	0	ataaaaaatcctccgagcgattttaaagactagacccacaagtcaaatcactctatcgctcattgatccaaaaacttgatcaacggaacaag
OTU94	Mammalia	Artiodactyla	Bovidae	Bos	Bos_taurus	0	0	0	0	0	0	0	0	0	0	0	0	0	0	0	0	0	0	954	0	0	0	0	0	0	0	0	0	0	0	0	0	0	gaataaaaaatcctccgggcgattttaaagactagacccataagtcaaatcaccctatcgctcattgatccaaaaacttgatcaacggaaca
OTU138	Aves	Pelecaniformes	Ardeidae	Bubulcus	Bubulcus_ibis	0	0	0	0	0	0	0	0	0	0	0	0	0	0	0	0	0	0	0	0	0	0	0	0	0	0	0	0	0	0	0	0	100	aaaacaaatcctccaaaaacaagaccacacctcttaaccaagagcgacatctctacgtgctaacagtaaccagacccaatataattgattaatgaaccaag
OTU144	Aves	Pelecaniformes	Ardeidae	Bubulcus	Bubulcus_ibis	0	0	0	0	0	0	0	0	0	0	0	0	0	0	0	0	0	0	0	0	0	0	0	0	0	0	0	0	0	0	0	0	92	gaaaaacaaatcctccaaaaacaagaccacacctcttaaccaagagcgacatctctacgtgctaacagtaaccagacccaatataattgattaatgaacca
OTU4	Mammalia	Carnivora	Canidae	Canis	Canis_lupus	5941	0	0	0	0	0	0	0	15738	5507	81270	130376	3786	37413	714	709	0	44198	75067	44757	26944	9295	0	0	0	0	0	0	0	0	0	0	0	atataaaaaaactcccgagtgattaaaatttagacccacaagtcaaaatacaacatcacttattgatccaataatttttgatcaacggaaca
OTU17	Mammalia	Carnivora	Canidae	Canis	Canis_lupus	5231	0	0	0	0	0	0	0	2194	202	27820	83440	70	41006	399	19	0	2550	43814	2014	3074	139	0	0	0	0	0	0	0	0	0	0	0	ataaaaaaactcccgagtgattaaaatttagacccacaagtcaaaatacaacatcacttattgatccaataatttttgatcaacggaacaag
OTU51	Mammalia	Carnivora	Canidae	Canis	Canis_lupus	0	0	0	0	0	0	0	0	0	0	0	0	0	0	0	0	0	0	0	0	0	0	0	0	0	12013	0	0	0	0	0	0	0	atataaaaaaactcccaagtgattaaaatttatttaccagtcaaaatataacatcatttattgatccaatagtttttgatcaacagaaca
OTU80	Mammalia	Carnivora	Canidae	Canis	Canis_lupus	0	0	0	0	0	0	0	0	0	0	0	0	0	0	0	0	0	0	0	0	0	0	0	0	0	875	0	0	0	0	0	0	0	ataaaaaaactcccaagtgattaaaatttatttaccagtcaaaatataacatcatttattgatccaatagtttttgatcaacagaacaag
OTU115	Mammalia	Carnivora	Canidae	Canis	Canis_lupus	31	0	0	0	0	0	0	0	0	17	27	223	0	30	0	0	0	0	79	0	65	0	0	0	0	0	0	0	0	0	0	0	0	atataaaaaaactcccgagtgattaaaatttagacccacaagtcaaaatacaacatcacttattgatccaaaaatttgatcaacggaaca
OTU142	Mammalia	Carnivora	Canidae	Canis	Canis_lupus	0	0	0	0	0	0	0	0	0	0	0	132	0	8	0	0	0	0	34	0	0	0	0	0	0	0	0	0	0	0	0	0	0	ataaaaaaactcccgagtgattaaaatttagacccacaagtcaaaatacaacatcacttattgacccaataatttgatcaacggaacaag
OTU159	Mammalia	Carnivora	Canidae	Canis	Canis_lupus	75	0	0	0	0	0	0	0	0	0	0	5	0	0	0	0	0	0	9	0	7	0	0	0	0	0	0	0	0	0	0	0	0	ataaaaaaactcccgagtgattaaaatttagacccacaagtcaaaatacaacatcacttattgatccaaaacacttgatcaacggaacaag
OTU237	Mammalia	Carnivora	Canidae	Canis	Canis_lupus	0	0	0	0	0	0	0	0	48	0	0	0	0	0	0	0	0	10	0	0	0	0	0	0	0	0	0	0	0	0	0	0	0	atataaaacaactcccgagtgatatagtttagacccacaagtcaaaatacaacatcacttattgatccaataatttttgatcaacggaaca
OTU189	Mammalia	Carnivora	Canidae	Canis	Canis_lupus	0	0	0	0	0	0	0	0	0	0	0	41	0	0	0	0	0	0	15	0	0	0	0	0	0	0	0	0	0	0	0	0	0	ataaaaaatcctccgagcgattttaaaatttagacccacaagtcaaaatacaacatcacttattgatccaataatttttgatcaacggaacaag
OTU72	Mammalia	Artiodactyla	Cervidae	Capreolus	Capreolus_capreolus	0	0	0	0	0	0	0	0	0	0	0	0	0	0	0	1269	0	0	0	0	5	0	840	0	0	0	0	0	0	0	0	0	0	gaacaaaaaatcctccgagcgattttaaagactagacctacaagtcacatcgcacaatcgtttattgatccaaaaattgatcaacggaaca
OTU68	Mammalia	Primates	Cercopithecidae	Chlorocebus	Chlorocebus_sabaeus	0	0	0	0	1752	347	0	0	0	0	0	0	0	0	731	0	0	0	0	0	0	0	0	0	0	0	0	0	0	0	0	0	0	gcacaatcaaacctccgaacaatccatgctaagactacacaagccaaagcaaaccaatacttgcaattgacccaataatttgatcaacggaaca
OTU81	Mammalia	Primates	Cercopithecidae	Chlorocebus	Chlorocebus_sabaeus	0	0	0	0	44	25	0	0	0	0	0	0	0	0	734	0	0	0	0	0	0	0	0	0	0	0	0	0	0	0	0	0	0	acaatcaaacctccgaacaatccatgctaagactacacaagccaaagcaaaccaatacttgcaattgacccaataatttgatcaacggaacaag
OTU34	Mammalia	Carnivora	Viverridae	Civettictis	Civettictis_civetta	0	0	0	0	0	0	0	25611	0	0	0	0	0	0	7455	0	0	0	0	0	0	0	0	19336	0	0	0	0	0	0	0	0	0	gtataaaacaacctccgaatgatttaaatcaagacttaccagtcaaaagtattacatcacttattgatccaaataaccatttgatcaacggaaca
OTU47	Mammalia	Carnivora	Viverridae	Civettictis	Civettictis_civetta	0	0	0	0	0	0	0	3302	0	0	0	0	0	0	6565	0	0	0	0	0	0	0	0	5886	0	0	0	0	0	0	0	0	0	ataaaacaacctccgaatgatttaaatcaagacttaccagtcaaaagtattacatcacttattgatccaaataaccatttgatcaacggaacaag
OTU151	Mammalia	Carnivora	Viverridae	Civettictis	Civettictis_civetta	0	0	0	0	0	0	0	0	0	0	0	0	0	0	89	0	0	0	0	0	0	0	0	0	0	0	0	0	0	0	0	0	0	gcacaagacaacctccgaatgatttaaatcaagacttaccagtcaaaagtattacatcacttattgatccaaataaccatttgatcaacggaaca
OTU36	Mammalia	Rodentia	Nesomyidae	Cricetomys	Cricetomys_gambianus	0	0	0	0	0	0	0	0	0	0	0	0	0	0	0	17458	0	0	10085	0	0	0	0	17805	0	0	0	0	0	0	0	0	0	gcacaaaaaaccctccgaatgtttctaaccaagaccaacaagtctaagtaaataaaaacatatctgacccaaatatatttgatcaacggacca
OTU42	Mammalia	Rodentia	Nesomyidae	Cricetomys	Cricetomys_gambianus	0	0	0	0	0	0	0	0	0	0	0	0	0	0	0	687	0	0	8491	0	0	0	0	14857	0	0	0	0	0	0	0	0	0	acaaaaaaccctccgaatgtttctaaccaagaccaacaagtctaagtaaataaaaacatatctgacccaaatatatttgatcaacggaccaag
OTU1	Mammalia	Carnivora	Herpestidae	Crossarchus	Crossarchus_obscurus	559474	399533	137342	77131	65701	15445	8667	211071	1620	0	0	0	0	0	0	0	0	0	0	0	13902	0	0	0	0	0	0	0	0	0	0	0	0	gaacaaaacaacctccgagtgatttttaatctagacccacatgtcaaaagtattacatcacttattgatccaaaacacttgatcaacggaaca
OTU5	Mammalia	Carnivora	Herpestidae	Crossarchus	Crossarchus_obscurus	327659	125513	4349	27018	1802	5988	357	53005	1388	0	0	0	0	0	0	0	0	0	0	0	111	0	0	0	0	0	0	0	0	0	0	0	0	acaaaacaacctccgagtgatttttaatctagacccacatgtcaaaagtattacatcacttattgatccaaaacacttgatcaacggaacaag
OTU2	Mammalia	Chiroptera	Pteropodidae	Eidolon	Eidolon_helvum	0	0	0	204122	262859	0	2481	0	0	54484	46537	38969	48338	47725	0	0	0	0	0	0	0	0	0	0	0	0	0	0	0	0	0	0	0	atataaaataactcccgagtgattaaaatctagacaaactagtcaaaataacatatcattaattgatccaaaaatttgatcaacggaaca
OTU23	Mammalia	Chiroptera	Pteropodidae	Eidolon	Eidolon_helvum	0	0	0	51637	7596	0	82	0	0	2035	40761	14090	1689	23952	0	0	0	0	0	0	0	0	0	0	0	0	0	0	0	0	0	0	0	ataaaataactcccgagtgattaaaatctagacaaactagtcaaaataacatatcattaattgatccaaaaatttgatcaacggaacaag
OTU13	Mammalia	Chiroptera	Pteropodidae	Epomops	Epomops_buettikoferi	0	0	0	0	0	0	0	0	0	0	0	0	0	0	0	0	0	7166	0	0	0	283366	0	0	0	0	0	0	0	0	0	0	0	atataaaacaactcccgagtgacatagtttagactaacaagtcgaaactttctatcattcagtgatccaatctcttttgatcaacggaaca
OTU55	Mammalia	Chiroptera	Pteropodidae	Epomops	Epomops_buettikoferi	0	0	0	0	0	0	0	0	0	0	0	0	0	0	0	0	0	121	0	0	0	10083	0	0	0	0	0	0	0	0	0	0	0	ataaaacaactcccgagtgacatagtttagactaacaagtcgaaactttctatcattcagtgatccaatctcttttgatcaacggaacaag
OTU21	Mammalia	Carnivora	Felidae	Felis	Felis_catus	0	0	0	0	0	0	0	0	0	12318	0	0	0	0	0	0	0	0	0	0	0	0	0	0	0	0	0	0	0	0	169933	0	0	gaacaaaacaacctccgagtgatttaaatctagactaaccagtcgaaagtactacatcacttattgatccaaaaaccttgatcaacggaaca
OTU35	Mammalia	Carnivora	Felidae	Felis	Felis_catus	0	0	0	0	0	0	0	0	0	428	0	0	0	0	0	0	0	0	0	0	0	0	0	0	0	0	0	0	0	0	53950	0	0	acaaaacaacctccgagtgatttaaatctagactaaccagtcgaaagtactacatcacttattgatccaaaaaccttgatcaacggaacaag
OTU48	Mammalia	Carnivora	Felidae	Felis	Felis_catus	0	0	0	0	0	0	0	0	0	0	0	0	0	16158	0	0	0	0	0	0	0	0	0	0	0	0	0	0	0	0	0	0	0	gaacaaaacaacctccgagtgatttaaatctagactacccagtcgaaagtattacatcacttgttgatccaaaaaccttgatcaacggaaca
OTU78	Mammalia	Carnivora	Felidae	Felis	Felis_catus	0	0	0	0	0	0	0	0	0	0	0	0	0	1156	0	0	0	0	0	0	0	0	0	0	0	0	0	0	0	0	0	0	0	acaaaacaacctccgagtgatttaaatctagactacccagtcgaaagtattacatcacttgttgatccaaaaaccttgatcaacggaacaag
OTU41	Mammalia	Carnivora	Viverridae	Genetta	Genetta_pardina	0	0	0	0	0	34899	0	0	0	0	0	0	0	0	0	0	0	0	0	0	0	0	0	0	0	0	0	0	0	0	0	0	0	gtacaaaacaacctccgaatgatttaaatcaagacttaccagtcaaaagtactacatcacttattgatccaaaaacatttgatcaacggaaca
OTU62	Mammalia	Carnivora	Viverridae	Genetta	Genetta_pardina	0	0	0	0	0	5785	0	0	0	0	0	0	0	0	0	0	0	0	0	0	0	0	0	0	0	0	0	0	0	0	0	0	0	acaaaacaacctccgaatgatttaaatcaagacttaccagtcaaaagtactacatcacttattgatccaaaaacatttgatcaacggaacaag
OTU60	Mammalia	Rodentia	Sciuridae	Heliosciurus	Heliosciurus_rufobrachium	0	0	0	0	0	0	1863	0	0	0	0	0	0	0	0	0	106	0	0	0	0	0	0	0	0	3437	0	0	0	0	0	0	0	gtacaacttaacctccgaatggcaatgatctagacacacctgtctaaattttaatccataaattgacccaattcaattgatcaacggaaca
OTU64	Mammalia	Rodentia	Sciuridae	Heliosciurus	Heliosciurus_rufobrachium	0	0	0	0	0	0	67	0	0	0	0	0	0	0	0	0	67	0	0	0	0	0	0	0	0	3358	0	0	0	0	0	0	0	acaacttaacctccgaatggcaatgatctagacacacctgtctaaattttaatccataaattgacccaattcaattgatcaacggaacaag
OTU6	Mammalia	Primates	Hominidae	Homo	Homo_sapiens	10283	14990	9965	12083	885	0	21954	44197	28393	6620	39713	35734	1196	18244	0	12294	0	37	86823	112581	22033	0	76922	5406	2535	1578	3723	30	374	0	0	0	0	gcataatttaacctccgagcaacctatgctaagactaaacaagtttaagcgaattactatacatatattgacccaataatttgatcaacggaaca
OTU14	Mammalia	Primates	Hominidae	Homo	Homo_sapiens	0	0	8804	0	0	17	6838	81965	24029	19176	23627	15210	35191	21613	0	1543	0	0	36023	828	3863	0	8221	0	6	7231	301	352	0	0	0	0	0	gtataattcaacctccaaacagcctagactaagaccgcactagtgtaagcgagctgacacacattgattcaataatttgatcaacagaaga
OTU15	Mammalia	Primates	Hominidae	Homo	Homo_sapiens	7273	13730	355	7320	17	0	947	19501	2446	160	3832	19486	25	11378	0	480	0	0	58275	46950	12012	0	42323	4414	60	1380	3034	5	306	0	0	0	0	ataatttaacctccgagcaacctatgctaagactaaacaagtttaagcgaattactatacatatattgacccaataatttgatcaacggaacaag
OTU26	Mammalia	Primates	Hominidae	Homo	Homo_sapiens	0	0	0	1765	0	0	6783	32961	12519	3627	8498	15777	274	8689	0	169	0	0	28281	21277	0	0	3341	0	0	25145	1207	0	0	0	0	0	0	gcataattcaacctccgagcaacctaaactaagactgcactagcctaagcaagttaatatatattgacctgataatttgatcaacggagta
OTU30	Mammalia	Primates	Hominidae	Homo	Homo_sapiens	0	0	236	0	0	9	243	18927	4406	611	1728	4930	1681	20634	0	31	0	0	14016	31	210	0	6633	0	0	660	17	23	0	0	0	0	0	ataattcaacctccaaacagcctagactaagaccgcactagtgtaagcgagctgacacacattgattcaataatttgatcaacagaagaag
OTU40	Mammalia	Primates	Hominidae	Homo	Homo_sapiens	0	0	0	78	0	0	310	2013	526	76	492	5064	0	7851	0	0	0	0	19031	1020	0	0	998	0	0	21723	30	0	0	0	0	0	0	ataattcaacctccgagcaacctaaactaagactgcactagcctaagcaagttaatatatattgacccgataatttgatcaacggagtaag
OTU33	Mammalia	Primates	Hominidae	Homo	Homo_sapiens	0	0	57	655	0	0	1179	7660	6378	11	1309	4341	3017	1729	750	985	0	0	10986	0	0	1119	10380	2315	0	1551	50	0	713	0	0	0	0	gcataactcaacctctgaacaacctaaactaagacctcactagtctaagcgggttaacacacattgacccaataatttgatcaacggaata
OTU45	Mammalia	Primates	Hominidae	Homo	Homo_sapiens	0	0	0	49	0	0	48	1669	2545	0	200	2319	40	1418	408	21	0	0	6034	0	0	26	1649	2319	0	1235	0	0	55	0	0	0	0	ataactcaacctctgaacaacctaaactaagacctcactagtctaagcgggttaacacacattgacccaataatttgatcaacggaataag
OTU44	Mammalia	Primates	Hominidae	Homo	Homo_sapiens	36	0	13	41	0	0	590	3668	2929	1639	186	885	151	719	0	0	0	0	2196	2935	0	0	3053	0	618	18	0	0	0	0	0	0	0	gcatacttcaacctccaaacaacgtaaactaagacctcactagtctaagcgagttaacatacattgattcaattaatttgatgaacggaata
OTU52	Mammalia	Primates	Hominidae	Homo	Homo_sapiens	26	0	0	0	0	0	36	3396	1573	42	0	95	0	587	0	0	0	0	841	2761	0	0	2540	0	50	0	0	0	0	0	0	0	0	atacttcaacctccaaacaacgtaaactaagacctcactagtctaagcgagttaacatacattgattcaattaatttgatgaacggaataag
OTU85	Mammalia	Primates	Hominidae	Homo	Homo_sapiens	156	0	1170	1167	0	0	100	1945	1128	192	0	965	6	805	0	945	0	0	1954	65	527	0	5	0	0	14	272	0	34	0	0	0	0	gcataatttaacctccgagtaacctatgctaagactaaacaagtttacgtgaattactatacatatattgacccaataatttgatcaacggaaca
OTU57	Mammalia	Primates	Hominidae	Homo	Homo_sapiens	0	126	63	54	0	0	73	2324	506	51	0	346	98	2211	0	0	0	0	2070	0	0	0	14	0	0	0	0	51	47	0	0	0	0	gcataattcaacctctgaacaacctacactaagactgcactagtctaagtgagttaatacatatggacccaataatttgatcaacagagta
OTU65	Mammalia	Primates	Hominidae	Homo	Homo_sapiens	0	0	0	0	0	0	0	3216	0	0	27	0	12	137	0	0	0	0	0	248	0	0	0	0	0	0	0	0	0	0	0	0	0	taataacacaagctccaaaatgactttagctaagactgcactagtcaaagtaacgtatcatacattgacacaaatagtttgaccaactgagca
OTU91	Mammalia	Primates	Hominidae	Homo	Homo_sapiens	0	0	0	936	0	0	0	1012	120	0	0	548	0	47	0	10	0	0	200	0	330	0	0	0	0	17	157	0	26	0	0	0	0	ataatttaacctccgagcaacctatgctaaggctaaacaagtttacgtgaattactatacatatattgacccaataatttgatcaacggaacaag
OTU69	Mammalia	Primates	Hominidae	Homo	Homo_sapiens	0	0	0	0	0	0	0	2954	0	0	0	0	0	121	0	0	0	0	0	24	0	0	0	0	0	0	0	0	0	0	0	0	0	ataacacaagctccaaaatgactttagctaagactgcactagtcaaagtaacgtatcatacattgacacaaatagtttgaccaactgagcaag
OTU74	Mammalia	Primates	Hominidae	Homo	Homo_sapiens	0	0	0	454	0	0	37	22	0	0	0	10	0	0	618	13	0	0	264	0	0	0	0	0	0	1612	0	0	15	0	0	0	0	gcagaacccaacctccgagcagtacatgctaagacttcaccagtcaaagcgaactaccatactcaattgatccaataacttgaccaacggaaca
OTU75	Mammalia	Primates	Hominidae	Homo	Homo_sapiens	0	0	0	510	0	0	5	0	0	0	0	0	0	0	322	0	0	0	220	0	0	0	0	0	0	1501	0	0	11	0	0	0	0	agaacccaacctccgagcagtacatgctaagacttcaccagtcaaagcgaactaccatactcaattgatccaataacttgaccaacggaacaag
OTU70	Mammalia	Primates	Hominidae	Homo	Homo_sapiens	0	112	0	52	0	0	5	108	89	0	0	34	7	1670	0	0	0	0	287	0	0	0	5	0	0	0	0	34	0	0	0	0	0	ataattcaacctctgaacaacctacactaagactgcactagtctaagtgagttaatacatatggacccaataatttgatcaacagagtaag
OTU73	Mammalia	Primates	Hominidae	Homo	Homo_sapiens	0	0	0	0	0	0	0	515	456	22	0	119	0	282	0	0	0	0	0	0	0	0	20	0	0	0	0	0	0	0	0	0	0	gcataattcaacctccgaacaacctaaattaagactgcactagcctaagtgagttaaaacacactgacccaatgattcgatcaacagaata
OTU79	Mammalia	Primates	Hominidae	Homo	Homo_sapiens	0	0	0	0	0	0	5	487	137	15	0	77	164	38	0	9	0	0	171	0	0	0	57	0	0	37	0	0	0	0	0	0	0	gtataattcaacctccaaacagcctagactaagaccgcactagtgtaagcgagctgacacacattgattcaataatttgataaacggagta
OTU114	Mammalia	Primates	Hominidae	Homo	Homo_sapiens	0	0	0	0	0	0	27	61	37	0	27	150	0	33	0	0	0	0	254	0	0	0	8	0	0	9	0	0	0	0	0	0	0	gcataattcaacctccgagcaacctaaactaagactgcactagcctaagcaagttaatatatattgacccgataatttgatcaacggaaca
OTU89	Mammalia	Primates	Hominidae	Homo	Homo_sapiens	0	0	0	111	0	0	0	29	237	0	15	17	29	0	0	0	0	0	0	0	24	0	0	0	0	0	0	0	0	0	0	0	0	gcacaatccgacctccgagcaacacatgccgagacttcaccagtcaaagcgaattaccacgtttaattgatccaataacttgaccaacggaaca
OTU102	Mammalia	Primates	Hominidae	Homo	Homo_sapiens	0	0	0	0	0	0	0	64	41	0	0	76	0	7	0	0	0	0	116	26	0	0	71	0	0	0	0	0	0	0	0	0	0	gcataatttaacctccgagcaacctatgctaagactaaacaagtttaagcgaattactatacatatattgacccaataatttgataaacggagta
OTU146	Mammalia	Primates	Hominidae	Homo	Homo_sapiens	0	0	0	0	0	0	0	32	5	0	0	54	0	8	0	0	0	0	127	0	0	0	0	0	0	0	0	0	0	0	0	0	0	gcataatccaacctccgaacaacctaaactaagactgcactagcctaagcaagttaatatatattgacccgataatttgatcaacggagta
OTU106	Mammalia	Primates	Hominidae	Homo	Homo_sapiens	0	0	0	0	0	0	0	14	0	0	0	83	0	0	0	0	0	0	102	0	0	0	10	0	0	0	0	0	0	0	0	0	0	ataatccaacctccgaacaacctaaactaagacctcactagtctaagcgggttaacacacattgacccaataatttgatcaacggaataag
OTU101	Mammalia	Primates	Hominidae	Homo	Homo_sapiens	0	0	0	0	0	0	0	0	175	0	0	13	0	0	0	0	0	0	0	0	0	0	0	0	0	0	0	0	0	0	0	0	0	acaatccgacctccgagcaacacatgccgagacttcaccagtcaaagcgaattaccacgtttaattgatccaataacttgaccaacggaacaag
OTU145	Mammalia	Primates	Hominidae	Homo	Homo_sapiens	0	0	0	0	0	0	0	0	0	0	0	66	0	7	0	0	0	0	112	0	0	0	0	0	0	0	0	0	0	0	0	0	0	ataattcaacctccgagcaacctaaactaagactgcactagcctaagcaagttaatatatattgacccaataatttgatcaacggaacaag
OTU185	Mammalia	Primates	Hominidae	Homo	Homo_sapiens	0	0	0	0	0	0	0	9	0	0	41	0	23	55	0	0	0	0	0	0	0	0	0	0	0	0	0	0	0	0	0	0	0	gtataattcaacctccaaacagcctagactaagaccgcactagtgtaagcgagctgacacacattgattcgataatttgatcaacggaata
OTU248	Mammalia	Primates	Hominidae	Homo	Homo_sapiens	0	0	0	0	0	0	0	0	0	0	0	0	0	0	0	0	0	0	126	0	0	0	0	0	0	0	0	0	0	0	0	0	0	gcataattcaacctccgagcaacctaaactaagactgcaccagtctaagcaagttaatatatattgacccgataatttgatcaacggagta
OTU120	Mammalia	Primates	Hominidae	Homo	Homo_sapiens	0	0	0	0	0	0	0	54	18	0	0	11	0	24	0	0	0	0	0	0	0	0	14	0	0	0	0	0	0	0	0	0	0	ataattcaacctccgaacaacctaaattaagactgcactagcctaagtgagttaaaacacactgacccaatgattcgatcaacagaataag
OTU149	Mammalia	Primates	Hominidae	Homo	Homo_sapiens	0	0	0	0	0	0	0	15	10	0	0	32	0	0	0	0	0	0	46	0	0	0	0	0	0	0	0	0	0	0	0	0	0	gcataatttaacctccgagcaacctatgctaagactaaacaagtttacgtgaattactatacatatattgacccaataatttgatcaacggagta
OTU131	Mammalia	Primates	Hominidae	Homo	Homo_sapiens	0	0	0	0	0	0	42	27	0	0	0	0	16	0	0	0	0	0	0	0	0	0	0	15	0	0	0	0	0	0	0	0	0	gcacaacataacctccaaatgattaacacttagacctatccagttgaagtagcataatcatcaactgacccaaacaattcaatcaacagaaaa
OTU224	Mammalia	Primates	Hominidae	Homo	Homo_sapiens	0	0	0	0	0	0	0	0	16	0	0	28	0	0	6	0	0	0	0	0	0	0	9	0	0	0	0	0	0	0	0	0	0	ataactcaacctctgaacaacctaaactaagaccacacaagtctaagtgagttattacacatcgacccaataatttgataaacggagtaag
OTU206	Mammalia	Primates	Hominidae	Homo	Homo_sapiens	0	0	0	0	0	0	0	13	0	0	0	20	0	0	0	0	0	0	0	0	0	0	0	0	0	0	25	0	0	0	0	0	0	ataatccaacctccgagcaacctatgctaagactaaacaagtttacgtgaattactatacatatattgacccaataatttgatcaacggaacaag
OTU191	Mammalia	Primates	Hominidae	Homo	Homo_sapiens	0	0	0	0	0	0	0	9	0	0	0	16	7	0	0	0	0	0	21	0	0	0	0	0	0	0	0	0	0	0	0	0	0	gcataatccaacctccgaacaacctaaactaagacctcactagtctaagcgggttaacacacattgacccaataatttgatcaacggaata
OTU229	Mammalia	Primates	Hominidae	Homo	Homo_sapiens	0	0	0	40	0	0	0	0	0	0	0	11	0	0	0	0	0	0	0	0	0	0	0	0	0	0	0	0	0	0	0	0	0	ataatttaacctccgagcaacctatgctaagactaaacaagtttacgtgaattactatacatatattgatccaaaaatttgatcaacggaacaag
OTU203	Mammalia	Primates	Hominidae	Homo	Homo_sapiens	0	0	0	0	0	0	0	28	7	0	0	0	10	5	0	0	0	0	0	0	0	0	0	0	0	0	0	0	0	0	0	0	0	gtataattcaacctccaaacagcctagactaagaccgcactagtgtaagcgagttattacacatcgacccaataatttgataaacggagta
OTU18	Mammalia	Primates	Hominidae	Homo	Homo_sapiens	87	0	9961	413	100	0	1060	14538	5099	14225	15952	11527	9060	18961	0	0	0	0	43073	3452	9547	12432	11024	0	7073	92	25319	0	0	0	0	0	0	gcataatccaacctccgaacaacctaaactaagactgcactagtgtaagtgagttaacacacactgacccaataatttgatcaacggaata
OTU29	Mammalia	Primates	Hominidae	Homo	Homo_sapiens	90	0	236	22	0	0	59	2979	199	390	3585	9496	289	14933	0	0	0	0	30084	124	838	474	1587	0	337	6	17339	0	0	0	0	0	0	ataatccaacctccgaacaacctaaactaagactgcactagtgtaagtgagttaacacacactgacccaataatttgatcaacggaataag
OTU96	Mammalia	Primates	Hominidae	Homo	Homo_sapiens	0	0	0	0	0	0	0	12	0	0	0	108	0	10	0	0	0	0	164	0	0	0	14	0	0	0	0	0	0	0	0	0	0	ataactcaacctctgaacaacctaaactaagactgcactagtgtaagtgagttaacacacactgacccaataatttgatcaacggaataag
OTU140	Mammalia	Primates	Hominidae	Homo	Homo_sapiens	0	0	0	0	0	0	0	35	0	0	0	77	0	55	0	0	0	0	55	0	0	0	0	0	0	0	0	0	0	0	0	0	0	ataattcaacctccaaacagcctagactaagactgcactagtgtaagtgagttaacacacactgacccaataatttgatcaacggaataag
OTU169	Mammalia	Primates	Hominidae	Homo	Homo_sapiens	0	0	0	0	0	0	0	38	0	0	0	13	0	0	0	0	0	0	39	0	13	0	0	0	0	0	0	0	0	0	0	0	0	gtataattcaacctccaaacagcctagactaagaccgcactagtgtaagtgagttaacacacactgacccaataatttgatcaacggaata
OTU167	Mammalia	Primates	Hominidae	Homo	Homo_sapiens	0	0	0	0	0	0	0	14	0	0	0	67	0	0	0	0	0	0	0	0	0	0	11	0	0	0	0	0	0	0	0	0	0	ataatccaacctccgaacaacctaaactaagactgcactagtgtaagtgagttattacacatcgacccaataatttgataaacggagtaag
OTU139	Mammalia	Primates	Hominidae	Homo	Homo_sapiens	0	0	0	0	0	0	0	12	6	0	0	26	15	0	0	0	0	0	8	0	0	0	24	0	0	0	0	0	0	0	0	0	0	gcataatccaacctccgaacaacctaaactaagactgcactagtgtaagtgagttattacacatcgacccaataatttgataaacggagta
OTU66	Mammalia	Rodentia	Muridae	Hylomyscus	Hylomyscus_simus	0	0	0	0	0	3131	0	0	0	0	0	0	0	0	0	0	0	0	0	0	0	0	0	0	0	0	0	0	0	0	0	0	0	gaacaaaaaatcctccgaaagattataacatagacctacaagtcaaagtaacttaattatctaattgacccaaaaattgatcaacggacca
OTU104	Mammalia	Rodentia	Muridae	Hylomyscus	Hylomyscus_simus	0	0	0	0	0	178	0	0	0	0	0	0	0	0	0	0	0	0	0	0	0	0	0	0	0	0	0	0	0	0	0	0	0	acaaaaaatcctccgaaagattataacatagacctacaagtcaaagtaacttaattatctaattgacccaaaaattgatcaacggaccaag
OTU83	Amphibia	Anura	Hyperoliidae	Hyperolius	Hyperolius_guttulatus	0	0	0	0	0	0	681	0	0	0	0	0	0	0	0	0	0	0	0	0	0	0	0	0	0	0	0	0	0	0	0	0	0	gcaaaactaatcctccaagctgaatagatttaatcctaatgctagaatgacaattcaaacaatcaaaatattgacaaaatgatccagaatacatctgatcaacgaacca
OTU11	Mammalia	Chiroptera	Pteropodidae	Hypsignathus	Hypsignathus_monstrosus	47832	0	56734	0	0	0	0	0	204976	0	0	0	0	0	0	0	0	64459	0	0	0	0	0	0	0	0	0	0	0	0	0	0	0	atataaaacaactcccgagtgatatagtttagaccaacaagtcgaaaccccttatcatttagtgatccaatttcttttgatcaacggaaca
OTU24	Mammalia	Chiroptera	Pteropodidae	Hypsignathus	Hypsignathus_monstrosus	32882	0	1891	0	0	0	0	0	79160	0	0	0	0	0	0	0	0	18149	0	0	0	0	0	0	0	0	0	0	0	0	0	0	0	ataaaacaactcccgagtgatatagtttagaccaacaagtcgaaaccccttatcatttagtgatccaatttcttttgatcaacggaacaag
OTU82	Mammalia	Chiroptera	Molossidae	Mops	Mops_condylurus	0	0	0	0	0	0	0	0	0	0	0	0	0	0	772	0	0	0	0	0	0	0	0	0	0	0	0	0	0	0	0	0	0	atataaaaaaacttccgagtgattttaagcctagacttaccagtcaaagcaacaaaatcatttattgatccaaaattttttgatcaacggaaca
OTU88	Mammalia	Chiroptera	Molossidae	Mops	Mops_condylurus	0	0	0	0	0	0	0	0	0	0	0	0	0	0	492	0	0	0	0	0	0	0	0	0	0	0	0	0	0	0	0	0	0	ataaaaaaacttccgagtgattttaagcctagacttaccagtcaaagcaacaaaatcatttattgatccaaaattttttgatcaacggaacaag
OTU19	Mammalia	Chiroptera	Pteropodidae	Myonycteris	Myonycteris_angolensis	0	0	0	0	0	0	0	0	0	0	0	0	0	0	0	0	206918	0	0	0	0	0	0	0	0	0	0	0	0	0	0	0	0	atataaaataactcccgagtgatacagtccagactaacaagtcgaaaccattatcatctagtgatccaatttcttttgatcaacggaaca
OTU37	Mammalia	Chiroptera	Pteropodidae	Myonycteris	Myonycteris_angolensis	0	0	0	0	0	0	0	0	0	0	0	0	0	0	0	0	42096	0	0	0	0	0	0	0	0	0	0	0	0	0	0	0	0	ataaaataactcccgagtgatacagtccagactaacaagtcgaaaccattatcatctagtgatccaatttcttttgatcaacggaacaag
OTU54	Mammalia	Carnivora	Nandiniidae	Nandinia	Nandinia_binotata	0	0	0	282	1032	1637	0	0	0	0	0	0	2643	795	4128	0	26	0	0	0	0	0	0	0	0	0	0	0	0	0	0	0	0	gaacaaaacaacctccgagtgattataaatctagacaaaccagtcaaaagtataacatcacttattgatccaaaaatcttgatcaacggaaca
OTU63	Mammalia	Carnivora	Nandiniidae	Nandinia	Nandinia_binotata	0	0	0	305	10	87	0	0	0	0	0	0	89	679	2570	0	0	0	0	0	0	0	0	0	0	0	0	0	0	0	0	0	0	acaaaacaacctccgagtgattataaatctagacaaaccagtcaaaagtataacatcacttattgatccaaaaatcttgatcaacggaacaag
OTU90	Mammalia	Artiodactyla	Bovidae	Ovis	Ovis_aries	0	0	0	0	0	366	0	0	0	0	0	0	0	0	0	0	0	0	0	0	0	0	0	0	0	0	0	0	0	0	0	0	0	gaacagaaaatcctccgagcgattttaaagactagactaacaagtcaaaccaaaccatcgcttattgatccaaaaacttgatcaacggaaca
OTU175	Aves	Passeriformes	Picathertoidae	Picathartes	Picathartes_gymnocephalus	0	0	0	0	0	0	0	0	0	0	0	0	0	54	0	0	0	0	0	0	0	0	0	0	0	0	0	0	0	0	0	0	0	gcaaaacaaaacctccaaaaactggaccttatctctagaccgagagcaacccctcaaagtgcaaacagcaaccagatccaatataattgatcaatggacca
OTU27	Mammalia	Rodentia	Muridae	Praomys	Praomys_rostratus	0	0	0	0	0	97855	0	0	0	0	0	0	0	0	0	0	0	0	0	0	0	0	0	0	0	0	0	0	0	0	0	0	0	gaacagaaaatcctccgaacgattataacatagaccaacaagtcaaagtaaaccaattttccaattgacccaaaaatttgatcaacggacca
OTU39	Mammalia	Rodentia	Muridae	Praomys	Praomys_rostratus	0	0	0	0	0	32719	0	0	0	0	0	0	0	0	0	0	0	0	0	0	0	0	0	0	0	0	0	0	0	0	0	0	0	acagaaaatcctccgaacgattataacatagaccaacaagtcaaagtaaaccaattttccaattgacccaaaaatttgatcaacggaccaag
OTU25	Mammalia	Artiodactyla	Suidae	Sus	Sus_scrofa	6495	0	0	225	0	403	0	0	0	0	26542	5291	0	14733	0	0	0	0	0	0	10684	0	0	0	0	0	0	0	0	0	0	70931	0	gtacaaaaaaccctccgagtgattttaatctagacaaaccagtcaaaataaccataacatcacttattgatccaaaattttgatcaacggaaca
OTU46	Mammalia	Artiodactyla	Suidae	Sus	Sus_scrofa	4201	0	0	172	0	301	0	0	0	0	3237	4888	0	7403	0	0	0	0	0	0	554	0	0	0	0	0	0	0	0	0	0	2028	0	acaaaaaaccctccgagtgattttaatctagacaaaccagtcaaaataaccataacatcacttattgatccaaaattttgatcaacggaacaag
OTU117	Mammalia	Artiodactyla	Suidae	Sus	Sus_scrofa	136	0	0	7	0	5	0	0	0	0	0	0	0	12	0	0	0	0	0	0	130	0	0	0	0	0	0	0	0	0	0	0	0	gtacaaaaaaccctccgagtgattttaatctagacaaaccagtcaaaataaccataacatcacttattgatccaaaacacttgatcaacggaaca
OTU179	Mammalia	Artiodactyla	Suidae	Sus	Sus_scrofa	0	0	0	0	0	0	0	0	0	0	8	137	0	14	0	0	0	0	0	0	0	0	0	0	0	0	0	0	0	0	0	0	0	ataaaaaccctccgagtgattttaatctagacaaaccagtcaaaataatcataacatcacttattgatccaaaattttgatcaacggaacaag
OTU123	Mammalia	Artiodactyla	Suidae	Sus	Sus_scrofa	66	0	0	0	0	5	0	0	0	0	0	0	0	0	0	0	0	0	0	0	87	0	0	0	0	0	0	0	0	0	0	0	0	gaacaaaacaacctccgagtgattttaatctagacaaaccagtcaaaataaccataacatcacttattgatccaaaattttgatcaacggaaca
OTU127	Mammalia	Artiodactyla	Suidae	Sus	Sus_scrofa	0	0	0	0	0	0	0	67	28	0	0	21	0	0	0	0	0	0	0	0	0	0	35	0	0	0	0	0	0	0	0	0	0	ataattcaacctccaaacagcctagactaagaccacacaagtctaagtgagttattacacatcgacccaataatttgataaacggagtaag
OTU147	Mammalia	Artiodactyla	Suidae	Sus	Sus_scrofa	0	0	0	0	0	0	0	0	0	0	11	137	0	0	0	0	0	0	0	0	0	0	0	0	0	0	0	0	0	0	0	0	0	gtacaaaaaaccctccgagtgattttaatctagacaaaccagtcaaaataatcataacatcacttattgatccaataatttttgatcaacggaaca
OTU119	Mammalia	Artiodactyla	Suidae	Sus	Sus_scrofa	135	0	0	0	0	0	0	0	0	0	0	0	0	0	0	0	0	0	0	0	8	0	0	0	0	0	0	0	0	0	0	0	0	acaaaaaaccctccgagtgattttaatctagacaaaccagtcaaaataaccataacatcacttattgatccaaaacacttgatcaacggaacaag
OTU125	Mammalia	Artiodactyla	Suidae	Sus	Sus_scrofa	0	0	0	0	0	0	0	0	0	0	0	128	0	0	0	0	0	0	0	0	0	0	0	0	0	0	0	0	0	0	0	0	0	acaaaaaaccctccgagtgattttaatctagacaaaccagtcaaaatacaacatcacttattgatccaataatttttgatcaacggaacaag
OTU141	Mammalia	Artiodactyla	Suidae	Sus	Sus_scrofa	0	0	0	0	0	0	0	0	0	0	5	121	0	0	0	0	0	0	0	0	0	0	0	0	0	0	0	0	0	0	0	0	0	acaaaaaaccctccgagtgattttaatctagacaaaccagtcaaaataatcataacatcacttattgatccaataatttttgatcaacggaacaag
OTU210	Mammalia	Artiodactyla	Suidae	Sus	Sus_scrofa	0	0	0	0	0	0	0	0	0	0	0	58	0	0	0	0	0	0	0	0	0	0	0	0	0	0	0	0	0	0	0	0	0	ataaaataactcccgagtgattaaaatctagacaaaccagtcaaaataatcataacatcacttattgatccaaaattttgatcaacggaacaag
OTU256	Mammalia	Artiodactyla	Suidae	Sus	Sus_scrofa	0	0	0	0	0	0	0	0	0	0	0	39	0	18	0	0	0	0	0	0	0	0	0	0	0	0	0	0	0	0	0	0	0	atataaaataactcccgagtgattaaaatctagacaaactagtcaaaataatcataacatcacttattgatccaaaattttgatcaacggaaca
OTU133	Mammalia	Artiodactyla	Bovidae	Syncerus	Syncerus_caffer	0	0	0	0	0	0	1361	0	0	0	0	0	0	0	0	0	0	0	0	0	0	0	0	0	0	0	0	0	0	0	0	0	0	gaataaaaaatcctccgagcgattttaaggattagacccacaagtcaaatcactctatcgcttattgatccaaaaacttgatcaacggaaca
OTU38	Mammalia	Artiodactyla	Bovidae	Tragelaphus	Tragelaphus_scriptus	0	0	0	0	0	34741	0	0	0	0	0	0	0	0	0	0	0	0	0	0	0	0	0	0	0	0	0	0	0	0	0	0	0	gaataaaaaatcctccgaacgattttaaagactagacctacaagtcaaatcactcaatcgctcattgatccaaaaacttgatcaacggaaca
OTU56	Mammalia	Artiodactyla	Bovidae	Tragelaphus	Tragelaphus_scriptus	0	0	0	0	0	8005	0	0	0	0	0	0	0	0	0	0	0	0	0	0	0	0	0	0	0	0	0	0	0	0	0	0	0	ataaaaaatcctccgaacgattttaaagactagacctacaagtcaaatcactcaatcgctcattgatccaaaaacttgatcaacggaacaag
OTU3	Mammalia	Rodentia	Sciuridae	Xerus	Xerus_erythropus	0	0	0	0	0	0	0	0	0	0	0	0	0	0	359629	217058	149282	33817	0	0	0	0	0	0	0	0	0	0	0	0	0	0	0	gcacaagacaacctccgaatgatattaattaagacagaccagtctaaatacctaaatcactaattgacccaaactatttgatcaacggaata
OTU10	Mammalia	Rodentia	Sciuridae	Xerus	Xerus_erythropus	0	0	0	0	0	0	0	0	0	0	0	0	0	0	297360	7944	30340	1488	0	0	0	0	0	0	0	0	0	0	0	0	0	0	0	acaagacaacctccgaatgatattaattaagacagaccagtctaaatacctaaatcactaattgacccaaactatttgatcaacggaataag
OTU12	Mammalia	Rodentia	Sciuridae	Xerus	Xerus_erythropus	0	0	0	0	0	0	0	0	0	0	0	0	0	0	2056	27712	227292	18574	0	0	0	0	0	8404	0	0	33496	0	0	0	0	0	0	gcacaagataacctccgaatgatattaattaagacagaccagtctaaatctctaactcactaattgacccaaactatttgatcaacggaata
OTU31	Mammalia	Rodentia	Sciuridae	Xerus	Xerus_erythropus	0	0	0	0	0	0	0	0	0	0	0	0	0	0	1603	951	47825	12543	0	0	0	0	0	7104	0	0	2503	0	0	0	0	0	0	acaagataacctccgaatgatattaattaagacagaccagtctaaatctctaactcactaattgacccaaactatttgatcaacggaataag
OTU8	Mammalia	Rodentia	Sciuridae	N/A	N/A	0	0	0	32814	0	1303	58331	0	0	11721	0	7290	0	0	0	0	0	115249	0	0	0	0	28618	0	0	125163	10454	0	0	0	0	0	0	gaacaaaataacctccgaatgatattaaccaagacacacccgtccaagttcatattcataaattgacccaaactctaattgaccaacggaaca
OTU22	Mammalia	Rodentia	Sciuridae	N/A	N/A	0	0	0	1700	0	101	2352	0	0	389	0	733	0	0	0	0	0	64385	0	0	0	0	3219	0	0	81990	686	0	0	0	0	0	0	acaaaataacctccgaatgatattaaccaagacacacccgtccaagttcatattcataaattgacccaaactctaattgaccaacggaacaag
OTU32	Mammalia	Carnivora	Herpestidae	N/A	N/A	0	0	0	0	0	0	0	0	0	0	0	0	48565	0	0	5296	0	0	0	0	0	0	53555	0	0	0	0	0	0	0	0	0	0	gaataaaataacctccgagtgattttaaatctagacctaccagtcaaaagtactacatcacttattgatccaaaacatttgatcaacggaaca
OTU43	Mammalia	Carnivora	Herpestidae	N/A	N/A	0	0	0	0	0	0	0	0	0	0	0	0	1239	0	0	116	0	0	0	0	0	0	21177	0	0	0	0	0	0	0	0	0	0	ataaaataacctccgagtgattttaaatctagacctaccagtcaaaagtactacatcacttattgatccaaaacatttgatcaacggaacaag
OTU49						0	0	0	0	0	0	0	0	0	0	15636	0	0	0	0	0	0	0	0	0	0	0	0	0	0	0	0	0	0	0	0	0	0	atacaaaataacctccagggtgattaaaatttagactacctagttaaaataggatatcacttatcgatccaaaaatgtgatcaacagaaca
OTU50	Mammalia	Carnivora	N/A	N/A	N/A	0	5581	0	7919	0	0	0	0	0	0	0	0	0	0	0	0	0	0	0	0	0	0	0	0	0	0	0	0	0	0	0	0	0	gaatagaataacctccgagggatttaaatctagactaatcagtcaaaagtatcacatcacttattgatccaaaacatttgatcaacagaaca
OTU53	Mammalia	Rodentia	N/A	N/A	N/A	0	0	0	0	0	0	0	0	0	10023	0	0	0	0	0	0	0	0	0	0	0	0	1364	0	0	0	0	0	0	0	0	0	0	gcataactcaacctccgaatggtaataatccagacacacccgtctaaatttaattccataaattgacccaattcatttgatcaacggaaga
OTU61	Mammalia	Carnivora	N/A	N/A	N/A	0	5005	0	544	0	0	0	0	0	0	0	0	0	0	0	0	0	0	0	0	0	0	0	0	0	0	0	0	0	0	0	0	0	atagaataacctccgagggatttaaatctagactaatcagtcaaaagtatcacatcacttattgatccaaaacatttgatcaacagaacaag
OTU109	Mammalia	Rodentia	Sciuridae	Xerus	Xerus_spp.	0	0	0	0	0	0	0	0	0	0	0	0	0	0	0	12	2091	0	0	0	0	0	0	0	0	0	0	0	0	0	0	0	0	gcacaagataacctccgaatgatattaattaaggcagaccagtctaaatatctaaatcactaattgacccaaactatttgatcaacggaata
OTU76	Mammalia	Rodentia	N/A	N/A	N/A	0	0	0	0	0	0	0	0	0	220	0	0	0	0	0	0	0	0	0	0	0	0	1018	0	0	0	0	0	0	0	0	0	0	ataactcaacctccgaatggtaataatccagacacacccgtctaaatttaattccataaattgacccaattcatttgatcaacggaagaag
OTU77	Mammalia	Artiodactyla	Bovidae	N/A	N/A	0	0	0	0	0	0	1221	0	0	0	0	0	0	0	0	0	0	0	0	0	0	0	0	0	0	0	0	0	0	0	0	0	0	gaataaaaaatcctctgaatgattttaaagactagacctacaagtcaaatcactctatcactcattgatccaaagatttgatcaacagaaca
OTU84	Mammalia	Primates	Cercopithecidae	N/A	N/A	0	0	0	0	0	0	0	0	0	0	0	0	0	0	0	0	0	0	0	0	0	0	0	0	0	0	707	0	0	0	0	0	0	gcataactaaacctccgaataacctatgctaagactacacaagcgaaagcgaaccaacacctataattgatccaataacatgaccaatggaaga
OTU86	Mammalia	Chiroptera	Pteropodidae	Myonycteris	Myonycteris_spp.	0	0	0	0	0	0	0	0	0	0	0	0	0	0	0	0	622	0	0	0	0	0	0	0	0	0	0	0	0	0	0	0	0	atataaaacaactcccgagtgacatagtttagactaacaagtcgaaacccactatcattcaatgatccaatttcttttgatcaacggaaca
OTU129	Mammalia	Rodentia	Sciuridae	Xerus	Xerus_spp.	0	0	0	0	0	0	0	0	0	0	0	0	0	0	0	0	619	0	0	0	0	0	0	0	0	0	0	0	0	0	0	0	0	acaagataacctccgaatgatattaattaagacagaccagtctaaatatctaaatcactaattgacccaaactatttgatcaacggaacaag
OTU99	Mammalia	Carnivora	Canidae	N/A	N/A	0	0	0	0	0	0	0	0	0	7	18	248	0	147	0	0	0	0	0	0	0	0	0	0	0	0	0	0	0	0	0	0	0	atataaaataactcccgagtgattaaaatctagacaaactagtcaaaataacatatcattaattgatccaataatttttgatcaacggaaca
OTU92	Mammalia	Carnivora	Viverridae	N/A	N/A	0	0	0	0	0	36	0	337	0	0	0	0	0	0	10	0	0	0	0	0	0	0	0	0	0	0	0	0	0	0	0	0	0	gtataaaacaacctccgaatgatttaaatcaagacttaccagtcaaaagtattacatcacttattgatccaaaacacttgatcaacggaaca
OTU93						0	0	0	0	0	0	0	0	0	0	310	0	0	0	0	0	0	0	0	0	0	0	0	0	0	0	0	0	0	0	0	0	0	acaaaataacctccagggtgattaaaatttagactacctagttaaaataggatatcacttatcgatccaaaaatgtgatcaacagaacaag
OTU97	Mammalia	Primates	Cercopithecidae	N/A	N/A	0	0	0	0	0	0	0	0	0	0	0	0	0	0	0	0	0	0	0	0	0	0	0	0	0	0	248	0	0	0	0	0	0	gcataattcaacctccaaacaacctaaactaggactgcactagcctaagcgagttaaaacacactgacccaatgattcgatcaacagaata
OTU98	Mammalia	Primates	Cercopithecidae	N/A	N/A	0	0	0	0	0	0	0	0	0	0	22	203	0	11	0	0	0	0	0	0	0	0	0	0	0	0	0	0	0	0	0	0	0	ataaaataactcccgagtgattaaaatctagacaaactagtcaaaatacaacatcacttattgatccaataatttttgatcaacggaacaag
OTU118	Mammalia	Carnivora	Felidae	N/A	N/A	0	206	0	8	0	0	0	0	0	0	0	0	0	0	0	0	0	0	0	0	0	0	0	0	0	0	0	0	0	0	0	0	0	atagaataacctccgagggatttaaatctagactaatcagtcaaaagtattacatcacttattgatccaaaacacttgatcaacggaacaag
OTU105	Mammalia	Carnivora	Herpestidae	N/A	N/A	0	0	0	0	0	27	0	172	0	0	0	0	0	0	0	0	0	0	0	0	0	0	0	0	0	0	0	0	0	0	0	0	0	gaacaaaacaacctccgagtgatttttaatctagacccacaggtcaaaagtattacatcacttattgatccaaataaccatttgatcaacggaaca
OTU153	Mammalia	Carnivora	Herpestidae	N/A	N/A	121	0	0	0	55	11	0	0	0	0	0	0	0	0	0	0	0	0	0	0	0	0	0	0	0	0	0	0	0	0	0	0	0	gaacaaaacaacctccgagtgatttttaatctagacccacatgtcaaaagtattacatcacttattgatccaaaattttgatcaacggaaca
OTU173	Mammalia	Carnivora	Herpestidae	N/A	N/A	0	0	0	0	0	0	0	0	0	0	0	0	185	0	0	0	0	0	0	0	0	0	0	0	0	0	0	0	0	0	0	0	0	gaataaaacaacctccgagtgattttaaatctagacctaccagtcaaaagtactacatcacttattgatccaaaaatcttgatcaacggaaca
OTU108	Mammalia	Carnivora	Canidae	N/A	N/A	0	0	0	0	0	0	0	0	0	8	0	106	0	61	0	0	0	0	0	0	0	0	0	0	0	0	0	0	0	0	0	0	0	atataaaataactcccgagtgattaaaatctagacaaactagtcaaaatacaacatcacttattgatccaataatttttgatcaacggaaca
OTU111	Mammalia	Carnivora	N/A	N/A	N/A	0	0	0	0	0	30	0	139	0	0	0	0	0	0	0	0	0	0	0	0	0	0	0	0	0	0	0	0	0	0	0	0	0	ataaaacaacctccgaatgatttaaatcaagacttaccagtcaaaagtattacatcacttattgatccaaaacacttgatcaacggaacaag
OTU112	Mammalia	Artiodactyla	Bovidae	N/A	N/A	0	0	0	0	0	0	0	0	0	0	0	79	0	0	0	0	0	0	62	0	6	0	0	0	0	0	0	0	0	0	0	0	0	ataaaaaatcctccgagcgattttaaagactagacccacaagtcaaaatacaacatcacttattgatccaataatttttgatcaacggaacaag
OTU116	Mammalia	Carnivora	Herpestidae	N/A	N/A	0	0	0	0	0	0	0	0	0	0	0	0	0	0	0	0	0	0	0	0	131	0	0	0	0	0	0	0	0	0	0	0	0	gaacaaaacaacctccgagtgattttaaatctagacctaccagtcgaaagtattacatcacttattgatccaataatttttgatcaacggaaca
OTU305	Mammalia	Carnivora	Herpestidae	N/A	N/A	11	0	0	0	0	0	0	118	0	0	0	0	0	0	0	0	0	0	0	0	0	0	0	0	0	0	0	0	0	0	0	0	0	gaacaaaacaacctccgagtgatttttaatctagacccacaggccaaaagtattacatcacctattgatccaaaacacttgatcaacggaaca
OTU134	Mammalia	Carnivora	Herpestidae	N/A	N/A	0	128	0	0	0	0	0	0	0	0	0	0	0	0	0	0	0	0	0	0	0	0	0	0	0	0	0	0	0	0	0	0	0	acaaaacaacctccgagtgatttttaatctagacccacatgtcaaaagtatcacatcacttattgatccaaaacatttgatcaacagaacaag
OTU137	Mammalia	Carnivora	Herpestidae	N/A	N/A	120	0	0	6	0	0	0	0	0	0	0	0	0	0	0	0	0	0	0	0	0	0	0	0	0	0	0	0	0	0	0	0	0	acaaaaaaccctccgagtgattttaatctagacccacatgtcaaaagtattacatcacttattgatccaaaacacttgatcaacggaacaag
OTU277	Mammalia	Rodentia	Sciuridae	N/A	N/A	0	0	0	0	0	0	0	0	0	0	0	0	0	0	0	0	126	0	0	0	0	0	0	0	0	0	0	0	0	0	0	0	0	gcacaagacaacctccgaatgatattaattaggacagaccagtctaaatatctaactcactaattgacccaaactatttgatcaacggaata
OTU135	Mammalia	Rodentia	Sciuridae	N/A	N/A	0	0	0	0	0	0	0	0	0	0	0	0	0	0	0	0	122	0	0	0	0	0	0	0	0	0	0	0	0	0	0	0	0	gcacaagataacctccgaatgatattaattaagacagaccagtctaaatctaaatcactaattgacccaaactatttgatcaacggaata
OTU304	Mammalia	Carnivora	Herpestidae	N/A	N/A	0	0	0	0	0	0	0	110	0	0	0	0	0	0	0	0	0	0	0	0	0	0	0	0	0	0	0	0	0	0	0	0	0	gaacaaaacaacctccgagcgatttttaatctagacccacaggtcaaaagtattacaccacttattgatccaaaacacttgatcaacggaaca
OTU163	Mammalia	Carnivora	Herpestidae	N/A	N/A	100	0	0	0	5	0	0	0	0	0	0	0	0	0	0	0	0	0	0	0	0	0	0	0	0	0	0	0	0	0	0	0	0	acaaaacaacctccgagtgatttttaatctagacccacatgtcaaaagtattacatcacttattgatccaaaattttgatcaacggaacaag
OTU150	Mammalia	Chiroptera	Pteropodidae	N/A	N/A	0	0	0	0	0	0	0	0	0	0	0	69	0	31	0	0	0	0	0	0	0	0	0	0	0	0	0	0	0	0	0	0	0	atataaaaaaactcccgagtgattaaaatttagacccacaagtcaaaataacatatcattaattgatccaaaaatttgatcaacggaaca
OTU157	Mammalia	Chiroptera	Pteropodidae	N/A	N/A	0	0	0	0	0	0	0	0	0	0	0	95	0	0	0	0	0	0	0	0	0	0	0	0	0	0	0	0	0	0	0	0	0	acaaaaaaccctccgagtgattttaatctagacaaactagtcaaaataacatatcattaattgatccaaaaatttgatcaacggaacaag
OTU176	Mammalia	Primates	Hominidae	Homo	N/A	0	0	0	0	0	0	0	8	0	0	0	22	0	0	0	0	0	0	55	0	0	0	8	0	0	0	0	0	0	0	0	0	0	ataatttaacctccgagcaacctatgctaagactaaacaagtttaagcgaattactatacatatattgacccgataatttgatcaacggagtaag
OTU143	Mammalia	Carnivora	Herpestidae	N/A	N/A	0	0	0	0	0	0	0	91	0	0	0	0	0	0	0	0	0	0	0	0	0	0	0	0	0	0	0	0	0	0	0	0	0	acaaaacaacctccgagtgatttttaatctagacccacaggtcaaaagtattacatcacttattgatccaaataaccatttgatcaacggaacaag
OTU171	Mammalia	Chiroptera	Hipposideridae	N/A	N/A	0	0	0	0	87	0	0	0	0	0	0	0	0	0	0	0	0	0	0	0	0	0	0	0	0	0	0	0	0	0	0	0	0	gtacaaaacaacctccgagtgattaaagcctagactaacaagtcaaagcactatatcacttattgatccaaaacacttgatcaacggaaca
OTU187	Mammalia	Artiodactyla	Bovidae	N/A	N/A	0	0	0	0	0	0	0	0	0	0	0	44	0	0	0	0	0	0	42	0	0	0	0	0	0	0	0	0	0	0	0	0	0	gaataaaaaatcctccgagcgattttaaagactagacccacaagtcaaatcactctatcgctcattgatccaataatttttgatcaacggaaca
OTU168	Mammalia	Carnivora	Herpestidae	N/A	N/A	83	0	0	0	0	0	0	0	0	0	0	0	0	0	0	0	0	0	0	0	0	0	0	0	0	0	0	0	0	0	0	0	0	acaaaacaacctccgagtgatttttaatctagacccacaagtcaaaatacaacatcacttattgatccaataatttttgatcaacggaacaag
OTU164	Mammalia	Primates	Hominidae	Homo	N/A	0	0	0	0	0	0	0	12	0	0	0	14	0	14	0	0	0	0	42	0	0	0	0	0	0	0	0	0	0	0	0	0	0	ataatccaacctccgaacaacctaaactaagaccgcactagtgtaagcgagctgacacacattgattcaataatttgatcaacagaagaag
OTU166	Mammalia	Primates	Hominidae	Homo	N/A	0	0	0	0	0	0	0	30	0	0	0	9	0	0	0	0	0	0	27	0	10	0	0	0	0	0	0	0	0	0	0	0	0	gtataattcaacctccaaacagcctagactaagaccgcactagtgtaagcgagctgacacacattgacccaataatttgatcaacggaata
OTU174	Mammalia	Primates	Hominidae	Homo	N/A	0	0	0	0	0	0	0	9	5	0	0	15	0	0	0	0	0	0	47	0	0	0	0	0	0	0	0	0	0	0	0	0	0	gcataattcaacctccgagcaacctaaactaagactgcactagcctaagcaagttaacacacactgacccaataatttgatcaacggaata
OTU182	Mammalia	Carnivora	N/A	N/A	N/A	0	71	0	5	0	0	0	0	0	0	0	0	0	0	0	0	0	0	0	0	0	0	0	0	0	0	0	0	0	0	0	0	0	atagaataacctccgagggattttaatctagacccacatgtcaaaagtattacatcacttattgatccaaaacacttgatcaacggaacaag
OTU152	Mammalia	Artiodactyla	Bovidae	N/A	N/A	0	0	0	0	0	0	0	0	0	0	0	0	0	0	0	23	0	0	0	0	5	0	47	0	0	0	0	0	0	0	0	0	0	acaaaaaatcctccgagcgattttaaagactagacctacaagtcacatcgcacaatcgtttattgatccaaaaattgatcaacggaacaag
OTU180	Mammalia	N/A	N/A	N/A	N/A	0	0	0	0	0	73	0	0	0	0	0	0	0	0	0	0	0	0	0	0	0	0	0	0	0	0	0	0	0	0	0	0	0	gcataaaacaacctccgagtgattaaagcctggactaaccagtcaaagcactatatcacttattgatccaaaaacatttgatcaacggaaca
OTU160	Mammalia	Artiodactyla	Bovidae	N/A	N/A	0	0	0	0	0	0	0	0	0	0	0	25	0	0	0	0	0	0	41	0	5	0	0	0	0	0	0	0	0	0	0	0	0	atataaaaaaactcccgagtgattaaaatttagacccacaagtcaaatcactctatcgctcattgatccaaaaacttgatcaacggaaca
OTU161	Reptilia	Squamata	Scincidae	N/A	N/A	0	49	20	0	0	0	0	0	0	0	0	0	0	0	0	0	0	0	0	0	0	0	0	0	0	0	0	0	0	0	0	0	0	ataaaataaaacttccgagcacagaaccaccacttcccaccaaggccaacaagcccaagtatcaacctgacccggcttccttgccgatcaacgaacca
OTU165	Mammalia	Carnivora	Herpestidae	N/A	N/A	0	0	0	0	0	0	0	0	0	0	0	0	0	0	0	0	0	0	0	0	69	0	0	0	0	0	0	0	0	0	0	0	0	gtacaaaaaaccctccgagtgattttaaatctagacctaccagtcgaaagtattacatcacttattgatccaaaacatttgatcaacggaaca
OTU192	Mammalia	Carnivora	Viveridae	N/A	N/A	0	0	0	0	0	68	0	0	0	0	0	0	0	0	0	0	0	0	0	0	0	0	0	0	0	0	0	0	0	0	0	0	0	gtacaaaacaacctccgaatgatttaaatcaagacttaccagtcaaaagtactacatcacttattgatccaaattttgatcaacggaaca
OTU197	Mammalia	Primates	Hominidae	Homo	N/A	0	0	0	0	0	0	0	13	0	0	0	19	0	0	0	0	0	0	29	0	5	0	0	0	0	0	0	0	0	0	0	0	0	gcataatccaacctccgaacaacctaaactaagactgcactagtgtaagcgagctgacacacattgattcaataatttgatcaacagaaga
OTU215	Mammalia	Artiodactyla	Bovidae	N/A	N/A	0	0	0	0	0	0	0	0	0	0	0	0	0	0	0	0	0	0	66	0	0	0	0	0	0	0	0	0	0	0	0	0	0	ataaaaaatcctccgggcgattttaaagactagacccataagtcaaatcaccctatcgctcattgatccaaaaacttgatcaacggaacaag
OTU218	Mammalia	Carnivora	Felidae	N/A	N/A	0	66	0	0	0	0	0	0	0	0	0	0	0	0	0	0	0	0	0	0	0	0	0	0	0	0	0	0	0	0	0	0	0	acaaaacaacctccgagggatttaaatctagactaatcagtcaaaagtatcacatcacttattgatccaaaacatttgatcaacagaacaag
OTU299	Mammalia	Carnivora	Herpestidae	N/A	N/A	0	0	0	0	0	0	0	65	0	0	0	0	0	0	0	0	0	0	0	0	0	0	0	0	0	0	0	0	0	0	0	0	0	acaaaacaacctccgagtgatttttaatctagatccacaggtcaaaagtattacaccacttattgatccaaaacacttgatcaacggaacaag
OTU162	Mammalia	Carnivora	Herpestidae	N/A	N/A	0	56	0	8	0	0	0	0	0	0	0	0	0	0	0	0	0	0	0	0	0	0	0	0	0	0	0	0	0	0	0	0	0	gaacaaaacaacctccgagtgatttttaatctagacccacatgtcaaaagtatcacatcacttattgatccaaaacatttgatcaacagaaca
OTU178	Mammalia	Primates	Cercopithecidae	N/A	N/A	0	0	0	0	0	0	0	34	13	0	0	0	5	0	0	0	0	0	7	0	0	0	0	0	0	0	0	0	0	0	0	0	0	gtataattcaacctccaaacagcctagactaagaccgcactagtgtaagcgggttaacacacattgacccaataatttgatcaacggaata
OTU225	Mammalia	Carnivora	Herpestidae	N/A	N/A	0	11	0	36	0	0	0	10	0	0	0	0	0	0	0	0	0	0	0	0	0	0	0	0	0	0	0	0	0	0	0	0	0	ataaaaaatcctccgagcgatttttaatctagacccacatgtcaaaagtattacatcacttattgatccaaaacacttgatcaacggaacaag
OTU172	Mammalia	Rodentia	Sciuridae	N/A	N/A	0	0	0	0	0	0	0	0	0	0	0	0	0	0	56	0	0	0	0	0	0	0	0	0	0	0	0	0	0	0	0	0	0	gtataaaacaacctccgaatgatattaattaagacagaccagtctaaatacctaaatcactaattgacccaaactatttgatcaacggaata
OTU212	Mammalia	Carnivora	Herpestidae	N/A	N/A	55	0	0	0	0	0	0	0	0	0	0	0	0	0	0	0	0	0	0	0	0	0	0	0	0	0	0	0	0	0	0	0	0	gtacaaaaaaccctccgagtgatttttaatctagacccacatgtcaaaagtattacatcacttattgatccaaaacacttgatcaacggaaca

## Sheet: Merged OTU table_Only Wild taxa
OTU	Taxa	Class	Order	Family	Genus	Species	Sum	IC18	IC8	IC7	IC27	IC4	IC32	IC11	IC30	IC3	IC10	IC28	IC5	IC22	IC31	IC2	IC9	IC29	IC17	IC14	IC12	IC1	IC16	IC23	IC25	IC24	IC26	IC19	IC15	Positive_TD	EB_1	RB_1	IC21
OTU1_5	Taxa_M1	Mammalia	Carnivora	Herpestidae	Crossarchus	Crossarchus_obscurus	2015643	887133	525046	141691	104149	67503	9024	264076	3008	0	0	0	0	0	0	0	0	0	0	0	14013	0	0	0	0	0	0	0	0	0	0	0	0
OTU3_10_12_31	Taxa_M2	Mammalia	Rodentia	Sciuridae	Xerus	Xerus_erythropus	1486981	0	0	0	0	0	0	0	0	0	0	0	0	0	660648	253665	454739	66422	0	0	0	0	0	15508	0	0	35999	0	0	0	0	0	0
OTU2_23	Taxa_M3	Mammalia	Chiroptera	Pteropodidae	Eidolon	Eidolon_helvum	847357	0	0	0	255759	270455	2563	0	0	56519	87298	53059	50027	71677	0	0	0	0	0	0	0	0	0	0	0	0	0	0	0	0	0	0	0
OTU11_24	Taxa_M4	Mammalia	Chiroptera	Pteropodidae	Hypsignathus	Hypsignathus_monstrosus	506083	80714	0	58625	0	0	0	0	284136	0	0	0	0	0	0	0	0	82608	0	0	0	0	0	0	0	0	0	0	0	0	0	0	0
OTU9_28	Taxa_M5	Mammalia	Carnivora	Herpestidae	Atilax	Atilax_paludinosus	462321	0	0	0	0	0	7018	0	0	0	0	0	89	0	0	0	0	0	0	0	399045	0	0	0	0	0	0	56169	0	0	0	0	0
OTU8	Taxa_M6	Mammalia	Rodentia	Sciuridae	N/A	N/A	389640	0	0	0	32814	0	58331	0	0	11721	0	7290	0	0	0	0	0	115249	0	0	0	0	28618	0	0	125163	10454	0	0	0	0	0	0
OTU13_55	Taxa_M7	Mammalia	Chiroptera	Pteropodidae	Epomops	Epomops_buettikoferi	300736	0	0	0	0	0	0	0	0	0	0	0	0	0	0	0	0	7287	0	0	0	293449	0	0	0	0	0	0	0	0	0	0	0
OTU19_37	Taxa_M8	Mammalia	Chiroptera	Pteropodidae	Myonycteris	Myonycteris_angolensis	249014	0	0	0	0	0	0	0	0	0	0	0	0	0	0	0	249014	0	0	0	0	0	0	0	0	0	0	0	0	0	0	0	0
OTU22	Taxa_M9	Mammalia	Rodentia	Sciuridae	N/A	N/A	155454	0	0	0	1700	0	2352	0	0	389	0	733	0	0	0	0	0	64385	0	0	0	0	3219	0	0	81990	686	0	0	0	0	0	0
OTU32	Taxa_M10	Mammalia	Carnivora	Herpestidae	N/A	N/A	107416	0	0	0	0	0	0	0	0	0	0	0	48565	0	0	5296	0	0	0	0	0	0	53555	0	0	0	0	0	0	0	0	0	0
OTU36_42	Taxa_M11	Mammalia	Rodentia	Nesomyidae	Cricetomys	Cricetomys_gambianus	69383	0	0	0	0	0	0	0	0	0	0	0	0	0	0	18145	0	0	18576	0	0	0	0	32662	0	0	0	0	0	0	0	0	0
OTU34_47_151	Taxa_M12	Mammalia	Carnivora	Viverridae	Civettictis	Civettictis_civetta	68244	0	0	0	0	0	0	28913	0	0	0	0	0	0	14109	0	0	0	0	0	0	0	0	25222	0	0	0	0	0	0	0	0	0
OTU43	Taxa_M13	Mammalia	Carnivora	Herpestidae	N/A	N/A	22532	0	0	0	0	0	0	0	0	0	0	0	1239	0	0	116	0	0	0	0	0	0	21177	0	0	0	0	0	0	0	0	0	0
OTU54_63	Taxa_M14	Mammalia	Carnivora	Nandiniidae	Nandinia	Nandinia_binotata	12559	0	0	0	587	1042	0	0	0	0	0	0	2732	1474	6698	0	26	0	0	0	0	0	0	0	0	0	0	0	0	0	0	0	0
OTU50	Taxa_M15	Mammalia	Carnivora	N/A	N/A	N/A	13500	0	5581	0	7919	0	0	0	0	0	0	0	0	0	0	0	0	0	0	0	0	0	0	0	0	0	0	0	0	0	0	0	0
OTU53	Taxa_M16	Mammalia	Rodentia	N/A	N/A	N/A	11387	0	0	0	0	0	0	0	0	10023	0	0	0	0	0	0	0	0	0	0	0	0	1364	0	0	0	0	0	0	0	0	0	0
OTU58_67	Taxa_A1	Amphibia	Anura	Arthroleptidae	Arthroleptis	Arthroleptis_poecilonotus	10939	0	0	0	0	0	0	0	0	0	0	0	0	10939	0	0	0	0	0	0	0	0	0	0	0	0	0	0	0	0	0	0	0
OTU60_64	Taxa_M17	Mammalia	Rodentia	Sciuridae	Heliosciurus	Heliosciurus_rufobrachium	8898	0	0	0	0	0	1930	0	0	0	0	0	0	0	0	0	173	0	0	0	0	0	0	0	0	6795	0	0	0	0	0	0	0
OTU61	Taxa_M18	Mammalia	Carnivora	N/A	N/A	N/A	5549	0	5005	0	544	0	0	0	0	0	0	0	0	0	0	0	0	0	0	0	0	0	0	0	0	0	0	0	0	0	0	0	0
OTU68_81	Taxa_M19	Mammalia	Primates	Cercopithecidae	Chlorocebus	Chlorocebus_sabaeus	3261	0	0	0	0	1796	0	0	0	0	0	0	0	0	1465	0	0	0	0	0	0	0	0	0	0	0	0	0	0	0	0	0	0
OTU109_129	Taxa_M20	Mammalia	Rodentia	Sciuridae	Xerus	Xerus_spp.	2722	0	0	0	0	0	0	0	0	0	0	0	0	0	0	12	2710	0	0	0	0	0	0	0	0	0	0	0	0	0	0	0	0
OTU133	Taxa_M21	Mammalia	Artiodactyla	Bovidae	Syncerus	Syncerus_caffer	1361	0	0	0	0	0	1361	0	0	0	0	0	0	0	0	0	0	0	0	0	0	0	0	0	0	0	0	0	0	0	0	0	0
OTU82_88	Taxa_M22	Mammalia	Chiroptera	Molossidae	Mops	Mops_condylurus	1264	0	0	0	0	0	0	0	0	0	0	0	0	0	1264	0	0	0	0	0	0	0	0	0	0	0	0	0	0	0	0	0	0
OTU76	Taxa_M23	Mammalia	Rodentia	N/A	N/A	N/A	1238	0	0	0	0	0	0	0	0	220	0	0	0	0	0	0	0	0	0	0	0	0	1018	0	0	0	0	0	0	0	0	0	0
OTU77	Taxa_M24	Mammalia	Artiodactyla	Bovidae	N/A	N/A	1221	0	0	0	0	0	1221	0	0	0	0	0	0	0	0	0	0	0	0	0	0	0	0	0	0	0	0	0	0	0	0	0	0
OTU84	Taxa_M25	Mammalia	Primates	Cercopithecidae	N/A	N/A	707	0	0	0	0	0	0	0	0	0	0	0	0	0	0	0	0	0	0	0	0	0	0	0	0	0	707	0	0	0	0	0	0
OTU83	Taxa_A2	Amphibia	Anura	Hyperoliidae	Hyperolius	Hyperolius_guttulatus	681	0	0	0	0	0	681	0	0	0	0	0	0	0	0	0	0	0	0	0	0	0	0	0	0	0	0	0	0	0	0	0	0
OTU86	Taxa_M26	Mammalia	Chiroptera	Pteropodidae	Myonycteris	Myonycteris_spp.	622	0	0	0	0	0	0	0	0	0	0	0	0	0	0	0	622	0	0	0	0	0	0	0	0	0	0	0	0	0	0	0	0
OTU92	Taxa_M27	Mammalia	Carnivora	Viverridae	N/A	N/A	347	0	0	0	0	0	0	337	0	0	0	0	0	0	10	0	0	0	0	0	0	0	0	0	0	0	0	0	0	0	0	0	0
OTU97	Taxa_M28	Mammalia	Primates	Cercopithecidae	N/A	N/A	248	0	0	0	0	0	0	0	0	0	0	0	0	0	0	0	0	0	0	0	0	0	0	0	0	0	248	0	0	0	0	0	0
OTU98	Taxa_M29	Mammalia	Primates	Cercopithecidae	N/A	N/A	236	0	0	0	0	0	0	0	0	0	22	203	0	11	0	0	0	0	0	0	0	0	0	0	0	0	0	0	0	0	0	0	0
OTU105	Taxa_M30	Mammalia	Carnivora	Herpestidae	N/A	N/A	172	0	0	0	0	0	0	172	0	0	0	0	0	0	0	0	0	0	0	0	0	0	0	0	0	0	0	0	0	0	0	0	0
OTU153	Taxa_M31	Mammalia	Carnivora	Herpestidae	N/A	N/A	176	121	0	0	0	55	0	0	0	0	0	0	0	0	0	0	0	0	0	0	0	0	0	0	0	0	0	0	0	0	0	0	0
OTU173	Taxa_M32	Mammalia	Carnivora	Herpestidae	N/A	N/A	185	0	0	0	0	0	0	0	0	0	0	0	185	0	0	0	0	0	0	0	0	0	0	0	0	0	0	0	0	0	0	0	0
OTU111	Taxa_M33	Mammalia	Carnivora	N/A	N/A	N/A	139	0	0	0	0	0	0	139	0	0	0	0	0	0	0	0	0	0	0	0	0	0	0	0	0	0	0	0	0	0	0	0	0
OTU112	Taxa_M34	Mammalia	Artiodactyla	Bovidae	N/A	N/A	147	0	0	0	0	0	0	0	0	0	0	79	0	0	0	0	0	0	62	0	6	0	0	0	0	0	0	0	0	0	0	0	0
OTU116	Taxa_M35	Mammalia	Carnivora	Herpestidae	N/A	N/A	131	0	0	0	0	0	0	0	0	0	0	0	0	0	0	0	0	0	0	0	131	0	0	0	0	0	0	0	0	0	0	0	0
OTU305	Taxa_M36	Mammalia	Carnivora	Herpestidae	N/A	N/A	129	11	0	0	0	0	0	118	0	0	0	0	0	0	0	0	0	0	0	0	0	0	0	0	0	0	0	0	0	0	0	0	0
OTU134	Taxa_M37	Mammalia	Carnivora	Herpestidae	N/A	N/A	128	0	128	0	0	0	0	0	0	0	0	0	0	0	0	0	0	0	0	0	0	0	0	0	0	0	0	0	0	0	0	0	0
OTU137	Taxa_M38	Mammalia	Carnivora	Herpestidae	N/A	N/A	126	120	0	0	6	0	0	0	0	0	0	0	0	0	0	0	0	0	0	0	0	0	0	0	0	0	0	0	0	0	0	0	0
OTU277	Taxa_M39	Mammalia	Rodentia	Sciuridae	N/A	N/A	126	0	0	0	0	0	0	0	0	0	0	0	0	0	0	0	126	0	0	0	0	0	0	0	0	0	0	0	0	0	0	0	0
OTU135	Taxa_M40	Mammalia	Rodentia	Sciuridae	N/A	N/A	122	0	0	0	0	0	0	0	0	0	0	0	0	0	0	0	122	0	0	0	0	0	0	0	0	0	0	0	0	0	0	0	0
OTU304	Taxa_M41	Mammalia	Carnivora	Herpestidae	N/A	N/A	110	0	0	0	0	0	0	110	0	0	0	0	0	0	0	0	0	0	0	0	0	0	0	0	0	0	0	0	0	0	0	0	0
OTU163	Taxa_M42	Mammalia	Carnivora	Herpestidae	N/A	N/A	105	100	0	0	0	5	0	0	0	0	0	0	0	0	0	0	0	0	0	0	0	0	0	0	0	0	0	0	0	0	0	0	0
OTU150	Taxa_M43	Mammalia	Chiroptera	Pteropodidae	N/A	N/A	100	0	0	0	0	0	0	0	0	0	0	69	0	31	0	0	0	0	0	0	0	0	0	0	0	0	0	0	0	0	0	0	0
OTU157	Taxa_M44	Mammalia	Chiroptera	Pteropodidae	N/A	N/A	95	0	0	0	0	0	0	0	0	0	0	95	0	0	0	0	0	0	0	0	0	0	0	0	0	0	0	0	0	0	0	0	0
OTU143	Taxa_M45	Mammalia	Carnivora	Herpestidae	N/A	N/A	91	0	0	0	0	0	0	91	0	0	0	0	0	0	0	0	0	0	0	0	0	0	0	0	0	0	0	0	0	0	0	0	0
OTU171	Taxa_M46	Mammalia	Chiroptera	Hipposideridae	N/A	N/A	87	0	0	0	0	87	0	0	0	0	0	0	0	0	0	0	0	0	0	0	0	0	0	0	0	0	0	0	0	0	0	0	0
OTU187	Taxa_M47	Mammalia	Artiodactyla	Bovidae	N/A	N/A	86	0	0	0	0	0	0	0	0	0	0	44	0	0	0	0	0	0	42	0	0	0	0	0	0	0	0	0	0	0	0	0	0
OTU168	Taxa_M48	Mammalia	Carnivora	Herpestidae	N/A	N/A	83	83	0	0	0	0	0	0	0	0	0	0	0	0	0	0	0	0	0	0	0	0	0	0	0	0	0	0	0	0	0	0	0
OTU182	Taxa_M49	Mammalia	Carnivora	N/A	N/A	N/A	76	0	71	0	5	0	0	0	0	0	0	0	0	0	0	0	0	0	0	0	0	0	0	0	0	0	0	0	0	0	0	0	0
OTU152	Taxa_M50	Mammalia	Artiodactyla	Bovidae	N/A	N/A	75	0	0	0	0	0	0	0	0	0	0	0	0	0	0	23	0	0	0	0	5	0	47	0	0	0	0	0	0	0	0	0	0
OTU160	Taxa_M51	Mammalia	Artiodactyla	Bovidae	N/A	N/A	71	0	0	0	0	0	0	0	0	0	0	25	0	0	0	0	0	0	41	0	5	0	0	0	0	0	0	0	0	0	0	0	0
OTU161	Taxa_R1	Reptilia	Squamata	Scincidae	N/A	N/A	69	0	49	20	0	0	0	0	0	0	0	0	0	0	0	0	0	0	0	0	0	0	0	0	0	0	0	0	0	0	0	0	0
OTU165	Taxa_M52	Mammalia	Carnivora	Herpestidae	N/A	N/A	69	0	0	0	0	0	0	0	0	0	0	0	0	0	0	0	0	0	0	0	69	0	0	0	0	0	0	0	0	0	0	0	0
OTU215	Taxa_M53	Mammalia	Artiodactyla	Bovidae	N/A	N/A	66	0	0	0	0	0	0	0	0	0	0	0	0	0	0	0	0	0	66	0	0	0	0	0	0	0	0	0	0	0	0	0	0
OTU299	Taxa_M54	Mammalia	Carnivora	Herpestidae	N/A	N/A	65	0	0	0	0	0	0	65	0	0	0	0	0	0	0	0	0	0	0	0	0	0	0	0	0	0	0	0	0	0	0	0	0
OTU162	Taxa_M55	Mammalia	Carnivora	Herpestidae	N/A	N/A	64	0	56	0	8	0	0	0	0	0	0	0	0	0	0	0	0	0	0	0	0	0	0	0	0	0	0	0	0	0	0	0	0
OTU178	Taxa_M56	Mammalia	Primates	Cercopithecidae	N/A	N/A	59	0	0	0	0	0	0	34	13	0	0	0	5	0	0	0	0	0	7	0	0	0	0	0	0	0	0	0	0	0	0	0	0
OTU225	Taxa_M57	Mammalia	Carnivora	Herpestidae	N/A	N/A	57	0	11	0	36	0	0	10	0	0	0	0	0	0	0	0	0	0	0	0	0	0	0	0	0	0	0	0	0	0	0	0	0
OTU172	Taxa_M58	Mammalia	Rodentia	Sciuridae	N/A	N/A	56	0	0	0	0	0	0	0	0	0	0	0	0	0	56	0	0	0	0	0	0	0	0	0	0	0	0	0	0	0	0	0	0
OTU212	Taxa_M59	Mammalia	Carnivora	Herpestidae	N/A	N/A	55	55	0	0	0	0	0	0	0	0	0	0	0	0	0	0	0	0	0	0	0	0	0	0	0	0	0	0	0	0	0	0	0

## Sheet: Wild taxa table at genus-level
OTU	Taxa	Class	Order	Family	Genus	Species	Sum	IC18	IC8	IC7	IC27	IC4	IC32	IC11	IC30	IC3	IC10	IC28	IC5	IC22	IC31	IC2	IC9	IC29	IC17	IC14	IC12	IC1	IC16	IC23	IC25	IC24	IC26	IC19	IC15	Positive_TD	EB_1	RB_1	IC21
OTU1_5	Taxa_M1	Mammalia	Carnivora	Herpestidae	Crossarchus	Crossarchus_obscurus	2015643	887133	525046	141691	104149	67503	9024	264076	3008	0	0	0	0	0	0	0	0	0	0	0	14013	0	0	0	0	0	0	0	0	0	0	0	0
OTU3_10_12_31	Taxa_M2	Mammalia	Rodentia	Sciuridae	Xerus	Xerus_erythropus	1486981	0	0	0	0	0	0	0	0	0	0	0	0	0	660648	253665	454739	66422	0	0	0	0	0	15508	0	0	35999	0	0	0	0	0	0
OTU2_23	Taxa_M3	Mammalia	Chiroptera	Pteropodidae	Eidolon	Eidolon_helvum	847357	0	0	0	255759	270455	2563	0	0	56519	87298	53059	50027	71677	0	0	0	0	0	0	0	0	0	0	0	0	0	0	0	0	0	0	0
OTU11_24	Taxa_M4	Mammalia	Chiroptera	Pteropodidae	Hypsignathus	Hypsignathus_monstrosus	506083	80714	0	58625	0	0	0	0	284136	0	0	0	0	0	0	0	0	82608	0	0	0	0	0	0	0	0	0	0	0	0	0	0	0
OTU9_28	Taxa_M5	Mammalia	Carnivora	Herpestidae	Atilax	Atilax_paludinosus	462321	0	0	0	0	0	7018	0	0	0	0	0	89	0	0	0	0	0	0	0	399045	0	0	0	0	0	0	56169	0	0	0	0	0
OTU13_55	Taxa_M7	Mammalia	Chiroptera	Pteropodidae	Epomops	Epomops_buettikoferi	300736	0	0	0	0	0	0	0	0	0	0	0	0	0	0	0	0	7287	0	0	0	293449	0	0	0	0	0	0	0	0	0	0	0
OTU19_37	Taxa_M8	Mammalia	Chiroptera	Pteropodidae	Myonycteris	Myonycteris_angolensis	249014	0	0	0	0	0	0	0	0	0	0	0	0	0	0	0	249014	0	0	0	0	0	0	0	0	0	0	0	0	0	0	0	0
OTU36_42	Taxa_M11	Mammalia	Rodentia	Nesomyidae	Cricetomys	Cricetomys_gambianus	69383	0	0	0	0	0	0	0	0	0	0	0	0	0	0	18145	0	0	18576	0	0	0	0	32662	0	0	0	0	0	0	0	0	0
OTU34_47_151	Taxa_M12	Mammalia	Carnivora	Viverridae	Civettictis	Civettictis_civetta	68244	0	0	0	0	0	0	28913	0	0	0	0	0	0	14109	0	0	0	0	0	0	0	0	25222	0	0	0	0	0	0	0	0	0
OTU54_63	Taxa_M14	Mammalia	Carnivora	Nandiniidae	Nandinia	Nandinia_binotata	12559	0	0	0	587	1042	0	0	0	0	0	0	2732	1474	6698	0	26	0	0	0	0	0	0	0	0	0	0	0	0	0	0	0	0
OTU58_67	Taxa_A1	Amphibia	Anura	Arthroleptidae	Arthroleptis	Arthroleptis_poecilonotus	10939	0	0	0	0	0	0	0	0	0	0	0	0	10939	0	0	0	0	0	0	0	0	0	0	0	0	0	0	0	0	0	0	0
OTU60_64	Taxa_M17	Mammalia	Rodentia	Sciuridae	Heliosciurus	Heliosciurus_rufobrachium	8898	0	0	0	0	0	1930	0	0	0	0	0	0	0	0	0	173	0	0	0	0	0	0	0	0	6795	0	0	0	0	0	0	0
OTU68_81	Taxa_M19	Mammalia	Primates	Cercopithecidae	Chlorocebus	Chlorocebus_sabaeus	3261	0	0	0	0	1796	0	0	0	0	0	0	0	0	1465	0	0	0	0	0	0	0	0	0	0	0	0	0	0	0	0	0	0
OTU109_129	Taxa_M20	Mammalia	Rodentia	Sciuridae	Xerus	Xerus_spp.	2722	0	0	0	0	0	0	0	0	0	0	0	0	0	0	12	2710	0	0	0	0	0	0	0	0	0	0	0	0	0	0	0	0
OTU133	Taxa_M21	Mammalia	Artiodactyla	Bovidae	Syncerus	Syncerus_caffer	1361	0	0	0	0	0	1361	0	0	0	0	0	0	0	0	0	0	0	0	0	0	0	0	0	0	0	0	0	0	0	0	0	0
OTU82_88	Taxa_M22	Mammalia	Chiroptera	Molossidae	Mops	Mops_condylurus	1264	0	0	0	0	0	0	0	0	0	0	0	0	0	1264	0	0	0	0	0	0	0	0	0	0	0	0	0	0	0	0	0	0
OTU83	Taxa_A2	Amphibia	Anura	Hyperoliidae	Hyperolius	Hyperolius_guttulatus	681	0	0	0	0	0	681	0	0	0	0	0	0	0	0	0	0	0	0	0	0	0	0	0	0	0	0	0	0	0	0	0	0
OTU86	Taxa_M26	Mammalia	Chiroptera	Pteropodidae	Myonycteris	Myonycteris_spp.	622	0	0	0	0	0	0	0	0	0	0	0	0	0	0	0	622	0	0	0	0	0	0	0	0	0	0	0	0	0	0	0	0
